# Supplementary material for: Cell-specific proteome analyses of human bone marrow reveal molecular features of age-dependent functional decline
Source: Nat Commun. 2018 Oct 1;9:4004. doi: 10.1038/s41467-018-06353-4 (PMC6167374; doi:10.1038/s41467-018-06353-4)
Supplement: Supplementary file 4 — Supplementary Data 1 [file 41467_2018_6353_MOESM4_ESM.xls]

## Sheet: Supplementary Data 1
	Supplementary Data 1. List of all proteins identified by LC-MS/MS
	cell population	gene name	gene description	proteins identified [ensembl]	proteins identified [uniprots]	number of donors identified	number of proteins identified	total unique peptides	total unique psms
	HSC	UBE2Q1	ubiquitin-conjugating enzyme E2Q family member 1	ENSP00000292211	Q7Z7E8;Q7Z7E8-2	32	2	5	75
	HSC	C16orf13	chromosome 16 open reading frame 13	ENSP00000454764;ENSP00000455614;ENSP00000456569;ENSP00000454359;ENSP00000444140;ENSP00000445926;ENSP00000440475;ENSP00000482089;ENSP00000440765;ENSP00000444460;ENSP00000456393;ENSP00000454993	A0A087WYU2;H3BQ55;H3BMF3;Q96S19;H3BNB2;H3BS73;Q96S19-2;Q96S19-3;H3BRT2;Q96S19-6;Q96S19-4;Q96S19-5;H3BNT3	37	13	5	125
	HSC	UCHL5	ubiquitin carboxyl-terminal hydrolase L5	ENSP00000356418;ENSP00000356419;ENSP00000402847;ENSP00000392416;ENSP00000356421;ENSP00000356420;ENSP00000391153;ENSP00000356425;ENSP00000356424;ENSP00000389563;ENSP00000408720	H0Y6Y4;Q5LJA5;Q9Y5K5-3;Q9Y5K5-2;Q5LJA9;Q9Y5K5-4;Q9Y5K5;H0Y636;H0Y4E0;H0Y4K0;Q5LJB0	37	11	12	290
	HSC	ATRX	alpha thalassemia/mental retardation syndrome X-linked	ENSP00000383663;ENSP00000378967;ENSP00000362441;ENSP00000480196	P46100-2;P46100-3;P46100-4;P46100-5;P46100-6;P46100;H0Y3T0;A0A087WWG0	37	8	35	605
	HSC	PMM2	phosphomannomutase 2	ENSP00000455066;ENSP00000454395;ENSP00000454284;ENSP00000268261;ENSP00000457932;ENSP00000456302;ENSP00000456961;ENSP00000456024;ENSP00000457956;ENSP00000456275;ENSP00000455320;ENSP00000456774	H3BRM0;H3BV55;H3BT06;H3BM92;O15305-2;O15305;H3BV34;H3BNY9;H3BR08;H3BPH4	37	10	12	270
	HSC	FHIT	fragile histidine triad	ENSP00000418596;ENSP00000417480;ENSP00000418582;ENSP00000417557	E9PBZ0;P49789	37	2	3	190
	HSC	ZC3H13	zinc finger CCCH-type containing 13	ENSP00000282007;ENSP00000416238;ENSP00000242848;ENSP00000480658	Q5T9K0;Q5T200-2;Q5T200;A0A087WX14	37	4	29	585
	HSC	ZC3H15	zinc finger CCCH-type containing 15	ENSP00000338788;ENSP00000410981;ENSP00000415788;ENSP00000407192	Q8WU90-2;Q8WU90;F8WB26;H7C466;F8WF67	37	5	21	695
	HSC	ZC3H14	zinc finger CCCH-type containing 14	ENSP00000307025;ENSP00000452370;ENSP00000327176;ENSP00000452475;ENSP00000451054;ENSP00000451007;ENSP00000451941;ENSP00000384682;ENSP00000338002;ENSP00000452210;ENSP00000450474;ENSP00000451489;ENSP00000251038;ENSP00000477763;ENSP00000451530;ENSP00000377150;ENSP00000451389;ENSP00000450451;ENSP00000451638;ENSP00000450823	G3V572;G3V4R5;Q6PJT7;A0A087WTC9;G3V3R9;Q6PJT7-11;Q6PJT7-10;H0YJ87;Q6PJT7-9;G3V3Y4;G3V5I6;Q6PJT7-3;Q6PJT7-2;H0YJA2;G3V411;G3V256;Q6PJT7-5;Q6PJT7-4;G3V473;G3V240;H0YJ51;Q6PJT7-8;Q6PJT7-6	37	23	15	485
	HSC	SPN	DEAF1 transcription factor	ENSP00000378787;ENSP00000455266;ENSP00000353238;ENSP00000412907	P16150;C9JUK7	37	2	6	525
	HSC	ZC3H18	zinc finger CCCH-type containing 18	ENSP00000456334;ENSP00000455083;ENSP00000456241;ENSP00000455260;ENSP00000416951;ENSP00000301011	Q86VM9;H3BP01;H3BRN6;E7ERS3;H3BPD0;Q86VM9-2;H3BRH3	37	7	23	635
	HSC	DHX9	DEAH (Asp-Glu-Ala-His) box helicase 9	ENSP00000356520	A8MVM7;Q08211;Q08211-2	37	3	55	2560
	HSC	TCOF1	Treacher Collins-Franceschetti syndrome 1	ENSP00000325223;ENSP00000409944;ENSP00000421655;ENSP00000426471;ENSP00000406888;ENSP00000426587;ENSP00000427484;ENSP00000390717;ENSP00000377811;ENSP00000367028	J3KQ96;Q13428;H0YA99;Q13428-2;Q13428-3;E7ETY2;Q13428-7;Q13428-4;Q13428-5;Q13428-6;Q13428-8;H0YAB7	37	12	58	2155
	HSC	NUP98	nucleoporin 98kDa	ENSP00000352091;ENSP00000432275;ENSP00000380199;ENSP00000413146;ENSP00000433515;ENSP00000436226;ENSP00000316032;ENSP00000432142;ENSP00000380202;ENSP00000347404	H0YCR0;H7C3P6;H0YCT1;P52948;H0YEN4;H0YDF4;P52948-3;P52948-2;P52948-5;P52948-4;P52948-6	37	11	42	1170
	HSC	XPC	xeroderma pigmentosum, complementation group C	ENSP00000285021;ENSP00000424548;ENSP00000423867	Q01831-2;Q01831;E7EUB5;Q01831-3	37	4	11	150
	HSC	SP1	Sp1 transcription factor	ENSP00000404263;ENSP00000329357;ENSP00000458133;ENSP00000457804	H3BUU5;H3BVI2;P08047;P08047-2;P08047-3	37	5	6	100
	HSC	XPA	xeroderma pigmentosum, complementation group A	ENSP00000364270;ENSP00000433006	F2Z2T2;P23025	19	2	3	65
	HSC	SP4	Sp4 transcription factor	ENSP00000222584	Q02446	10	1	2	10
	HSC	OPA3	optic atrophy 3 (autosomal recessive, with chorea and spastic paraplegia)	ENSP00000263275;ENSP00000319817;ENSP00000442839	B4DK77;Q9H6K4	14	2	2	15
	HSC	OPA1	mediator complex subunit 12	ENSP00000355311;ENSP00000354781;ENSP00000398358;ENSP00000376233;ENSP00000354681;ENSP00000411699;ENSP00000354429;ENSP00000355324;ENSP00000409084;ENSP00000399877;ENSP00000376231	E5KLJ9;O60313-2;H7C3G2;E5KLK1;O60313;H7C141;E5KLJ6;E5KLJ5;H7C321;C9JY58;C9JMB8	37	11	37	1140
	HSC	B2M	beta-2-microglobulin	ENSP00000453191;ENSP00000488548;ENSP00000453023;ENSP00000453350;ENSP00000481426;ENSP00000488321;ENSP00000452780;ENSP00000453186;ENSP00000437604;ENSP00000483449;ENSP00000488177	H0YL18;P61769;F5H6I0;H0YLF3	37	4	6	165
	HSC	SPPL2A	signal peptide peptidase like 2A	ENSP00000453927;ENSP00000261854	Q8TCT8;H0YNA2	19	2	1	20
	HSC	NOP9	leukotriene B4 receptor 2	ENSP00000267425;ENSP00000380020	Q86U38-2;Q86U38	37	2	5	175
	HSC	ATP2A2	ATPase, Ca++ transporting, cardiac muscle, slow twitch 2	ENSP00000449454;ENSP00000311186;ENSP00000440045	H7C5W9;P16615;P16615-4;P16615-5;P16615-2;P16615-3	37	6	17	670
	HSC	ATP2A3	ATPase, Ca++ transporting, ubiquitous	ENSP00000312577;ENSP00000353072;ENSP00000301387;ENSP00000380236;ENSP00000380234;ENSP00000380229	Q93084;Q93084-4;Q93084-5;Q93084-6;Q93084-7;Q93084-2;Q93084-3	37	7	23	1355
	HSC	NOP2	NOP2 nucleolar protein	ENSP00000443150;ENSP00000444437;ENSP00000440754;ENSP00000479320;ENSP00000382392;ENSP00000313272;ENSP00000443035;ENSP00000442895;ENSP00000371858;ENSP00000484384;ENSP00000439422;ENSP00000445402;ENSP00000441923;ENSP00000442742;ENSP00000479236;ENSP00000443585	P46087-2;P46087-3;P46087-4;F5GYR3;F5H5X6;A0A087WV73;F5H709;F5GWB7;F5H359;P46087;F5H8G6	37	11	29	1070
	HSC	ITGA4	integrin, alpha 4 (antigen CD49D, alpha 4 subunit of VLA-4 receptor)	ENSP00000233573;ENSP00000380227;ENSP00000340149	P13612;A0A087WX37;E7EP60	37	3	10	360
	HSC	ITGA5	integrin, alpha 5 (fibronectin receptor, alpha polypeptide)	ENSP00000293379;ENSP00000450267	P08648;H0YIV7	37	2	9	175
	HSC	ITGA6	integrin, alpha 6	ENSP00000406694;ENSP00000394169;ENSP00000386614;ENSP00000264107;ENSP00000386896;ENSP00000388435;ENSP00000413470	P23229-5;P23229-4;P23229-7;P23229-6;P23229-3;P23229-2;P23229-9;P23229;H7BZ97;C9JXX7	37	10	15	275
	HSC	DENND4A	DENN/MADD domain containing 4A	ENSP00000396830;ENSP00000391167;ENSP00000457358	Q7Z401;Q7Z401-2;H3BTW5	28	3	8	75
	HSC	DENND4B	DENN/MADD domain containing 4B	ENSP00000357635;ENSP00000354597	E9PAK5;O75064	32	2	3	65
	HSC	DENND4C	DENN/MADD domain containing 4C	ENSP00000369797;ENSP00000354301;ENSP00000369792;ENSP00000473469;ENSP00000473565;ENSP00000473273	Q5VZ89-2;Q5VZ89-3;Q5VZ89-5;Q5VZ89-6;X6RAE7;R4GN35;Q5VZ89;X6R5W5;R4GNB2;R4GMN2;Q5VZ89-4	37	11	13	290
	HSC	SWAP70	SWAP switching B-cell complex 70kDa subunit	ENSP00000399056;ENSP00000435587;ENSP00000315630;ENSP00000431768	E9PJM7;E7EMB1;Q9UH65;E9PJK8	37	4	26	875
	HSC	UFSP2	UFM1-specific peptidase 2	ENSP00000421133;ENSP00000264689;ENSP00000423108;ENSP00000424419	D6RB53;D6RA67;Q9NUQ7;D6RGX2	24	4	1	35
	HSC	C9orf40	chromosome 9 open reading frame 40	ENSP00000366050	Q8IXQ3	33	1	1	40
	HSC	TIPRL	TOR signaling pathway regulator	ENSP00000356804;ENSP00000356807	O75663-2;O75663	37	2	8	400
	HSC	FAM169A	family with sequence similarity 169, member A	ENSP00000423905;ENSP00000424578;ENSP00000373808;ENSP00000425319	D6RB01;Q9Y6X4	37	2	6	140
	HSC	GHDC	GH3 domain containing	ENSP00000301671;ENSP00000399952;ENSP00000465924;ENSP00000467660;ENSP00000410945;ENSP00000468790;ENSP00000467585	K7ESN3;K7EL54;Q8N2G8;Q8N2G8-3;Q8N2G8-2;K7EQ41	37	6	11	250
	HSC	GRN	granulin	ENSP00000465673;ENSP00000467616;ENSP00000467837;ENSP00000053867;ENSP00000466611	P28799;K7EQ05;P28799-3;P28799-2;K7EKL3;K7EQI0;K7EMR1	37	7	12	460
	HSC	GCLM	glutamate-cysteine ligase, modifier subunit	ENSP00000359258;ENSP00000484507	P48507;P48507-2;D3DT44	37	3	6	185
	HSC	ITGAX	integrin, alpha X (complement component 3 receptor 4 subunit)	ENSP00000268296;ENSP00000454623	P20702;H3BN02	4	2	1	5
	HSC	COX7C	cytochrome c oxidase subunit VIIc	ENSP00000247655;ENSP00000422012;ENSP00000425759	P15954;D6R9Z7	37	2	3	225
	HSC	ITGAL	integrin, alpha L (antigen CD11A (p180), lymphocyte function-associated antigen 1; alpha polypeptide)	ENSP00000409377;ENSP00000349252;ENSP00000350886;ENSP00000456888;ENSP00000454342	P20701-3;P20701-2;P20701;B4E021;H3BSV1;B4DQ77	37	6	14	225
	HSC	ITGAM	integrin, alpha M (complement component 3 receptor 3 subunit)	ENSP00000287497;ENSP00000441691	P11215-2;P11215	32	2	10	190
	HSC	FAM134C	family with sequence similarity 134, member C	ENSP00000309432;ENSP00000466145;ENSP00000467157;ENSP00000465004;ENSP00000466482;ENSP00000466925	K7ENZ6;K7ELM8;K7EMF4;Q86VR2;K7ENF4;K7EJ34	37	6	1	65
	HSC	LRPAP1	low density lipoprotein receptor-related protein associated protein 1	ENSP00000421922;ENSP00000421648	D6REW6;P30533	37	2	9	155
	HSC	SMAD2	SMAD family member 2	ENSP00000465355;ENSP00000262160;ENSP00000467075;ENSP00000466193;ENSP00000465971;ENSP00000349282;ENSP00000468202;ENSP00000384449;ENSP00000468732;ENSP00000466254	K7EL92;Q15796;K7ESI8;K7ERC7;K7EJX0;Q15796-2;B7Z5N5	37	7	6	240
	HSC	ZNF706	zinc finger protein 706	ENSP00000428696;ENSP00000430165;ENSP00000430823;ENSP00000427761;ENSP00000431059;ENSP00000311768;ENSP00000428227;ENSP00000428985	H0YC70;Q9Y5V0	33	2	2	50
	HSC	CYFIP1	cytoplasmic FMR1 interacting protein 1	ENSP00000480525;ENSP00000481038;ENSP00000478779;ENSP00000478377;ENSP00000480307	Q7L576;Q7L576-3;Q7L576-2;A0A087WU52;A0A087WWL1	37	5	8	295
	HSC	IGF2R	insulin-like growth factor 2 receptor	ENSP00000349437	P11717	33	1	10	100
	HSC	NECAP2	NECAP endocytosis associated 2	ENSP00000423213;ENSP00000407091;ENSP00000421867;ENSP00000424509;ENSP00000391942;ENSP00000421335;ENSP00000338746;ENSP00000427620	D6RB24;D6RAN6;Q9NVZ3;Q9NVZ3-2;Q9NVZ3-4;H0Y970;F6SKB8;Q9NVZ3-3	37	8	9	220
	HSC	RNF114	ring finger protein 114	ENSP00000244061	Q9Y508-2;Q9Y508	37	2	9	215
	HSC	ERICH1	glutamate-rich 1	ENSP00000262109;ENSP00000428635	E5RHA3;Q86X53	4	2	1	5
	HSC	C14orf119	chromosome 14 open reading frame 119	ENSP00000322238;ENSP00000450861	Q9NWQ9	10	1	1	10
	HSC	ART4	ADP-ribosyltransferase 4 (Dombrock blood group)	ENSP00000405689;ENSP00000228936	Q93070;H7C2G2	27	2	1	90
	HSC	SPTLC1	serine palmitoyltransferase, long chain base subunit 1	ENSP00000337635;ENSP00000262554	O15269;O15269-2	37	2	13	470
	HSC	TCEA1	transcription elongation factor A (SII), 1	ENSP00000429192;ENSP00000428370;ENSP00000428426;ENSP00000429182;ENSP00000395483;ENSP00000428868;ENSP00000430450	E5RJ93;P23193-2;P23193;E5RIS7;B7Z4S1;E5RFI1;E5RK46	37	7	19	1015
	HSC	COX4I1	cytochrome c oxidase subunit IV isoform 1	ENSP00000456452;ENSP00000457513;ENSP00000457015;ENSP00000454714;ENSP00000455030;ENSP00000253452;ENSP00000454869;ENSP00000455301	H3BNI5;H3BPG0;P13073;H3BN72;Q86WV2;H3BNV9	37	6	9	700
	HSC	LEO1	LEO1 homolog, Paf1/RNA polymerase II complex component	ENSP00000314610;ENSP00000299601	Q8WVC0;Q8WVC0-2	37	2	8	165
	HSC	ATP1A1	ATPase, Na+/K+ transporting, alpha 1 polypeptide	ENSP00000358506;ENSP00000400124;ENSP00000295598;ENSP00000358508;ENSP00000445306	P05023;P05023-4;P05023-3;P05023-2;Q5TC02;Q5TC01	37	6	22	920
	HSC	DHX8	DEAH (Asp-Glu-Ala-His) box polypeptide 8	ENSP00000262415;ENSP00000437886;ENSP00000466900	Q14562;F5H658;K7END7	37	3	20	390
	HSC	MDH1	malate dehydrogenase 1, NAD (soluble)	ENSP00000438144;ENSP00000386743;ENSP00000394504;ENSP00000409027;ENSP00000233114;ENSP00000410073;ENSP00000446395;ENSP00000386719	C9JLV6;P40925-3;P40925-2;B8ZZ51;P40925;C9JF79;C9JRL4;B9A041	37	8	22	1330
	HSC	IPO13	importin 13	ENSP00000361414;ENSP00000361418	O94829;Q5T4X2	22	2	3	30
	HSC	RBMXL1	RNA binding motif protein, X-linked-like 1	ENSP00000446099;ENSP00000318415	Q96E39	37	1	6	125
	HSC	SRBD1	S1 RNA binding domain 1	ENSP00000263736	Q8N5C6;Q8N5C6-2	37	2	14	200
	HSC	FRG1	FSHD region gene 1	ENSP00000435943;ENSP00000486212;ENSP00000483471;ENSP00000226798;ENSP00000435067	E9PRR7;Q14331;E9PLY7	37	3	4	115
	HSC	SP2	Sp2 transcription factor	ENSP00000365931;ENSP00000484898	Q02086;Q02086-2;Q9BRW5	28	3	2	30
	HSC	SP3	Sp3 transcription factor	ENSP00000413665;ENSP00000406140;ENSP00000310301	H0Y7L6;Q02447;Q02447-6;Q02447-3;Q02447-4;Q02447-2;H0Y6K5;Q02447-5	37	8	4	75
	HSC	NUP93	nucleoporin 93kDa	ENSP00000458078;ENSP00000455210;ENSP00000454285;ENSP00000458101;ENSP00000454935;ENSP00000440235;ENSP00000458039;ENSP00000456264;ENSP00000457902;ENSP00000310668;ENSP00000454587;ENSP00000456196;ENSP00000457907;ENSP00000455230;ENSP00000455181;ENSP00000454844	H3BRD9;H3BPA9;H3BNN5;H3BP95;Q8N1F7;H3BM93;Q8N1F7-2;H3BV11;H3BRI8;H3BV15;H3BVG0;H3BVE2;H3BMX0;H3BP72;H3BNG7	37	15	32	1500
	HSC	ATG4C	autophagy related 4C, cysteine peptidase	ENSP00000322159;ENSP00000360161;ENSP00000360159;ENSP00000396614;ENSP00000391820	Q96DT6;C9JC51;A6NGQ4;H7BZW5	32	4	5	90
	HSC	ATG4B	autophagy related 4B, cysteine peptidase	ENSP00000383964;ENSP00000404783;ENSP00000384661;ENSP00000384259;ENSP00000383582;ENSP00000410526	Q9Y4P1-4;Q9Y4P1-6;H7C2A6;Q9Y4P1-2;Q9Y4P1;C9JIK8;C9J3C0;Q9Y4P1-3	15	8	2	20
	HSC	PNP	purine nucleoside phosphorylase	ENSP00000451108;ENSP00000354532;ENSP00000452421;ENSP00000450663	P00491;G3V393;G3V2H3;G3V5M2	37	4	10	940
	HSC	ANKFY1	ankyrin repeat and FYVE domain containing 1	ENSP00000460619;ENSP00000343362;ENSP00000459775;ENSP00000459943;ENSP00000467522	I3L3P8;Q9P2R3-4;Q9P2R3;Q9P2R3-2;K7EPT2	37	5	18	405
	HSC	MLLT4	myeloid/lymphoid or mixed-lineage leukemia; translocated to, 4	ENSP00000375960;ENSP00000375956;ENSP00000404595;ENSP00000383626;ENSP00000383625;ENSP00000383623;ENSP00000252692;ENSP00000355771;ENSP00000341118	E9PFY5;A8MQ02;P55196-1;Q5TIG5;P55196-3;P55196-2;P55196-5;P55196-6;P55196;J3KN01;F8W9I4	4	11	1	5
	HSC	CREBBP	CREB binding protein	ENSP00000461002;ENSP00000371502;ENSP00000262367;ENSP00000460474	I3L466;Q92793;Q92793-2;I3L3I5	37	4	8	130
	HSC	PNN	pinin, desmosome associated protein	ENSP00000452318;ENSP00000216832;ENSP00000452217	Q9H307;G3V5F0;G3V579;Q9H307-2	37	4	41	1360
	HSC	AAAS	achalasia, adrenocortical insufficiency, alacrimia	ENSP00000446885;ENSP00000448020;ENSP00000377908;ENSP00000209873;ENSP00000457518	H3BU82;Q9NRG9;Q9NRG9-2;F8VZ44;F8VUB6	37	5	8	255
	HSC	COX20	COX20 cytochrome c oxidase assembly factor	ENSP00000355486;ENSP00000406327	Q5RI15;Q5RI15-2	32	2	2	55
	HSC	CNPY4	canopy FGF signaling regulator 4	ENSP00000262932	Q8N129	32	1	3	95
	HSC	CNPY3	canopy FGF signaling regulator 3	ENSP00000361926	Q9BT09	37	1	9	295
	HSC	CNPY2	canopy FGF signaling regulator 2	ENSP00000447042;ENSP00000446743;ENSP00000446784;ENSP00000273308;ENSP00000448809;ENSP00000448333;ENSP00000446506;ENSP00000449444	F8W031;H0YI18;Q9Y2B0-2;F8W1K5;F8VP03;F8VXJ7;F8W1U5;Q9Y2B0;H0YIH9	37	9	7	420
	HSC	SYNJ1	synaptojanin 1	ENSP00000409667;ENSP00000349903;ENSP00000371931;ENSP00000371939	O43426;J3KQV8;C9JFZ1;J3KPK1;O43426-2;O43426-4	23	6	2	25
	HSC	HMG20A	high mobility group 20A	ENSP00000371133;ENSP00000336856;ENSP00000452847;ENSP00000452864;ENSP00000454136	H0YKL0;Q9NP66;H0YKM5;H0YNS8	37	4	8	200
	HSC	COPG1	coatomer protein complex, subunit gamma 1	ENSP00000325002;ENSP00000422478;ENSP00000420916	H0Y8X7;Q9Y678;H0Y8G2	37	3	24	705
	HSC	CREB1	cAMP responsive element binding protein 1	ENSP00000405539;ENSP00000236995;ENSP00000403678;ENSP00000407227;ENSP00000387699;ENSP00000391125;ENSP00000405711;ENSP00000412016;ENSP00000401803	C9J896;C9JBT4;P16220;H7C3I0;C9J4L5;P16220-2;P16220-3;E7EWP8;H7C1R5	37	9	3	170
	HSC	SYPL1	synaptophysin-like 1	ENSP00000419070;ENSP00000388336;ENSP00000011473;ENSP00000417473	Q16563-2;Q16563;C9JYN0;H7C4J8	37	4	2	70
	HSC	RCOR3	REST corepressor 3	ENSP00000398558;ENSP00000434181;ENSP00000437048;ENSP00000413929;ENSP00000433441;ENSP00000355972;ENSP00000355973;ENSP00000432779;ENSP00000436838;ENSP00000436057;ENSP00000434605	B4DV59;H0YDD7;H0YF22;E9PQE5;H0YDR8;Q9P2K3-3;Q9P2K3-2;Q9P2K3-4;Q9P2K3;E9PPC5;E9PR63	37	11	11	260
	HSC	RFX5	regulatory factor X, 5 (influences HLA class II expression)	ENSP00000357864;ENSP00000390769;ENSP00000376502;ENSP00000389130;ENSP00000290524	F8W689;P48382;P48382-2;H0Y4B4	37	4	10	315
	HSC	RFX1	regulatory factor X, 1 (influences HLA class II expression)	ENSP00000254325	P22670	37	1	5	130
	HSC	IBA57	IBA57 homolog, iron-sulfur cluster assembly	ENSP00000355672	Q5T440	37	1	7	205
	HSC	TMEM179B	transmembrane protein 179B	ENSP00000433055;ENSP00000333697	Q7Z7N9;G3V185	32	2	3	75
	HSC	ABCE1	ATP-binding cassette, sub-family E (OABP), member 1	ENSP00000296577;ENSP00000421250;ENSP00000422068;ENSP00000423415	H0Y990;D6R9I9;P61221;D6RGF4	37	4	24	950
	HSC	UQCRC2	ubiquinol-cytochrome c reductase core protein II	ENSP00000455088;ENSP00000456232;ENSP00000479799;ENSP00000457662;ENSP00000456738;ENSP00000268379;ENSP00000485966;ENSP00000457600	A0A087WVZ4;H3BUE4;H3BP04;P22695;H3BUI9;H3BRG4;H3BSJ9	37	7	17	500
	HSC	XPNPEP1	X-prolyl aminopeptidase (aminopeptidase P) 1, soluble	;ENSP00000385388;ENSP00000421566;ENSP00000358697;ENSP00000324011;ENSP00000410318	Q9NQW7;Q5T6H2;Q9NQW7-4;Q5T6H3;Q5T6H7;Q9NQW7-2;Q9NQW7-3	37	7	23	705
	HSC	UQCRC1	ubiquinol-cytochrome c reductase core protein I	ENSP00000203407	P31930	37	1	17	765
	HSC	TRAPPC2	trafficking protein particle complex 2	ENSP00000352708;ENSP00000369953;ENSP00000392495	P0DI81-3;P0DI81	14	2	2	15
	HSC	ADNP	activity-dependent neuroprotector homeobox	ENSP00000436181;ENSP00000483881;ENSP00000342905;ENSP00000360662;ENSP00000379346;ENSP00000379349	E9PQK8;Q9H2P0	37	2	31	1065
	HSC	KHDRBS1	KH domain containing, RNA binding, signal transduction associated 1	ENSP00000417731;ENSP00000313829	Q07666-3;Q07666-2;Q07666	37	3	10	315
	HSC	GGCT	gamma-glutamylcyclotransferase	ENSP00000386686;ENSP00000387235;ENSP00000390094;ENSP00000470615;ENSP00000386610;ENSP00000005374;ENSP00000275428	O75223-2;O75223;M0QZK8;H7BZK5;O75223-3;B8ZZK2;O75223-4	37	7	11	600
	HSC	TARS2	threonyl-tRNA synthetase 2, mitochondrial (putative)	ENSP00000475847;ENSP00000358060;ENSP00000358050;ENSP00000415002;ENSP00000358047;ENSP00000475551	Q9BW92;Q5T5E9;Q5T5F2;U3KQG0;U3KQ50;Q9BW92-2;F6S7Q7	37	7	13	340
	HSC	DPYSL2	dihydropyrimidinase-like 2	ENSP00000309539;ENSP00000431117;ENSP00000427985;ENSP00000427954	E5RFU4;Q16555;Q16555-2	37	3	14	785
	HSC	NCBP2-AS2	NCBP2 antisense RNA 2 (head to head)	ENSP00000488305	Q69YL0	5	1	1	5
	HSC	BOP1	block of proliferation 1	ENSP00000455106;ENSP00000456082	A0A075B729;Q14137;Q14137-2	37	3	17	545
	HSC	IGFBP7	insulin-like growth factor binding protein 7	ENSP00000486293;ENSP00000295666	Q16270;Q16270-2	37	2	5	150
	HSC	KDM3B	lysine (K)-specific demethylase 3B	ENSP00000326563;ENSP00000439462;ENSP00000425186	Q7LBC6-2;Q7LBC6-3;Q7LBC6;H0Y9V5	37	4	32	700
	HSC	KDM3A	lysine (K)-specific demethylase 3A	ENSP00000386660;ENSP00000438324;ENSP00000394691;ENSP00000386516;ENSP00000323659	F5H070;F8WE62;Q9Y4C1	27	3	5	50
	HSC	PPP6R3	protein phosphatase 6, regulatory subunit 3	ENSP00000436601;ENSP00000433058;ENSP00000437329;ENSP00000434429;ENSP00000436209;ENSP00000265637;ENSP00000265636;ENSP00000431415;ENSP00000377390;ENSP00000377389;ENSP00000433565;ENSP00000433853;ENSP00000433551;ENSP00000433768;ENSP00000432837	H0YEN2;E9PKF6;Q5H9R7-3;Q5H9R7-2;Q5H9R7-5;Q5H9R7-4;Q5H9R7-6;H7BXH2;Q5H9R7;H0YEV0;E9PQP7;H0YDK9;E9PKG4;E9PNN8;E9PJD8	37	15	10	280
	HSC	NSL1	KAT8 regulatory NSL complex subunit 1	ENSP00000355943;ENSP00000355944;ENSP00000486783	Q96IY1;Q96IY1-2;Q5SY74	27	3	4	40
	HSC	TMC6	transmembrane channel-like 6	ENSP00000376260;ENSP00000313408;ENSP00000465359;ENSP00000306405;ENSP00000465261;ENSP00000468255;ENSP00000464853	K7ERH0;Q7Z403;Q7Z403-2	4	3	1	5
	HSC	APIP	APAF1 interacting protein	ENSP00000379133;ENSP00000474191	Q96GX9;S4R3D6;Q96GX9-3	37	3	12	285
	HSC	EIF2B4	eukaryotic translation initiation factor 2B, subunit 4 delta, 67kDa	ENSP00000477710;ENSP00000429323;ENSP00000233552;ENSP00000479991;ENSP00000394869;ENSP00000394397;ENSP00000384375;ENSP00000406631	E7ERK9;Q9UI10;A0A087WTA5;F8W8L6;A0A087WW69;Q9UI10-2;Q9UI10-3;H7C2L8	37	8	12	345
	HSC	EIF2B5	eukaryotic translation initiation factor 2B, subunit 5 epsilon, 82kDa	ENSP00000408198;ENSP00000414775;ENSP00000273783;ENSP00000409142	Q13144;E9PC74;H7C2X0;C9JRD9	37	4	8	185
	HSC	EIF2B2	eukaryotic translation initiation factor 2B, subunit 2 beta, 39kDa	ENSP00000266126;ENSP00000452311;ENSP00000451681;ENSP00000452582	G3V5E5;P49770;H0YJJ8;H0YK01	32	4	6	105
	HSC	EIF2B3	eukaryotic translation initiation factor 2B, subunit 3 gamma, 58kDa	ENSP00000361257;ENSP00000483996;ENSP00000353575;ENSP00000396985	Q9NR50-2;Q9NR50-3;Q5QP88;Q9NR50;H0Y580	37	5	15	255
	HSC	EIF2B1	eukaryotic translation initiation factor 2B, subunit 1 alpha, 26kDa	ENSP00000444183;ENSP00000416250;ENSP00000443172;ENSP00000438060	Q14232;Q14232-2;H0YGG4;F5H0D0	37	4	6	175
	HSC	PRKAR2A	protein kinase, cAMP-dependent, regulatory, type II, alpha	ENSP00000411432;ENSP00000400840;ENSP00000409239;ENSP00000265563;ENSP00000416438;ENSP00000296446;ENSP00000394041	H7C1L0;C9J830;P13861-2;H7C4A9;P13861;H7C330	37	6	16	540
	HSC	MAGT1	magnesium transporter 1	ENSP00000354649;ENSP00000478379;ENSP00000480732;ENSP00000362433	Q9H0U3-2;Q9H0U3;A0A087WU53	37	3	6	175
	HSC	TXNIP	thioredoxin interacting protein	ENSP00000462521;ENSP00000396322	Q9H3M7	15	1	2	30
	HSC	S1PR4	sphingosine-1-phosphate receptor 4	ENSP00000246115	O95977	5	1	1	5
	HSC	TMEM14C	transmembrane protein 14C	ENSP00000444561;ENSP00000229563	Q9P0S9	32	1	3	65
	HSC	ITGA2B	integrin, alpha 2b (platelet glycoprotein IIb of IIb/IIIa complex, antigen CD41)	ENSP00000467269;ENSP00000262407;ENSP00000465534	P08514;K7EKA6;K7EP83;P08514-3;P08514-2	37	5	30	1310
	HSC	LRSAM1	leucine rich repeat and sterile alpha motif containing 1	ENSP00000362419;ENSP00000322937;ENSP00000300417;ENSP00000362421	Q6UWE0-3;Q6UWE0-2;Q6UWE0	37	3	15	250
	HSC	NUP107	nucleoporin 107kDa	ENSP00000445567;ENSP00000229179;ENSP00000441334;ENSP00000368185;ENSP00000441448	G3V1T4;H0YG15;P57740;P57740-2;P57740-3	37	5	14	510
	HSC	KIAA0020	pumilio RNA-binding family member 3	ENSP00000380982;ENSP00000474467	S4R3K8;Q15397	37	2	8	215
	HSC	ENY2	enhancer of yellow 2 homolog (Drosophila)	ENSP00000429986;ENSP00000428514;ENSP00000429670;ENSP00000429196;ENSP00000339861;ENSP00000429588;ENSP00000429713	E5RI00;J3KNT2;Q9NPA8-2;E5RJ84;E5RHX8;Q9NPA8;E5RHT9	32	7	2	45
	HSC	API5	apoptosis inhibitor 5	;ENSP00000431391;ENSP00000434462;ENSP00000368129;ENSP00000436189;ENSP00000399341;ENSP00000402540;ENSP00000436436	Q9BZZ5;G3V1C3;E9PQK6;H0YER7;Q9BZZ5-5;Q9BZZ5-2;Q9BZZ5-3;B4E283;Q9BZZ5-1	37	9	20	1135
	HSC	TTC3	tetratricopeptide repeat domain 3	ENSP00000346791;ENSP00000403943;ENSP00000347889;ENSP00000391891;ENSP00000381981	P53804-2;P53804-3;E9PMP8;P53804;E9PCE7	5	5	1	5
	HSC	HLA-DPA1	major histocompatibility complex, class II, DP alpha 1	ENSP00000406250;ENSP00000372711;ENSP00000397139;ENSP00000480187;ENSP00000397587;ENSP00000405838;ENSP00000427429;ENSP00000363941;ENSP00000390929;ENSP00000393566;ENSP00000405500	J3KQ99;P20036;H0Y6F8	29	3	2	45
	HSC	FAM32A	family with sequence similarity 32, member A	ENSP00000263384;ENSP00000465969;ENSP00000464939;ENSP00000466294;ENSP00000467027	Q9Y421;K7ELZ8;K7ENN5;K7EIY1;Q9Y421-3;Q9Y421-2	37	6	3	100
	HSC	KIAA1191	KIAA1191	ENSP00000479627;ENSP00000421061;ENSP00000377326;ENSP00000477518;ENSP00000298569	Q96A73;Q96A73-2;A0A087WT18;Q96A73-3	28	4	5	45
	HSC	ZMAT2	zinc finger, matrin-type 2	ENSP00000274712;ENSP00000473397;ENSP00000473644	R4GMX9;Q96NC0;R4GNG8	37	3	10	280
	HSC	C19orf25	chromosome 19 open reading frame 25	ENSP00000389254;ENSP00000466372;ENSP00000467861;ENSP00000397394;ENSP00000468688;ENSP00000465469	E7EP72;Q9UFG5;Q9UFG5-2;K7EK56	37	4	5	110
	HSC	ZAP70	zeta-chain (TCR) associated protein kinase 70kDa	ENSP00000264972;ENSP00000400475	P43403-3;P43403-2;P43403	23	3	5	40
	HSC	OGFR	opioid growth factor receptor	ENSP00000483055;ENSP00000395168;ENSP00000290291	Q9NZT2-2;Q9NZT2;A0A087X028;Q4VXW3	37	4	16	410
	HSC	CDC5L	cell division cycle 5-like	ENSP00000360532	Q99459	37	1	34	1250
	HSC	RAC2	ras-related C3 botulinum toxin substrate 2 (rho family, small GTP binding protein Rac2)	ENSP00000385270;ENSP00000385590;ENSP00000403778;ENSP00000249071	B1AH77;P15153;B1AH80;B1AH78	37	4	4	250
	HSC	RAC1	ras-related C3 botulinum toxin substrate 1 (rho family, small GTP binding protein Rac1)	ENSP00000348461;ENSP00000258737	P63000;P63000-2	37	2	3	105
	HSC	SBDS	Shwachman-Bodian-Diamond syndrome	ENSP00000394586;ENSP00000246868;ENSP00000483040	Q9Y3A5;F8WE72;A0A087X020	37	3	12	300
	HSC	VCL	vinculin	ENSP00000415489;ENSP00000211998;ENSP00000361841	P18206;P18206-2;P18206-3;Q5JQ13	37	4	80	4370
	HSC	VCP	valosin containing protein	ENSP00000392088;ENSP00000351777;ENSP00000399456	C9JUP7;P55072;C9IZA5	37	3	50	3620
	HSC	AP2A1	adaptor-related protein complex 2, alpha 1 subunit	ENSP00000351926;ENSP00000346246	O95782;O95782-2	37	2	18	535
	HSC	AP2A2	adaptor-related protein complex 2, alpha 2 subunit	ENSP00000413234;ENSP00000431630;ENSP00000327694;ENSP00000434432;ENSP00000485960;ENSP00000435756;ENSP00000485814;ENSP00000436059;ENSP00000433498	O94973;O94973-2;O94973-3;H0YDE9;E9PQP4;H0YEG0;E9PR62	37	7	8	150
	HSC	NSUN2	NOP2/Sun RNA methyltransferase family, member 2	ENSP00000420957;ENSP00000264670	Q08J23-3;Q08J23-2;Q08J23	37	3	27	640
	HSC	NSUN5	NOP2/Sun domain family, member 5	ENSP00000388464;ENSP00000309126;ENSP00000252594;ENSP00000393081;	Q96P11;Q96P11-2;Q96P11-5;Q96P11-4;Q96P11-3	37	5	5	120
	HSC	NSUN4	NOP2/Sun domain family, member 4	ENSP00000437758;ENSP00000419740	Q96CB9-4;Q96CB9-3;Q96CB9	37	3	4	125
	HSC	TUBG1	tubulin, gamma 1	ENSP00000251413	P23258	37	1	3	110
	HSC	TARS	threonyl-tRNA synthetase	ENSP00000424387;ENSP00000486068;ENSP00000422130;ENSP00000427304;ENSP00000422291;ENSP00000422598;ENSP00000420893;ENSP00000425524;ENSP00000427627;ENSP00000265112;ENSP00000486893;ENSP00000387710	D6RBR8;D6RCS6;P26639-2;D6RHV7;D6RJ97;P26639;D6R9F8;D6RDJ6;D6RCA5	37	9	26	1125
	HSC	TIMM44	translocase of inner mitochondrial membrane 44 homolog (yeast)	ENSP00000469389;ENSP00000270538;ENSP00000471596;ENSP00000469273;ENSP00000472916	M0R124;M0R301;O43615;M0QXM9;M0QXU7	37	5	21	710
	HSC	TUFM	Tu translation elongation factor, mitochondrial	ENSP00000322439;ENSP00000455007	H3BNU3;P49411	37	2	27	2465
	HSC	MFSD10	major facilitator superfamily domain containing 10	ENSP00000425757;ENSP00000423402;ENSP00000347619;ENSP00000426907;ENSP00000332646	D6RA47;D6RE79;D6RIZ4;Q14728	28	4	3	40
	HSC	ERGIC3	ERGIC and golgi 3	ENSP00000402480;ENSP00000416402;ENSP00000341358;ENSP00000349970;ENSP00000414490;ENSP00000399124;ENSP00000408840	A6PVJ2;H0Y5K5;Q9Y282-2;Q9Y282-3;H0Y621;Q9Y282;H0Y802;H0Y6Z0	37	8	7	160
	HSC	ERGIC1	endoplasmic reticulum-golgi intermediate compartment 1	ENSP00000429501;ENSP00000325127;ENSP00000377374;ENSP00000427713;ENSP00000428064	F2Z3Q5;Q969X5;F2Z3A2;F2Z2U2;Q969X5-3;Q969X5-2;H0YBZ3;F2Z2P5	37	8	9	465
	HSC	S100PBP	S100P binding protein	ENSP00000362574;ENSP00000362575	Q96BU1-2;Q96BU1	9	2	2	20
	HSC	B3GAT3	beta-1,3-glucuronyltransferase 3	ENSP00000265471;ENSP00000431359;ENSP00000432474;ENSP00000432854	G3V150;O94766;O94766-2;E9PNA1	37	4	4	75
	HSC	CPPED1	calcineurin-like phosphoesterase domain containing 1	ENSP00000411127;ENSP00000261660;ENSP00000371193	Q9BRF8-3;Q9BRF8-2;Q9BRF8	37	3	8	330
	HSC	UXT	ubiquitously-expressed, prefoldin-like chaperone	ENSP00000327797;ENSP00000473785	Q9UBK9;S4R2Z4	37	2	1	40
	HSC	SPG21	spastic paraplegia 21 (autosomal recessive, Mast syndrome)	ENSP00000204566;ENSP00000394846;ENSP00000452728;ENSP00000453362;ENSP00000452865;ENSP00000453167;ENSP00000456365;ENSP00000453541;ENSP00000404111;ENSP00000453333;ENSP00000453658	H0YML6;H0YMB7;H0YLD7;H0YKM6;Q9NZD8;H0YLT5;Q9NZD8-2;H0YKB0;H0YLW1;H3BRR0	37	10	7	125
	HSC	SPG20	spastic paraplegia 20 (Troyer syndrome)	ENSP00000406061;ENSP00000347314;ENSP00000414147;ENSP00000473599	Q8N0X7	37	1	22	570
	HSC	GSDMD	gasdermin D	ENSP00000262580;ENSP00000487934;ENSP00000436684;ENSP00000488012;ENSP00000437065;ENSP00000486410;ENSP00000433958;ENSP00000434452;ENSP00000488049;ENSP00000434386;ENSP00000488317;ENSP00000488419;ENSP00000433209;ENSP00000482096	E9PNZ0;E9PIB2;E9PQR9;G3V1A6;P57764;E9PQ48	37	6	11	350
	HSC	APPL1	adaptor protein, phosphotyrosine interaction, PH domain and leucine zipper containing 1	ENSP00000406095;ENSP00000419644;ENSP00000288266	C9K0C4;C9JAB0;Q9UKG1	37	3	24	745
	HSC	DLGAP4	discs, large (Drosophila) homolog-associated protein 4	ENSP00000484696;ENSP00000341633;ENSP00000480166;ENSP00000363014;ENSP00000363023;ENSP00000419311;ENSP00000384954;ENSP00000345700	Q9Y2H0;Q9Y2H0-1;Q9Y2H0-3;F8WF49;A0A087X246;A0A087WWE6	37	6	4	85
	HSC	MBNL1	muscleblind-like splicing regulator 1	ENSP00000420103;ENSP00000418876;ENSP00000319429;ENSP00000420327;ENSP00000437491;ENSP00000347637;ENSP00000417630;ENSP00000282486;ENSP00000418427;ENSP00000418109;ENSP00000418108;ENSP00000350064;ENSP00000319374;ENSP00000418508;ENSP00000419347;ENSP00000420680	C9JP00;Q9NR56;H7C4T5;Q9NR56-2;Q9NR56-3;Q9NR56-4;Q9NR56-5;Q9NR56-6;Q9NR56-7;C9JCX1;Q86VM6;H7C4Y1	37	12	3	120
	HSC	MBNL3	muscleblind-like splicing regulator 3	ENSP00000359876;ENSP00000439618;ENSP00000377848;ENSP00000359881;ENSP00000359890;ENSP00000359886;ENSP00000359894	Q9NUK0-2;Q9NUK0;B1AKI6	13	3	2	15
	HSC	CLCN7	chloride channel, voltage-sensitive 7	ENSP00000372193;ENSP00000410907;ENSP00000262318;ENSP00000454845;ENSP00000461009	H0Y2M6;P51798-2;P51798;Q96RY8;I3L470;H3BNG8	37	6	10	230
	HSC	BRD8	bromodomain containing 8	ENSP00000254900;ENSP00000384845;ENSP00000427126;ENSP00000398067;ENSP00000394330;ENSP00000407129;ENSP00000398873;ENSP00000230901;ENSP00000398084;ENSP00000420884;ENSP00000426385;ENSP00000398676	H0YAH7;Q9H0E9;B5MCW3;H7C179;H7C128;H7C127;H7C2P4;Q9H0E9-4;Q9H0E9-3;Q9H0E9-2;H0YA84;H0Y8F9;F8WBH2	37	13	12	270
	HSC	BRD9	bromodomain containing 9	ENSP00000430170;ENSP00000419765;ENSP00000419845;ENSP00000429353;ENSP00000428194	Q9H8M2-6;H0YBR9;Q9H8M2-1;Q9H8M2-2;H0YAW8;H0YBF1;Q9H8M2-3;Q9H8M2	37	8	4	60
	HSC	BRD4	bromodomain containing 4	ENSP00000360901;ENSP00000470481;ENSP00000353112;ENSP00000263377;ENSP00000486621;ENSP00000470108;ENSP00000471240	O60885;M0QZD9;O60885-3;O60885-2;M0R0H4;M0QYW0	37	6	20	375
	HSC	BRD7	bromodomain containing 7	ENSP00000378180;ENSP00000378181;ENSP00000461556	I3L4V5;Q9NPI1-2;Q9NPI1	37	3	8	175
	HSC	BRD1	bromodomain containing 1	ENSP00000384076;ENSP00000388027;ENSP00000410042;ENSP00000216267;ENSP00000385858	O95696-2;O95696;J3KQ61	37	3	10	165
	HSC	BRD2	bromodomain containing 2	ENSP00000449609;ENSP00000399009;ENSP00000382444;ENSP00000382445;ENSP00000372588;ENSP00000406118;ENSP00000391246;ENSP00000401791;ENSP00000382443;ENSP00000410994;ENSP00000404221;ENSP00000363958;ENSP00000378702;ENSP00000363964;ENSP00000449380;ENSP00000409145;ENSP00000409613;ENSP00000412885;ENSP00000405634;ENSP00000434978;ENSP00000405661;ENSP00000435693;ENSP00000391758;ENSP00000436322;ENSP00000405050…	H0Y6K2;P25440-2;P25440-3;P25440-4;P25440;H0Y799;E9PIQ3;U3KQA6	37	8	8	120
	HSC	BRD3	bromodomain containing 3	ENSP00000360900;ENSP00000305918	Q15059;Q15059-2	37	2	12	250
	HSC	DNAJA2	DnaJ (Hsp40) homolog, subfamily A, member 2	ENSP00000477579;ENSP00000460104;ENSP00000314030	O60884;I3L320;A0A087WT48	37	3	12	520
	HSC	DNAJA3	DnaJ (Hsp40) homolog, subfamily A, member 3	ENSP00000262375;ENSP00000459088;ENSP00000393970;ENSP00000347445;ENSP00000487896;ENSP00000479815;ENSP00000477570	I3L1T6;Q96EY1;Q96EY1-2;Q96EY1-3	37	4	10	325
	HSC	DNAJA1	DnaJ (Hsp40) homolog, subfamily A, member 1	ENSP00000369127	P31689;P31689-2	37	2	16	645
	HSC	AKT1	v-akt murine thymoma viral oncogene homolog 1	ENSP00000451828;ENSP00000385326;ENSP00000451824;ENSP00000450688;ENSP00000451166;ENSP00000451470;ENSP00000270202;ENSP00000384293;ENSP00000450681;ENSP00000443897;ENSP00000481526;ENSP00000451290	A0A087WY56;G3V2I6;G3V4I6;G3V3X1;P31749;P31749-2;G3V3K5	37	7	7	200
	HSC	PTPN12	protein tyrosine phosphatase, non-receptor type 12	ENSP00000385079;ENSP00000397991;ENSP00000248594;ENSP00000397364;ENSP00000392526;ENSP00000392429;ENSP00000430726	H0YC15;H3BM04;Q05209-2;Q05209-3;F8WB51;C9J1X8;Q05209	37	7	15	305
	HSC	PTPN11	protein tyrosine phosphatase, non-receptor type 11	ENSP00000340944;ENSP00000437013;ENSP00000376376	Q06124;H0YF12;Q06124-3;Q06124-2	37	4	22	600
	HSC	LYAR	Ly1 antibody reactive	ENSP00000397367;ENSP00000345917;ENSP00000420902	Q9NX58;D6RDJ1	37	2	13	310
	HSC	LYRM7	LYR motif containing 7	ENSP00000368688;ENSP00000423991;ENSP00000423283	Q5U5X0;D6R994;D6RBV5	32	3	3	45
	HSC	MRPL24	mitochondrial ribosomal protein L24	ENSP00000357194;ENSP00000411369;ENSP00000354525;ENSP00000409803;ENSP00000406681	Q96A35;X6RJ73;X6RIR5;X6RHI2	37	4	9	270
	HSC	MRPL27	mitochondrial ribosomal protein L27	ENSP00000424321;ENSP00000421865;ENSP00000225969;ENSP00000426037	Q9P0M9;D6RAN8;H7C5U8	37	3	4	115
	HSC	C16orf70	chromosome 16 open reading frame 70	ENSP00000456549;ENSP00000219139;ENSP00000456688;ENSP00000455182;ENSP00000456154	Q9BSU1;H3BSG0;H3BS58;Q9BSU1-2;H3BRA5	32	5	5	70
	HSC	MRPL20	mitochondrial ribosomal protein L20	ENSP00000460924;ENSP00000341082	Q9BYC9	33	1	2	50
	HSC	SEH1L	SEH1-like nucleoporin	ENSP00000466959;ENSP00000466234;ENSP00000467276;ENSP00000467605;ENSP00000382779;ENSP00000262124	K7ENI5;K7EPZ5;Q96EE3;K7ELV2;K7EP88;Q96EE3-1	37	6	11	365
	HSC	MRPL22	mitochondrial ribosomal protein L22	ENSP00000265229;ENSP00000411177;ENSP00000429039;ENSP00000431040	Q9NWU5;Q9NWU5-2;Q9NWU5-3;E7ESL0;J3KQY1	37	5	9	350
	HSC	MRPL28	mitochondrial ribosomal protein L28	ENSP00000390399;ENSP00000374326;ENSP00000199706;ENSP00000398684;ENSP00000395305	Q4TT37;Q4TT38;Q13084;A2IDC7;A2IDC6	32	5	3	70
	HSC	HABP2	hyaluronan binding protein 2	ENSP00000277903;ENSP00000443283	Q14520-2;Q14520	32	2	1	60
	HSC	NDRG1	N-myc downstream regulated 1	ENSP00000437443;ENSP00000431057;ENSP00000429007;ENSP00000404854;ENSP00000319977;ENSP00000427894;ENSP00000429994;ENSP00000429172;ENSP00000429840;ENSP00000429524;ENSP00000429272;ENSP00000428991;ENSP00000428384;ENSP00000428345;ENSP00000429380	Q92597-2;Q92597-3;E7ESM1;E5RJY1;Q92597;E5RI76;E5RGM5;E5RH82;E5RIR1;E5RIV1;E5RK17;E5RJ98;E5RIM2	37	13	3	105
	HSC	NDRG2	NDRG family member 2	ENSP00000451966;ENSP00000298687;ENSP00000298684;ENSP00000385889;ENSP00000452413;ENSP00000450825;ENSP00000452038;ENSP00000451274;ENSP00000451094;ENSP00000452458;ENSP00000380943;ENSP00000452306;ENSP00000451712;ENSP00000451185;ENSP00000380945;ENSP00000380949;ENSP00000451348;ENSP00000353649;ENSP00000344620;ENSP00000450852;ENSP00000450691;ENSP00000451059;ENSP00000452006;ENSP00000452117;ENSP00000451981…	G3V2I9;Q9UN36;G3V358;G3V4T9;G3V2S0;G3V5P9;H0YJT9;G3V3D5;G3V578;G3V552;G3V3P1;G3V3P6;G3V383;G3V2T2;Q9UN36-3;Q9UN36-2;G3V5L7;Q9UN36-6;Q9UN36-4;G3V5B5;G3V4S9;G3V5H8;G3V5S0	17	23	2	30
	HSC	NDRG3	NDRG family member 3	ENSP00000352703;ENSP00000362909;ENSP00000345292;ENSP00000362878	F8WBF9;Q5TH30;Q9UGV2-3;Q9UGV2;Q9UGV2-2	37	5	3	115
	HSC	SRSF5	serine/arginine-rich splicing factor 5	ENSP00000452090;ENSP00000452123;ENSP00000451088;ENSP00000450918;ENSP00000452449;ENSP00000377892;ENSP00000451391;ENSP00000474409;ENSP00000452400	Q13243-3;Q13243-2;B4DUA4;B4DJK0;Q13243;G3V5K8	37	6	6	455
	HSC	SRSF4	serine/arginine-rich splicing factor 4	ENSP00000362900;ENSP00000473728	Q08170;S4R2X6	37	2	14	380
	HSC	SRSF7	serine/arginine-rich splicing factor 7	ENSP00000386806;ENSP00000408868;ENSP00000325905;ENSP00000402544;ENSP00000402264;ENSP00000398159	F8WEA1;Q16629-2;Q16629-3;Q16629-4;C9JAB2;Q16629	37	6	12	935
	HSC	SRSF6	serine/arginine-rich splicing factor 6	ENSP00000433544;ENSP00000244020	Q13247;Q13247-3;Q13247-2	37	3	12	505
	HSC	SRSF1	serine/arginine-rich splicing factor 1	ENSP00000462687;ENSP00000463917;ENSP00000463223;ENSP00000462215;ENSP00000258962;ENSP00000462616;ENSP00000463042	J3KTL2;Q07955;J3KSW7;Q07955-2;Q07955-3;J3KSR8;J3QQV5	37	7	17	1965
	HSC	CHD1L	chromodomain helicase DNA binding protein 1-like	ENSP00000358263;ENSP00000358262;ENSP00000482764;ENSP00000480553;ENSP00000477985	Q86WJ1;A0A087WTM4;A0A087WWW4;A0A087WZM7;Q86WJ1-4;Q86WJ1-5;Q86WJ1-2;Q86WJ1-3	37	8	22	615
	HSC	SRSF3	serine/arginine-rich splicing factor 3	ENSP00000362820;ENSP00000436036;ENSP00000482833;ENSP00000484891	P84103;A0A087X2D0;P84103-2	37	3	10	785
	HSC	SRSF2	serine/arginine-rich splicing factor 2	ENSP00000391278;ENSP00000376276;ENSP00000462425;ENSP00000463317;ENSP00000353089;ENSP00000350877;ENSP00000441780	J3KP15;Q01130-2;Q01130;J3QL05	37	4	5	770
	HSC	MZB1	marginal zone B and B1 cell-specific protein	ENSP00000423205;ENSP00000415420;ENSP00000303920	Q8WU39;Q8WU39-3	37	2	4	240
	HSC	SRSF9	serine/arginine-rich splicing factor 9	ENSP00000229390;ENSP00000449030;ENSP00000474283	Q13242;H0YIB4;S4R3G0	37	3	15	820
	HSC	TRAPPC6B	trafficking protein particle complex 6B	ENSP00000451711;ENSP00000450670;ENSP00000335171;ENSP00000330289;ENSP00000452236	Q86SZ2;Q86SZ2-2;G3V4C3;G3V2H7	37	4	3	75
	HSC	DNAJB12	DnaJ (Hsp40) homolog, subfamily B, member 12	ENSP00000345575;ENSP00000476453;ENSP00000403313;ENSP00000476941;ENSP00000378363	Q9NXW2;Q9NXW2-2;J3KPS0;V9GYN7;V9GY70	37	5	6	145
	HSC	HLA-DQB1	major histocompatibility complex, class II, DQ beta 1	ENSP00000402865;ENSP00000382032;ENSP00000396539;ENSP00000382034;ENSP00000382038;ENSP00000407332;ENSP00000410107;ENSP00000414079;ENSP00000436686;ENSP00000364080;ENSP00000382029;ENSP00000410330	Q5Y7D6;E9PIB1;A2AAZ0;P01920;Q5SU54;A2AAY8	37	6	11	200
	HSC	DNAJB14	DnaJ (Hsp40) homolog, subfamily B, member 14	ENSP00000335249;ENSP00000480565;ENSP00000390023;ENSP00000416179;ENSP00000404381;ENSP00000390019	Q8TBM8;A0A087WWX2;H7C494;F2Z2L8;H7BZK3;Q8TBM8-2	14	6	5	30
	HSC	RNF138	ring finger protein 138, E3 ubiquitin protein ligase	ENSP00000261593;ENSP00000257190	Q8WVD3;Q8WVD3-2	32	2	1	35
	HSC	CISD2	CDGSH iron sulfur domain 2	ENSP00000273986;ENSP00000423716;ENSP00000458976	D6RCF4;Q8N5K1;I3L1N9	37	3	5	160
	HSC	CISD3	CDGSH iron sulfur domain 3	ENSP00000483781;ENSP00000484950	P0C7P0	10	1	2	10
	HSC	CISD1	CDGSH iron sulfur domain 1	ENSP00000363041	Q9NZ45	37	1	4	215
	HSC	CLNS1A	chloride channel, nucleotide-sensitive, 1A	ENSP00000432570;ENSP00000434311;ENSP00000434963;ENSP00000263309;ENSP00000433919;ENSP00000433741	E9PMI6;J3KN38;E9PQ83;P54105;E9PJF4	37	5	5	520
	HSC	SUPT20H	SPT20 homolog, SAGA complex component	ENSP00000218894;ENSP00000353388;ENSP00000473416;ENSP00000473592;ENSP00000420170;ENSP00000439000;ENSP00000417510;ENSP00000348512;ENSP00000419754;ENSP00000419787	Q8NEM7-3;Q8NEM7-2;Q8NEM7;H7C5F9;B4E2D5;R4GND2;C9JQS2;F6S7C4	19	8	2	25
	HSC	TRMT11	tRNA methyltransferase 11 homolog	ENSP00000357316;ENSP00000333934;ENSP00000406230;ENSP00000433724;ENSP00000415724;ENSP00000467035	Q7Z4G4;Q7Z4G4-2;Q7Z4G4-3;K7ENP1;Q5JY02;Q5JY01	27	6	1	30
	HSC	CDK7	cyclin-dependent kinase 7	ENSP00000256443;ENSP00000422737;ENSP00000422121;ENSP00000479116;ENSP00000483754;ENSP00000478687;ENSP00000477911;ENSP00000425043;ENSP00000425893;ENSP00000485943;ENSP00000426372;ENSP00000421559;ENSP00000483013;ENSP00000426561;ENSP00000477752;ENSP00000486415;ENSP00000478296;ENSP00000478968;ENSP00000486479;ENSP00000477833;ENSP00000422027;ENSP00000479440;ENSP00000425983;ENSP00000486424	D6RAD4;P50613;D6R9G1;D6REC6;D6RI01;D6R9Z2;D6RF14;D6RIG9;D6RFL0;D6RGG9	37	10	6	85
	HSC	GID8	GID complex subunit 8	ENSP00000266069	Q9NWU2	37	1	4	95
	HSC	ZNF581	zinc finger protein 581	ENSP00000270451;ENSP00000466564;ENSP00000466047	Q9P0T4	14	1	1	15
	HSC	TMEM115	transmembrane protein 115	ENSP00000266025	Q12893	19	1	1	20
	HSC	ASUN	asunder spermatogenesis regulator	ENSP00000445645;ENSP00000448985;ENSP00000448467;ENSP00000261191;ENSP00000446183;ENSP00000443066	H0YIA9;H0YH12;F5H457;F8VRX9;Q9NVM9;Q9NVM9-2;H0YI01;F5H5W1	37	8	19	455
	HSC	LSM12	LSM12 homolog	ENSP00000466718;ENSP00000466074;ENSP00000293406	Q3MHD2-2;K7ELG9;Q3MHD2	37	3	3	210
	HSC	MYO1G	myosin IG	ENSP00000258787;ENSP00000419847	B0I1T2;B0I1T2-4;F8WEW9;B0I1T2-3;B0I1T2-2	37	5	24	600
	HSC	MYO1F	myosin IF	ENSP00000344871;ENSP00000481682;ENSP00000469098;ENSP00000469380;ENSP00000469668;ENSP00000469387	O00160;M0QXE0;M0QXU2;M0QXU5;M0QY89	37	5	27	660
	HSC	MYO1C	myosin IC	ENSP00000460831;ENSP00000461175;ENSP00000461682;ENSP00000459271;ENSP00000412197;ENSP00000354283;ENSP00000437685;ENSP00000352834;ENSP00000459174	F5H6E2;I3L4D4;O00159-3;O00159-2;I3L3Y6;O00159;I3L501;I3L204	23	8	4	30
	HSC	MTFP1	mitochondrial fission process 1	ENSP00000347267;ENSP00000415178;ENSP00000383926;ENSP00000266263	H7C417;B5MC22;Q9UDX5	33	3	2	55
	HSC	CHMP3	charged multivesicular body protein 3	ENSP00000386590;ENSP00000263856;ENSP00000387045;ENSP00000405575	Q9Y3E7-3;Q9Y3E7-2;Q9Y3E7;Q9Y3E7-4	37	4	7	110
	HSC	RPL36AL	ribosomal protein L36a-like	ENSP00000346012	Q969Q0	37	1	2	90
	HSC	CHMP7	charged multivesicular body protein 7	ENSP00000380794;ENSP00000427948;ENSP00000324491;ENSP00000430661;ENSP00000428233	Q8WUX9;E5RIU9;E5RJI3;Q8WUX9-2	37	4	8	105
	HSC	CHMP6	charged multivesicular body protein 6	ENSP00000317468;ENSP00000460389;ENSP00000461098;ENSP00000461238	Q96FZ7;I3L3E4;I3L4G8;I3L4A1	37	4	6	195
	HSC	CHMP5	charged multivesicular body protein 5	ENSP00000442725;ENSP00000223500	Q9NZZ3;Q9NZZ3-2	37	2	8	165
	HSC	CTPS2	CTP synthase 2	ENSP00000401264;ENSP00000369590;ENSP00000352222	Q9NRF8	37	1	14	220
	HSC	CTPS1	CTP synthase 1	ENSP00000361704;ENSP00000361699	P17812;P17812-2	37	2	16	480
	HSC	LGALSL	lectin, galactoside-binding-like	ENSP00000238875;ENSP00000475643;ENSP00000407486;ENSP00000386242	Q3ZCW2;U3KQ88;B9A055;F8WF17	32	4	4	55
	HSC	FAM160B1	family with sequence similarity 160, member B1	ENSP00000358253;ENSP00000358251;ENSP00000411924	Q5W0V3-2;Q5W0V3;Q5W0V1	37	3	3	115
	HSC	NEMF	nuclear export mediator factor	ENSP00000452174;ENSP00000298310;ENSP00000451740;ENSP00000452540	G3V5V3;G3V547;O60524;O60524-3;G3V4D9;O60524-5;O60524-4;O60524-2	37	8	13	260
	HSC	ZNF326	zinc finger protein 326	ENSP00000355318;ENSP00000340796;ENSP00000378084	Q5BKZ1-3;Q5BKZ1;E2QRN4;Q5BKZ1-2	37	4	18	515
	HSC	SRF	serum response factor	ENSP00000265354	P11831	29	1	3	45
	HSC	SRI	sorcin	ENSP00000265729;ENSP00000391148;ENSP00000378137;ENSP00000397609;ENSP00000418512	P30626-2;B4DHQ6;C9J0K6;P30626;P30626-3	37	5	11	495
	HSC	SRM	spermidine synthase	ENSP00000465966;ENSP00000468760;ENSP00000467669;ENSP00000366156;ENSP00000465687	K7EQ47;P19623;K7ESL0;K7EL89;K7EKM4	37	5	11	420
	HSC	LGALS9	lectin, galactoside-binding, soluble, 9	ENSP00000306228;ENSP00000378856;ENSP00000462359;ENSP00000318214	O00182;F8W9W4;J3KS82;O00182-2	37	4	4	165
	HSC	LGALS8	lectin, galactoside-binding, soluble, 8	ENSP00000434860;ENSP00000309576;ENSP00000238181;ENSP00000435460;ENSP00000342139;ENSP00000437040;ENSP00000408657;ENSP00000431398;ENSP00000431884;ENSP00000355543;ENSP00000410843;ENSP00000405504;ENSP00000398630;ENSP00000385999;ENSP00000435632;ENSP00000413278	F6V2D4;E9PN19;O00214-2;O00214;H7BXD8;Q5T3P9;E9PRN3;B1ANM0;E9PJ77;E9PNC2	37	10	9	180
	HSC	LGALS3	lectin, galactoside-binding, soluble, 3	ENSP00000254301;ENSP00000451381	P17931;G3V3R6	10	2	2	10
	HSC	LGALS1	lectin, galactoside-binding, soluble, 1	ENSP00000388296;ENSP00000215909	F8WEI7;P09382	37	2	9	560
	HSC	EIF2AK2	eukaryotic translation initiation factor 2-alpha kinase 2	ENSP00000393921;ENSP00000378559;ENSP00000233057;ENSP00000374663;ENSP00000385014	P19525-2;P19525;F8WBH4;C9JZT2	37	4	15	385
	HSC	HN1	hematological and neurological expressed 1	ENSP00000462805;ENSP00000462784;ENSP00000303110;ENSP00000462478;ENSP00000387059;ENSP00000462493;ENSP00000348316;ENSP00000462834;ENSP00000464266	Q9UK76-2;Q9UK76-3;Q9UK76;J3KT51;J3KSH8;F2Z3M5	37	6	7	260
	HSC	FAM136A	family with sequence similarity 136, member A	ENSP00000390840;ENSP00000391468;ENSP00000037869;ENSP00000397269	C9JF51;Q96C01;C9J2Y4;E7EQY1	37	4	10	575
	HSC	TRNT1	tRNA nucleotidyl transferase, CCA-adding, 1	ENSP00000415100;ENSP00000251607;ENSP00000385745;ENSP00000342985;ENSP00000280591;ENSP00000400394;ENSP00000388615	Q96Q11;Q96Q11-2;C9JRS7	37	3	13	330
	HSC	ASAP1	ArfGAP with SH3 domain, ankyrin repeat and PH domain 1	ENSP00000429391;ENSP00000429829;ENSP00000429900	H0YBM4;Q9ULH1-2;Q9ULH1;H0YBF7	32	4	8	155
	HSC	NMI	N-myc (and STAT) interactor	ENSP00000243346	Q13287	37	1	16	390
	HSC	ATG101	autophagy related 101	ENSP00000454613;ENSP00000449935;ENSP00000450088;ENSP00000338990	H3BMZ4;F8VQD9;Q9BSB4;F8VVA0	23	4	2	35
	HSC	KIAA1033	KIAA1033	ENSP00000328062;ENSP00000484713;ENSP00000447015;ENSP00000448966	F8VYH7;A0A087X256;F8W1W1;Q2M389-2;Q2M389	37	5	16	495
	HSC	LPGAT1	lysophosphatidylglycerol acyltransferase 1	ENSP00000355964;ENSP00000355963	Q92604	37	1	3	60
	HSC	ELL	elongation factor RNA polymerase II	ENSP00000262809;ENSP00000475648	U3KQ90;P55199	37	2	10	85
	HSC	LPCAT3	lysophosphatidylcholine acyltransferase 3	ENSP00000261407;ENSP00000438765	Q6P1A2;Q6P1A2-2;F5H0M4	37	3	3	105
	HSC	LPCAT1	lysophosphatidylcholine acyltransferase 1	ENSP00000423472;ENSP00000283415	Q8NF37	37	1	6	125
	HSC	PIGK	phosphatidylinositol glycan anchor biosynthesis, class K	ENSP00000352041;ENSP00000388854;ENSP00000359848;ENSP00000474518	B1AK81;Q92643;Q92643-2;A6NEM5;S4R3M5	37	5	6	135
	HSC	TMEM194A	nuclear envelope integral membrane protein 1	ENSP00000300128;ENSP00000452391;ENSP00000368701	G3V5K2;O14524;O14524-2	37	3	4	105
	HSC	PIGS	phosphatidylinositol glycan anchor biosynthesis, class S	ENSP00000309430;ENSP00000378755;ENSP00000466846	Q96S52;Q96S52-2;K7EN97	37	3	8	110
	HSC	ILKAP	integrin-linked kinase-associated serine/threonine phosphatase	ENSP00000254654;ENSP00000395301	Q9H0C8;E9PC05	37	2	2	90
	HSC	PIGU	phosphatidylinositol glycan anchor biosynthesis, class U	ENSP00000363953;ENSP00000217446	Q9H490-2;Q9H490	27	2	1	40
	HSC	WRAP53	WD repeat containing, antisense to TP53	ENSP00000379727;ENSP00000324203;ENSP00000397219;ENSP00000434999;ENSP00000411061	E9PMG4;Q9BUR4	19	2	2	25
	HSC	RMND1	required for meiotic nuclear division 1 homolog	ENSP00000336683;ENSP00000356272;ENSP00000481280;ENSP00000412708	Q9NWS8-2;Q9NWS8;Q5SZ82;A0A087WXU0;Q9NWS8-3	28	5	4	80
	HSC	TAX1BP1	Tax1 (human T-cell leukemia virus type I) binding protein 1	ENSP00000444811;ENSP00000391907;ENSP00000386515;ENSP00000379612;ENSP00000265393;ENSP00000411490;ENSP00000412575	Q86VP1-3;Q86VP1-2;Q86VP1-4;B8ZZD4;Q86VP1;C9J7J4;H7C3L5	37	7	9	125
	HSC	TAX1BP3	Tax1 (human T-cell leukemia virus type I) binding protein 3	ENSP00000225525	O14907	28	1	1	35
	HSC	ELAC2	elaC ribonuclease Z 2	ENSP00000337445;ENSP00000463740;ENSP00000379291;ENSP00000406192;ENSP00000477482;ENSP00000405223;ENSP00000463321;ENSP00000463594;ENSP00000477093;ENSP00000477044;ENSP00000464358;ENSP00000463884	E7ES68;G5E9D5;Q9BQ52-2;V9GZ72;Q9BQ52-3;H7C2I4;Q9BQ52-4;Q9BQ52;J3QLK4;V9GYS7;J3QL08;J3QRS2;V9GYU5;J3QQT1	37	14	24	585
	HSC	SRRM1	serine/arginine repetitive matrix 1	ENSP00000363510;ENSP00000471084;ENSP00000391430;ENSP00000471819;ENSP00000326261	E9PCT1;M0R088;A9Z1X7;Q8IYB3-2;Q8IYB3;M0R1E7	37	6	6	260
	HSC	SRRM2	serine/arginine repetitive matrix 2	ENSP00000301740;ENSP00000458870;ENSP00000458230;ENSP00000461181;ENSP00000460642;ENSP00000458647;ENSP00000487247;ENSP00000458718;ENSP00000484503;ENSP00000461535	I3L182;I3L4D8;I3L0N7;Q9UQ35-3;Q9UQ35-2;I3L1I8;Q9UQ35;I3L3Q8;A0A087X1W1;I3L4U6;I3L1C0	37	11	44	1465
	HSC	CCDC174	coiled-coil domain containing 174	ENSP00000373304;ENSP00000481661	Q6PII3;A0A087WYA9	24	2	5	65
	HSC	PDK1	pyruvate dehydrogenase kinase, isozyme 1	ENSP00000413629;ENSP00000386985;ENSP00000282077;ENSP00000376352;ENSP00000399558;ENSP00000388366;ENSP00000399160	F8WEJ6;Q15118;Q15118-2;C9JKT3;C9IYB4	37	5	5	145
	HSC	PDK3	pyruvate dehydrogenase kinase, isozyme 3	ENSP00000387536;ENSP00000368460	Q15120;Q15120-2	37	2	8	160
	HSC	PDK2	pyruvate dehydrogenase kinase, isozyme 2	ENSP00000481915;ENSP00000007708;ENSP00000420927;ENSP00000425265	Q15119;Q15119-2;D6RDN9	19	3	2	20
	HSC	EBP	emopamil binding protein (sterol isomerase)	ENSP00000417052;ENSP00000405832;ENSP00000390031	C9J719;Q15125;C9JJ78	13	3	1	15
	HSC	ZNF292	zinc finger protein 292	ENSP00000358590;ENSP00000342847;ENSP00000428857;ENSP00000430569;ENSP00000428925	O60281-2;O60281;J3KNV1;E5RJG2;E5RFE6;H0YB79	28	6	5	45
	HSC	SEC61A1	Sec61 translocon alpha 1 subunit	ENSP00000411445;ENSP00000418493;ENSP00000243253	B4DR61;P61619;P61619-3	37	3	3	80
	HSC	PTGS1	prostaglandin-endoperoxide synthase 1 (prostaglandin G/H synthase and cyclooxygenase)	ENSP00000354612;ENSP00000223423;ENSP00000483540;ENSP00000411606;ENSP00000484800;ENSP00000362802;ENSP00000437709	X6RJD6;P23219-4;P23219-5;P23219-6;P23219-2;P23219-3;A0A087X296;P23219	37	8	11	400
	HSC	RGL2	ral guanine nucleotide dissociation stimulator-like 2	ENSP00000412152;ENSP00000420211;ENSP00000390098;ENSP00000407088;ENSP00000372691	O15211;O15211-2	4	2	1	5
	HSC	ZFAND6	zinc finger, AN1-type domain 6	ENSP00000484971;ENSP00000453291;ENSP00000261749;ENSP00000453888;ENSP00000453709;ENSP00000478129;ENSP00000479071;ENSP00000453308;ENSP00000452625;ENSP00000452664;ENSP00000452735;ENSP00000453710;ENSP00000454137;ENSP00000453571;ENSP00000454152	Q6FIF0;H0YK21;H0YK54;H0YLR2;H0YME2;H0YMR5;Q6FIF0-2	37	7	3	110
	HSC	PUF60	poly-U binding splicing factor 60KDa	ENSP00000402953;ENSP00000434863;ENSP00000433403;ENSP00000436131;ENSP00000478495;ENSP00000434359;ENSP00000488339;ENSP00000478209;ENSP00000488281;ENSP00000487894;ENSP00000487945;ENSP00000322036;ENSP00000437309;ENSP00000432091;ENSP00000487930;ENSP00000322016;ENSP00000395417;ENSP00000488399;ENSP00000431960;ENSP00000484860;ENSP00000432610	E9PL19;H0YEM1;H0YCP8;E9PQ56;Q9UHX1-6;Q9UHX1-5;Q9UHX1-4;Q9UHX1-3;Q9UHX1-2;E9PMU7;Q9UHX1;E9PN18	37	12	26	1170
	HSC	ZFAND1	zinc finger, AN1-type domain 1	ENSP00000428101;ENSP00000430405;ENSP00000428375;ENSP00000430499;ENSP00000430719;ENSP00000220669;ENSP00000429527;ENSP00000429167;ENSP00000429999;ENSP00000430736;ENSP00000430214;ENSP00000428139;ENSP00000428927;ENSP00000428278;ENSP00000428527;ENSP00000427811;ENSP00000427957	H0YBX7;Q8TCF1;E5RGE5;E5RFE5;E5RIH7;E5RHR9;E5RK75;E5RI74;Q8TCF1-3;Q8TCF1-4;E5RJ74;E5RIS3;Q8TCF1-2;E5RG60;E5RFU1	37	15	7	145
	HSC	CEP128	centrosomal protein 128kDa	ENSP00000281129;ENSP00000450555;ENSP00000451137;ENSP00000451162;ENSP00000216517;ENSP00000451319	Q6ZU80-1;Q6ZU80-3;H0YIZ9;Q6ZU80;Q86TS1;H0YJE3	37	6	9	95
	HSC	SLC39A11	solute carrier family 39, member 11	ENSP00000463462;ENSP00000255559;ENSP00000463467;ENSP00000464302;ENSP00000445829;ENSP00000464525;ENSP00000462200;ENSP00000463083	Q8N1S5;J3QS49;J3QLB2;J3QRN3;J3KTP1;J3KRX2;Q8N1S5-2;J3QLA9	37	8	4	85
	HSC	CEP120	centrosomal protein 120kDa	ENSP00000303058;ENSP00000421620;ENSP00000327504;ENSP00000307419;ENSP00000422089	Q8N960;D6REX9;Q8N960-2	22	3	2	25
	HSC	EIF1AX	eukaryotic translation initiation factor 1A, X-linked	ENSP00000368927;ENSP00000368912	P47813;X6RAC9	37	2	2	85
	HSC	EIF1AY	eukaryotic translation initiation factor 1A, Y-linked	ENSP00000354722;ENSP00000372222	O14602;A6NJH9	24	2	2	45
	HSC	RSBN1	round spermatid basic protein 1	ENSP00000479490;ENSP00000261441;ENSP00000480408	A0A087WWP8;Q5VWQ0;Q5VWQ0-4	37	3	15	205
	HSC	EIF1AD	eukaryotic translation initiation factor 1A domain containing	ENSP00000434056;ENSP00000436644;ENSP00000436876;ENSP00000432135;ENSP00000435439;ENSP00000433320;ENSP00000435891;ENSP00000435942;ENSP00000309175;ENSP00000434796	E9PS76;Q8N9N8;E9PS30;E9PLI6;E9PQD0;E9PNH5	37	6	6	120
	HSC	SMAD4	SMAD family member 4	ENSP00000464901;ENSP00000381452;ENSP00000478613;ENSP00000341551;ENSP00000466118;ENSP00000464772;ENSP00000466941;ENSP00000465878;ENSP00000468611	Q13485;K7ELK2;A0A087WUF3;K7EIU8;K7EIJ2;K7EL18;K7ES96;K7ENG8	37	8	7	130
	HSC	ARHGAP27	Rho GTPase activating protein 27	ENSP00000486620;ENSP00000488351;ENSP00000436137;ENSP00000437100;ENSP00000480582;ENSP00000485742;ENSP00000290470;ENSP00000477741;ENSP00000487991;ENSP00000488279;ENSP00000478738;ENSP00000432762;ENSP00000366121;ENSP00000481302;ENSP00000433942;ENSP00000403323;ENSP00000488330	E9PNT2;E9PNX6;Q6ZUM4-2;Q6ZUM4-3;Q6ZUM4;E9PIR1	37	6	7	140
	HSC	ARHGAP26	Rho GTPase activating protein 26	ENSP00000274498;ENSP00000367243;ENSP00000367252;ENSP00000393276;ENSP00000416889;ENSP00000392186	Q9UNA1;Q9UNA1-2;F8W8N5;H0Y4P9;H7BZZ0;H0Y835	33	6	8	85
	HSC	SAP18	Sin3A-associated protein, 18kDa	ENSP00000371973;ENSP00000481842;ENSP00000475435;ENSP00000475358;ENSP00000391846;ENSP00000475925	U3KPY7;U3KQ12;X6RAL5;H7BZW6;O00422	37	5	13	640
	HSC	NKRF	NFKB repressing factor	ENSP00000304803;ENSP00000442308;ENSP00000481262;ENSP00000360582	A0A087WXT2;O15226;O15226-2	37	3	19	535
	HSC	AFTPH	aftiphilin	ENSP00000387071;ENSP00000238855;ENSP00000386913;ENSP00000238856	B8ZZI9;Q6ULP2-4;Q6ULP2-3;Q6ULP2-2;Q6ULP2;Q6ULP2-5	37	6	10	110
	HSC	MYSM1	Myb-like, SWIRM and MPN domains 1	ENSP00000418734;ENSP00000478391	Q5VVJ2;Q5VVJ2-2	27	2	5	75
	HSC	ATG2B	autophagy related 2B	ENSP00000353010	Q96BY7	37	1	9	85
	HSC	MLYCD	malonyl-CoA decarboxylase	ENSP00000262430	O95822;O95822-2	37	2	4	90
	HSC	DR1	down-regulator of transcription 1	ENSP00000359295;ENSP00000359290	Q01658	37	1	4	160
	HSC	TERF2	telomeric repeat binding factor 2	ENSP00000457094;ENSP00000476905;ENSP00000454955;ENSP00000456022;ENSP00000475507;ENSP00000462726;ENSP00000456062;ENSP00000254942	Q15554;V9GYM1;U3KQ35;J3KSZ6;H3BR06;Q15554-4;H3BR37;H3BTA7	37	8	9	255
	HSC	TERF1	telomeric repeat binding factor (NIMA-interacting) 1	ENSP00000276602;ENSP00000428838;ENSP00000276603;ENSP00000430121	P54274;P54274-2;E7EWM7;E5RFJ5	23	4	4	40
	HSC	PTPMT1	protein tyrosine phosphatase, mitochondrial 1	ENSP00000325882;ENSP00000410272;ENSP00000325958	Q8WUK0-2;Q8WUK0	37	2	5	95
	HSC	RASSF2	Ras association (RalGDS/AF-6) domain family member 2	ENSP00000368684;ENSP00000368710	P50749;P50749-2	37	2	12	275
	HSC	NHP2	NHP2 ribonucleoprotein	ENSP00000423849;ENSP00000274606;ENSP00000366276;ENSP00000423803;ENSP00000431126	Q9NX24;D6RCB9;D6RC52;J3QSY4;H0YC83	37	5	5	355
	HSC	RSAD1	radical S-adenosyl methionine domain containing 1	ENSP00000258955;ENSP00000424558;ENSP00000422893	Q9HA92-2;Q9HA92;H0Y934	10	3	1	10
	HSC	ATP5C1	ATP synthase, H+ transporting, mitochondrial F1 complex, gamma polypeptide 1	ENSP00000349142;ENSP00000338568	P36542;P36542-2	37	2	14	975
	HSC	CHD3	chromodomain helicase DNA binding protein 3	ENSP00000459321;ENSP00000411959;ENSP00000332628;ENSP00000350907;ENSP00000369716;ENSP00000395252;ENSP00000405861;ENSP00000458861	Q12873;I3L229;H7C3H7;H7C0J3;Q12873-3;Q12873-2;H7C2H0;I3L1I4	37	8	19	415
	HSC	CHD2	chromodomain helicase DNA binding protein 2	ENSP00000486629;ENSP00000377747;ENSP00000406581;ENSP00000486487	O14647;O14647-2;H3BU65;G3V418;B7Z3I4;O14647-3;G3V4S8	37	7	14	205
	HSC	CHD4	chromodomain helicase DNA binding protein 4	ENSP00000349508;ENSP00000440542;ENSP00000437506	F5GWX5;Q14839-2;Q14839;F5H6N4	37	4	44	1220
	HSC	CHD8	chromodomain helicase DNA binding protein 8	ENSP00000382863;ENSP00000406288;ENSP00000451601;ENSP00000451442;ENSP00000451071	Q9HCK8-2;Q9HCK8;H0YJG4;H0YJA4	28	4	7	50
	HSC	CAP1	CAP, adenylate cyclase-associated protein 1 (yeast)	ENSP00000398877;ENSP00000398475;ENSP00000412859;ENSP00000410586;ENSP00000413656;ENSP00000389974;ENSP00000403198;ENSP00000400943;ENSP00000408561;ENSP00000361888;ENSP00000413383;ENSP00000361883;ENSP00000361891;ENSP00000344832;ENSP00000361878;ENSP00000361884	Q5T0R8;Q01518-2;Q5T0R2;Q5T0R3;Q5T0S3;Q5T0R1;Q01518;Q5T0R7;Q5T0R4;Q5T0R5;Q5T0R9;Q5T0R6	37	12	25	1830
	HSC	NPC2	Niemann-Pick disease, type C2	ENSP00000412103;ENSP00000450502;ENSP00000451180;ENSP00000450887;ENSP00000238633;ENSP00000442488;ENSP00000451112;ENSP00000451206	P61916-2;E7EMS2;P61916;G3V3E8;G3V2V8;H0YIZ1;G3V3D1;J3KMY5	37	8	8	465
	HSC	NPC1	Niemann-Pick disease, type C1	ENSP00000269228;ENSP00000467636;ENSP00000468438;ENSP00000468321	O15118;O15118-2;K7EQ23;K7ERM4;K7ERW2	32	5	6	110
	HSC	SKIV2L	SKI2 homolog, superkiller viralicidic activity 2-like	ENSP00000420332;ENSP00000364543;ENSP00000417586;ENSP00000400626;ENSP00000372827;ENSP00000412310;ENSP00000399530;ENSP00000394400;ENSP00000486288;ENSP00000420470;ENSP00000486387;ENSP00000419905;ENSP00000486559;ENSP00000486630;ENSP00000485707;ENSP00000486656	Q15477;H7C5N0;H7C4L3;B4E0B4;F8WDE8	37	5	24	550
	HSC	TTC4	tetratricopeptide repeat domain 4	ENSP00000360329	Q5TA95;O95801	37	2	12	325
	HSC	RAB3GAP2	RAB3 GTPase activating protein subunit 2 (non-catalytic)	ENSP00000351832;ENSP00000418560	Q9H2M9;Q9H2M9-2;H7C4Y9	37	3	17	340
	HSC	RAB3GAP1	RAB3 GTPase activating protein subunit 1 (catalytic)	ENSP00000264158;ENSP00000444306;ENSP00000411418	Q15042;Q15042-3;Q15042-4	37	3	19	495
	HSC	TTC9	tetratricopeptide repeat domain 9	ENSP00000256367	Q92623	28	1	1	30
	HSC	DYNC1LI1	dynein, cytoplasmic 1, light intermediate chain 1	ENSP00000407279;ENSP00000273130;ENSP00000409019;ENSP00000390507	E9PHI6;Q9Y6G9;C9JGM7;C9JLW1	37	4	18	575
	HSC	DYNC1LI2	dynein, cytoplasmic 1, light intermediate chain 2	ENSP00000394289;ENSP00000258198;ENSP00000457707;ENSP00000462434;ENSP00000462017;ENSP00000462224;ENSP00000408566;ENSP00000457464;ENSP00000463124	H3BUM4;J3KRI4;O43237-2;O43237;J3KSD2;J3KRZ2;J3QKK5;B4E2E0;H3BU48	37	9	9	215
	HSC	CAPG	capping protein (actin filament), gelsolin-like	ENSP00000397381;ENSP00000386965;ENSP00000391923;ENSP00000386596;ENSP00000386315;ENSP00000263867;ENSP00000398232;ENSP00000403330;ENSP00000387063	P40121;H7C0X8;E7ENU9;B8ZZL6;P40121-2	37	5	11	810
	HSC	TPRKB	TP53RK binding protein	ENSP00000386936;ENSP00000325398;ENSP00000272424	Q9Y3C4;Q9Y3C4-3;Q9Y3C4-2	37	3	2	60
	HSC	ETHE1	ethylmalonic encephalopathy 1	ENSP00000292147;ENSP00000469652;ENSP00000469219;ENSP00000469037;ENSP00000468964	O95571;M0QXB5;M0QX80;M0QY80	37	4	7	475
	HSC	MPG	N-methylpurine DNA glycosylase	;ENSP00000348809;ENSP00000380918;ENSP00000388097;ENSP00000219431	A2IDA3;P29372-4;P29372-5;P29372-2;P29372	37	5	14	390
	HSC	PLSCR1	phospholipid scramblase 1	ENSP00000418103;ENSP00000417792;ENSP00000411675;ENSP00000345494;ENSP00000420006;ENSP00000420523;ENSP00000418550	H7C5I5;O15162-2;O15162;C9J9P4;C9J7K9;C9JE06;C9J0H3	37	7	2	55
	HSC	MPO	myeloperoxidase	ENSP00000464668;ENSP00000225275	P05164-3;P05164-2;P05164;J3QSF7	37	4	40	5965
	HSC	MPI	mannose phosphate isomerase	ENSP00000440447;ENSP00000455241;ENSP00000318192;ENSP00000455161;ENSP00000318318;ENSP00000455065;ENSP00000454622;ENSP00000457020;ENSP00000454619;ENSP00000455972;ENSP00000457013;ENSP00000457885;ENSP00000455477;ENSP00000457494;ENSP00000455405;ENSP00000455383;ENSP00000457619	F5GX71;H3BP57;H3BPB8;P34949-2;P34949;H3BPM5;H3BPU7;H3BPP3;H3BQX0;H3BUG1;H3BU66;H3BUZ9;H3BT48;H3BN01;H3BT46;H3BNY8;H3BMZ9	37	17	4	105
	HSC	SGSM3	small G protein signaling modulator 3	ENSP00000399249;ENSP00000248929	Q96HU1;B0QY80;Q96HU1-2	24	3	1	25
	HSC	KDM1A	lysine (K)-specific demethylase 1A	ENSP00000349049;ENSP00000383042;ENSP00000473297;ENSP00000473294	O60341;O60341-2;R4GMQ1;R4GMP9	37	4	19	795
	HSC	PLRG1	pleiotropic regulator 1	ENSP00000303191;ENSP00000424417;ENSP00000423454;ENSP00000425914;ENSP00000426497;ENSP00000424616	O43660-2;O43660;H0YAA2;H0YA24;D6RA26;B7Z982	37	6	14	450
	HSC	KRIT1	KRIT1, ankyrin repeat containing	ENSP00000378015;ENSP00000378013;ENSP00000410467;ENSP00000378011;ENSP00000410909;ENSP00000396042;ENSP00000410104;ENSP00000344668;ENSP00000395346;ENSP00000405835;ENSP00000391540;ENSP00000396352;ENSP00000388076;ENSP00000414694	O00522;C9JD81;C9JBN7;C9J718;C9J3W7;C9JEW7;C9JF32;O00522-3;C9JJM9;O00522-2;C9JSG7;C9JXI9	28	12	6	45
	HSC	QRSL1	glutaminyl-tRNA synthase (glutamine-hydrolyzing)-like 1	ENSP00000358042;ENSP00000358040	X6R772;Q9H0R6-2;Q9H0R6	28	3	4	50
	HSC	FCER1G	Fc fragment of IgE, high affinity I, receptor for; gamma polypeptide	ENSP00000356971;ENSP00000289902	P30273;A6NCQ8	37	2	5	140
	HSC	AKAP17A	A kinase (PRKA) anchor protein 17A	ENSP00000370660;ENSP00000324827;ENSP00000435479	X6RAJ1;Q02040;Q02040-2;Q02040-3	37	4	15	330
	HSC	FAM49A	family with sequence similarity 49, member A	ENSP00000370724;ENSP00000392154;ENSP00000384771;ENSP00000388979	C9IYV6;Q9H0Q0;C9JPE5	28	3	1	30
	HSC	FAM49B	family with sequence similarity 49, member B	ENSP00000384880;ENSP00000429078;ENSP00000428117;ENSP00000430694;ENSP00000429150;ENSP00000429978;ENSP00000429659;ENSP00000429074;ENSP00000430433;ENSP00000427994;ENSP00000429802;ENSP00000483964;ENSP00000430674;ENSP00000429051;ENSP00000429499;ENSP00000430127;ENSP00000430806;ENSP00000430434;ENSP00000430412;ENSP00000429860	E5RGI7;E5RI16;Q9NUQ9;E5RJE1;A0A087X178;E5RHU5;E5RIR8;E5RK61;Q9NUQ9-2;E5RJL8;E5RFS4;E5RK81;E5RH75	37	13	11	490
	HSC	ZFP36L2	ZFP36 ring finger protein-like 2	ENSP00000478940;ENSP00000282388	A0A087WUU9;P47974	33	2	3	75
	HSC	GGA1	golgi-associated, gamma adaptin ear containing, ARF binding protein 1	ENSP00000411373;ENSP00000403534;ENSP00000414413;ENSP00000371175;ENSP00000385287;ENSP00000390416;ENSP00000321288;ENSP00000341344;ENSP00000384030	A0A088AWK4;B0QYR6;B0QYS5;Q9UJY5-4;Q9UJY5-2;Q9UJY5-3;Q9UJY5;Q6IC75;B0QYR5;Q9UJY5-5	37	10	4	120
	HSC	GGA3	golgi-associated, gamma adaptin ear containing, ARF binding protein 3	ENSP00000462081;ENSP00000462629;ENSP00000463288;ENSP00000438085;ENSP00000446421;ENSP00000462473;ENSP00000464318;ENSP00000484733;ENSP00000464365	Q9NZ52-4;Q9NZ52-2;Q9NZ52-3;J3KSS7;J3KSG3;Q9NZ52;B7Z1E9;J3QRS8;J3QRP3	37	9	7	160
	HSC	GGA2	golgi-associated, gamma adaptin ear containing, ARF binding protein 2	ENSP00000311962;ENSP00000454455	Q9UJY4;H3BMM6	27	2	6	75
	HSC	C15orf40	chromosome 15 open reading frame 40	ENSP00000441077;ENSP00000403987;ENSP00000456006;ENSP00000307071	Q8WUR7;H3BQZ5	23	2	1	40
	HSC	FHOD1	formin homology 2 domain containing 1	ENSP00000458085;ENSP00000258201;ENSP00000462988	H3BVE7;Q9Y613;J3KTH7	37	3	17	320
	HSC	ADH5	alcohol dehydrogenase 5 (class III), chi polypeptide	ENSP00000421556;ENSP00000427049;ENSP00000296412	D6RFE4;H0YAG8;P11766	37	3	14	920
	HSC	C4orf3	chromosome 4 open reading frame 3	ENSP00000382026;ENSP00000485697	Q8WVX3;Q8WVX3-2	33	2	3	45
	HSC	PRKACA	protein kinase, cAMP-dependent, catalytic, alpha	ENSP00000466651;ENSP00000466976;ENSP00000309591	P17612;K7ENJ5	32	2	2	50
	HSC	PSMB9	proteasome subunit beta 9	ENSP00000382516;ENSP00000372595;ENSP00000372721;ENSP00000393744;ENSP00000408447;ENSP00000404847;ENSP00000394363;ENSP00000406858;ENSP00000401221;ENSP00000396813;ENSP00000412027;ENSP00000378739;ENSP00000411561;ENSP00000407810;ENSP00000382305;ENSP00000363993;ENSP00000407233;ENSP00000401229	A2ACR1;A2ACR0;P28065;P28065-2;A2ACQ9	37	5	6	430
	HSC	PRKACB	protein kinase, cAMP-dependent, catalytic, beta	ENSP00000479722;ENSP00000479339;ENSP00000393654;ENSP00000399326;ENSP00000390906;ENSP00000359722;ENSP00000397175;ENSP00000401252;ENSP00000378315;ENSP00000359718;ENSP00000359719;ENSP00000359714;ENSP00000481980;ENSP00000359716;ENSP00000392275;ENSP00000359723;	A0A087WVV9;P22694-10;B1APF6;B1APF7;B1APF8;B1APF9;P22694;B1APG3;B1APG2;B1APG1;B1APG0;P22694-2;P22694-3;A0A087WVC4;P22694-6;P22694-7;P22694-4;P22694-5;P22694-8;P22694-9	37	20	5	175
	HSC	PSMB6	proteasome subunit beta 6	ENSP00000485006;ENSP00000460811;ENSP00000270586	A0A087X2I4;I3L3X7;P28072	37	3	9	485
	HSC	PSMB5	proteasome subunit beta 5	ENSP00000451816;ENSP00000395206;ENSP00000355325;ENSP00000452424	P28074;P28074-2;P28074-3;H0YJM8	37	4	9	200
	HSC	PSMB4	proteasome subunit beta 4	ENSP00000290541	P28070	37	1	8	510
	HSC	PSMB3	proteasome subunit beta 3	ENSP00000483956;ENSP00000487856;ENSP00000487711;ENSP00000483688;ENSP00000481215;ENSP00000481442;ENSP00000488173;ENSP00000478737	P49720;A0A087WXQ8;A0A087WY10;A0A087WUL2	37	4	10	285
	HSC	PSMB1	proteasome subunit beta 1	ENSP00000262193	P20618	37	1	12	575
	HSC	TMA7	translation machinery associated 7 homolog	ENSP00000397843	Q9Y2S6	37	1	4	315
	HSC	HDHD3	haloacid dehalogenase-like hydrolase domain containing 3	ENSP00000238379;ENSP00000363295	Q9BSH5	28	1	4	55
	HSC	CORO7	coronin 7	ENSP00000482646;ENSP00000488658;ENSP00000487652;ENSP00000460956;ENSP00000461702;ENSP00000440460;ENSP00000460177;ENSP00000483187;ENSP00000488867;ENSP00000251166	I3L442;P57737-4;P57737-2;P57737-3;P57737;I3L351	37	6	13	545
	HSC	MLH1	mutL homolog 1	ENSP00000480669;ENSP00000398272;ENSP00000444286;ENSP00000399329;ENSP00000411066;ENSP00000416687;ENSP00000416476;ENSP00000393006;ENSP00000402564;ENSP00000443665;ENSP00000231790;ENSP00000402667;ENSP00000407019;ENSP00000398392;ENSP00000387511;ENSP00000416783;ENSP00000392649;ENSP00000407773	A0A087WX20;P40692-3;P40692;H0Y806;H0Y4N0;P40692-2;H0Y5L7;H0Y793;H0Y818;E7EUC9;C9JZ54;E9PF25;F2Z298	37	13	19	460
	HSC	LTN1	listerin E3 ubiquitin protein ligase 1	ENSP00000478783;ENSP00000354977;ENSP00000373846;ENSP00000373847	O94822-3;O94822-2;O94822;H7BYG8	5	4	1	5
	HSC	C9orf142	chromosome 9 open reading frame 142	ENSP00000360682	Q9BUH6;Q9BUH6-2	37	2	9	440
	HSC	NACC1	nucleus accumbens associated 1, BEN and BTB (POZ) domain containing	ENSP00000466017;ENSP00000292431	Q96RE7;K7ELC5	37	2	2	85
	HSC	VPS13A	vacuolar protein sorting 13 homolog A (S. cerevisiae)	ENSP00000365821;ENSP00000349985;ENSP00000365823;ENSP00000353422;ENSP00000414410	Q96RL7-2;Q96RL7-3;Q96RL7-4;Q96RL7;H0Y7P8	37	5	18	175
	HSC	SH3KBP1	SH3-domain kinase binding protein 1	ENSP00000369039;ENSP00000388766;ENSP00000369020;ENSP00000409292;ENSP00000369049;ENSP00000380921;ENSP00000369019	Q5JPT2;Q5JPT3;Q5JPT1;Q96B97-3;Q96B97-2;Q5VSN0;Q96B97	37	7	27	865
	HSC	VPS13C	vacuolar protein sorting 13 homolog C (S. cerevisiae)	ENSP00000261517;ENSP00000379233;ENSP00000249837;ENSP00000379235	Q709C8-3;Q709C8-2;Q709C8;Q709C8-4	37	4	71	1755
	HSC	CRYZ	crystallin, zeta (quinone reductase)	ENSP00000359907;ENSP00000339399;ENSP00000359909;ENSP00000359908;ENSP00000399805;ENSP00000404289	A6NP24;Q08257;Q08257-2;Q08257-3;C9JH92	37	5	9	425
	HSC	SCAF11	SR-related CTD-associated factor 11	ENSP00000448864;ENSP00000477742;ENSP00000358374;ENSP00000449812	A0A087WTB7;F8VXG7;Q99590;Q99590-2	37	4	24	575
	HSC	NUP160	nucleoporin 160kDa	ENSP00000431495;ENSP00000433590;ENSP00000432367;ENSP00000367721;ENSP00000433964	E9PSI3;E9PR16;Q12769-3;Q12769-2;G3V198;Q12769	37	6	14	435
	HSC	SLC35A2	solute carrier family 35 (UDP-galactose transporter), member A2	ENSP00000416002;ENSP00000365704;ENSP00000402726;ENSP00000247138;ENSP00000478617;ENSP00000393233	P78381-2;P78381-4;P78381-5;P78381;B4DE15	33	5	1	55
	HSC	TMEM160	transmembrane protein 160	ENSP00000253047	Q9NX00	37	1	2	85
	HSC	TMEM165	transmembrane protein 165	ENSP00000370736;ENSP00000476531	Q9HC07;V9GY93;Q9HC07-2	18	3	1	25
	HSC	EVI2B	ecotropic viral integration site 2B	ENSP00000333779;ENSP00000462682	P34910-2;P34910	37	2	5	205
	HSC	REPIN1	replication initiator 1	ENSP00000388287;ENSP00000428562;ENSP00000417291;ENSP00000380451;ENSP00000407714;ENSP00000419789;ENSP00000419872	Q9BWE0;C9JYJ8;E7EVL6;C9JZE3;Q9BWE0-4	24	5	3	40
	HSC	PMVK	phosphomevalonate kinase	ENSP00000357452	Q15126	37	1	10	375
	HSC	GNA15	guanine nucleotide binding protein (G protein), alpha 15 (Gq class)	ENSP00000262958;ENSP00000467256	P30679;K7EP74	37	2	6	160
	HSC	GNA13	guanine nucleotide binding protein (G protein), alpha 13	ENSP00000400717;ENSP00000439647	Q14344;Q14344-2	37	2	6	160
	HSC	NOL8	nucleolar protein 8	ENSP00000437615;ENSP00000440342;ENSP00000442037;ENSP00000441140;ENSP00000439829;ENSP00000390791;ENSP00000412471;ENSP00000351723;ENSP00000415750;ENSP00000446265;ENSP00000440709;ENSP00000439751;ENSP00000414112;ENSP00000441300;ENSP00000444790;ENSP00000354115;ENSP00000401177;ENSP00000442666;ENSP00000388335	Q76FK4-4;F5GXV1;Q76FK4-2;F5H0I5;Q76FK4;F5H532;F5H101;F5H8B8;F5GWN9;F8WE42;F5H692;F5H797	37	12	23	295
	HSC	TAP1	SEC14-like lipid binding 2	ENSP00000372722;ENSP00000415660;ENSP00000402316;ENSP00000346206;ENSP00000405356;ENSP00000413080;ENSP00000401149	Q03518	37	1	9	360
	HSC	TAP2	SEC14-like lipid binding 3	ENSP00000392172;ENSP00000394101;ENSP00000372726;ENSP00000372727;ENSP00000387553;ENSP00000401377;ENSP00000479290;ENSP00000364032;ENSP00000372599;ENSP00000364034;ENSP00000396156;ENSP00000372600;ENSP00000391806;ENSP00000480952;ENSP00000479683;ENSP00000481712;ENSP00000390013	Q03519-2;Q03519;A0A087WYD6;E7ENX8	37	4	14	365
	HSC	DBN1	drebrin 1	ENSP00000421465;ENSP00000422854;ENSP00000377195;ENSP00000425546;ENSP00000423208;ENSP00000308532;ENSP00000292385	D6R9W4;Q16643;D6RFI1;Q16643-2;Q16643-3;D6RCR4;D6R9Q9	37	7	20	835
	HSC	ACTG1	actin gamma 1	ENSP00000331514;ENSP00000458435;ENSP00000460660;ENSP00000459124;ENSP00000477968;ENSP00000466346;ENSP00000458162;ENSP00000461407;ENSP00000459119;ENSP00000462823;ENSP00000461672	J3KT65;I3L1U9;K7EM38;I3L3R2;P63261;I3L4N8	5	6	1	5
	HSC	OGDH	oxoglutarate (alpha-ketoglutarate) dehydrogenase (lipoamide)	ENSP00000388183;ENSP00000398576;ENSP00000392878;ENSP00000222673;ENSP00000388084;ENSP00000414662;ENSP00000411830	E9PDF2;E9PCR7;Q02218-3;Q02218-2;E9PFG7;Q02218;C9J4G7	37	7	16	450
	HSC	CDC73	cell division cycle 73	ENSP00000356405	Q6P1J9	37	1	25	685
	HSC	SRFBP1	serum response factor binding protein 1	ENSP00000341324	Q8NEF9	37	1	8	200
	HSC	R3HDM2	R3H domain containing 2	ENSP00000385169;ENSP00000450411;ENSP00000317903;ENSP00000351784;ENSP00000385839;ENSP00000408536	B5MCG9;H0YIX9;B5MCU0;Q9Y2K5	5	4	1	5
	HSC	BCAT2	branched chain amino-acid transaminase 2, mitochondrial	ENSP00000440973;ENSP00000469651;ENSP00000385161;ENSP00000322991;ENSP00000470680;ENSP00000469139;ENSP00000470216	B3KSI3;O15382-2;O15382;M0QXF9;M0QZP4;M0QZ10	37	6	9	155
	HSC	DBNL	drebrin-like	ENSP00000392113;ENSP00000418301;ENSP00000411701;ENSP00000417749;ENSP00000415395;ENSP00000415173;ENSP00000418006;ENSP00000410681;ENSP00000398931;ENSP00000405343;ENSP00000403372;ENSP00000418978;ENSP00000390397;ENSP00000417653;ENSP00000416421;ENSP00000419992;ENSP00000400817	F8WB73;B4DDP6;Q9UJU6-2;Q9UJU6-5;Q9UJU6-4;B4DDD6;F8WFE1;H0Y5J4;Q9UJU6;Q9UJU6-3;F8WBB2;F2Z3E3;F2Z2V3;F8WC20;F8WBG8;F8WCK3	37	16	21	1040
	HSC	AKAP1	A kinase (PRKA) anchor protein 1	ENSP00000459895;ENSP00000459968;ENSP00000314075;ENSP00000337736;ENSP00000460209;ENSP00000459521;ENSP00000458164;ENSP00000478212;ENSP00000433212;ENSP00000459808;ENSP00000443139;ENSP00000458378;ENSP00000461854	Q92667-2;I3L364;I3L0K6;Q92667;I3L2A2;I3L2N7;I3NI36;I3L0W0	37	8	11	125
	HSC	AKAP2	A kinase (PRKA) anchor protein 2	ENSP00000404782;ENSP00000419268;ENSP00000363649;ENSP00000259318	Q9Y2D5;Q9Y2D5-5;Q9Y2D5-7;Q9Y2D5-6;Q9Y2D5-4;C9JVY5	37	6	21	595
	HSC	GTF2F2	general transcription factor IIF, polypeptide 2, 30kDa	ENSP00000340823	P13984	37	1	11	330
	HSC	EIF2D	eukaryotic translation initiation factor 2D	ENSP00000356081;ENSP00000394685;ENSP00000484299;ENSP00000271764	P41214;Q5SY38;A0A087X1L6;P41214-2	37	4	14	275
	HSC	AKAP8	A kinase (PRKA) anchor protein 8	ENSP00000269701;ENSP00000469908	M0QYL4;O43823	37	2	11	345
	HSC	AKAP9	A kinase (PRKA) anchor protein 9	ENSP00000348573;ENSP00000480807;ENSP00000378042;ENSP00000391704;ENSP00000378065;ENSP00000406937	H7BYL6;Q99996;Q99996-2;Q99996-3;Q99996-6;Q99996-4;Q99996-5;A0A087WX84;H7BZV6;Q6PJH3;H0Y6Q0	37	11	54	825
	HSC	EIF2A	eukaryotic translation initiation factor 2A, 65kDa	ENSP00000417575;ENSP00000420611;ENSP00000420537;ENSP00000418698;ENSP00000419456;ENSP00000385292;ENSP00000273435;ENSP00000417229;ENSP00000420493	Q9BY44-4;Q9BY44-2;Q9BY44-3;Q9BY44;F8WF18;F8WAE5;C9IZE1;F8WAT3;H7C5R5;H7C5Q3	37	10	17	535
	HSC	CCDC117	coiled-coil domain containing 117	ENSP00000389478;ENSP00000399536;ENSP00000387827;ENSP00000415728;ENSP00000249064;ENSP00000411668	Q8IWD4;B0QYH3;B0QYH1;F8WBN8;Q8IWD4-2;Q8IWD4-3;Q8IWD4-4	37	7	8	145
	HSC	PHPT1	phosphohistidine phosphatase 1	ENSP00000247665;ENSP00000360724	Q9NRX4;Q9NRX4-2	37	2	4	250
	HSC	KLHL36	kelch-like family member 36	ENSP00000456743;ENSP00000258157	Q8N4N3-2;Q8N4N3	33	2	2	35
	HSC	NFU1	NFU1 iron-sulfur cluster scaffold	ENSP00000415102;ENSP00000418598;ENSP00000377842;ENSP00000418882;ENSP00000417693;ENSP00000306965;ENSP00000387219	Q9UMS0;Q9UMS0-2;Q9UMS0-3;C9J8Q1;F8W9P7;H7C537	37	6	5	100
	HSC	RRP1B	ribosomal RNA processing 1B	ENSP00000339145	Q14684-2;Q14684	37	2	21	580
	HSC	NOVA2	neuro-oncological ventral antigen 2	ENSP00000263257	Q9UNW9	37	1	1	75
	HSC	HSP90B1	heat shock protein 90kDa beta (Grp94), member 1	ENSP00000477660;ENSP00000450215;ENSP00000446266;ENSP00000299767;ENSP00000446748	F8VPC7;Q96GW1;P14625;H0YIV0;F8W026	37	5	34	2660
	HSC	KRR1	KRR1, small subunit (SSU) processome component, homolog (yeast)	ENSP00000229214;ENSP00000411740;ENSP00000482557	Q13601-2;Q13601;A0A087WZC7	37	3	12	320
	HSC	PMFBP1	polyamine modulated factor 1 binding protein 1	ENSP00000237353;ENSP00000440755;ENSP00000439841;ENSP00000443817;ENSP00000444953;ENSP00000440941;ENSP00000347854;ENSP00000368364	F5GXW3;G3V1Q7;F5H0H9;F5GYR2;Q8TBY8-3;Q8TBY8-2;F8W771;F5H4F8;Q8TBY8	20	9	1	30
	HSC	CETN3	centrin, EF-hand protein, 3	ENSP00000430361;ENSP00000283122;ENSP00000428259;ENSP00000429875;ENSP00000430409;ENSP00000429772	E5RJF8;E5RK82;E5RFM2;O15182;E5RH67;H0YBL5	33	6	7	115
	HSC	CETN2	centrin, EF-hand protein, 2	ENSP00000359300	P41208	37	1	5	150
	HSC	HIST2H3PS2	histone cluster 2, H3, pseudogene 2	ENSP00000476960	Q5TEC6	37	1	1	150
	HSC	MAU2	MAU2 sister chromatid cohesion factor	ENSP00000262815;ENSP00000477436;ENSP00000477034	Q9Y6X3;V9GYS3;V9GZ52	14	3	2	15
	HSC	PHRF1	PHD and ring finger domains 1	ENSP00000264555;ENSP00000483129;ENSP00000410626;ENSP00000431870;ENSP00000388589;ENSP00000435360	E9PJ24;Q9P1Y6;Q9P1Y6-2;Q9P1Y6-3;F8WEF5	37	5	6	135
	HSC	CUX1	cut-like homeobox 1	ENSP00000292535;ENSP00000292538;ENSP00000353401;ENSP00000414091;ENSP00000447373;ENSP00000450125;ENSP00000484760;ENSP00000449371;ENSP00000409745;ENSP00000377410;ENSP00000446630;ENSP00000451558;	Q13948-10;Q13948-2;P39880-9;Q13948-9;P39880-6;P39880-5;P39880-4;P39880-3;P39880-2;P39880;Q13948	37	11	52	1160
	HSC	BRF1	BRF1, RNA polymerase III transcription initiation factor 90 kDa subunit	ENSP00000450151;ENSP00000480452;ENSP00000389859;ENSP00000449788;ENSP00000329029;ENSP00000376340;ENSP00000448387;ENSP00000388877;ENSP00000448323;ENSP00000369269;ENSP00000450258;ENSP00000446901;ENSP00000448723;ENSP00000446707	F8VQ19;H0YIV6;F8VS45;Q92994-5;Q92994-9;Q92994-8;A3KN61;Q92994-4;Q92994;B3KWA2;Q92994-7;Q92994-6;Q3SYD7;Q92994-3;F8VWT8	37	15	12	165
	HSC	DNAJC8	DnaJ (Hsp40) homolog, subfamily C, member 8	ENSP00000474440;ENSP00000263697	O75937;S4R3J5	37	2	15	735
	HSC	DNAJC9	DnaJ (Hsp40) homolog, subfamily C, member 9	ENSP00000362041	Q8WXX5	37	1	19	615
	HSC	DNAJC5	DnaJ (Hsp40) homolog, subfamily C, member 5	ENSP00000354111;ENSP00000434744	Q9H3Z4;Q9H3Z4-2	20	2	3	40
	HSC	DNAJC7	DnaJ (Hsp40) homolog, subfamily C, member 7	ENSP00000468805;ENSP00000464756;ENSP00000468102;ENSP00000467477;ENSP00000464993;ENSP00000465340;ENSP00000465399;ENSP00000466748;ENSP00000465228;ENSP00000394327;ENSP00000465140;ENSP00000313311;ENSP00000406463;ENSP00000466114;ENSP00000467702	K7EJL5;K7ER44;K7EIH8;K7EK03;K7EPP7;K7EJV7;K7ESP1;Q99615-2;K7EJE9;K7EN19;Q99615;K7ELJ8;K7EJ24;K7EQ73	37	14	26	700
	HSC	DNAJC2	DnaJ (Hsp40) homolog, subfamily C, member 2	ENSP00000412611;ENSP00000249270;ENSP00000368565;ENSP00000399058;ENSP00000368559	Q99543;Q99543-2;C9IZ83;H7C3L7;F2Z3N9	37	5	19	435
	HSC	DNAJC3	DnaJ (Hsp40) homolog, subfamily C, member 3	ENSP00000365991;ENSP00000473631	Q13217;X6R9L0	37	2	19	520
	HSC	RRP12	ribosomal RNA processing 12 homolog	ENSP00000482139;ENSP00000484474;ENSP00000401102;ENSP00000446184;ENSP00000414863;ENSP00000324315;ENSP00000360031;ENSP00000483365	Q5JTH9-2;Q5JTH9-3;A0A087WYW2;H7C1M8;Q5JTH9;A0A087X1U8;A0A087X0G0	37	7	20	450
	HSC	GOSR1	golgi SNAP receptor complex member 1	ENSP00000479971;ENSP00000462638;ENSP00000465115;ENSP00000438330;ENSP00000482171;ENSP00000414956;ENSP00000414441;ENSP00000225724;ENSP00000396977	F6RU00;B4DQA8;K7EJC8;Q96QI9;E9PCW1;A0A087WYX5;O95249;O95249-2;G5E9T8	37	9	8	140
	HSC	RRP15	ribosomal RNA processing 15 homolog	ENSP00000355899	Q9Y3B9	37	1	9	225
	HSC	RALBP1	ralA binding protein 1	ENSP00000372924;ENSP00000019317;ENSP00000411556;ENSP00000463693	Q15311;E7ENF8;J3QLT3	37	3	10	230
	HSC	RAP1A	RAP1A, member of RAS oncogene family	ENSP00000348786;ENSP00000358723;ENSP00000396741	A0A075B6Q0;P62834	23	2	1	30
	HSC	PPP1R8	protein phosphatase 1, regulatory subunit 8	ENSP00000311677;ENSP00000236412;ENSP00000363042	Q12972-3;Q12972-2;Q12972	37	3	10	435
	HSC	ZNF830	zinc finger protein 830	ENSP00000354518;ENSP00000463839	Q96NB3;J3QQQ3	37	2	12	170
	HSC	IER3IP1	immediate early response 3 interacting protein 1	ENSP00000256433	Q9Y5U9	23	1	1	40
	HSC	PHAX	phosphorylated adaptor for RNA export	ENSP00000297540	Q9H814	37	1	9	175
	HSC	ACAT1	acetyl-CoA acetyltransferase 1	ENSP00000435965;ENSP00000299355;ENSP00000265838;ENSP00000433568;ENSP00000436096	H0YEL7;E9PRQ6;E9PKF3;P24752;P24752-2	37	5	23	1025
	HSC	ACAT2	acetyl-CoA acetyltransferase 2	ENSP00000356015	Q9BWD1;Q9BWD1-2	37	2	9	290
	HSC	LIMD2	LIM domain containing 2	ENSP00000464003;ENSP00000462125;ENSP00000463805;ENSP00000463089;ENSP00000462707;ENSP00000259006;ENSP00000463656;ENSP00000463409	J3QL69;Q9BT23;J3KRR0;J3QQM5	37	4	5	155
	HSC	LIMD1	LIM domains containing 1	ENSP00000394537;ENSP00000273317	C9JRJ5;Q9UGP4	37	2	8	195
	HSC	IVD	isovaleryl-CoA dehydrogenase	ENSP00000417256;ENSP00000453146;ENSP00000417990;ENSP00000479359;ENSP00000452949;ENSP00000453821;ENSP00000453929	A0A087WVD3;H7C4G6;H0YN10;P26440-2;H0YKV0;P26440;H0YLC3;H0YNA4	37	8	16	740
	HSC	MECP2	methyl CpG binding protein 2	ENSP00000479736;ENSP00000301948;ENSP00000484470;ENSP00000384865;ENSP00000395535;ENSP00000416267;ENSP00000480973	C9JH89;P51608;A0A087WVW7;A0A087WXF0;B5MCB4;P51608-2;A0A087X1U4	37	7	21	660
	HSC	TBPL1	TBP-like 1	ENSP00000356845;ENSP00000402864;ENSP00000237264;ENSP00000478795;ENSP00000356843	Q7Z6U2;Q7Z6U1;P62380;Q7Z6U0	18	4	1	30
	HSC	NADSYN1	NAD synthetase 1	ENSP00000326424;ENSP00000433472;ENSP00000437172;ENSP00000432129;ENSP00000435570;ENSP00000433612	Q6IA69-2;Q6IA69;H0YCQ6;E9PKY6;E9PNF5;H0YDH3;H0YED2	37	7	9	240
	HSC	RAB33A	RAB33A, member RAS oncogene family	ENSP00000257017	Q14088	13	1	2	15
	HSC	RAB33B	RAB33B, member RAS oncogene family	ENSP00000306496	Q9H082	24	1	1	25
	HSC	C16orf58	chromosome 16 open reading frame 58	ENSP00000456775;ENSP00000459952;ENSP00000398074;ENSP00000317579;ENSP00000456050;ENSP00000456602;ENSP00000457087	H3BSM7;I3L2V0;H3BR29;Q96GQ5;Q96GQ5-2;H3BS97;H3BTA0	37	7	8	170
	HSC	CDK5RAP3	CDK5 regulatory subunit associated protein 3	ENSP00000463950;ENSP00000438886;ENSP00000463431;ENSP00000464542;ENSP00000344683;ENSP00000464286	J3QRM1;J3QL86;Q96JB5;J3QQY1;Q96JB5-2;Q96JB5-3;J3QS62;Q96JB5-4	37	8	14	360
	HSC	CMTR1	cap methyltransferase 1	ENSP00000362550;ENSP00000414233;ENSP00000432114	Q5T7F5;Q8N1G2;H0YCQ1	37	3	22	490
	HSC	ITCH	itchy E3 ubiquitin protein ligase	ENSP00000262650;ENSP00000484783;ENSP00000480499;ENSP00000445608;ENSP00000363998	Q96J02-3;Q96J02-2;Q96J02	37	3	7	105
	HSC	ERC1	ELKS/RAB6-interacting/CAST family member 1	ENSP00000468263;ENSP00000479523;ENSP00000445336;ENSP00000354158;ENSP00000464959;ENSP00000467476;ENSP00000467339;ENSP00000465628;ENSP00000347621;ENSP00000442976;ENSP00000410064;ENSP00000340054;ENSP00000438546;ENSP00000380386;ENSP00000442739	X6RM00;K7EKH8;Q8IUD2-4;Q8IUD2-5;K7EIZ7;K7EPP6;Q8IUD2-2;Q8IUD2-3;K7EPD6;G8JLD3;X6RLX0;Q8IUD2	37	12	16	365
	HSC	CHMP4B	charged multivesicular body protein 4B	ENSP00000217402	Q9H444	37	1	9	520
	HSC	BAX	BCL2-associated X protein	ENSP00000348871;ENSP00000346461;ENSP00000263262;ENSP00000293288;ENSP00000426328;ENSP00000389971	Q07812-2;Q07812-4;Q07812-5;Q07812-6;Q07812-7;Q07812-8;Q07812	37	7	9	540
	HSC	PMPCB	peptidase (mitochondrial processing) beta	ENSP00000402859;ENSP00000390035;ENSP00000408682;ENSP00000397884;ENSP00000249269	G3V0E4;O75439;F8WAZ6;F8WBE1;F8WEA6	37	5	11	425
	HSC	PMPCA	peptidase (mitochondrial processing) alpha	ENSP00000408393;ENSP00000416702;ENSP00000360782	Q10713-2;Q5SXN9;Q10713	37	3	13	400
	HSC	CDK12	cyclin-dependent kinase 12	ENSP00000464641;ENSP00000398880;ENSP00000407720	J3QSD7;Q9NYV4;Q9NYV4-2;Q9NYV4-3	37	4	10	155
	HSC	CDK13	cyclin-dependent kinase 13	;ENSP00000340557;ENSP00000181839;ENSP00000480835;ENSP00000484610	Q14004-2;Q14004;Q9BVE2;A0A087X209	37	4	14	200
	HSC	CDK17	cyclin-dependent kinase 17	ENSP00000261211;ENSP00000444459;ENSP00000442926	Q00537-2;Q00537;F5H6Z0	10	3	1	15
	HSC	ATP6V1B2	ATPase, H+ transporting, lysosomal 56/58kDa, V1 subunit B2	ENSP00000276390;ENSP00000428069;ENSP00000430682;ENSP00000430154;ENSP00000430866	P21281;H0YAT8;H0YC04;E5RGH6;H0YC45	37	5	13	535
	HSC	P2RY8	purinergic receptor P2Y, G-protein coupled, 8	ENSP00000370697	Q86VZ1	5	1	1	5
	HSC	CTSG	cathepsin G	ENSP00000216336	P08311	37	1	17	1455
	HSC	SEC61B	Sec61 translocon beta subunit	ENSP00000223641;ENSP00000474122	S4R3B5;P60468	37	2	4	235
	HSC	TFG	TRK-fused gene	ENSP00000397182;ENSP00000417952;ENSP00000479269;ENSP00000479981;ENSP00000419960;ENSP00000477562;ENSP00000419559;ENSP00000419504;ENSP00000420797;ENSP00000240851	K0J6K2;Q92734-2;C9JJP5;C9JUE0;Q05BK6;Q92734;C9JTY3	37	7	8	410
	HSC	HVCN1	hydrogen voltage gated channel 1	ENSP00000242607;ENSP00000449601;ENSP00000349181;ENSP00000450106;ENSP00000479812;ENSP00000412052	Q96D96-3;F8VPF7;Q96D96-4;Q96D96;Q96D96-2	37	5	3	60
	HSC	TOMM34	translocase of outer mitochondrial membrane 34	ENSP00000361900	Q15785	37	1	15	395
	HSC	NCL	nucleolin	ENSP00000413775;ENSP00000392747;ENSP00000401322;ENSP00000401620;ENSP00000318195;ENSP00000349410	C9JYW2;C9JWL1;C9J1H7;P19338;H7BY16;C9JLB1	37	6	65	6005
	HSC	PPP3CA	protein phosphatase 3, catalytic subunit, alpha isozyme	ENSP00000422781;ENSP00000431619;ENSP00000422990;ENSP00000434599;ENSP00000320580;ENSP00000378322;ENSP00000378323;	Q08209;E7ETC2;E9PPC8;E9PK68;Q08209-5;Q08209-4;Q08209-3;Q08209-2	37	8	11	350
	HSC	PPP3CB	protein phosphatase 3, catalytic subunit, beta isozyme	ENSP00000343147;ENSP00000398022;ENSP00000353881;ENSP00000378306;ENSP00000378305	P16298;P16298-4;Q5F2G0;Q5F2F8;P16298-2;P16298-3	37	6	4	160
	HSC	PPP3CC	protein phosphatase 3, catalytic subunit, gamma isozyme	ENSP00000240139;ENSP00000428358;ENSP00000380878;ENSP00000429379;ENSP00000289963	H0YB02;P48454-2;G3V111;P48454;P48454-3	19	5	1	20
	HSC	GPATCH8	G patch domain containing 8	ENSP00000465781;ENSP00000467556;ENSP00000468719	Q9UKJ3;Q9UKJ3-2;K7EKU0;Q86TA4	37	4	15	315
	HSC	LRRC40	leucine rich repeat containing 40	ENSP00000359990	Q9H9A6	37	1	16	435
	HSC	LRRC47	leucine rich repeat containing 47	ENSP00000367498	Q8N1G4	37	1	26	1135
	HSC	TSFM	Ts translation elongation factor, mitochondrial	ENSP00000439342;ENSP00000390679;ENSP00000389162;ENSP00000406339;ENSP00000388330;ENSP00000448575;ENSP00000440987;ENSP00000450041;ENSP00000313877	C9JT21;F8VS27;P43897-2;P43897-4;C9JG32;P43897-3;P43897;F8VPA7;F8WCK2	37	9	12	345
	HSC	RPL19	ribosomal protein L19	ENSP00000464538;ENSP00000462938;ENSP00000463985;ENSP00000225430;ENSP00000463329	P84098;J3QL15;J3KTE4;J3QR09	37	4	12	410
	HSC	CTSW	cathepsin W	ENSP00000436568;ENSP00000311300;ENSP00000434267	E9PI30;P56202;H0YDT2	37	3	7	175
	HSC	HLA-DRB1	major histocompatibility complex, class II, DR beta 1	ENSP00000382378;ENSP00000479406;ENSP00000331343;ENSP00000392280;ENSP00000405960;ENSP00000484489;ENSP00000412168;ENSP00000353099;ENSP00000403458;ENSP00000409322;ENSP00000480667;ENSP00000482190;ENSP00000481636;ENSP00000408795	Q30167;A0A087WX18;Q9TQE0;Q5Y7A7;P01912;P01911;Q95IE3;Q29974;Q9GIY3;Q30134;P20039;P13761;P13760;P04229	37	14	21	550
	HSC	GUK1	guanylate kinase 1	ENSP00000355677;ENSP00000375738;ENSP00000355689;ENSP00000403664;ENSP00000355682;ENSP00000355683;ENSP00000317659;ENSP00000355691;ENSP00000355687;ENSP00000355679;ENSP00000355684;ENSP00000407604;ENSP00000401832	B1ANG9;Q16774-3;Q16774-2;Q16774;B1ANH5;B1ANH6;B1ANH0;B1ANH2;B1ANH3	37	9	7	135
	HSC	MTCH2	mitochondrial carrier 2	ENSP00000303222;ENSP00000432043	Q9Y6C9;E9PIE4	37	2	10	290
	HSC	FN1	fibronectin 1	ENSP00000398907;ENSP00000323534;ENSP00000352696;ENSP00000415018;ENSP00000346839;ENSP00000394423;ENSP00000350534;ENSP00000348285;ENSP00000410422;ENSP00000399538;ENSP00000338200;ENSP00000392565;ENSP00000416139	P02751-4;P02751-5;P02751-6;P02751-7;P02751-3;P02751-8;P02751-9;P02751;P02751-17;P02751-14;P02751-15;P02751-12;P02751-13;P02751-10;P02751-11;H0Y7Z1;P02751-2;H0Y4K8;P02751-16	37	19	32	530
	HSC	RINL	Ras and Rab interactor-like	ENSP00000467107;ENSP00000469568;ENSP00000470224;ENSP00000469510	Q6ZS11;Q6ZS11-2;M0QZ15;M0QY08	9	4	2	10
	HSC	TIAL1	TIA1 cytotoxic granule-associated RNA binding protein-like 1	;ENSP00000394902;ENSP00000358082;ENSP00000431009;ENSP00000403573;ENSP00000358089	E7ETC0;A6NKZ9;Q01085;Q01085-2;E7ETJ9	37	5	6	460
	HSC	TASP1	taspase, threonine aspartase, 1	ENSP00000338624;ENSP00000400580	Q9H6P5-2;Q9H6P5-3;Q5JWM4;Q9H6P5	23	4	3	35
	HSC	FUBP3	far upstream element (FUSE) binding protein 3	ENSP00000318177	Q96I24;Q96I24-2	37	2	20	630
	HSC	FUBP1	far upstream element (FUSE) binding protein 1	ENSP00000402630;ENSP00000359803;ENSP00000359804;ENSP00000294623	C9JSZ1;Q96AE4;E9PEB5;Q96AE4-2	37	4	26	2000
	HSC	NCSTN	nicastrin	ENSP00000357042;ENSP00000410124;ENSP00000407849;ENSP00000388118;ENSP00000294785	H0Y6T7;Q92542;Q92542-2;Q5T205;H0Y3Z4	37	5	6	130
	HSC	TRBV20OR9-2	T cell receptor beta variable 20/OR9-2 (non-functional)	ENSP00000368747	A0A075B6H5	4	1	1	5
	HSC	SAP30	Sin3A-associated protein, 30kDa	ENSP00000296504	O75446	37	1	5	140
	HSC	CCZ1B	CCZ1 homolog B, vacuolar protein trafficking and biogenesis associated	ENSP00000314544;ENSP00000487253;ENSP00000486988;ENSP00000390078	P86790;F8WD66	32	2	8	105
	HSC	C1orf52	chromosome 1 open reading frame 52	ENSP00000419417;ENSP00000345092	Q8N6N3;Q8N6N3-3;Q8N6N3-2	19	3	4	30
	HSC	C1orf50	chromosome 1 open reading frame 50	ENSP00000361603	Q9BV19	5	1	1	5
	HSC	FCF1	FCF1 rRNA-processing protein	ENSP00000344393;ENSP00000444939;ENSP00000452497;ENSP00000450750	Q9Y324;G3V1S4;G3V5S9;G3V2M5	37	4	3	100
	HSC	PDF	growth differentiation factor 15	ENSP00000288022	Q9HBH1	18	1	3	40
	HSC	ATM	ATM serine/threonine kinase	ENSP00000278616;ENSP00000388058;ENSP00000483338;ENSP00000480205;ENSP00000469471;ENSP00000435747;ENSP00000432318;ENSP00000433955	Q13315;M0QXY8;E9PIN0;E9PRG7;A0A087X0E9;E9PIQ5;Q6P7P1	37	7	15	240
	HSC	KRT78	keratin 78, type II	ENSP00000352479;ENSP00000306261	Q8N1N4-2;Q8N1N4	33	2	2	50
	HSC	MRPS30	mitochondrial ribosomal protein S30	ENSP00000424328;ENSP00000479189	A0A087WV52;Q9NP92	37	2	3	80
	HSC	SMPD4	sphingomyelin phosphodiesterase 4, neutral membrane (neutral sphingomyelinase-3)	ENSP00000401648;ENSP00000259217;ENSP00000405363;ENSP00000405187;ENSP00000406325;ENSP00000397078;ENSP00000393791;ENSP00000406458	Q9NXE4-4;Q9NXE4;H7C2J2;Q9NXE4-10;H7C1Q6;Q9NXE4-6;Q9NXE4-7;H7C2E2;Q9NXE4-2;Q9NXE4-3;H7C0W5;H7BXF4;Q9NXE4-8;Q9NXE4-9;Q9NXE4-5;F8WEQ5;C9J647	37	17	6	145
	HSC	ATP5A1	ATP synthase, H+ transporting, mitochondrial F1 complex, alpha subunit 1, cardiac muscle	ENSP00000468618;ENSP00000465259;ENSP00000467830;ENSP00000465477;ENSP00000468458;ENSP00000466975;ENSP00000282050;ENSP00000381736;ENSP00000465497;ENSP00000467037	K7ENJ4;K7EK77;P25705-2;K7ESA0;K7EJP1;K7ERX7;P25705-3;P25705;K7EQH4	37	9	40	4245
	HSC	AAMP	angio-associated, migratory cell protein	ENSP00000416394;ENSP00000393818;ENSP00000248450;ENSP00000403343;ENSP00000396295	H7C0R2;C9JTS3;Q13685;C9JEH3;C9JG97	37	5	9	250
	HSC	HYPK	huntingtin interacting protein K	ENSP00000394060;ENSP00000401155;ENSP00000384474	Q9NX55-3;Q9NX55;J3QT56	37	3	5	215
	HSC	TTC27	tetratricopeptide repeat domain 27	ENSP00000392883;ENSP00000313953;ENSP00000393327	Q6P3X3;F8WCH1;C9JVS4	37	3	7	120
	HSC	PATL1	protein associated with topoisomerase II homolog 1 (yeast)	ENSP00000300146	Q86TB9-2;Q86TB9;Q86TB9-4;Q86TB9-3	32	4	9	125
	HSC	CARS	cysteinyl-tRNA synthetase	ENSP00000380300;ENSP00000488657;ENSP00000431368;ENSP00000482336;ENSP00000487923;ENSP00000369897;ENSP00000278224;ENSP00000488737;ENSP00000488476;ENSP00000408802;ENSP00000486161;ENSP00000434184	E9PLP0;P49589;P49589-2;P49589-3;E9PRS8;C9JLN0	37	6	12	370
	HSC	U2SURP	U2 snRNP-associated SURP domain containing	ENSP00000420210;ENSP00000422011;ENSP00000418563;ENSP00000418465;ENSP00000475195;ENSP00000418220;ENSP00000420575;ENSP00000430816	H0Y8D9;C9J5L1;C9JB80;E7ET15;O15042-2;O15042-3;C9JDJ7;H7C4V2;O15042;E7EW00;U3KPT1	37	11	31	855
	HSC	ENO1	enolase 1, (alpha)	ENSP00000234590;;ENSP00000466406;ENSP00000468392	P06733;P06733-2;K7EM90;K7ERS8	37	4	36	4940
	HSC	ENO2	enolase 2 (gamma, neuronal)	ENSP00000438873;ENSP00000441490;ENSP00000437402;ENSP00000229277;ENSP00000438062;ENSP00000445788;ENSP00000476096	P09104;F5H0C8;F5H1C3;P09104-2;U3KQP4	37	5	7	130
	HSC	TAOK3	TAO kinase 3	ENSP00000441932;ENSP00000443834;ENSP00000376317;ENSP00000443487;ENSP00000416374	F5GWV8;G3V1Q8;F5H5C7;Q9H2K8	37	4	20	640
	HSC	CNOT6L	CCR4-NOT transcription complex, subunit 6-like	ENSP00000424896;ENSP00000426320;ENSP00000425571;ENSP00000423750	H0Y9C1;Q96LI5-2;H0YA76;Q96LI5;H0Y9Z5	37	5	3	55
	HSC	LLGL1	lethal giant larvae homolog 1 (Drosophila)	ENSP00000321537;ENSP00000480006	A0A087WW77;Q15334	32	2	7	100
	HSC	ACOX3	acyl-CoA oxidase 3, pristanoyl	ENSP00000348775;ENSP00000421625;ENSP00000413994	O15254;O15254-2	37	2	7	120
	HSC	ACOX1	acyl-CoA oxidase 1, palmitoyl	ENSP00000293217;ENSP00000301608	Q15067-3;Q15067-2;Q15067	28	3	4	35
	HSC	NSMCE1	NSE1 homolog, SMC5-SMC6 complex component	ENSP00000355077;ENSP00000457893;ENSP00000458859;ENSP00000456754;ENSP00000455237;ENSP00000456103;ENSP00000456053;ENSP00000454726	H3BV05;Q8WV22;I3L1I3;H3BSL0;H3BR73;H3BN81;H3BR31	37	7	7	95
	HSC	NSMCE2	NSE2/MMS21 homolog, SMC5-SMC6 complex SUMO ligase	ENSP00000430668;ENSP00000428846;ENSP00000287437;ENSP00000478256;ENSP00000429014;ENSP00000429612;ENSP00000481615;ENSP00000429383	Q96MF7;E5RFJ1;E5RHW9;A0A087WTZ8;E5RIM1;H0YB96	32	6	5	95
	HSC	PTK2	protein tyrosine kinase 2	ENSP00000429929;ENSP00000429170;ENSP00000429082;ENSP00000341189;ENSP00000428492;ENSP00000430603;ENSP00000378644;ENSP00000429129;ENSP00000429474;ENSP00000429911	Q05397-5;E9PEI4;Q05397-2;H0YB16;E7ESA6;H0YBP1;Q05397;Q8IYN9;H0YBZ1	4	9	1	5
	HSC	RABGAP1	RAB GTPase activating protein 1	ENSP00000384119;ENSP00000414386;ENSP00000416327;ENSP00000362751	C9JGR5;Q9Y3P9-2;Q9Y3P9-3;Q9Y3P9-4;B5MCD9;Q9Y3P9	37	6	21	340
	HSC	SEL1L	sel-1 suppressor of lin-12-like (C. elegans)	ENSP00000337053;ENSP00000450709;ENSP00000451144	G3V3B3;Q9UBV2;Q9UBV2-2	37	3	6	145
	HSC	PRKAA1	protein kinase, AMP-activated, alpha 1 catalytic subunit	ENSP00000346148;ENSP00000380317	Q13131-2;Q13131	37	2	12	240
	HSC	DAGLB	diacylglycerol lipase, beta	ENSP00000297056;ENSP00000404785;ENSP00000391171;ENSP00000410787;	E7ET49;Q8NCG7-4;Q8NCG7-2;Q8NCG7;C9JA85;Q8NCG7-3	37	6	5	125
	HSC	RCSD1	RCSD domain containing 1	ENSP00000355291;ENSP00000439409;ENSP00000356828	Q6JBY9-2;B7ZKW8;Q6JBY9;F6T4W9	37	4	22	920
	HSC	POMP	5'-nucleotidase, cytosolic IIIA	ENSP00000370222	Q9Y244	23	1	2	35
	HSC	SORBS3	sorbin and SH3 domain containing 3	ENSP00000431128;ENSP00000428678;ENSP00000240123;ENSP00000429479;ENSP00000429764;ENSP00000428327	E5RHI2;O60504;E5RJP2;H0YBA2;E5RIA0;H0YB51;O60504-2;E5RH58;H0YAZ3	32	9	5	85
	HSC	ATG16L1	autophagy related 16-like 1	ENSP00000375875;ENSP00000486603;ENSP00000375872;ENSP00000487455;ENSP00000318259;ENSP00000362625;ENSP00000487298;ENSP00000487446;ENSP00000375873;ENSP00000487542	E7EVC7;Q676U5-5;Q676U5-4;Q676U5-3;Q676U5-2;Q676U5	23	6	4	35
	HSC	ARHGDIB	Rho GDP dissociation inhibitor (GDI) beta	ENSP00000445185;ENSP00000444860;ENSP00000445450;ENSP00000445263;ENSP00000437454;ENSP00000228945;ENSP00000440560	P52566;F5H3P3;F5H2R5;H0YGX7;F5H6Q0	37	5	17	1805
	HSC	ARHGDIA	Rho GDP dissociation inhibitor (GDI) alpha	ENSP00000269321;ENSP00000463530;ENSP00000441348;ENSP00000383556;ENSP00000462323;ENSP00000462960;ENSP00000462209;ENSP00000461956;ENSP00000464205;ENSP00000463939	J3KRE2;P52565;J3KRY1;P52565-2;J3KS60;J3QQX2;J3KTF8	37	7	13	895
	HSC	NANS	N-acetylneuraminic acid synthase	ENSP00000404107;ENSP00000210444;ENSP00000404642	Q5TBR0;Q5TBR1;Q9NR45	37	3	15	560
	HSC	ENDOG	endonuclease G	ENSP00000361725	Q14249	37	1	5	90
	HSC	CES1	carboxylesterase 1	ENSP00000461208;ENSP00000353720;ENSP00000460045;ENSP00000456865;ENSP00000458586;ENSP00000355193;ENSP00000390492;ENSP00000459806;ENSP00000455959	H3BSU0;P23141;P23141-2;P23141-3;H3BQV8	23	5	3	55
	HSC	KBTBD11	kelch repeat and BTB (POZ) domain containing 11	ENSP00000481889;ENSP00000321544	O94819	37	1	14	290
	HSC	HBA1	hemoglobin, alpha 1	ENSP00000251595;ENSP00000322421	P69905	37	1	3	945
	HSC	LMNA	lamin A/C	ENSP00000357284;ENSP00000357280;ENSP00000292304;ENSP00000357282;ENSP00000357283;ENSP00000421821;ENSP00000426535;ENSP00000395597	P02545;Q5TCI8;H0YAB0;P02545-3;P02545-2;P02545-5;P02545-4;P02545-6	37	8	41	1265
	HSC	BDH2	3-hydroxybutyrate dehydrogenase, type 2	ENSP00000424173;ENSP00000427442;ENSP00000296424;ENSP00000422891;ENSP00000421516	D6RFG2;D6R9U8;Q9BUT1-2;Q9BUT1;D6RBF6;D6RIR6;Q9BUT1-3	37	7	5	135
	HSC	MDP1	magnesium-dependent phosphatase 1	ENSP00000288087;ENSP00000380045	Q86V88	22	1	2	25
	HSC	BDH1	3-hydroxybutyrate dehydrogenase, type 1	ENSP00000486552;ENSP00000487308;ENSP00000396149;ENSP00000376183;ENSP00000409849;ENSP00000376184;ENSP00000485973;ENSP00000408685;ENSP00000350914;ENSP00000482744;ENSP00000408016;ENSP00000387648;ENSP00000486316;ENSP00000484421;ENSP00000486776;ENSP00000411014	Q02338;C9JM78;H7C2W1;C9JEB9;E9PCG9;C9JQ90;C9K0G7	37	7	11	315
	HSC	DDX23	DEAD (Asp-Glu-Ala-Asp) box polypeptide 23	ENSP00000310723;ENSP00000448542;ENSP00000449657;ENSP00000446770;ENSP00000446948;ENSP00000449639	Q9BUQ8;H0YIL9;H0YI52;F8W1J5;F8VVA2;Q9BUQ8-2	37	6	43	1370
	HSC	DDX21	DEAD (Asp-Glu-Ala-Asp) box helicase 21	ENSP00000480334;ENSP00000346120	Q9NR30;Q9NR30-2	37	2	36	1365
	HSC	DDX20	DEAD (Asp-Glu-Ala-Asp) box polypeptide 20	ENSP00000358716;ENSP00000435660;ENSP00000434085	E9PJ60;Q9UHI6-2;Q9UHI6	37	3	10	240
	HSC	DDX27	DEAD (Asp-Glu-Ala-Asp) box polypeptide 27	ENSP00000481808;ENSP00000483119;ENSP00000360828;ENSP00000482680;ENSP00000483495	A0A087WYH5;B7Z6D5;A0A087X059;Q96GQ7	37	4	36	1040
	HSC	DDX24	DEAD (Asp-Glu-Ala-Asp) box helicase 24	ENSP00000478630;ENSP00000440623;ENSP00000328690;ENSP00000486353;ENSP00000484301;ENSP00000480033;ENSP00000452145;ENSP00000482106;ENSP00000481495;ENSP00000481317	Q9GZR7-2;Q9GZR7;G3V529;F5GYL3;A0A087WXU8	37	5	21	360
	HSC	DDX28	DEAD (Asp-Glu-Ala-Asp) box polypeptide 28	ENSP00000332340	Q9NUL7	37	1	13	270
	HSC	FKBP15	FK506 binding protein 15, 133kDa	ENSP00000238256;ENSP00000415733	Q5T1M5-2;Q5T1M5;Q5T1M5-3;X6RKW4	37	4	25	525
	HSC	UBE2J1	ubiquitin-conjugating enzyme E2, J1	ENSP00000451261	Q9Y385	37	1	4	225
	HSC	FKBP11	FK506 binding protein 11, 19 kDa	ENSP00000396874;ENSP00000447911;ENSP00000447411;ENSP00000449751;ENSP00000412403	Q9NYL4-2;F8VU90;H0YHM7;Q9NYL4;E9PAR0	37	5	5	195
	HSC	FAM3C	family with sequence similarity 3, member C	ENSP00000414940;ENSP00000353025;ENSP00000408636	C9JP35;Q92520;C9JMN4	37	3	6	110
	HSC	TACO1	translational activator of mitochondrially encoded cytochrome c oxidase I	ENSP00000258975	Q9BSH4	37	1	4	75
	HSC	GGPS1	geranylgeranyl diphosphate synthase 1	ENSP00000417865;ENSP00000282841;ENSP00000375728;ENSP00000418690;ENSP00000417772;ENSP00000351852	O95749-2;C9J6G3;C9J7M1;O95749	37	4	6	145
	HSC	TRUB1	TruB pseudouridine (psi) synthase family member 1	ENSP00000298746	Q8WWH5	37	1	5	95
	HSC	BCLAF1	BCL2-associated transcription factor 1	ENSP00000436142;ENSP00000436216;ENSP00000431734;ENSP00000433822;ENSP00000376159;ENSP00000435210;ENSP00000435441;ENSP00000437333;ENSP00000487249;ENSP00000434826;ENSP00000229446;ENSP00000436913;ENSP00000436501;ENSP00000433505;ENSP00000437018	E9PQN2;Q9NYF8;E9PK09;H0YF00;E9PJA7;E9PK91;Q9NYF8-2;Q9NYF8-3;Q9NYF8-4;E9PKI6;H0YF63;H0YF14	37	12	31	1215
	HSC	HNRNPUL2	heterogeneous nuclear ribonucleoprotein U-like 2	ENSP00000301785	Q1KMD3	32	1	1	60
	HSC	MARCKS	myristoylated alanine-rich protein kinase C substrate	ENSP00000478061;ENSP00000482673	A0A087WZH7;P29966	37	2	8	200
	HSC	GDPGP1	GDP-D-glucose phosphorylase 1	ENSP00000368405;ENSP00000452793	Q6ZNW5	5	1	1	5
	HSC	ATPAF2	ATP synthase mitochondrial F1 complex assembly factor 2	ENSP00000397198;ENSP00000417190	Q8N5M1;C9J2Q2	37	2	4	185
	HSC	CCDC77	coiled-coil domain containing 77	ENSP00000412925;ENSP00000391870;ENSP00000443209;ENSP00000445873;ENSP00000239830;ENSP00000440554	F5H5Q8;F5H0W5;Q9BR77;Q9BR77-2	18	4	3	20
	HSC	ATPAF1	ATP synthase mitochondrial F1 complex assembly factor 1	ENSP00000433437;ENSP00000460964;ENSP00000435732;ENSP00000436690;ENSP00000330685;ENSP00000459167;ENSP00000443588;ENSP00000436267;ENSP00000361005;ENSP00000432771	H0YDD6;A8MRA7;E9PPX6;Q5TC12-3;Q5TC12;I3L448;H0YEW4;H0YD21;Q5TC12-2	23	9	3	55
	HSC	SHC1	SHC (Src homology 2 domain containing) transforming protein 1	ENSP00000404908;ENSP00000396333;ENSP00000401303;ENSP00000357430;ENSP00000357435;ENSP00000357434;ENSP00000357438;ENSP00000396162;ENSP00000398441;ENSP00000398864	P29353;P29353-7;P29353-6;H0Y539;Q5T188;P29353-3;P29353-2;P29353-5;X6R6D0;Q5T181;Q5T182;Q5T187	33	12	8	75
	HSC	ALDH16A1	aldehyde dehydrogenase 16 family, member A1	ENSP00000445088;ENSP00000469507;ENSP00000293350;ENSP00000410142	Q8IZ83-2;F5H4B6;M0QY06;Q8IZ83-3;Q8IZ83	37	5	18	595
	HSC	TMEM109	transmembrane protein 109	ENSP00000227525;ENSP00000443990	Q9BVC6	37	1	5	300
	HSC	HIST3H2BB	histone cluster 3, H2bb	ENSP00000479284	Q8N257	37	1	1	80
	HSC	GHITM	growth hormone inducible transmembrane protein	ENSP00000482834;ENSP00000361207	Q5VT94;Q9H3K2;Q9Y6G2	37	3	4	275
	HSC	TRANK1	tetratricopeptide repeat and ankyrin repeat containing 1	ENSP00000416168	O15050;B7WP88	37	2	6	55
	HSC	SPEN	spen family transcriptional repressor	ENSP00000364912;ENSP00000400914;ENSP00000388021	Q96T58;H0Y5U7;F6WRY4	37	3	35	540
	HSC	IBTK	inhibitor of Bruton agammaglobulinemia tyrosine kinase	ENSP00000305721;ENSP00000426405;ENSP00000422762;ENSP00000478891	Q9P2D0-2;E7EPI0;Q9P2D0;E9PDR5	28	4	3	35
	HSC	TIMM8A	translocase of inner mitochondrial membrane 8 homolog A (yeast)	ENSP00000361993	O60220	37	1	3	195
	HSC	TIMM8B	translocase of inner mitochondrial membrane 8 homolog B (yeast)	ENSP00000421964;ENSP00000422122;ENSP00000438455	E9PIR3;Q9Y5J9;G3XAN8	37	3	4	250
	HSC	DAXX	death-domain associated protein	ENSP00000482399;ENSP00000477633;ENSP00000396876;ENSP00000382014;ENSP00000484830;ENSP00000372681;ENSP00000372539;ENSP00000404623;ENSP00000394108;ENSP00000410772;ENSP00000363668;ENSP00000483394;ENSP00000404376;ENSP00000478810;ENSP00000479172;ENSP00000480448;ENSP00000266000;ENSP00000483517;ENSP00000382281;ENSP00000406008;ENSP00000397612;ENSP00000408215;ENSP00000409756;ENSP00000415898;ENSP00000403986…	F5ANJ6;Q9UER7;Q9UER7-2;Q9UER7-3;Q4VX54;Q5STR5	37	6	7	95
	HSC	CDC16	cell division cycle 16	ENSP00000486027;ENSP00000252457;ENSP00000252458;ENSP00000353549;ENSP00000348554;ENSP00000364457;ENSP00000364459	Q13042-2;Q13042-3;Q5T8C6;Q7Z651;Q13042	37	5	9	160
	HSC	AHNAK	AHNAK nucleoprotein	ENSP00000435357;ENSP00000436845;ENSP00000433286;ENSP00000367263;ENSP00000257247;ENSP00000433635;ENSP00000433789	E9PQE3;Q09666;E9PKR9;Q09666-2;E9PJC6;E9PJZ0;E9PLK4	37	7	191	6690
	HSC	NT5E	5'-nucleotidase, ecto (CD73)	ENSP00000358665;ENSP00000358660;ENSP00000414674;ENSP00000257770	P21589-2;H0Y7R7;Q96B60;P21589	5	4	2	10
	HSC	PDCL3	phosducin-like 3	ENSP00000264254;ENSP00000413936;ENSP00000390585	Q9H2J4;C9JST4;H7BZP2	37	3	6	140
	HSC	CCM2	cerebral cavernous malformation 2	ENSP00000438035;ENSP00000258781;ENSP00000370503;ENSP00000444725;ENSP00000417251;ENSP00000419474	Q9BSQ5-2;E9PEC4;Q9BSQ5-4;Q9BSQ5;Q9BSQ5-3;C9JUH3	28	6	5	45
	HSC	MAP1S	microtubule-associated protein 1S	ENSP00000325313;ENSP00000439243;ENSP00000469571;ENSP00000469321;ENSP00000471903;ENSP00000471994	Q66K74-2;Q66K74;M0QXQ9;M0R1J2;M0QY41;M0R1M7	37	6	16	270
	HSC	CCP110	centriolar coiled coil protein 110kDa	ENSP00000379511;ENSP00000370803;ENSP00000379515;ENSP00000459410	O43303-2;O43303;I3L262	28	3	3	35
	HSC	GNAQ	guanine nucleotide binding protein (G protein), q polypeptide	ENSP00000391501;ENSP00000286548	B1AM21;P50148	37	2	6	265
	HSC	UBA7	ubiquitin-like modifier activating enzyme 7	ENSP00000333266	P41226	37	1	17	550
	HSC	PTCD3	pentatricopeptide repeat domain 3	ENSP00000254630;ENSP00000394441;ENSP00000487135;ENSP00000386922	Q96EY7;Q96EY7-2;F8WE76;B8ZZQ4	37	4	14	355
	HSC	DSCR3	Down syndrome critical region 3	ENSP00000419496;ENSP00000381967;ENSP00000381964;ENSP00000311399	O14972;O14972-2;A8MTY9;A8MY26	37	4	3	120
	HSC	AGFG2	ArfGAP with FG repeats 2	ENSP00000300176	O95081-2;O95081	24	2	2	25
	HSC	AGFG1	ArfGAP with FG repeats 1	ENSP00000312059;ENSP00000362775;ENSP00000405429;ENSP00000387218;ENSP00000387282;ENSP00000387154	C9J2I0;P52594;B8ZZY2;P52594-2;P52594-3;P52594-4	37	6	7	250
	HSC	ASNA1	arsA arsenite transporter, ATP-binding, homolog 1 (bacterial)	ENSP00000468450;ENSP00000349887;ENSP00000466379;ENSP00000481254	O43681;A0A087WXS7;K7ERW9	37	3	5	195
	HSC	CLPX	caseinolytic mitochondrial matrix peptidase chaperone subunit	ENSP00000300107;ENSP00000453461;ENSP00000452611	H0YK07;H0YM48;O76031	37	3	18	520
	HSC	RPL18A	ribosomal protein L18a	ENSP00000471748;ENSP00000473155;ENSP00000222247;ENSP00000471360;ENSP00000471584	M0R3D6;M0R0P7;Q02543;M0R1A7;M0R117	37	5	9	690
	HSC	KRT2	keratin 2, type II	ENSP00000310861	P35908	37	1	23	1205
	HSC	KRT1	keratin 1, type II	ENSP00000252244	P04264	37	1	25	2235
	HSC	GPALPP1	GPALPP motifs containing 1	ENSP00000350145;ENSP00000432500;ENSP00000368447;ENSP00000480028	Q8IXQ4;Q8IXQ4-2;Q8IXQ4-3;Q8IXQ4-4;A0A087WW86	37	5	11	235
	HSC	KRT5	keratin 5, type II	ENSP00000449651;ENSP00000252242;ENSP00000449783;ENSP00000448767	P13647;F8VV57;H0YI76;H0YIN9	37	4	5	160
	HSC	KRT9	keratin 9, type I	ENSP00000246662;ENSP00000467932	P35527;K7EQQ3	37	2	26	1680
	HSC	VPS45	vacuolar protein sorting 45 homolog (S. cerevisiae)	ENSP00000481356;ENSP00000358124;ENSP00000440690;ENSP00000358126;ENSP00000478403	B7Z7G7;Q9NRW7-2;Q9NRW7;Q5T4Q0;A0A087WU65	37	5	6	130
	HSC	VPS41	vacuolar protein sorting 41 homolog (S. cerevisiae)	ENSP00000379297;ENSP00000309457;ENSP00000265745;ENSP00000411919;ENSP00000391980;ENSP00000395410	H7BXH3;P49754;C9J3F8;P49754-2;P49754-3;H7C0K2;H7BZX6	27	7	3	30
	HSC	BCAP29	B-cell receptor-associated protein 29	ENSP00000414164;ENSP00000409350;ENSP00000418816;ENSP00000005259;ENSP00000418993;ENSP00000400718;ENSP00000419681;ENSP00000368414;ENSP00000368412;ENSP00000390733	Q9UHQ4-2;C9IYK6;H0Y7N8;F8WB99;Q9UHQ4;B7Z2L0;H7C5E2;C9JTE9	37	8	7	165
	HSC	NMNAT3	nicotinamide nucleotide adenylyltransferase 3	ENSP00000412953;ENSP00000340523;ENSP00000296202;ENSP00000384319	Q96T66-3;Q96T66-2;Q96T66	37	3	7	145
	HSC	NMNAT1	nicotinamide nucleotide adenylyltransferase 1	ENSP00000435134;ENSP00000366410;ENSP00000385131;ENSP00000467340	Q9HAN9;B1AN62;K7EPD7	37	3	7	165
	HSC	NAA16	N(alpha)-acetyltransferase 16, NatA auxiliary subunit	ENSP00000368716;ENSP00000386103;ENSP00000432364	Q6N069-3;Q6N069-2;Q6N069;Q6N069-5;Q6N069-4	29	5	4	45
	HSC	EPB41L2	erythrocyte membrane protein band 4.1-like 2	ENSP00000436871;ENSP00000437295;ENSP00000432329;ENSP00000432803;ENSP00000376222;ENSP00000432949;ENSP00000435556;ENSP00000436349;ENSP00000436348;ENSP00000357110;ENSP00000436145;ENSP00000477544;ENSP00000431988;ENSP00000402041;ENSP00000434576;ENSP00000432013;ENSP00000397580;ENSP00000486691;ENSP00000434596;ENSP00000437207;ENSP00000434998;ENSP00000436641;ENSP00000434308;ENSP00000338481;ENSP00000431647	E9PMV8;H0Y5B0;Q6ZSX4;E9PMG5;E9PII3;E9PQN0;I6L9B1;E9PPC9;E9PRG1;E9PQD2;O43491;O43491-4;E9PK52;Q6R5J7;O43491-3;O43491-2;E9PIG0;E9PHY5;E9PJP4;E9PN54	37	20	31	940
	HSC	ACSS2	acyl-CoA synthetase short-chain family member 2	ENSP00000253382;ENSP00000353804;ENSP00000420351;ENSP00000418812;ENSP00000418362;ENSP00000419925	Q9NR19-2;Q9NR19;B4DEH9;F8WCJ4;C9JY31;C9IYL0	37	6	5	125
	HSC	ACSS1	acyl-CoA synthetase short-chain family member 1	ENSP00000316924;ENSP00000439304;ENSP00000388793;ENSP00000365916	Q9NUB1;Q9NUB1-4;Q5TF43;Q9NUB1-3;Q9NUB1-2	37	5	16	565
	HSC	VPS4A	vacuolar protein sorting 4 homolog A (S. cerevisiae)	ENSP00000254950;ENSP00000461295	I3L4J1;Q9UN37	37	2	8	240
	HSC	VPS4B	vacuolar protein sorting 4 homolog B (S. cerevisiae)	ENSP00000465846;ENSP00000238497;ENSP00000465944	K7EL71;K7EKZ3;O75351	37	3	12	295
	HSC	GMEB2	glucocorticoid modulatory element binding protein 2	ENSP00000359094;ENSP00000359086;ENSP00000266068	Q5JTV1;Q9UKD1	32	2	3	45
	HSC	GMEB1	glucocorticoid modulatory element binding protein 1	ENSP00000294409;ENSP00000355186;ENSP00000362922	Q9Y692;Q9Y692-2;B1AT46	37	3	5	120
	HSC	SLC43A3	solute carrier family 43, member 3	ENSP00000434515;ENSP00000435893;ENSP00000337561;ENSP00000433078;ENSP00000378556;ENSP00000378555;ENSP00000436254	Q8NBI5-2;E9PS74;H0YD64;Q8NBI5	37	4	3	65
	HSC	UBE2O	ubiquitin-conjugating enzyme E2O	ENSP00000323687;ENSP00000467623;ENSP00000468498	K7EQ12;Q9C0C9;K7ES11	37	3	17	360
	HSC	RRP36	ribosomal RNA processing 36	ENSP00000244496;ENSP00000475391	Q96EU6-2;Q96EU6;U3KPZ9	33	3	4	80
	HSC	SZRD1	SUZ RNA binding domain containing 1	ENSP00000419589;ENSP00000383867;ENSP00000383866;ENSP00000418012	Q7Z422;Q7Z422-3;Q7Z422-2;Q7Z422-5;Q7Z422-4	37	5	4	155
	HSC	TREML1	triggering receptor expressed on myeloid cells-like 1	ENSP00000362219;ENSP00000402855;ENSP00000400405	Q86YW5-2;Q86YW5;Q86YW5-3	37	3	5	170
	HSC	BLMH	bleomycin hydrolase	ENSP00000462442;ENSP00000466948;ENSP00000261714;ENSP00000468681;ENSP00000468486;ENSP00000462353	J3KS79;K7ENH5;K7ES02;Q13867;K7ESE8;J3KSD8	37	6	8	170
	HSC	ROGDI	rogdi homolog	ENSP00000465076;ENSP00000468343	K7EJ96;K7ERP1	23	2	2	25
	HSC	SPTBN1	spectrin, beta, non-erythrocytic 1	ENSP00000334156;ENSP00000374630;ENSP00000479037;ENSP00000349259;	A0A087WUZ3;Q01082-3;Q01082-2;Q01082;F8W6C1	37	5	92	4215
	HSC	KLF13	Kruppel-like factor 13	ENSP00000484274;ENSP00000302456;ENSP00000484904;ENSP00000481494	Q9Y2Y9;A0A087X1K6	13	2	1	15
	HSC	EBAG9	estrogen receptor binding site associated, antigen, 9	ENSP00000437214;ENSP00000434878;ENSP00000435687;ENSP00000379131;ENSP00000432082;ENSP00000477645;ENSP00000337675;ENSP00000477734	O00559;E9PND3;E9PN10;E9PJ40;O00559-2	10	5	2	10
	HSC	KLF16	Kruppel-like factor 16	ENSP00000439973;ENSP00000483701;ENSP00000250916	Q9BXK1	37	1	3	65
	HSC	GBE1	glucan (1,4-alpha-), branching enzyme 1	ENSP00000410833;ENSP00000419638	E9PGM4;Q04446	37	2	14	475
	HSC	PCNA	proliferating cell nuclear antigen	ENSP00000368438;ENSP00000368458	P12004	37	1	16	1730
	HSC	SLC44A2	solute carrier family 44 (choline transporter), member 2	ENSP00000466664;ENSP00000385135;ENSP00000336888;ENSP00000467552;ENSP00000468691;ENSP00000468070	Q8IWA5-2;Q8IWA5-3;Q8IWA5;K7ESF5;K7EPV6;K7ER17	33	6	5	85
	HSC	ZBTB7A	zinc finger and BTB domain containing 7A	ENSP00000471865;ENSP00000323670	O95365	28	1	2	40
	HSC	PCNP	PEST proteolytic signal containing nuclear protein	ENSP00000265260;ENSP00000470810	Q8WW12-3;Q8WW12-2;Q8WW12	37	3	12	615
	HSC	UBE2R2	ubiquitin-conjugating enzyme E2R 2	ENSP00000263228	Q712K3	37	1	7	160
	HSC	ENGASE	endo-beta-N-acetylglucosaminidase	ENSP00000308158;ENSP00000462333;ENSP00000463537;ENSP00000300682	F8W925;J3QLG5;Q8NFI3;Q8NFI3-2;Q8NFI3-3;J9JID0	37	6	7	145
	HSC	SAMHD1	SAM domain and HD domain 1	ENSP00000262878	Q9Y3Z3-4;Q9Y3Z3;Q9Y3Z3-2;Q9Y3Z3-3	37	4	20	760
	HSC	DNPH1	2'-deoxynucleoside 5'-phosphate N-hydrolase 1	ENSP00000377556;ENSP00000230431;ENSP00000422440	H0Y8X4;O43598-2;O43598	37	3	5	195
	HSC	RPA1	polymerase (RNA) I polypeptide A, 194kDa	ENSP00000459788;ENSP00000461733;ENSP00000254719;ENSP00000461466	I3L4R8;P27694;I3L2M5;I3L524	37	4	30	1390
	HSC	RPA3	replication protein A3, 14kDa	ENSP00000379914;ENSP00000384652;ENSP00000223129;ENSP00000385383	P35244;B5MC59	37	2	4	180
	HSC	C1D	C1D nuclear receptor corepressor	ENSP00000386468;ENSP00000386779;ENSP00000348107;ENSP00000384304	J3KPZ4;Q13901	18	2	2	20
	HSC	NDUFS1	NADH dehydrogenase (ubiquinone) Fe-S protein 1, 75kDa (NADH-coenzyme Q reductase)	ENSP00000400976;ENSP00000395553;ENSP00000409766;ENSP00000233190;ENSP00000397760;ENSP00000389413;ENSP00000409689;ENSP00000399912;ENSP00000392709	F8WDL5;P28331;C9JPQ5;B4DJ81;P28331-2;P28331-3;P28331-4;P28331-5	37	8	25	1145
	HSC	NDUFS2	NADH dehydrogenase (ubiquinone) Fe-S protein 2, 49kDa (NADH-coenzyme Q reductase)	ENSP00000376018;ENSP00000356972	O75306-2;O75306	37	2	11	245
	HSC	NDUFS3	NADH dehydrogenase (ubiquinone) Fe-S protein 3, 30kDa (NADH-coenzyme Q reductase)	ENSP00000433405;ENSP00000434970;ENSP00000263774;ENSP00000432099;ENSP00000431588	G3V194;O75489-2;O75489;E9PS48;E9PKL8	37	5	11	480
	HSC	COQ9	coenzyme Q9	ENSP00000456728;ENSP00000454992;ENSP00000455495;ENSP00000458023;ENSP00000455516;ENSP00000262507;ENSP00000456174;ENSP00000455256	H3BRC0;H3BPW3;H3BPY0;O75208-2;H3BVA5;H3BPC6;O75208;H3BNT2;H3BSJ5	37	9	6	345
	HSC	NDUFS5	NADH dehydrogenase (ubiquinone) Fe-S protein 5, 15kDa (NADH-coenzyme Q reductase)	ENSP00000362058;ENSP00000362060	O43920	32	1	8	100
	HSC	NDUFS6	NADH dehydrogenase (ubiquinone) Fe-S protein 6, 13kDa (NADH-coenzyme Q reductase)	ENSP00000274137;ENSP00000422557	O75380;D6RBT3	37	2	8	260
	HSC	NDUFS7	NADH dehydrogenase (ubiquinone) Fe-S protein 7, 20kDa (NADH-coenzyme Q reductase)	ENSP00000480984;ENSP00000443273;ENSP00000477895;ENSP00000233627;ENSP00000406630;ENSP00000440348;ENSP00000364262	O75251;A0A087WTI3;A0A087WXF6;F5H5N1;F5GXJ1;O75251-2	37	6	4	290
	HSC	COQ5	coenzyme Q5, methyltransferase	ENSP00000449874;ENSP00000288532;ENSP00000449863;ENSP00000450001;ENSP00000401798	F8VP53;F8VVX6;F8VVW7;Q5HYK3;Q5HYK3-2;B4DP72	37	6	6	160
	HSC	COQ7	coenzyme Q7 homolog, ubiquinone (yeast)	ENSP00000456734;ENSP00000322316;ENSP00000456943;ENSP00000457256;ENSP00000456490;ENSP00000459076;ENSP00000442923;ENSP00000455122	H3BSZ3;H3BS11;Q99807-2;I3L1T0;Q99807;H3BP28;H3BTN8	37	7	4	135
	HSC	UFD1L	ubiquitin fusion degradation 1 like (yeast)	ENSP00000402136;ENSP00000382439;ENSP00000418390;ENSP00000263202;ENSP00000406680	Q92890-1;Q92890-3;C9IZG3;C9J6N9;C9JNP9;Q92890	37	6	6	280
	HSC	ILF3	interleukin enhancer binding factor 3, 90kDa	;ENSP00000466396;ENSP00000384660;ENSP00000466235;ENSP00000468134;ENSP00000465831;ENSP00000466991;ENSP00000468181;ENSP00000465515;ENSP00000404121;ENSP00000468092;ENSP00000250241;ENSP00000467950;ENSP00000465654;ENSP00000464974;ENSP00000468156;ENSP00000465219;ENSP00000468323;ENSP00000467704	K7ELV3;K7ERM6;K7EM82;K7EQR9;K7EKY0;Q12906;K7EKJ9;K7EJ09;K7ENK6;K7ER69;Q12906-4;Q12906-5;Q12906-6;Q12906-7;Q12906-2;Q12906-3;K7EQ75	37	17	34	2630
	HSC	ILF2	interleukin enhancer binding factor 2	ENSP00000357673;ENSP00000482909;ENSP00000355011	B4DY09;Q12905;X6R6Z1	37	3	13	765
	HSC	HBM	hemoglobin, mu	ENSP00000349270	Q6B0K9	4	1	1	5
	HSC	ZRANB2	zinc finger, RAN-binding domain containing 2	ENSP00000359958;ENSP00000254821;ENSP00000482026	O95218;O95218-2	37	2	11	515
	HSC	HBD	hemoglobin, beta	ENSP00000393810;ENSP00000292901;ENSP00000369654;ENSP00000414741	E9PFT6;E9PEW8;P02042;C9JRG0	37	4	4	135
	HSC	HBB	hemoglobin, beta	ENSP00000333994;ENSP00000369671	P68871;F8W6P5	37	2	5	740
	HSC	CHMP2B	charged multivesicular body protein 2B	ENSP00000480032;ENSP00000263780;ENSP00000418920;ENSP00000419998	Q9UQN3-2;C9J0A7;A0A087WW88;Q9UQN3	37	4	10	315
	HSC	CHMP2A	charged multivesicular body protein 2A	ENSP00000471961;ENSP00000469240;ENSP00000469453;ENSP00000472680;ENSP00000472097;ENSP00000310440	M0R1L7;M0QXX8;M0R1T5;O43633	37	4	10	330
	HSC	HBZ	hemoglobin, zeta	ENSP00000252951	P02008	27	1	2	45
	HSC	DENND2D	DENN/MADD domain containing 2D	ENSP00000350266;ENSP00000358767	Q9H6A0;Q9H6A0-2	23	2	1	25
	HSC	RABAC1	Rab acceptor 1 (prenylated)	ENSP00000471877;ENSP00000222008;ENSP00000473152;ENSP00000469392	M0R3D4;Q9UI14;M0R1H9;M0QXU8	18	4	3	30
	HSC	INPP4B	inositol polyphosphate-4-phosphatase type II B	ENSP00000422793;ENSP00000427250;ENSP00000423954;ENSP00000425487;ENSP00000424057;ENSP00000426207;ENSP00000262992;ENSP00000421065;ENSP00000423771;ENSP00000424731;ENSP00000425764;ENSP00000426957	E9PCZ3;E7EQN9;E9PHC0;D6RJC3;O15327;E9PG59;O15327-2;H0Y9Q3;H0YA10;D6RE59	32	10	7	60
	HSC	INPP4A	inositol polyphosphate-4-phosphatase type I A	ENSP00000387294;ENSP00000074304;ENSP00000386777;ENSP00000386704;ENSP00000427722	Q96PE3-3;Q96PE3-2;Q96PE3;Q96PE3-4	37	4	5	80
	HSC	MICAL1	microtubule associated monooxygenase, calponin and LIM domain containing 1	ENSP00000486901;ENSP00000408924;ENSP00000351664;ENSP00000351385;ENSP00000407075	Q8TDZ2-4;Q8TDZ2-2;Q8TDZ2-3;Q5TED7;Q8TDZ2;H0Y6Z4	37	6	24	675
	HSC	PHC3	polyhomeotic homolog 3 (Drosophila)	ENSP00000417860;ENSP00000420271;ENSP00000420294;ENSP00000419089;ENSP00000420454;ENSP00000418835	Q8NDX5-3;Q8NDX5-2;H7C528;Q8NDX5-7;C9J6H0;Q8NDX5;E7EX82	23	7	3	35
	HSC	PHC2	polyhomeotic homolog 2 (Drosophila)	ENSP00000362521;ENSP00000362517;ENSP00000257118	Q8IXK0-2;Q8IXK0-3;Q8IXK0-4;Q8IXK0-5;Q8IXK0;B3KPJ4	37	6	7	210
	HSC	GPR108	G protein-coupled receptor 108	ENSP00000264080;ENSP00000469797;ENSP00000471846;ENSP00000472048;ENSP00000470844	Q9NPR9;M0QYF6;M0R1G1;M0R1Q3;M0QZY1	14	5	2	15
	HSC	TRMT10C	tRNA methyltransferase 10C, mitochondrial RNase P subunit	ENSP00000419389;ENSP00000312356	C9JVB6;Q7L0Y3	37	2	10	345
	HSC	SAFB	scaffold attachment factor B	ENSP00000464758;ENSP00000292123;ENSP00000468543;ENSP00000467423;ENSP00000415895;ENSP00000464840	K7EII0;K7ES42;Q15424;Q15424-4;Q15424-2;Q15424-3	37	6	34	1295
	HSC	EMC10	ER membrane protein complex subunit 10	ENSP00000472420;ENSP00000334037;ENSP00000366117	Q5UCC4;Q5UCC4-2;M0R2A0	37	3	4	135
	HSC	MGMT	O-6-methylguanine-DNA methyltransferase	ENSP00000302111	P16455	37	1	7	305
	HSC	H2AFX	H2A histone family, member X	ENSP00000434024;ENSP00000364310	P16104	37	1	5	490
	HSC	H2AFY	H2A histone family, member Y	ENSP00000423563;ENSP00000310169;ENSP00000302572;ENSP00000415121;ENSP00000424971;ENSP00000423718	B4DJC3;O75367;O75367-2;O75367-3;D6RCF2	37	5	17	1185
	HSC	C20orf26	cilia and flagella associated protein 61	ENSP00000374307;ENSP00000414537;ENSP00000366508;ENSP00000366521;ENSP00000366523;ENSP00000245957	Q8NHU2;Q8NHU2-4	4	2	1	5
	HSC	RNF7	ring finger protein 7	ENSP00000419084;ENSP00000273480;ENSP00000419339;ENSP00000376725	Q9UBF6	23	1	1	25
	HSC	RNF2	ring finger protein 2	ENSP00000400722;ENSP00000356479;ENSP00000356480	X6RFN3;Q99496-2;Q99496	37	3	4	80
	HSC	CLTA	clathrin, light chain A	ENSP00000379848;ENSP00000437508;ENSP00000417698;ENSP00000442869;ENSP00000419746;ENSP00000401019;ENSP00000419158;ENSP00000242285;ENSP00000242284;	C9J8P9;F8WF69;P09496-3;P09496-2;P09496-5;P09496-4;P09496	37	7	11	545
	HSC	PPP1R21	protein phosphatase 1, regulatory subunit 21	ENSP00000415696;ENSP00000403001;ENSP00000294952;ENSP00000414130;ENSP00000281394;ENSP00000410955;ENSP00000406283	Q6ZMI0-4;Q6ZMI0-5;Q6ZMI0-2;Q6ZMI0-3;Q6ZMI0;H7C1Y1;F8WE40;F8WBY8;F8W7E1	37	9	22	405
	HSC	CLTC	clathrin, heavy chain (Hc)	ENSP00000463336;ENSP00000462252;ENSP00000461977;ENSP00000376763;ENSP00000462592;ENSP00000465200;ENSP00000479606;ENSP00000269122	Q00610;J3KSQ2;J3KS13;A0A087WVQ6;K7EJJ5;Q00610-2;J3QL20;J3KRF5	37	8	47	1865
	HSC	CLTB	clathrin, light chain B	;ENSP00000427229;ENSP00000424739;ENSP00000310812;ENSP00000309415	D6RJD1;H0Y9Q6;P09497-2;P09497	37	4	11	480
	HSC	GLIPR2	GLI pathogenesis-related 2	ENSP00000478768;ENSP00000379857;ENSP00000367196;ENSP00000367195	A0A088AWP7;A0A087WUM5;Q9H4G4;Q5VZR0	37	4	3	185
	HSC	NGLY1	N-glycanase 1	ENSP00000379886;ENSP00000389888;ENSP00000387430;ENSP00000280700;ENSP00000280699;ENSP00000412946	Q96IV0-2;Q96IV0-3;Q96IV0-4;Q96IV0-5;Q96IV0;H0Y2P2;C9JU75	37	7	18	400
	HSC	ADRBK1	adrenergic, beta, receptor kinase 1	ENSP00000312262;ENSP00000434126	P25098;E9PRV7	37	2	15	390
	HSC	NMD3	NMD3 ribosome export adaptor	ENSP00000417559;ENSP00000307525;ENSP00000419004;ENSP00000418908;ENSP00000418852;ENSP00000419030;ENSP00000418980;ENSP00000419647	Q96D46;C9JA08;C9IZW9;C9K0C2;C9IY70;C9J0B9	37	6	10	205
	HSC	HARS	histidyl-tRNA synthetase	ENSP00000411085;ENSP00000425889;ENSP00000430063;ENSP00000304668;ENSP00000411511;ENSP00000387893;ENSP00000393244;ENSP00000421576;ENSP00000425634	E7ETE2;D6RF05;B4E1C5;P12081-2;P12081;B4DDD8;P12081-3;B3KWE1;P12081-4	37	9	17	565
	HSC	ISCA1	iron-sulfur cluster assembly 1	ENSP00000365159;ENSP00000339003	Q9BUE6-2;Q9BUE6;Q5TBE2	28	3	2	30
	HSC	ISCA2	iron-sulfur cluster assembly 2	ENSP00000298818;ENSP00000452007;ENSP00000450523	Q86U28;J3QSS7	37	2	7	260
	HSC	RECQL	RecQ helicase-like	ENSP00000445555;ENSP00000379400;ENSP00000318727;ENSP00000439069;ENSP00000440700;ENSP00000395449;ENSP00000416739;ENSP00000446036	F5H3W0;F8WD97;P46063;F8WA66;F5H4P4;F5GYB7;F5H2L2	37	7	15	705
	HSC	CD300A	CD300a molecule	ENSP00000354564;ENSP00000463189;ENSP00000376401;ENSP00000353259;ENSP00000308188	J3QKQ4;Q9UGN4-4;Q9UGN4-3;Q9UGN4-2;Q9UGN4	27	5	1	30
	HSC	PRKRIR	protein-kinase, interferon-inducible double stranded RNA dependent inhibitor, repressor of (P58 repressor)	ENSP00000260045	O43422-2;O43422	32	2	5	70
	HSC	ACTR5	ARP5 actin-related protein 5 homolog (yeast)	ENSP00000243903	Q9H9F9	37	1	2	65
	HSC	XPNPEP3	X-prolyl aminopeptidase 3, mitochondrial	ENSP00000349658	Q9NQH7;Q9NQH7-4;Q9NQH7-5;Q9NQH7-3;Q9NQH7-2	28	5	5	110
	HSC	ACTR3	ARP3 actin-related protein 3 homolog (yeast)	ENSP00000403125;ENSP00000263238;ENSP00000444987;ENSP00000407912;ENSP00000394213	B4DXW1;P61158;F8WEW2;F8WDR7;F8WE84	37	5	15	895
	HSC	ACTR2	ARP2 actin-related protein 2 homolog (yeast)	ENSP00000437383;ENSP00000260641;ENSP00000367220	F5H6T1;P61160-2;P61160	37	3	15	985
	HSC	WBSCR22	Williams Beuren syndrome chromosome region 22	ENSP00000265758;ENSP00000391761;ENSP00000391410;ENSP00000392039;ENSP00000394852;ENSP00000404981;ENSP00000401191;ENSP00000390136;ENSP00000390048	B3KR83;F2Z3D9;F8VZ18;F8WD67;O43709-3;H7C0G4;O43709;E9PCQ7;F8WD87;O43709-2	37	10	4	85
	HSC	GNL3L	guanine nucleotide binding protein-like 3 (nucleolar)-like	ENSP00000338573;ENSP00000354091	Q9NVN8	37	1	9	115
	HSC	POLDIP3	polymerase (DNA-directed), delta interacting protein 3	ENSP00000482500;ENSP00000252115;ENSP00000252116;ENSP00000397927;ENSP00000415234	Q9BY77;Q9BY77-2;F8WCX5;Q8WUT1;F6VRR5	37	5	14	610
	HSC	POLDIP2	polymerase (DNA-directed), delta interacting protein 2	ENSP00000475924	A0A087WT81;Q9Y2S7	37	2	10	295
	HSC	GP1BA	glycoprotein Ib (platelet), alpha polypeptide	ENSP00000329380	P07359	37	1	8	150
	HSC	GP1BB	glycoprotein Ib (platelet), beta polypeptide	ENSP00000383382	P13224-2;P13224	37	2	4	240
	HSC	GTDC1	glycosyltransferase-like domain containing 1	ENSP00000376608;ENSP00000386691;ENSP00000376610;ENSP00000376606;ENSP00000438323;ENSP00000484990;ENSP00000437964;ENSP00000339750;ENSP00000241391;ENSP00000386581;ENSP00000403869	C9JIH3;Q4AE62;G5EA49;Q4AE62-3;H7BYJ5;A0A087X2H5;Q4AE62-2;B8ZZ45	5	8	1	5
	HSC	ALDH18A1	aldehyde dehydrogenase 18 family, member A1	ENSP00000360265;ENSP00000360268	P54886;P54886-2	37	2	25	710
	HSC	OTULIN	OTU deubiquitinase with linear linkage specificity	ENSP00000424966;ENSP00000284274;ENSP00000421928	H0Y9T0;Q96BN8;H0Y8S4	37	3	8	215
	HSC	TGS1	trimethylguanosine synthase 1	ENSP00000260129	Q96RS0	37	1	12	190
	HSC	IDUA	iduronidase, alpha-L-	ENSP00000247933;ENSP00000425081;ENSP00000423685	D6REB5;H0Y9B3;P35475;P35475-2	37	4	5	125
	HSC	YTHDF2	YTH N(6)-methyladenosine RNA binding protein 2	ENSP00000362918;ENSP00000444660;ENSP00000481408;ENSP00000474784;ENSP00000439394;ENSP00000474446	S4R3V3;A0A087WXZ3;Q9Y5A9-2;Q9Y5A9;S4R3J8	37	5	6	250
	HSC	GLB1	galactosidase, beta 1	ENSP00000387989;ENSP00000407365;ENSP00000305920;ENSP00000403264;ENSP00000393377;ENSP00000382333;ENSP00000306920;ENSP00000411769	P16278-3;P16278-2;C9JF15;P16278;E7EQ29;C9JWX1;F8WF40;C9J539	37	8	5	100
	HSC	PITPNM1	phosphatidylinositol transfer protein, membrane-associated 1	ENSP00000434046;ENSP00000398787;ENSP00000437286;ENSP00000348772;ENSP00000434904;ENSP00000432977	E9PMS0;E9PMZ6;O00562;E9PSD1;O00562-2	4	5	1	5
	HSC	RPL12	ribosomal protein L12	ENSP00000354739;ENSP00000441179	P30050-2;P30050	37	2	10	1110
	HSC	ADAM10	ADAM metallopeptidase domain 10	ENSP00000391930;ENSP00000260408;ENSP00000456542;ENSP00000452704;ENSP00000453952	H3BS53;H0YK87;O14672;O14672-2;C9J9B4;H0YNC5	37	6	12	200
	HSC	ADAM17	ADAM metallopeptidase domain 17	ENSP00000309968	P78536;P78536-2	28	2	4	30
	HSC	CPNE3	copine III	ENSP00000198765;ENSP00000482002;ENSP00000478894;ENSP00000428561;ENSP00000429561;ENSP00000477590;ENSP00000481234;ENSP00000427966	H0YB26;A0A087WXR6;A0A087WUS8;O75131;E5RHZ0;A0A087WYQ3;E5RFT7	37	7	18	670
	HSC	CPNE2	copine II	ENSP00000439018;ENSP00000457579;ENSP00000290776;ENSP00000455443;ENSP00000456042;ENSP00000455883	H3BUC8;Q96FN4-2;Q96FN4;H3BPR8;H3BQQ3	37	5	8	210
	HSC	CPNE1	copine I	ENSP00000409794;ENSP00000416962;ENSP00000401915;ENSP00000409955;ENSP00000396069;ENSP00000389662;ENSP00000390626;ENSP00000387434;ENSP00000391483;ENSP00000336945;ENSP00000317257;ENSP00000409305;ENSP00000404355;ENSP00000412806;ENSP00000397638;ENSP00000415597;ENSP00000386067;ENSP00000390141;ENSP00000380587;ENSP00000380585;ENSP00000380584	Q99829;Q5JX59;H0Y524;Q5JX52;Q5JX60;Q5JX61;E7ENH5;F2Z2V0;Q5JX58;E7EV27;A6PVH9;Q5JX57;B0QZ18;Q5JX53;Q5JX45;Q5JX55;Q5JX54;Q5JX44;Q5JX56	37	19	17	635
	HSC	PTPRC	protein tyrosine phosphatase, receptor type, C	ENSP00000469141;ENSP00000471843;ENSP00000461074;ENSP00000433536;ENSP00000306782;ENSP00000356346;ENSP00000458322;ENSP00000356337;ENSP00000356349	A0A075B788;E9PKH0;P08575-2;X6R433;P08575;M3ZCP1;M9MMK9	37	7	31	1180
	HSC	DNMT3A	DNA (cytosine-5-)-methyltransferase 3 alpha	ENSP00000370122;ENSP00000384852;ENSP00000324375;ENSP00000264709;ENSP00000370132	Q9Y6K1;Q9Y6K1-2;Q9Y6K1-3;F8WE91	32	4	10	140
	HSC	AAK1	AP2 associated kinase 1	ENSP00000385181;ENSP00000386456;ENSP00000386342	A0A087WUK0;Q2M2I8;Q2M2I8-2;E9PG46	37	4	6	155
	HSC	NDEL1	nudE neurodevelopment protein 1-like 1	ENSP00000463430;ENSP00000384963;ENSP00000333982;ENSP00000369364;ENSP00000462052	J3KRK9;J3QL85;A6NIZ0;Q9GZM8;Q9GZM8-3;Q9GZM8-2	5	6	1	10
	HSC	SNRPC	small nuclear ribonucleoprotein polypeptide C	ENSP00000363130;ENSP00000244520	P09234;Q5TAL2	37	2	1	80
	HSC	SNRPA	small nuclear ribonucleoprotein polypeptide A	ENSP00000470534;ENSP00000472355;ENSP00000471230;ENSP00000243563;ENSP00000472258;ENSP00000469224;ENSP00000472449	M0QXK2;M0R268;M0R2B8;M0QZG7;M0R221;P09012;M0R0G9	37	7	8	565
	HSC	SNRPF	small nuclear ribonucleoprotein polypeptide F	ENSP00000266735	P62306	37	1	2	360
	HSC	SNRPE	small nuclear ribonucleoprotein polypeptide E	ENSP00000400591;ENSP00000356176	P62304;A6NHK2	37	2	2	185
	HSC	PRKAG1	protein kinase, AMP-activated, gamma 1 non-catalytic subunit	ENSP00000448873;ENSP00000448972;ENSP00000323867;ENSP00000447433;ENSP00000448290;ENSP00000448739;ENSP00000448251;ENSP00000449637;ENSP00000449121;ENSP00000446987;ENSP00000447671	F8VYY9;P54619;P54619-2;P54619-3;F8VRY2;H0YIC9;F8VSH3;F8VSL2;F8VVA3;H0YHF8;F8VZX1	32	11	5	105
	HSC	DUSP22	dual specificity phosphatase 22	ENSP00000474505;ENSP00000474646;ENSP00000474330;ENSP00000475106;ENSP00000345281;ENSP00000397459;ENSP00000474827	Q9NRW4;Q9NRW4-2;S4R459;S4R3M1	32	4	2	45
	HSC	DUSP23	dual specificity phosphatase 23	ENSP00000357087;ENSP00000357088;ENSP00000357089	Q9BVJ7	37	1	8	275
	HSC	LEMD3	LEM domain containing 3	ENSP00000308369	Q9Y2U8	37	1	14	350
	HSC	LEMD2	LEM domain containing 2	ENSP00000423715;ENSP00000293760;ENSP00000421704;ENSP00000398733;ENSP00000478539;ENSP00000408524	D6RBV0;Q8NC56;Q8NC56-2;H0Y9B7;H7C2Z0	37	5	8	250
	HSC	NAPG	N-ethylmaleimide-sensitive factor attachment protein, gamma	ENSP00000464496;ENSP00000463018;ENSP00000324628;ENSP00000463265	Q99747-2;J3KTJ6;J3QS28;J3QKW4;Q99747	37	5	8	180
	HSC	NAPA	N-ethylmaleimide-sensitive factor attachment protein, alpha	ENSP00000470665;ENSP00000470654;ENSP00000263354;ENSP00000471018;ENSP00000470946;ENSP00000471520;ENSP00000472667;ENSP00000472235;ENSP00000470954;ENSP00000471261	M0R058;M0QZM9;M0R0Y2;M0QZN5;P54920;M0R213;M0R2M1;M0R0I4;M0R031;M0R027	37	10	12	465
	HSC	C3orf17	chromosome 3 open reading frame 17	ENSP00000320251;ENSP00000373173;ENSP00000418309	Q6NW34-2;Q6NW34;E9PFF8	37	3	5	100
	HSC	LARP1	La ribonucleoprotein domain family, member 1	ENSP00000430438;ENSP00000429852;ENSP00000336721;ENSP00000429624;ENSP00000429904;ENSP00000431072;ENSP00000430815;ENSP00000427731;ENSP00000429710	H0YBW1;H0YBJ5;Q6PKG0-3;H0YC33;H0YC73;E5RH50;Q6PKG0;H0YBM7;H0YAN4;E5RHK4	37	10	30	1020
	HSC	LARP4	La ribonucleoprotein domain family, member 4	ENSP00000340901;ENSP00000429077;ENSP00000429781;ENSP00000381490;ENSP00000446540;ENSP00000447408;ENSP00000293618;ENSP00000448756;ENSP00000477854;ENSP00000415464;ENSP00000430851;ENSP00000482977;ENSP00000477974;ENSP00000429631	Q71RC2;Q71RC2-6;F8VNV1;Q6P4E2;Q71RC2-5;Q71RC2-4;Q71RC2-7;F8VY40;Q71RC2-3;Q71RC2-2;F8W1Z5;Q8TBL5;Q96J85;A0A087WTL9;X6RLN4	20	15	3	20
	HSC	LARP7	La ribonucleoprotein domain family, member 7	ENSP00000421541;ENSP00000421963;ENSP00000422013;ENSP00000426709;ENSP00000426376;ENSP00000344950;ENSP00000422626;ENSP00000314311;ENSP00000422451;ENSP00000424116;ENSP00000426646	D6RBH8;D6RFF0;D6R9Z6;Q4G0J3-2;Q4G0J3-3;H0YA82;D6RF22;D6RF49;Q4G0J3;D6RAF3	37	10	25	645
	HSC	DDX49	DEAD (Asp-Glu-Ala-Asp) box polypeptide 49	ENSP00000247003	Q9Y6V7-2;Q9Y6V7	33	2	4	75
	HSC	TC2N	tandem C2 domains, nuclear	ENSP00000450922;ENSP00000483305;ENSP00000487608;ENSP00000478127;ENSP00000451317;ENSP00000488431;ENSP00000387882;ENSP00000353802;ENSP00000488045;ENSP00000343199	H0YJ73;Q8N9U0;Q8N9U0-2	9	3	1	10
	HSC	DDX41	DEAD (Asp-Glu-Ala-Asp) box polypeptide 41	ENSP00000425739;ENSP00000421460;ENSP00000486367;ENSP00000422753;ENSP00000330349;ENSP00000426330	H0Y8L8;Q9UJV9;J3KNN5;H0YA06;D6RGI7	37	5	15	435
	HSC	DDX42	DEAD (Asp-Glu-Ala-Asp) box helicase 42	ENSP00000463561;ENSP00000464050;ENSP00000461957;ENSP00000374574;ENSP00000352308;ENSP00000464232;ENSP00000463038;	Q86XP3;J3KRE3;Q86XP3-2;J3QRI2;J3KTK9	37	5	29	1030
	HSC	PTER	phosphotriesterase related	ENSP00000439485;ENSP00000367239;ENSP00000298942	Q96BW5;Q96BW5-2	37	2	11	195
	HSC	DDX47	DEAD (Asp-Glu-Ala-Asp) box polypeptide 47	ENSP00000319578;ENSP00000350698;ENSP00000444000	F5H1N9;Q9H0S4;Q9H0S4-2	37	3	10	345
	HSC	DDX46	DEAD (Asp-Glu-Ala-Asp) box polypeptide 46	ENSP00000346236;ENSP00000427290;ENSP00000487025	Q7L014;D6RJA6	37	2	44	1440
	HSC	PTEN	phosphatase and tensin homolog	ENSP00000477517;ENSP00000361021;ENSP00000483066	P60484;A0A087WT17;P60484-3;P60484-2;A0A087X033	37	5	6	155
	HSC	ELAVL1	ELAV like RNA binding protein 1	ENSP00000470727;ENSP00000472197;ENSP00000385269;ENSP00000264073;ENSP00000471011	Q15717;M0QZR9;M0R055;Q15717-2	37	4	11	800
	HSC	CDKN1B	cyclin-dependent kinase inhibitor 1B (p27, Kip1)	ENSP00000379629;ENSP00000228872;ENSP00000407597	P46527;E7ES52;H7C2T1	9	3	2	15
	HSC	LSM14A	LSM14A mRNA processing body assembly factor	ENSP00000413964;ENSP00000446451;ENSP00000459843;ENSP00000461225;ENSP00000446271;ENSP00000466725;ENSP00000461436;ENSP00000468130	Q8ND56-2;Q8ND56;B4DTG6;K7EMZ9;I3L4Q1	37	5	13	370
	HSC	DPYSL5	dihydropyrimidinase-like 5	ENSP00000399581;ENSP00000288699;ENSP00000481305;ENSP00000385549	Q9BPU6;E7EWB4	33	2	1	150
	HSC	SAMSN1	SAM domain, SH3 domain and nuclear localization signals 1	ENSP00000383411;ENSP00000383409;ENSP00000480850;ENSP00000285670	Q9NSI8-3;S6FRS6;Q9NSI8;Q9NSI8-2	32	4	6	95
	HSC	SAP130	Sin3A-associated protein, 130kDa	ENSP00000259234;ENSP00000259235;ENSP00000350333	H7BXF5;Q9H0E3-3;Q9H0E3-2;Q9H0E3	37	4	7	165
	HSC	APOD	apolipoprotein D	ENSP00000345179;ENSP00000393076;ENSP00000415235;ENSP00000391597	C9JX71;C9JF17;P05090;F8WBT9	33	4	6	120
	HSC	APOB	apolipoprotein B	ENSP00000477990;ENSP00000233242	P04114;A0A087WTM7	37	2	5	105
	HSC	APOO	apolipoprotein O	ENSP00000402557;ENSP00000434341;ENSP00000368528	Q9BUR5;H7C1U8;Q9BUR5-2;G3V1B6	37	4	3	175
	HSC	STX12	syntaxin 12	ENSP00000363054;ENSP00000392577	Q86Y82;B1AJQ6	37	2	5	115
	HSC	CCDC50	coiled-coil domain containing 50	ENSP00000376250;ENSP00000376249	Q8IVM0;Q8IVM0-2	37	2	9	240
	HSC	CCDC53	coiled-coil domain containing 53	ENSP00000438122;ENSP00000441810;ENSP00000443857;ENSP00000440134;ENSP00000445501;ENSP00000440139;ENSP00000240079	F5GWI9;F5GXZ4;Q9Y3C0;F5GZ97;F5GXZ7;F5H2P1;F5H0A7	32	7	2	45
	HSC	TMEM123	transmembrane protein 123	ENSP00000435331;ENSP00000434976;ENSP00000355285;ENSP00000381204	Q8N131-2;Q8N131;E9PKT4	32	3	1	45
	HSC	CCDC58	coiled-coil domain containing 58	ENSP00000291458;ENSP00000418810;ENSP00000420248;ENSP00000420769	Q4VC31;C9JQ41;H7C525;C9JBU9	37	4	5	150
	HSC	CCDC59	coiled-coil domain containing 59	ENSP00000256151;ENSP00000450183	Q9P031;F8VNY5	37	2	4	80
	HSC	TMEM128	transmembrane protein 128	ENSP00000254742;ENSP00000372201	D3DVS1;Q5BJH2	29	2	1	30
	HSC	PAXIP1	PAX interacting (with transcription-activation domain) protein 1	ENSP00000380376;ENSP00000384048	Q6ZW49;Q6ZW49-2;Q6ZW49-1	32	3	3	55
	HSC	NUFIP2	nuclear fragile X mental retardation protein interacting protein 2	ENSP00000463450;ENSP00000225388	Q7Z417;Q7Z417-2	37	2	16	390
	HSC	VPRBP	Vpr (HIV-1) binding protein	ENSP00000338857;ENSP00000421724;ENSP00000393183	Q9Y4B6;Q9Y4B6-2;Q9Y4B6-3	37	3	13	270
	HSC	PREPL	prolyl endopeptidase-like	ENSP00000386909;ENSP00000391456;ENSP00000386509;ENSP00000439626;ENSP00000386543;ENSP00000387241;ENSP00000260648;ENSP00000367781;ENSP00000367772;ENSP00000409480;ENSP00000387095	Q4J6C6-4;Q4J6C6-3;Q4J6C6-2;Q4J6C6	14	4	2	15
	HSC	SLC35B2	solute carrier family 35 (adenosine 3'-phospho 5'-phosphosulfate transporter), member B2	ENSP00000440340;ENSP00000483181;ENSP00000480681;ENSP00000377401;ENSP00000443845	Q8TB61-3;Q8TB61-2;Q8TB61;B4DDM2;Q8TB61-4	37	5	4	115
	HSC	USE1	ubiquitin-conjugating enzyme E2Z	ENSP00000263897;ENSP00000470882;ENSP00000470487;ENSP00000390287;ENSP00000469658;ENSP00000472362;ENSP00000470065;ENSP00000473239	M0QYT5;Q9NZ43-2;Q9NZ43-3;M0QZZ6;G8JLK1;Q9NZ43;M0QZE0	37	7	10	210
	HSC	FBXO38	F-box protein 38	ENSP00000296701;ENSP00000342023;ENSP00000426410;ENSP00000377895	Q6PIJ6-3;Q6PIJ6-2;Q6PIJ6	18	3	4	30
	HSC	PELP1	proline, glutamate and leucine rich protein 1	ENSP00000460959;ENSP00000461625;ENSP00000461380;ENSP00000458985;ENSP00000301396;ENSP00000416231;ENSP00000460300;ENSP00000461419	E7EV54;Q8IZL8;I3L445;I3L4M7;I3L1P4;C9JFV4;I3L4P1	37	7	10	270
	HSC	MBOAT7	membrane bound O-acyltransferase domain containing 7	ENSP00000477618;ENSP00000482357;ENSP00000478623;ENSP00000483561;ENSP00000406794;ENSP00000480282;ENSP00000410503;ENSP00000484933;ENSP00000410320;ENSP00000483839;ENSP00000344377;ENSP00000483987;ENSP00000481455;ENSP00000479717;ENSP00000479750;ENSP00000472209;ENSP00000388250;ENSP00000375634;ENSP00000245615;ENSP00000478522	M0R1Z5;Q96N66-3;Q96N66-2;Q96N66;A9C4B8;H7C2M4;C9J4E9	37	7	7	360
	HSC	ZC3H7A	zinc finger CCCH-type containing 7A	ENSP00000347999;ENSP00000459477;ENSP00000379773;ENSP00000460122;ENSP00000459747;ENSP00000460253;ENSP00000459811	I3L2K5;I3L323;Q8IWR0;I3L382;Q8IWR0-2;I3L2N8	37	6	10	150
	HSC	HINT1	histidine triad nucleotide binding protein 1	ENSP00000304229;ENSP00000424974;ENSP00000421608;ENSP00000422444;ENSP00000427008;ENSP00000427499;ENSP00000426860;ENSP00000425260	P49773;D6RE99;D6REP8;D6RD60;D6RC06	37	5	5	350
	HSC	HINT2	histidine triad nucleotide binding protein 2	ENSP00000259667	Q9BX68	37	1	6	225
	HSC	CUTA	cutA divalent cation tolerance homolog (E. coli)	ENSP00000391509;ENSP00000480360;ENSP00000475963;ENSP00000363624;ENSP00000363620;ENSP00000432744;ENSP00000400114;ENSP00000417544;ENSP00000418659;ENSP00000403268;ENSP00000434163;ENSP00000363608;ENSP00000418612	C9IZG4;O60888;O60888-2;O60888-3;H0YDR4;C9IZQ5	37	6	5	160
	HSC	SDPR	serum deprivation response	ENSP00000305675	O95810	37	1	16	470
	HSC	CDC34	cell division cycle 34	ENSP00000215574;ENSP00000475610;ENSP00000475282	P49427;U3KQ77;U3KPV8	32	3	3	60
	HSC	CDC37	cell division cycle 37	ENSP00000222005;ENSP00000467747;ENSP00000465941;ENSP00000465724;ENSP00000464889	K7EQA9;K7EL68;Q16543;K7EKQ2;K7EIU0	37	5	28	1105
	HSC	S100A9	S100 calcium binding protein A9	ENSP00000357727	P06702	37	1	6	330
	HSC	S100A8	S100 calcium binding protein A8	ENSP00000357722;ENSP00000357721	P05109	37	1	9	390
	HSC	S100A4	S100 calcium binding protein A4	ENSP00000357703;ENSP00000357705;ENSP00000346294;ENSP00000357704	P26447	37	1	5	425
	HSC	S100A6	S100 calcium binding protein A6	ENSP00000357709;ENSP00000357708;ENSP00000473589;ENSP00000473547	P06703;R4GN98	37	2	4	290
	HSC	AIP	aryl hydrocarbon receptor interacting protein	ENSP00000279146;ENSP00000434982;ENSP00000476993	E9PMH2;O00170;V9GYQ3	37	3	11	390
	HSC	PGLS	6-phosphogluconolactonase	ENSP00000471446;ENSP00000252603;ENSP00000472345;ENSP00000471951	O95336;M0R0U3;M0R1L2;M0R261	37	4	10	755
	HSC	MORC2	MORC family CW-type zinc finger 2	ENSP00000380763;ENSP00000215862;ENSP00000402602;ENSP00000412685	Q9Y6X9-2;Q9Y6X9;H7C1V1;H7C3M1	37	4	12	120
	HSC	MORC3	MORC family CW-type zinc finger 3	ENSP00000449966;ENSP00000449467;ENSP00000383333;ENSP00000448357;ENSP00000447562	H0YHQ4;Q14149;H0YIR5	37	3	18	350
	HSC	WRB	tryptophan rich basic protein	ENSP00000370089;ENSP00000381737;ENSP00000410228;ENSP00000327716;ENSP00000370084;ENSP00000409030	H7BYE5;H7C384;O00258-2;O00258;C9JLV3	23	5	2	40
	HSC	WDR1	WD repeat domain 1	ENSP00000426725;ENSP00000371890;ENSP00000427687;ENSP00000371889;ENSP00000425481	D6RD66;O75083;O75083-3	37	3	27	1475
	HSC	VPS25	vacuolar protein sorting 25 homolog (S. cerevisiae)	ENSP00000253794;ENSP00000465798	Q9BRG1;K7EKV4	37	2	2	120
	HSC	ATP13A1	ATPase type 13A1	ENSP00000411891;ENSP00000291503;ENSP00000349877	Q9HD20-3;H7C3H2;Q9HD20;Q9HD20-2	37	4	23	655
	HSC	VPS28	vacuolar protein sorting 28 homolog (S. cerevisiae)	ENSP00000434556;ENSP00000292510;ENSP00000431243;ENSP00000366565;ENSP00000434064;ENSP00000434393;ENSP00000432395	Q9UK41;Q9UK41-2;E9PQR7;E9PM90;E9PR04	37	5	8	135
	HSC	VPS29	VPS29 retromer complex component	ENSP00000447058;ENSP00000353786;ENSP00000449044;ENSP00000447634;ENSP00000400048;ENSP00000449954;ENSP00000480853	Q05DG7;F8VXU5;Q9UBQ0-2;Q9UBQ0	37	4	6	305
	HSC	PRKRA	protein kinase, interferon-inducible double stranded RNA dependent activator	ENSP00000388455;ENSP00000318176;ENSP00000430604;ENSP00000408668;ENSP00000408029;ENSP00000393883	O75569-2;O75569-3;F8WEG8;G5E9Q4;O75569;C9JMM3	37	6	10	315
	HSC	RSL24D1	ribosomal L24 domain containing 1	ENSP00000454492;ENSP00000260443	H3BMQ2;Q9UHA3	32	2	2	65
	HSC	LGALS3BP	lectin, galactoside-binding, soluble, 3 binding protein	ENSP00000466850;ENSP00000468774;ENSP00000465380;ENSP00000465120;ENSP00000468586;ENSP00000467211;ENSP00000468480;ENSP00000262776;ENSP00000465729;ENSP00000467976	K7EP36;K7EN99;K7ESM3;K7EJY8;K7EKQ5;Q08380;K7EQT9;K7ES75;K7ERZ6;K7EJD3	37	10	10	310
	HSC	PLEKHO2	pleckstrin homology domain containing, family O member 2	ENSP00000483505;ENSP00000326706;ENSP00000397942	Q8TD55-2;C9J4A7;Q8TD55	37	3	12	275
	HSC	PLEKHO1	pleckstrin homology domain containing, family O member 1	ENSP00000358120;ENSP00000358122	Q5T4P9;Q53GL0-2;Q53GL0	14	3	1	15
	HSC	E2F4	E2F transcription factor 4, p107/p130-binding	ENSP00000368686;ENSP00000458706	Q16254;I3L1B6	37	2	7	135
	HSC	ZNFX1	zinc finger, NFX1-type containing 1	ENSP00000360817;ENSP00000379412	Q9P2E3	4	1	1	5
	HSC	ACBD3	acyl-CoA binding domain containing 3	ENSP00000355777	Q9H3P7	37	1	8	270
	HSC	ACBD6	acyl-CoA binding domain containing 6	ENSP00000356567	Q9BR61	37	1	3	90
	HSC	MON2	MON2 homolog, regulator of endosome-to-Golgi trafficking	ENSP00000377250;ENSP00000447407;ENSP00000377249;ENSP00000449215;ENSP00000446635;ENSP00000450136	Q7Z3U7-6;Q7Z3U7;Q7Z3U7-5;Q7Z3U7-2;F8VZV1;Q7Z3U7-3;F8VQS2	28	7	6	50
	HSC	EEF2	eukaryotic translation elongation factor 2	ENSP00000307940;ENSP00000471265	P13639;M0R0I6	37	2	44	3430
	HSC	BRI3BP	BRI3 binding protein	ENSP00000340761	Q8WY22	37	1	2	90
	HSC	PYCR2	pyrroline-5-carboxylate reductase family, member 2	ENSP00000478165;ENSP00000482845;ENSP00000342502;ENSP00000482614;ENSP00000480779;ENSP00000414068	A0A087WZR9;A0A087WTV6;Q96C36;A0A087WZF0;A0A087WX69;J3KR12	37	6	6	185
	HSC	CTBS	chitobiase, di-N-acetyl-	ENSP00000359664	Q01459	28	1	4	70
	HSC	URB2	URB2 ribosome biogenesis 2 homolog (S. cerevisiae)	ENSP00000258243;ENSP00000395107	Q14146;Q5VYD0	37	2	8	210
	HSC	LIPA	lipase A, lysosomal acid, cholesterol esterase	ENSP00000360903;ENSP00000337354	P38571;P38571-2	10	2	1	10
	HSC	TMC8	transmembrane channel-like 8	ENSP00000325561;ENSP00000467482;ENSP00000465049	K7EJ72;Q8IU68	5	2	1	5
	HSC	DFFA	DNA fragmentation factor, 45kDa, alpha polypeptide	;ENSP00000468395;ENSP00000366235;ENSP00000366237	K7ERT1;O00273;O00273-2	37	3	15	500
	HSC	DFFB	DNA fragmentation factor, 40kDa, beta polypeptide (caspase-activated DNase)	ENSP00000436775;ENSP00000463688;ENSP00000367448;ENSP00000463704;ENSP00000462175;ENSP00000486916;ENSP00000343218;ENSP00000367454	O76075-4;O76075-3;O76075-2;O76075;Q96P73;Q96P72;G3XAD0	18	7	2	20
	HSC	SEC24D	SEC24 homolog D, COPII coat complex component	ENSP00000425491;ENSP00000280551;ENSP00000388324	O94855-2;O94855;E9PC44;E9PDM8	37	4	13	170
	HSC	SEC24A	SEC24 homolog A, COPII coat complex component	ENSP00000381823;ENSP00000321749	O95486-2;O95486	37	2	5	80
	HSC	SEC24C	SEC24 homolog C, COPII coat complex component	ENSP00000437000;ENSP00000343405;ENSP00000321845	G5EA31;P53992-2;P53992	37	3	19	650
	HSC	SEC24B	SEC24 homolog B, COPII coat complex component	ENSP00000382051;ENSP00000265175;ENSP00000428564	O95487-3;O95487-2;O95487	28	3	5	85
	HSC	PYCRL	pyrroline-5-carboxylate reductase-like	ENSP00000488371;ENSP00000401804;ENSP00000366802;ENSP00000404493;ENSP00000487676;ENSP00000480945;ENSP00000488877;ENSP00000488701	Q53H96;B5MD87;F8WEI0;B4DVT6;A0A087X075	32	5	5	105
	HSC	MRPL43	mitochondrial ribosomal protein L43	;ENSP00000359261;ENSP00000359262;ENSP00000359256;ENSP00000430369;ENSP00000315948;ENSP00000339844;ENSP00000359254;ENSP00000315364;ENSP00000299179;ENSP00000408806;ENSP00000471004	B1AL05;Q8N983-4;Q8N983-2;Q8N983-3;H0Y6Y8;Q8N983-6;Q8N983-7;Q8N983;H0YBU8;M0R051	37	10	6	260
	HSC	MRPL42	mitochondrial ribosomal protein L42	ENSP00000473798;ENSP00000376836;ENSP00000473958;ENSP00000449884;ENSP00000449392;ENSP00000447547	S4R360;J3KPP0;S4R2Z7;Q9Y6G3	23	4	2	45
	HSC	MRPL41	mitochondrial ribosomal protein L41	ENSP00000360498	Q8IXM3	32	1	4	150
	HSC	MRPL40	mitochondrial ribosomal protein L40	ENSP00000333401	Q9NQ50	37	1	10	245
	HSC	MRPL47	mitochondrial ribosomal protein L47	ENSP00000417602;ENSP00000376427;ENSP00000259038	Q9HD33-3;Q9HD33-2;Q9HD33	37	3	6	165
	HSC	MRPL46	mitochondrial ribosomal protein L46	ENSP00000477676;ENSP00000312311	Q9H2W6;A0A087WT90	37	2	7	150
	HSC	MRPL45	mitochondrial ribosomal protein L45	ENSP00000478397;ENSP00000483030;ENSP00000484903	Q9BRJ2;A0A087WU62;A0A087X2D5	37	3	7	210
	HSC	MRPL44	mitochondrial ribosomal protein L44	ENSP00000258383	Q9H9J2	37	1	5	210
	HSC	TRIP4	thyroid hormone receptor interactor 4	ENSP00000453106;ENSP00000261884	H0YL91;Q15650	37	2	9	110
	HSC	POM121C	POM121 transmembrane nucleoporin C	ENSP00000476236	A8CG34;A0A075B7F8	28	2	2	30
	HSC	ZNF691	zinc finger protein 691	ENSP00000486871;ENSP00000380228;ENSP00000361586;ENSP00000361584;ENSP00000361585;ENSP00000361582;ENSP00000361580	Q5VV52-2;Q5VV52-3;Q5VV52;Q5VV51;Q5VV50	33	5	4	45
	HSC	TGM2	transglutaminase 2	ENSP00000355330;ENSP00000362502;ENSP00000387642	P21980-2;P21980;A2A299;P21980-3;A2A2A0	33	5	10	135
	HSC	ARFGAP2	ADP-ribosylation factor GTPase activating protein 2	ENSP00000400226;ENSP00000435488;ENSP00000434022;ENSP00000432978;ENSP00000434433;ENSP00000434487;ENSP00000437070;ENSP00000433108;ENSP00000437194;ENSP00000431684;ENSP00000433210;ENSP00000434442;ENSP00000486229;ENSP00000431939;ENSP00000434809;ENSP00000437305	E9PM63;H0YDX1;H0YF45;E9PJT7;E9PIY6;E9PN48;E9PNY8;H0YDN9;Q8N6H7-3;Q8N6H7-2;E9PMU9;E9PK28;E9PMR9;Q8N6H7;G5E9L0;E9PQP3;E9PM18	37	17	19	655
	HSC	ARFGAP3	ADP-ribosylation factor GTPase activating protein 3	ENSP00000407734;ENSP00000403520;ENSP00000388791;ENSP00000403995;ENSP00000263245	B0QYV8;H0Y6A0;Q9NP61;Q9NP61-2;B0QYV9	37	5	19	425
	HSC	ARFGAP1	ADP-ribosylation factor GTPase activating protein 1	ENSP00000447037;ENSP00000359298;ENSP00000429674;ENSP00000449800;ENSP00000430500;ENSP00000430929;ENSP00000443716;ENSP00000429770;ENSP00000359306;ENSP00000314615;ENSP00000449515	F8W1U7;E5RHH7;F8VWH9;Q8N6T3-2;E5RHC5;Q8N6T3-3;Q8N6T3-5;Q8N6T3-4;Q8N6T3;E5RHT6;F8VWB3	37	11	10	215
	HSC	ATP7A	ATPase, Cu++ transporting, alpha polypeptide	ENSP00000343678;ENSP00000343026;ENSP00000345728	Q04656-3;Q04656-2;Q04656;Q04656-5	5	4	1	5
	HSC	COPZ1	coatomer protein complex, subunit zeta 1	ENSP00000449341;ENSP00000449270;ENSP00000448235;ENSP00000449072;ENSP00000448005;ENSP00000449414;ENSP00000262061;ENSP00000410620;ENSP00000448444;ENSP00000449108;ENSP00000447100;ENSP00000448945	F8W651;P61923-5;F8W156;F8VXR1;P61923-4;F8VYK5;P61923-2;P61923-3;F8VVA7;F8VXB1;P61923;F8VYZ4;F8VUC5	37	13	4	225
	HSC	MPHOSPH8	M-phase phosphoprotein 8	ENSP00000355388;ENSP00000405941	Q99549;Q99549-2;H0Y6J1	37	3	11	195
	HSC	RUVBL1	RuvB-like AAA ATPase 1	ENSP00000463669;ENSP00000417254;ENSP00000318297;ENSP00000417370;ENSP00000420738	H7C4G5;H7C4I3;Q9Y265-2;E7ETR0;Q9Y265;J3QLR1	37	6	21	1100
	HSC	U2AF1	U2 small nuclear RNA auxiliary factor 1	ENSP00000418705;ENSP00000420672;ENSP00000369629;ENSP00000381205;ENSP00000291552	Q01081-2;Q01081-4;Q01081	37	3	3	130
	HSC	U2AF2	U2 small nuclear RNA auxiliary factor 2	ENSP00000466935;ENSP00000307863;ENSP00000388475;ENSP00000470020	P26368;P26368-2;K7ENG2;M0QYQ9	37	4	17	690
	HSC	MPHOSPH6	M-phase phosphoprotein 6	ENSP00000457537;ENSP00000456626;ENSP00000454900;ENSP00000258169;ENSP00000454996	H3BNT4;H3BU96;H3BNK8;Q99547;H3BSB3	37	5	7	175
	HSC	DHPS	deoxyhypusine synthase	ENSP00000482709;ENSP00000468993;ENSP00000469366;ENSP00000472330;ENSP00000471886;ENSP00000210060;ENSP00000472096;ENSP00000472122;ENSP00000468889;ENSP00000221303	Q5J8M5;M0R253;P49366;A0A087WZK0;M0QXT2;M0R1T4;B4E3M2;P49366-2;P49366-3;M0QX43	27	10	2	50
	HSC	CCDC6	coiled-coil domain containing 6	ENSP00000263102	Q16204	37	1	17	365
	HSC	COX7A2	cytochrome c oxidase subunit VIIa polypeptide 2 (liver)	ENSP00000359106;ENSP00000359098;ENSP00000230459;ENSP00000425951;ENSP00000421193;ENSP00000422979	P14406;D6RIE3;H0UI06;D6RGV5;D6R9C3	37	5	2	105
	HSC	CCDC9	coiled-coil domain containing 9	ENSP00000469717;ENSP00000221922;ENSP00000470706;ENSP00000472843	Q9Y3X0;M0QYB4;M0QZR0;M0R2W0	37	4	12	285
	HSC	MGA	MGA, MAX dimerization protein	ENSP00000442467;ENSP00000457035;ENSP00000456141;ENSP00000457474;ENSP00000219905;ENSP00000457151;ENSP00000455155;ENSP00000457250	Q8IWI9-4;Q8IWI9;Q8IWI9-2;Q8IWI9-3;H3BU53;H3BTF4;H3BP52;H3BTN2	37	8	24	305
	HSC	MTHFD1	methylenetetrahydrofolate dehydrogenase (NADP+ dependent) 1, methenyltetrahydrofolate cyclohydrolase, formyltetrahydrofolate synthetase	ENSP00000476468;ENSP00000450560;ENSP00000438588;ENSP00000477199;ENSP00000216605	F5H2F4;P11586;V9GYY3;V9GY75	37	4	52	3085
	HSC	NUDCD2	NudC domain containing 2	ENSP00000430347;ENSP00000304854	E5RFP0;Q8WVJ2	37	2	5	245
	HSC	NUDCD3	NudC domain containing 3	ENSP00000347626	Q8IVD9	37	1	13	210
	HSC	NUDCD1	NudC domain containing 1	ENSP00000239690;ENSP00000410707	Q96RS6-2;Q96RS6-3;Q96RS6	37	3	14	500
	HSC	ADSS	adenylosuccinate synthase	ENSP00000355493	P30520	37	1	12	490
	HSC	ADSL	adenylosuccinate lyase	ENSP00000485525;ENSP00000341429;ENSP00000476535	P30566-2;P30566;V9GY96	37	3	13	615
	HSC	MPLKIP	M-phase specific PLK1 interacting protein	ENSP00000304553	Q8TAP9	24	1	1	25
	HSC	TIMMDC1	translocase of inner mitochondrial membrane domain containing 1	ENSP00000420122;ENSP00000418803;ENSP00000419510;ENSP00000264244;ENSP00000420812	C9JR82;Q9NPL8;C9JU35;G3XA94;H7C5U1	32	5	5	75
	HSC	ZNF346	zinc finger protein 346	ENSP00000421212;ENSP00000350869;ENSP00000425725;ENSP00000424495;ENSP00000421388;ENSP00000423690;ENSP00000423515	Q9UL40;B7Z6Q2;Q9UL40-2;Q9UL40-3;D6RJ07;B7Z6B6;B7Z4J8	37	7	4	95
	HSC	HN1L	hematological and neurological expressed 1-like	ENSP00000457694;ENSP00000454529;ENSP00000457536;ENSP00000454567;ENSP00000457424;ENSP00000372157;ENSP00000248098;ENSP00000457344;ENSP00000454459;ENSP00000372158	B4DLH4;Q9H910-2;B4E1P3;H3BTV5;Q9H910;A6NGP5;H3BMV3;H3BMM8;H3BMT0;H3BU16	37	10	12	615
	HSC	NUDT16	nudix (nucleoside diphosphate linked moiety X)-type motif 16	ENSP00000422375;ENSP00000429274;ENSP00000440230	Q96DE0-4;Q96DE0;Q96DE0-2;Q96DE0-3	37	4	5	115
	HSC	ZW10	zw10 kinetochore protein	ENSP00000200135;ENSP00000439197;ENSP00000440879	O43264-2;O43264;F5H3C1	37	3	10	165
	HSC	NUDT19	nudix (nucleoside diphosphate linked moiety X)-type motif 19	ENSP00000380251	A8MXV4	37	1	2	70
	HSC	STX8	syntaxin 8	ENSP00000305255;ENSP00000467749;ENSP00000460073	I3L305;Q9UNK0;K7EQB1	37	3	6	135
	HSC	RSRC1	arginine/serine-rich coiled-coil 1	ENSP00000420464;ENSP00000481697;ENSP00000417302;ENSP00000295930;ENSP00000308671;ENSP00000419794;ENSP00000417816;ENSP00000420150;ENSP00000419394	Q96IZ7;C9J367;C9J713;H7C5Q0;Q96IZ7-2;C9JVB3	32	6	7	95
	HSC	RTCB	RNA 2',3'-cyclic phosphate and 5'-OH ligase	ENSP00000216038	Q9Y3I0	37	1	30	1575
	HSC	RTCA	RNA 3'-terminal phosphate cyclase	ENSP00000359144;ENSP00000359146;ENSP00000260563	A6NIC1;O00442;O00442-2	37	3	6	115
	HSC	RSRC2	arginine/serine-rich coiled-coil 2	ENSP00000444159;ENSP00000330188;ENSP00000343315	H0YGP9;Q7L4I2;Q7L4I2-2;E1B6W4	37	4	8	280
	HSC	STX5	syntaxin 5	ENSP00000432748;ENSP00000378182;ENSP00000367129;ENSP00000294179;ENSP00000414289	E9PNU4;H7C3X5;Q13190;Q13190-2;Q13190-3;Q13190-4	37	6	11	310
	HSC	STX4	syntaxin 4	ENSP00000390788;ENSP00000454419;ENSP00000480544;ENSP00000454841;ENSP00000317714;ENSP00000378447	Q12846;H3BMK2;C9JFM5;A0A087WWW0;Q12846-2	37	5	9	255
	HSC	STX7	syntaxin 7	ENSP00000356918;ENSP00000356914	O15400;O15400-2	37	2	10	560
	HSC	STX6	syntaxin 6	ENSP00000440188;ENSP00000258301	O43752	13	1	3	20
	HSC	RPS3A	ribosomal protein S3A	ENSP00000421770;ENSP00000424547;ENSP00000421457;ENSP00000421776;ENSP00000425508;ENSP00000426466;ENSP00000421277;ENSP00000426282;ENSP00000425024;ENSP00000422994;ENSP00000425978;ENSP00000346050;ENSP00000423953	D6RI02;D6RGE0;H0Y8L7;D6RB09;D6RAT0;D6RG13;D6RED7;D6RAS7;H0Y9Y4;E9PFI5;P61247;D6R9B6	37	12	26	1630
	HSC	LAGE3	L antigen family, member 3	ENSP00000349923	Q14657	37	1	5	195
	HSC	TRMT2A	tRNA methyltransferase 2 homolog A	ENSP00000384968;ENSP00000395738;ENSP00000397744;ENSP00000252136;ENSP00000385807;ENSP00000393911;ENSP00000392261	F2Z2W7;Q8IZ69-2;C9K041;H7C100;Q8IZ69;H7BZZ4	37	6	11	190
	HSC	IMPACT	impact RWD domain protein	ENSP00000462769;ENSP00000284202;ENSP00000464363;ENSP00000463895	J3QRS6;Q9P2X3;Q9P2X3-2;J3KT25;J3QQU0	37	5	2	110
	HSC	DRG2	developmentally regulated GTP binding protein 2	ENSP00000463522;ENSP00000464004;ENSP00000462978;ENSP00000463256;ENSP00000379076;ENSP00000462060;ENSP00000225729;ENSP00000463436;ENSP00000464244;ENSP00000463268;ENSP00000464076	J3QR71;P55039;J3QL90;J3QLF3;J3QRI9;J3QKW7;J3QKV7;J3KRL5;A8MZF9	37	9	9	175
	HSC	DRG1	developmentally regulated GTP binding protein 1	ENSP00000408091;ENSP00000329715;ENSP00000448252	F8WEE0;Q9Y295;H0YI06	37	3	11	585
	HSC	LARP4B	La ribonucleoprotein domain family, member 4B	ENSP00000385229;ENSP00000476786;ENSP00000394545;ENSP00000390556;ENSP00000326128;ENSP00000403018;ENSP00000482767;ENSP00000483973	Q92615;H0Y4V9;B5MCU2;X6RCG6;H0Y641;V9GYI5;A0A087X183	37	7	18	385
	HSC	NOP56	NOP56 ribonucleoprotein	ENSP00000403199;ENSP00000388497;ENSP00000434317;ENSP00000370589	Q5JXT2;H0YDU4;H0Y653;O00567	37	4	26	1415
	HSC	EVC2	Ellis van Creveld syndrome 2	ENSP00000311683;ENSP00000342144	Q86UK5-3;Q86UK5-2;Q86UK5	9	3	1	10
	HSC	AP1B1	adaptor-related protein complex 1, beta 1 subunit	ENSP00000386071;ENSP00000387612;ENSP00000384194;ENSP00000319361;ENSP00000400065;ENSP00000350199;;ENSP00000400022	Q10567;Q10567-4;Q10567-3;Q10567-2;C9J1E7	37	5	14	420
	HSC	PHYKPL	5-phosphohydroxy-L-lysine phospho-lyase	ENSP00000421810;ENSP00000423806;ENSP00000310978;ENSP00000377128;ENSP00000425425;ENSP00000321290	D6RAR0;D6RCB8;Q8IUZ5;H7BYK2;H7BXR0;D6RD89;Q8IUZ5-3;Q8IUZ5-2	28	8	4	75
	HSC	TXLNA	taxilin alpha	ENSP00000362712;ENSP00000362711	P40222	37	1	19	525
	HSC	NFATC2IP	nuclear factor of activated T-cells, cytoplasmic, calcineurin-dependent 2 interacting protein	ENSP00000454958;ENSP00000324792	Q8NCF5	19	1	1	20
	HSC	ABI1	abl-interactor 1	ENSP00000365340;ENSP00000365308;ENSP00000365309;ENSP00000365307;ENSP00000365312;ENSP00000365310;ENSP00000352114;ENSP00000439646;ENSP00000440101;ENSP00000365336;ENSP00000279599	Q8IZP0-9;Q8IZP0-8;B6VEX4;Q8IZP0-3;Q8IZP0-2;Q8IZP0-5;Q8IZP0-4;Q8IZP0-7;Q8IZP0-6;Q8IZP0;Q8IZP0-11;Q8IZP0-10;Q8IZP0-12	37	13	8	250
	HSC	NKTR	natural killer cell triggering receptor	ENSP00000232978;ENSP00000482143	P30414;A0A087WYW3	37	2	12	125
	HSC	SP100	SP100 nuclear antigen	ENSP00000416563;ENSP00000386998;ENSP00000343023;ENSP00000386427;ENSP00000391616;ENSP00000399389;ENSP00000386404;ENSP00000387311;ENSP00000264052	P23497-2;P23497-3;P23497-4;P23497-5;P23497-6;P23497-7;E9PHV6;C9JBL0;P23497;H7C4B4	37	10	8	300
	HSC	GPI	glucosamine-6-phosphate deaminase 1	ENSP00000348877;ENSP00000488465;ENSP00000405573;ENSP00000468201;ENSP00000466191;ENSP00000468298;ENSP00000464797;ENSP00000487931;ENSP00000466851;ENSP00000488744;ENSP00000467221;ENSP00000467590;ENSP00000487801;ENSP00000488174;ENSP00000488871;ENSP00000488409;ENSP00000467670;ENSP00000468690	K7ERK8;K7ENA0;K7EP41;P06744-2;K7EPY4;K7ERC6;P06744;K7EQ48;K7ELR7;K7EIL4;K7ESF4	37	11	14	680
	HSC	ACADVL	acyl-CoA dehydrogenase, very long chain	ENSP00000462611;ENSP00000465353;ENSP00000463246;ENSP00000344152;ENSP00000349297;ENSP00000438689;ENSP00000462366;ENSP00000467920;ENSP00000464254;ENSP00000442082;ENSP00000466487	K7EJW8;J3QRJ8;K7EQP4;J3KS89;P49748-3;P49748-2;K7EMF8;J3QKU9;J3KSR4;P49748;G3V1M7	37	11	27	1240
	HSC	RAB4B	RAB4B, member RAS oncogene family	ENSP00000471803;ENSP00000367557;ENSP00000470246;ENSP00000471504;ENSP00000349560	P61018;Q6PIK3;M0R0X1;M0R1E0;P61018-2	37	5	5	140
	HSC	KIF2A	kinesin heavy chain member 2A	ENSP00000423772;ENSP00000385622;ENSP00000423542;ENSP00000370493;ENSP00000421041;ENSP00000385000	O00139;D6R9M0;O00139-2;O00139-1;O00139-4;O00139-5;H0Y8H2	37	7	27	775
	HSC	ATP6AP1	ATPase, H+ transporting, lysosomal accessory protein 1	ENSP00000358777;ENSP00000398511	A6NLC6;Q15904	37	2	3	60
	HSC	ATP6AP2	ATPase, H+ transporting, lysosomal accessory protein 2	ENSP00000367697;ENSP00000411317;ENSP00000410105	O75787-2;O75787;H0Y750;H7C3E1	32	4	3	70
	HSC	ENSA	endosulfine alpha	ENSP00000422343;ENSP00000271690;ENSP00000424242;ENSP00000354835;ENSP00000341743;ENSP00000348921;ENSP00000426110;ENSP00000355239;ENSP00000421458;ENSP00000358010;ENSP00000358012;ENSP00000355220	Q5T5H1;O43768-8;O43768-9;O43768-2;O43768-3;O43768-6;O43768-7;O43768-4;O43768-5;A6NMQ3;O43768	37	11	10	460
	HSC	CLINT1	clathrin interactor 1	ENSP00000429824;ENSP00000388340;ENSP00000434334;ENSP00000429345;ENSP00000433419;ENSP00000433013	Q14677-3;Q14677-2;Q14677;H0YDU9;H0YD52	37	5	17	445
	HSC	ACOT8	acyl-CoA thioesterase 8	ENSP00000419403;ENSP00000435581;ENSP00000217455;ENSP00000434216	E9PJN0;O14734;E9PRD4;H7C5A7	32	4	5	100
	HSC	ACOT9	acyl-CoA thioesterase 9	ENSP00000417778;ENSP00000336580;ENSP00000368605;ENSP00000368597;ENSP00000420490	Q9Y305-4;Q9Y305-2;Q9Y305-3;C9J7L8;H7C5Q2;Q9Y305	37	6	12	395
	HSC	ACOT7	acyl-CoA thioesterase 7	ENSP00000354615;ENSP00000367091;ENSP00000367073;ENSP00000367076;ENSP00000402532;ENSP00000439218;ENSP00000476610;ENSP00000367086;ENSP00000465719	K7EKP8;O00154-2;O00154-3;O00154-4;O00154-5;O00154-6;O00154-7;O00154	37	8	14	765
	HSC	TRMT61B	tRNA methyltransferase 61B	ENSP00000389617;ENSP00000302801;ENSP00000405467	F8WDR2;Q9BVS5;H7C2E8	37	3	2	60
	HSC	RBBP9	retinoblastoma binding protein 9	ENSP00000336866;ENSP00000482005	O75884;A0A087WYQ5;O75884-2	37	3	3	70
	HSC	KIF24	kinesin family member 24	ENSP00000384433;ENSP00000368464;ENSP00000368472	Q5T7B8;Q5T7B8-2;Q5T7B8-4	5	3	1	5
	HSC	RBBP7	retinoblastoma binding protein 7	ENSP00000369427;ENSP00000369424;ENSP00000386068;ENSP00000392714;ENSP00000415747	Q16576;E9PC52;Q5JP01;Q16576-2;Q5JNZ6	37	5	5	405
	HSC	RBBP6	retinoblastoma binding protein 6	ENSP00000456750;ENSP00000370427;ENSP00000457716;ENSP00000481477;ENSP00000317872;ENSP00000390537;ENSP00000316291;ENSP00000460821	Q7Z6E9-2;Q7Z6E9-4;H3BSK8;A0A087WY32;Q7Z6E9;H3BUN0;I3L3Y2;Q7Z6E9-3	37	8	30	355
	HSC	RBBP5	retinoblastoma binding protein 5	ENSP00000264515;ENSP00000356132;	Q15291-2;Q15291	37	2	17	395
	HSC	RBBP4	retinoblastoma binding protein 4	ENSP00000396057;ENSP00000398242;ENSP00000436565;ENSP00000436663;ENSP00000434925;ENSP00000433805;ENSP00000436986;ENSP00000362584;ENSP00000362592;ENSP00000432774;ENSP00000432298;ENSP00000432780;ENSP00000389437	E9PNS6;E9PNS2;H0YEU5;Q09028;Q09028-4;C9JPP3;H0YF10;H0YDK2;Q09028-2;E9PIC4;Q09028-3;H0YCT5	37	12	5	345
	HSC	RAB43	RAB43, member RAS oncogene family	ENSP00000319781;ENSP00000390782;ENSP00000376982;ENSP00000376981;ENSP00000376984;ENSP00000376985;ENSP00000481399;ENSP00000427632	Q86YS6-2;C9JFM7;Q86YS6	14	3	3	15
	HSC	NUCKS1	nuclear casein kinase and cyclin-dependent kinase substrate 1	ENSP00000356110	Q9H1E3;Q9H1E3-2	37	2	10	435
	HSC	FAM208A	family with sequence similarity 208, member A	ENSP00000399410;ENSP00000483340;ENSP00000347845;ENSP00000417509	Q9UK61-2;Q9UK61-3;A0A087X0F1;Q9UK61-4;Q9UK61	37	5	22	425
	HSC	DDI2	DNA-damage inducible 1 homolog 2	ENSP00000417748;ENSP00000448878;ENSP00000449475	Q5TDH0;H0YI90;Q5TDH0-3;Q5TDH0-2;H0YII4	37	5	10	420
	HSC	PDLIM5	PDZ and LIM domain 5	ENSP00000442187;ENSP00000480359;ENSP00000422528;ENSP00000321746;ENSP00000424297;ENSP00000352210;ENSP00000424360;ENSP00000369527;ENSP00000322021;ENSP00000426804;ENSP00000429577;ENSP00000422833	Q96HC4-6;Q96HC4-7;Q96HC4-4;Q96HC4;H0Y8Y3;F5H7Y0;Q96HC4-2;Q96HC4-3;H0YBI4;H0Y929	37	10	16	200
	HSC	SKAP2	src kinase associated phosphoprotein 2	ENSP00000005587	O75563	37	1	7	220
	HSC	PTPLAD1	3-hydroxyacyl-CoA dehydratase 3	ENSP00000455530;ENSP00000455587;ENSP00000261875;ENSP00000456300;ENSP00000455686;ENSP00000454610;ENSP00000456568;ENSP00000392491;ENSP00000454873	Q9P035;H3BRL8;H3BMZ1;H3BPZ1;Q9P035-2;H3BS72	37	6	6	220
	HSC	RHOC	ras homolog family member C	ENSP00000285735;ENSP00000358656;ENSP00000390823;ENSP00000345236;ENSP00000358651;ENSP00000436240;ENSP00000358652;ENSP00000358647;ENSP00000358646	P08134;Q5JR08;E9PQH6	28	3	3	50
	HSC	PITPNA	phosphatidylinositol transfer protein, alpha	ENSP00000461801;ENSP00000461140;ENSP00000460983;ENSP00000461245;ENSP00000316809;ENSP00000461539;ENSP00000441869;ENSP00000461011;ENSP00000460008;ENSP00000460771	F5GWE5;I3NI10;I3L4H1;I3L2X8;I3L4C0;I3L4U7;Q00169;I3L459;I3L471;I3L3W1	37	10	9	190
	HSC	XRCC4	X-ray repair complementing defective repair in Chinese hamster cells 4	ENSP00000342011;ENSP00000421491;ENSP00000379344;ENSP00000282268	Q13426;Q13426-2;Q13426-3	37	3	10	155
	HSC	PITPNB	phosphatidylinositol transfer protein, beta	ENSP00000403675;ENSP00000321266;ENSP00000406542;ENSP00000487693;ENSP00000334738	P48739;P48739-2;P48739-3;B3KYB7;B3KYB6	37	5	16	565
	HSC	MFN1	mitofusin 1	ENSP00000419926;ENSP00000349963;ENSP00000419134	Q8IWA4-3;H7C5H5;Q8IWA4-2;Q8IWA4;C9JXQ1	37	5	6	65
	HSC	NARS	asparaginyl-tRNA synthetase	ENSP00000464988;ENSP00000256854;ENSP00000464899;ENSP00000466606;ENSP00000466919;ENSP00000467421;ENSP00000467651;ENSP00000442496	K7EMQ6;O43776-2;K7EQ35;K7EIU7;K7ENF0;O43776;K7EPK2;K7EJ19	37	8	25	955
	HSC	TFRC	transferrin receptor	ENSP00000414015;ENSP00000376197;ENSP00000390133;ENSP00000353224;ENSP00000402839	G3V0E5;P02786;H7C3V5;F8WBE5	37	4	20	870
	HSC	GSPT2	G1 to S phase transition 2	ENSP00000341247	Q8IYD1	32	1	2	55
	HSC	GSPT1	G1 to S phase transition 1	ENSP00000408399;ENSP00000454351;ENSP00000456897;ENSP00000398131;ENSP00000456057;ENSP00000399539;	P15170-3;P15170-2;P15170;H3BR35;H3BSV8	37	5	9	280
	HSC	MIER1	mesoderm induction early response 1, transcriptional regulator	ENSP00000348253;ENSP00000383820;ENSP00000360057;ENSP00000360055;ENSP00000360053;ENSP00000360051;ENSP00000383821;ENSP00000347514;ENSP00000350321	Q8N108;Q8N108-19;Q8N108-18;Q8N108-17;Q8N108-16;Q8N108-15;Q8N108-14;Q8N108-13;Q8N108-12	37	9	8	195
	HSC	RSL1D1	ribosomal L1 domain containing 1	ENSP00000460343;ENSP00000459331;ENSP00000347897;ENSP00000460871;ENSP00000460748;ENSP00000458684	O76021-2;I3L3U9;O76021;I3L3C4;I3L234;J3QSV6;I3L1A3	37	7	32	930
	HSC	PAPD4	PAP associated domain containing 4	ENSP00000296783;ENSP00000421966;ENSP00000397563;ENSP00000396861;ENSP00000393412	Q6PIY7-2;Q6PIY7;D6RAF2	32	3	4	80
	HSC	DDX60	DEAD (Asp-Glu-Ala-Asp) box polypeptide 60	ENSP00000377344;ENSP00000423678;ENSP00000422669	H0Y9B2;Q8IY21;H0Y8Z7	37	3	15	225
	HSC	LMNB2	lamin B2	ENSP00000462730;ENSP00000327054	J9JID7;Q03252	37	2	48	2925
	HSC	LMNB1	lamin B1	ENSP00000378761;ENSP00000261366	P20700;E9PBF6	37	2	51	4500
	HSC	LRBA	LPS-responsive vesicle trafficking, beach and anchor containing	ENSP00000425852;ENSP00000349629;ENSP00000422180;ENSP00000421552;ENSP00000426669;ENSP00000424640	P50851-2;E9PEM5;H0YA17;P50851;H0YAC6;H0Y9N9	37	6	49	1495
	HSC	MRPS28	mitochondrial ribosomal protein S28	ENSP00000427846;ENSP00000430401;ENSP00000428744;ENSP00000430858;ENSP00000276585;ENSP00000428880;ENSP00000428050;ENSP00000438113;ENSP00000427965;ENSP00000476135	H0YAT2;H0YC42;E5RFH3;Q9Y2Q9;H7C5V3;E5RFT8;F5H0B0;E5RK86;E5RGC7;U3KQQ8	37	10	6	240
	HSC	MRPS26	mitochondrial ribosomal protein S26	ENSP00000369682	Q9BYN8	37	1	12	325
	HSC	MRPS24	mitochondrial ribosomal protein S24	ENSP00000318158	Q96EL2	37	1	3	55
	HSC	MRPS25	mitochondrial ribosomal protein S25	ENSP00000253686;ENSP00000390882;ENSP00000396828;ENSP00000407733;ENSP00000402068	P82663-2;P82663-3;E7EPW2;P82663	37	4	6	130
	HSC	MRPS22	mitochondrial ribosomal protein S22	ENSP00000418008;ENSP00000419303;ENSP00000420482;ENSP00000419737;ENSP00000310785;ENSP00000418233;ENSP00000419920;ENSP00000420229	P82650-2;H7C5F2;H7C5H3;G5E9W7;G5E9V5;P82650;H7C5L9	37	7	14	465
	HSC	MRPS23	mitochondrial ribosomal protein S23	ENSP00000320184;ENSP00000463677	Q9Y3D9;J3QLR8	37	2	10	330
	HSC	MRPS21	mitochondrial ribosomal protein S21	ENSP00000480129;ENSP00000461930	A0A075B746;P82921	28	2	4	85
	HSC	PPP2R5D	protein phosphatase 2, regulatory subunit B', delta	ENSP00000420550;ENSP00000417963;ENSP00000230402;ENSP00000420529;ENSP00000420674;ENSP00000377669;ENSP00000419756	H7C5Z1;Q14738-3;Q14738-2;Q14738;E9PFR3;H0Y8C4;H7C5Q9	37	7	9	175
	HSC	CXorf56	chromosome X open reading frame 56	ENSP00000441786;ENSP00000320345	Q9H5V9-3;Q9H5V9-2;Q9H5V9	37	3	8	320
	HSC	PPP2R5C	protein phosphatase 2, regulatory subunit B', gamma	ENSP00000408389;ENSP00000412324;ENSP00000329009;ENSP00000333905;ENSP00000262239;ENSP00000450931;ENSP00000451179;ENSP00000452124;	Q13362-3;Q13362;Q13362-4;Q13362-5;H0YJ75;Q96B13;Q13362-2;H0YJU0	33	8	3	50
	HSC	LCMT1	leucine carboxyl methyltransferase 1	ENSP00000370353;ENSP00000461100;ENSP00000382021;ENSP00000459604;ENSP00000459851;ENSP00000461754	Q9UIC8-2;Q9UIC8;I3L4A2;I3L537;I3L2E3;Q9UIC8-3;I3L2Q8	37	7	7	170
	HSC	YY1	YY1 transcription factor	ENSP00000452140;ENSP00000262238;ENSP00000452225	H0YJU4;P25490;H0YJV7	37	3	6	170
	HSC	H2AFY2	H2A histone family, member Y2	ENSP00000362352;ENSP00000404584	Q9P0M6;Q5SQT3	37	2	9	220
	HSC	NAMPT	nicotinamide phosphoribosyltransferase	ENSP00000222553	P43490	28	1	3	65
	HSC	OPTN	optineurin	ENSP00000400356;ENSP00000368040;ENSP00000368022;ENSP00000263036;ENSP00000368021;ENSP00000368027;ENSP00000481473;ENSP00000368032	Q96CV9-3;Q96CV9-2;Q96CV9;A0A087WY28;H7C1H4	37	5	15	235
	HSC	JMJD6	jumonji domain containing 6	ENSP00000465330;ENSP00000483941;ENSP00000302916;ENSP00000380750;ENSP00000442362;ENSP00000394085	Q6NYC1;K7EJU9;Q6NYC1-2;B2WTI4;Q6NYC1-3;B2WTI3	24	6	2	50
	HSC	ZHX2	zinc fingers and homeoboxes 2	ENSP00000314709;ENSP00000452720	Q9Y6X8;H0YKA3	32	2	6	85
	HSC	FTL	ferritin, light polypeptide	ENSP00000366525;ENSP00000484043	P02792;A0A087X1B9	37	2	5	180
	HSC	FTO	fat mass and obesity associated	ENSP00000418424;ENSP00000415636;ENSP00000417843;ENSP00000418823;ENSP00000417422	F8WCB8;Q9C0B1-2;Q9C0B1;Q9C0B1-3;Q9C0B1-4	37	5	18	335
	HSC	ACACA	acetyl-CoA carboxylase alpha	ENSP00000482368;ENSP00000483300;ENSP00000478547;ENSP00000488846;ENSP00000479901;ENSP00000483969;ENSP00000483674;ENSP00000482269;ENSP00000478577;ENSP00000480031;ENSP00000478588;ENSP00000487997;ENSP00000483852;ENSP00000484948;ENSP00000488774;ENSP00000481900;ENSP00000488145;ENSP00000482498	Q13085-3;Q13085-2;Q13085;Q13085-4;Q59FY4;A0A087X126;A0A087X2F8;A0A087WYK6	37	8	15	305
	HSC	MEMO1	mediator of cell motility 1	ENSP00000295065;ENSP00000368691;ENSP00000400795;ENSP00000385557	Q9Y316;Q9Y316-2;Q9Y316-3	37	3	6	140
	HSC	ERLIN2	ER lipid raft associated 2	ENSP00000428112;ENSP00000427847;ENSP00000276461;ENSP00000335220;ENSP00000380405;ENSP00000473292;ENSP00000429621;ENSP00000429903;ENSP00000429229	E5RJ09;O94905;E5RHW4	37	3	14	590
	HSC	CAPN15	calpain 15	ENSP00000219611;ENSP00000456017	O75808-2;H3BR03;O75808	18	3	4	25
	HSC	COX7B	cytochrome c oxidase subunit VIIb	ENSP00000417656	P24311	14	1	1	15
	HSC	HIBCH	3-hydroxyisobutyryl-CoA hydrolase	ENSP00000376145;ENSP00000352706;ENSP00000481055;ENSP00000387098;ENSP00000387247;ENSP00000398060;ENSP00000376144;ENSP00000386274;ENSP00000414820;ENSP00000399263	A0A087WXI1;H7C1A5;Q6NVY1;F8W8A6;B8ZZZ0;H7BYI7;H7C400;B9A058;Q6NVY1-2;H7C126	37	10	15	640
	HSC	SARS2	seryl-tRNA synthetase 2, mitochondrial	ENSP00000221431;ENSP00000471767;ENSP00000472339;ENSP00000406754;ENSP00000472847;ENSP00000472576;ENSP00000468865;ENSP00000414954;ENSP00000472465	M0QWZ7;M0R2C6;M0QX29;Q9NP81-2;M0R1C0;M0R259;M0R2H5;B4DJM9;Q9NP81	37	9	15	480
	HSC	NECAP1	NECAP endocytosis associated 1	ENSP00000401963;ENSP00000341737	Q8NC96	10	1	2	10
	HSC	CDK1	cyclin-dependent kinase 1	ENSP00000482996;ENSP00000430665;ENSP00000362915;ENSP00000378699;ENSP00000325970	A0A087WZZ9;A0A087WY43;P06493-2;P06493;E5RIU6	37	5	9	430
	HSC	CYFIP2	cytoplasmic FMR1 interacting protein 2	ENSP00000428009;ENSP00000403793;ENSP00000479719;ENSP00000430904;ENSP00000479968;ENSP00000484819;ENSP00000483307	E7EVJ5;Q96F07-2;E7EW33;H7C229;Q96F07;A0A087X0D6	37	6	6	170
	HSC	MPRIP	myosin phosphatase Rho interacting protein	ENSP00000412147;ENSP00000317786;ENSP00000462688;ENSP00000379156;ENSP00000342379;ENSP00000465902;ENSP00000411723;ENSP00000464276;ENSP00000463367;ENSP00000462532	Q6WCQ1;J3KSW8;Q6WCQ1-2;Q6WCQ1-3;H0Y7E2;H0Y2S9;J3QRL2;J3QL44;H7C3G6;K7EL39;J3KSK7	37	11	13	195
	HSC	THUMPD1	THUMP domain containing 1	ENSP00000379392;ENSP00000370741;ENSP00000455033	H3BNW0;Q9NXG2	37	2	9	480
	HSC	THUMPD3	THUMP domain containing 3	ENSP00000395893;ENSP00000339532;ENSP00000424064;ENSP00000396359;ENSP00000412199	Q9BV44;H7C0R6;H7C3J3	37	3	5	215
	HSC	CHORDC1	cysteine and histidine-rich domain (CHORD) containing 1	ENSP00000319255;ENSP00000401080;ENSP00000433719;ENSP00000436632;ENSP00000434040;ENSP00000436945;ENSP00000431929	Q9UHD1-2;Q9UHD1;E9PHZ2;E9PIZ4;E9PSD5;E9PPQ5	37	6	7	205
	HSC	LHPP	phospholysine phosphohistidine inorganic pyrophosphate phosphatase	ENSP00000357835;ENSP00000376512;ENSP00000357832	Q9H008-2;Q9H008;Q5T1Z0	37	3	6	165
	HSC	UVRAG	UV radiation resistance associated	ENSP00000348455;ENSP00000431256;ENSP00000434082;ENSP00000436039;ENSP00000436270;ENSP00000433613;ENSP00000433414	Q9P2Y5;E9PR71;Q9P2Y5-2;E9PK00;H0YDD1	37	5	10	175
	HSC	MLLT1	myeloid/lymphoid or mixed-lineage leukemia; translocated to, 1	ENSP00000252674	Q03111	37	1	3	90
	HSC	NUP188	nucleoporin 188kDa	ENSP00000361658	Q5SRE5;Q5SRE5-2	37	2	14	280
	HSC	KRT14	keratin 14, type I	ENSP00000167586	P02533	32	1	1	60
	HSC	COPG2	coatomer protein complex, subunit gamma 2	ENSP00000331218;ENSP00000402346	Q9UBF2;Q9UBF2-2	37	2	16	360
	HSC	SYNJ2	synaptojanin 2	ENSP00000356089;ENSP00000347792;ENSP00000356079	X6R647;O15056-3;O15056-2;O15056;E7ER60	5	5	2	10
	HSC	ANPEP	alanyl (membrane) aminopeptidase	ENSP00000300060;ENSP00000453405;ENSP00000452934;ENSP00000453545	H0YLZ8;P15144;H0YKT6;H0YMC1	37	4	20	550
	HSC	GTPBP4	GTP binding protein 4	ENSP00000354040;ENSP00000353168	Q9BZE4-2;Q9BZE4-3;Q9BZE4;Q5T3R7	37	4	21	565
	HSC	GTPBP6	GTP binding protein 6 (putative)	ENSP00000316598	H7BYW4;O43824;H0Y2S1	37	3	7	160
	HSC	GTPBP1	GTP binding protein 1	ENSP00000442881;ENSP00000442394;ENSP00000439505;ENSP00000388147;ENSP00000216044	B0QY59;H0YGA8;F5H257;F5H716;O00178	37	5	17	535
	HSC	GTPBP3	GTP binding protein 3 (mitochondrial)	ENSP00000313818;ENSP00000354598;ENSP00000351644;ENSP00000473150;ENSP00000472156;ENSP00000471421	Q969Y2-3;Q969Y2-2;Q969Y2;Q969Y2-4;M0R0S9;M0R1X0	27	6	5	50
	HSC	CLIC4	chloride intracellular channel 4	ENSP00000363500;ENSP00000436538	Q9Y696	24	1	4	60
	HSC	BPNT1	3'(2'), 5'-bisphosphate nucleotidase 1	ENSP00000410348;ENSP00000446850;ENSP00000346862;ENSP00000446828;ENSP00000446953;ENSP00000444398;ENSP00000449883;ENSP00000318852	O95861-3;O95861-2;O95861-4;A6NF51;F8W1J0;F8VZG4;F8VVW8;O95861	37	8	9	285
	HSC	CRIP1	cannabinoid receptor interacting protein 1	ENSP00000376315;ENSP00000332449;ENSP00000455328;ENSP00000456357;ENSP00000454458;ENSP00000456068;ENSP00000386340	K4DIB9;H3BRQ4;P50238	37	3	2	100
	HSC	EPM2AIP1	EPM2A (laforin) interacting protein 1	ENSP00000406027	Q7L775	37	1	8	135
	HSC	CRIP2	cysteine-rich protein 2	ENSP00000426119;ENSP00000328521;ENSP00000437723;ENSP00000446875	P52943-2;H0YFA4;P52943;H0YHD8	23	4	2	30
	HSC	BCL2	B-cell CLL/lymphoma 2	ENSP00000329623;ENSP00000381185;ENSP00000466417	P10415;P10415-2	37	2	2	60
	HSC	CCDC167	coiled-coil domain containing 167	ENSP00000362507	Q5T7F6;Q9P0B6	32	2	3	60
	HSC	NPEPL1	aminopeptidase-like 1	ENSP00000437112;ENSP00000348395;ENSP00000434810;ENSP00000436265	Q8NDH3-3;Q8NDH3-2;Q8NDH3-5;Q8NDH3-4;Q8NDH3;H0YEP3	37	6	6	145
	HSC	LYRM4	LYR motif containing 4	ENSP00000418321;ENSP00000443900;ENSP00000417885;ENSP00000420026;ENSP00000419928;ENSP00000418787	F5H189;C9J799;Q9HD34;H7C4Q5;C9JRX8;C9JY28	22	6	2	50
	HSC	LYRM9	LYR motif containing 9	ENSP00000421807;ENSP00000464378;ENSP00000462879;ENSP00000426554;ENSP00000368396;ENSP00000368397	A8MSI8;D6RAR2;D6RFL2;J3KTA2	32	4	1	35
	HSC	OAS3	2'-5'-oligoadenylate synthetase 3, 100kDa	ENSP00000228928;ENSP00000449299;ENSP00000448388	F8VWK9;Q9Y6K5;F8VS35	37	3	10	190
	HSC	OAS2	2'-5'-oligoadenylate synthetase 2, 69/71kDa	ENSP00000483679;ENSP00000411763;ENSP00000376362;ENSP00000342278;ENSP00000446977	P29728-2;P29728;A0A087X0V5;F8W1C5;P29728-3	24	5	5	45
	HSC	STK11IP	serine/threonine kinase 11 interacting protein	ENSP00000389383;ENSP00000295641;ENSP00000406371;ENSP00000403923	Q8N1F8;C9JQV3;Q8N1F8-2;H7C236;H7C2J7	37	5	4	60
	HSC	MTM1	myotubularin 1	ENSP00000400699;ENSP00000359423	Q13496;C9J2A2;Q13496-2	37	3	7	150
	HSC	SERPINB9	serpin peptidase inhibitor, clade B (ovalbumin), member 9	ENSP00000370074	P50453	37	1	17	735
	HSC	SERPINB8	serpin peptidase inhibitor, clade B (ovalbumin), member 8	ENSP00000381072;ENSP00000331368;ENSP00000381075;ENSP00000295211;ENSP00000414580;ENSP00000393456;ENSP00000438328	C9JVA8;H7BXK7;C9JTJ8;P50452-3;P50452-2;P50452	37	6	14	470
	HSC	CSNK1G1	casein kinase 1, gamma 1	ENSP00000305777;ENSP00000475724;ENSP00000475686;ENSP00000476088;ENSP00000475325	Q9HCP0-2;U3KQN9;U3KQB3;U3KQA5;Q9HCP0	13	5	2	20
	HSC	SERPINB1	serpin peptidase inhibitor, clade B (ovalbumin), member 1	ENSP00000370115	P30740-2;P30740	37	2	20	1145
	HSC	SERPINB6	serpin peptidase inhibitor, clade B (ovalbumin), member 6	ENSP00000484343;ENSP00000338358;ENSP00000369891;ENSP00000369901;ENSP00000369896;ENSP00000369912;ENSP00000481398;ENSP00000369919	A0A024QZX5;P35237;A0A087X1N8	37	3	18	755
	HSC	FAM76B	family with sequence similarity 76, member B	ENSP00000381248;ENSP00000444087;ENSP00000351631;ENSP00000441168;ENSP00000443440	Q5HYJ3;F5GX09;B2R9C2;Q5HYJ3-2;F5H5F4	37	5	10	240
	HSC	FAM76A	family with sequence similarity 76, member A	ENSP00000436176;ENSP00000363065;ENSP00000234549;ENSP00000395150;ENSP00000010299;ENSP00000363060;ENSP00000393171	Q8TAV0-3;Q8TAV0-2;Q8TAV0-5;Q8TAV0-4;Q8TAV0;E9PQL1;B1AJQ5	28	7	4	45
	HSC	PCGF6	polycomb group ring finger 6	ENSP00000358862;ENSP00000338845	Q9BYE7	5	1	1	5
	HSC	MAGED2	melanoma antigen family D2	ENSP00000364198;ENSP00000364193;ENSP00000379526;ENSP00000336962;ENSP00000364209;ENSP00000218439;ENSP00000486563;ENSP00000364200	Q5H909;Q9UNF1;Q5H907;Q9UNF1-2	37	4	8	280
	HSC	NFS1	NFS1 cysteine desulfurase	ENSP00000304740;ENSP00000440897;ENSP00000363198;ENSP00000393482;ENSP00000363205;ENSP00000380570;ENSP00000393669;ENSP00000397572;ENSP00000392871;ENSP00000395201;ENSP00000443983	Q9Y697;F2Z2E7;F8WER8;Q9Y697-2;Q9Y697-3;A2A2M1;Q8WV90;F8WB23;H7C0I5;H0YGN5	37	10	13	285
	HSC	CLIC1	chloride intracellular channel 1	ENSP00000478930;ENSP00000479808;ENSP00000364940;ENSP00000404037;ENSP00000413330;ENSP00000406968;ENSP00000401292;ENSP00000416211;ENSP00000391395;ENSP00000484581;ENSP00000408357;ENSP00000410965;ENSP00000482255;ENSP00000372896;ENSP00000372897;ENSP00000400532;ENSP00000407791;ENSP00000400280;ENSP00000480256;ENSP00000379229;ENSP00000404589;ENSP00000364934;ENSP00000364935;ENSP00000382926;ENSP00000382931…	O00299	37	1	15	610
	HSC	ELP6	elongator acetyltransferase complex subunit 6	ENSP00000402399;ENSP00000412593;ENSP00000296149;ENSP00000415301;ENSP00000390437;ENSP00000406130	C9IYN7;Q0PNE2;Q0PNE2-2;H7BZM9;C9JEX8;C9J9N8	37	6	5	165
	HSC	ELP5	elongator acetyltransferase complex subunit 5	ENSP00000459897;ENSP00000458691;ENSP00000460596;ENSP00000346412;ENSP00000460947;ENSP00000459835;ENSP00000459535;ENSP00000459010;ENSP00000379868;ENSP00000379869;ENSP00000461489;ENSP00000349111;ENSP00000459633;ENSP00000459248	Q8TE02-4;Q8TE02-3;Q8TE02-2;I3L1A8;I3L1Q3;I3L2T0;Q8TE02;I3L437;I3L3N8;I3L2A9;I3L200	37	11	3	70
	HSC	ELP4	elongator acetyltransferase complex subunit 4	ENSP00000368461;ENSP00000432642;ENSP00000298937;ENSP00000379267	G5E9D4;Q96EB1;Q96EB1-2;Q96EB1-3;E9PPJ9	37	5	11	165
	HSC	ELP3	elongator acetyltransferase complex subunit 3	ENSP00000445558;ENSP00000429180;ENSP00000428449;ENSP00000256398;ENSP00000427833;ENSP00000369711;ENSP00000428532;ENSP00000430942;ENSP00000429446;ENSP00000429248;ENSP00000429573	B4DKA4;Q9H9T3-2;H0YAP7;Q9H9T3-5;Q9H9T3-4;Q9H9T3;E5RHR2;H0YC54;E5RIZ7;E5RIC0;E5RHY2	37	11	8	165
	HSC	ELP2	elongator acetyltransferase complex subunit 2	ENSP00000350967;ENSP00000257191;ENSP00000414851;ENSP00000443555;ENSP00000391202;ENSP00000443800;ENSP00000316051;ENSP00000440426;ENSP00000440774;ENSP00000440516;ENSP00000438533;ENSP00000468091	Q6IA86-6;Q6IA86-7;Q6IA86-4;Q6IA86-5;Q6IA86-2;Q6IA86-3;Q6IA86;F5GX79;K7ER35;F5GYE9;F5GWY6	37	11	10	170
	HSC	CCDC86	coiled-coil domain containing 86	ENSP00000440906;ENSP00000442111;ENSP00000227520	Q9H6F5;H0YG79;Q9H6F5-2	37	3	14	295
	HSC	DEK	DEK proto-oncogene	ENSP00000423553;ENSP00000423427;ENSP00000421165;ENSP00000380414;ENSP00000422380;ENSP00000244776;ENSP00000425399	P35659;D6RDA2;H0Y8X0;H0Y993;D6R9L5;B4DFG0;P35659-2	37	7	18	865
	HSC	SPRYD4	SPRY domain containing 4	ENSP00000338034	Q8WW59	37	1	5	235
	HSC	SPRYD7	SPRY domain containing 7	ENSP00000354774;ENSP00000484495;ENSP00000367437	Q5W111-2;Q5W111	32	2	1	35
	HSC	KLHDC2	kelch domain containing 2	ENSP00000451439;ENSP00000450944;ENSP00000298307;ENSP00000450539;ENSP00000450658	Q9Y2U9-2;G3V2H2;G3V3U8;Q9Y2U9	14	4	1	15
	HSC	UBAP2	ubiquitin associated protein 2	ENSP00000368541;ENSP00000368540;ENSP00000439329;ENSP00000414800;ENSP00000354039;ENSP00000412954;ENSP00000433983	Q5T6F2-2;Q5T6F2;F5H2U4;A2A306;A2A305;Q5JV08;H0YDN2	37	7	14	325
	HSC	UBAP1	ubiquitin associated protein 1	ENSP00000368484;ENSP00000486574;ENSP00000297661;ENSP00000352541	Q9NZ09-4;Q9NZ09;Q9NZ09-2;Q9NZ09-3	37	4	6	95
	HSC	HDDC2	HD domain containing 2	ENSP00000476969;ENSP00000316242;ENSP00000381220	Q7Z4H3;Q7Z4H3-2	37	2	5	95
	HSC	HDDC3	HD domain containing 3	ENSP00000454103;ENSP00000330721;ENSP00000377814;ENSP00000452937	Q8N4P3-2;H0YNP9;H0YKT9;Q8N4P3	14	4	1	15
	HSC	C1orf131	chromosome 1 open reading frame 131	ENSP00000321341;ENSP00000355609;ENSP00000355611;ENSP00000401677;	Q8NDD1-3;Q8NDD1-2;Q8NDD1;Q5TBH9;Q8NDD1-4;Q5TBI2	37	6	11	210
	HSC	ZBTB33	zinc finger and BTB domain containing 33	ENSP00000314153;ENSP00000450969	Q86T24	33	1	7	75
	HSC	SMC1A	structural maintenance of chromosomes 1A	ENSP00000364489;ENSP00000323421;ENSP00000413509;ENSP00000476958;ENSP00000476416	V9GY57;V9GYN9;H0Y7K8;Q14683;G8JLG1	37	5	91	3395
	HSC	NDUFV2	NADH dehydrogenase (ubiquinone) flavoprotein 2, 24kDa	ENSP00000382908;ENSP00000327268	P19404;E7EPT4	37	2	10	490
	HSC	SGTB	small glutamine-rich tetratricopeptide repeat (TPR)-containing, beta	ENSP00000370395;ENSP00000421447	Q96EQ0;D6RFW1	4	2	1	5
	HSC	TMEM97	transmembrane protein 97	ENSP00000466987;ENSP00000226230;ENSP00000466211;ENSP00000462924;ENSP00000462827	J3KTD1;Q5BJF2;Q86XC5;J3KT68	19	4	2	25
	HSC	SGTA	small glutamine-rich tetratricopeptide repeat (TPR)-containing, alpha	ENSP00000466461;ENSP00000221566	O43765;K7EMD6	37	2	12	590
	HSC	GBAS	glioblastoma amplified sequence	ENSP00000398498;ENSP00000313050;ENSP00000406855;ENSP00000409266;ENSP00000401185;ENSP00000406336	O75323;O75323-2;F8WBI5;C9K068;C9J7B1;H7C333	37	6	9	205
	HSC	PEX1	peroxisomal biogenesis factor 1	ENSP00000248633;ENSP00000410438	E9PE75;O43933	32	2	4	55
	HSC	PEX3	peroxisomal biogenesis factor 3	ENSP00000356563	P56589	32	1	1	35
	HSC	PEX5	peroxisomal biogenesis factor 5	ENSP00000438494;ENSP00000443500;ENSP00000439025;ENSP00000407401;ENSP00000445630;ENSP00000266564;ENSP00000391601;ENSP00000379877;ENSP00000266563;ENSP00000400647;ENSP00000437938;ENSP00000410159;ENSP00000440833	F5H637;F5GXX3;F5H5C0;J3KPV0;F5H3X7;F5H205;P50542;P50542-4;P50542-3;P50542-2;B4E0T2;F5H432	32	12	4	55
	HSC	NRD1	nardilysin (N-arginine dibasic convertase)	ENSP00000481902;ENSP00000346890;ENSP00000444416;ENSP00000398464;ENSP00000262679;ENSP00000442262	H0Y5G9;O43847-2;A0A087WYK8;B1AKJ5;G3V1R5;O43847;F5H7V1	37	7	11	260
	HSC	ATP5S	ATP synthase, H+ transporting, mitochondrial Fo complex, subunit s (factor B)	ENSP00000351258;ENSP00000308334;ENSP00000245448;ENSP00000389246	Q99766;Q99766-2;Q99766-3;Q8WXQ4	18	4	4	50
	HSC	ATP5J	ATP synthase, H+ transporting, mitochondrial Fo complex, subunit F6	ENSP00000382959;ENSP00000389649;ENSP00000382966;ENSP00000382965;ENSP00000284971;ENSP00000382971;ENSP00000382962	A8MUH2;P18859-2;P18859	37	3	7	340
	HSC	ATP5I	ATP synthase, H+ transporting, mitochondrial Fo complex, subunit E	ENSP00000306003	P56385	37	1	3	200
	HSC	ATP5H	ATP synthase, H+ transporting, mitochondrial Fo complex, subunit d	ENSP00000344230;ENSP00000301587;ENSP00000437996	O75947;O75947-2;F5H608	37	3	11	465
	HSC	ATP5O	ATP synthase, H+ transporting, mitochondrial F1 complex, O subunit	ENSP00000393496;ENSP00000290299;ENSP00000394107;ENSP00000393211	H7C0C1;P48047;H7C086;H7C068	37	4	11	1020
	HSC	ME2	cadherin, EGF LAG seven-pass G-type receptor 1	ENSP00000372384;ENSP00000321070	P23368;P23368-2	37	2	13	535
	HSC	ATP5B	ATP synthase, H+ transporting, mitochondrial F1 complex, beta polypeptide	ENSP00000446489;ENSP00000446677;ENSP00000447571;ENSP00000262030;ENSP00000448428	H0YI37;F8W0P7;H0YH81;F8W079;P06576	37	5	21	2870
	HSC	GNAI2	guanine nucleotide binding protein (G protein), alpha inhibiting activity polypeptide 2	ENSP00000395736;ENSP00000406871;ENSP00000312999;ENSP00000266027;ENSP00000406369	P04899-5;P04899;P04899-6;P04899-3;P04899-4;P04899-2	37	6	7	265
	HSC	GNAI3	guanine nucleotide binding protein (G protein), alpha inhibiting activity polypeptide 3	ENSP00000358867	P08754	37	1	6	220
	HSC	ATP5E	ATP synthase, H+ transporting, mitochondrial F1 complex, epsilon subunit	ENSP00000379019;ENSP00000243997;ENSP00000379023	P56381	32	1	1	70
	HSC	ATP5D	ATP synthase, H+ transporting, mitochondrial F1 complex, delta subunit	ENSP00000215375;ENSP00000464863;ENSP00000378995	P30049	37	1	3	325
	HSC	TBK1	TANK-binding kinase 1	ENSP00000444428;ENSP00000445834;ENSP00000445628;ENSP00000329967	Q9UHD2;F5H1A3;F5GZI4;F5H206	37	4	9	190
	HSC	NFKBIB	nuclear factor of kappa light polypeptide gene enhancer in B-cells inhibitor, beta	ENSP00000461617;ENSP00000312988;ENSP00000459728;ENSP00000458685;ENSP00000375929	I3L1A4;G5E9C2;I3L4X3;Q15653-2;Q15653	33	5	4	55
	HSC	PFDN1	prefoldin subunit 1	ENSP00000428707;ENSP00000261813	E5RGS4;O60925	37	2	6	340
	HSC	PFDN2	prefoldin subunit 2	ENSP00000356989	Q9UHV9	37	1	8	305
	HSC	PFDN5	prefoldin subunit 5	ENSP00000334188;ENSP00000455296;ENSP00000243040;ENSP00000447942;ENSP00000266964;ENSP00000454489	Q99471;Q99471-2;H3BPF6;H3BMQ1;Q99471-3	37	5	5	115
	HSC	PFDN4	prefoldin subunit 4	ENSP00000432441;ENSP00000360473	E9PQY2;Q9NQP4	37	2	6	260
	HSC	PFDN6	prefoldin subunit 6	ENSP00000402212;ENSP00000418433;ENSP00000372694;ENSP00000447540;ENSP00000420209;ENSP00000402553;ENSP00000420135;ENSP00000415678;ENSP00000419351;ENSP00000419277;ENSP00000395462;ENSP00000404773;ENSP00000403771;ENSP00000363735;ENSP00000363734;ENSP00000363738;ENSP00000382316;ENSP00000448607;ENSP00000448784;ENSP00000378563;ENSP00000382314;ENSP00000412319;ENSP00000398171;ENSP00000400152;ENSP00000449925	A2AB88;O15212	37	2	11	405
	HSC	MTHFS	5,10-methenyltetrahydrofolate synthetase (5-formyltetrahydrofolate cyclo-ligase)	ENSP00000258874;ENSP00000454318	P49914;P49914-2;H3BMB9	37	3	3	170
	HSC	NFKBIE	nuclear factor of kappa light polypeptide gene enhancer in B-cells inhibitor, epsilon	ENSP00000480216;ENSP00000479764;ENSP00000394658;ENSP00000275015;ENSP00000454778	O00221;A0A087WVX9;H0Y4W4;Q7LC14;H3BNC2	29	5	5	60
	HSC	HIRA	histone cell cycle regulator	ENSP00000345350;ENSP00000263208	P54198;P54198-2	32	2	7	95
	HSC	RIN3	Ras and Rab interactor 3	ENSP00000216487;ENSP00000480603;ENSP00000450986	Q8TB24-4;Q8TB24;A0A087WWY9;H0YJ83	37	4	5	175
	HSC	PDE4DIP	phosphodiesterase 4D interacting protein	ENSP00000435920;ENSP00000479409;ENSP00000433392;ENSP00000358353;ENSP00000436791;ENSP00000431777;ENSP00000480806;ENSP00000481731;ENSP00000482121;ENSP00000462316	E9PQG4;E9PL24;Q5VU43;Q5VU43-4;Q5VU43-7;Q5VU43-6;Q5VU43-3;Q5VU43-2;A0A087WVF8;E9PJK3;A0A075B749;A0A087WYE4;E9PS60;A0A087WX83	18	14	6	35
	HSC	TOMM20	translocase of outer mitochondrial membrane 20 homolog (yeast)	ENSP00000355566	Q15388	37	1	4	100
	HSC	RPS13	ribosomal protein S13	ENSP00000432096;ENSP00000228140;ENSP00000435777	E9PS50;P62277;J3KMX5	37	3	12	800
	HSC	RPS12	mitochondrial ribosomal protein S12	ENSP00000230050	P25398	37	1	10	580
	HSC	RPS11	ribosomal protein S11	ENSP00000471873;ENSP00000470447;ENSP00000471874;ENSP00000270625	M0QZC5;M0R1H6;P62280;M0R1H5	37	4	18	975
	HSC	RPS17	ribosomal protein S17	ENSP00000453894;ENSP00000488464;ENSP00000454786;ENSP00000488785;ENSP00000483755;ENSP00000452889;ENSP00000453910;ENSP00000487741;ENSP00000346046	P08708;A0A075B716;H0YN88;H0YN73;H3BNC9	37	5	11	505
	HSC	RPS16	ribosomal protein S16	ENSP00000471983;ENSP00000251453;ENSP00000468957;ENSP00000473220;ENSP00000472231;ENSP00000367806	M0R1M5;M0QX76;Q6IPX4;M0R210;M0R3H0;P62249	37	6	6	355
	HSC	RPS15	ribosomal protein S15	ENSP00000474970;ENSP00000466366;ENSP00000465055;ENSP00000474543;ENSP00000466010;ENSP00000475096;ENSP00000467466;ENSP00000467676;ENSP00000467855	K7EJ78;K7EQJ5;P62841;K7EM56;S4R456;K7ELC2;S4R417	32	7	3	110
	HSC	RPS14	ribosomal protein S14	ENSP00000429856;ENSP00000428536;ENSP00000385958;ENSP00000428509;ENSP00000385425;ENSP00000311028	E5RH77;P62263;H0YB22	37	3	9	890
	HSC	CLPP	caseinolytic mitochondrial matrix peptidase proteolytic subunit	ENSP00000472227;ENSP00000470098;ENSP00000245816	M0QYV5;M0R208;Q16740	37	3	8	210
	HSC	RPS19	ribosomal protein S19	ENSP00000470004;ENSP00000471621;ENSP00000469228;ENSP00000470972;ENSP00000469798;ENSP00000221975;ENSP00000472660	M0R2L9;M0QXK4;M0QYF7;P39019;M0R140;A0A075B6E2	37	6	13	880
	HSC	RPS18	ribosomal protein S18	ENSP00000437050;ENSP00000416110;ENSP00000403175;ENSP00000434786;ENSP00000432580;ENSP00000393241;ENSP00000211372;ENSP00000431986;ENSP00000434837;ENSP00000412583;ENSP00000431721	J3JS69;P62269	37	2	16	1245
	HSC	RIPK1	receptor (TNFRSF)-interacting serine-threonine kinase 1	ENSP00000369773;ENSP00000259808	Q13546-2;Q13546	37	2	13	230
	HSC	DDOST	dolichyl-diphosphooligosaccharide--protein glycosyltransferase subunit (non-catalytic)	ENSP00000399457;ENSP00000475634;ENSP00000364188	U3KQ84;P39656;P39656-2;P39656-3	37	4	12	765
	HSC	PDCL	phosducin-like	ENSP00000377826;ENSP00000259467;ENSP00000397984	H0Y3M0;Q13371-2;Q13371;H0Y5D3	33	4	3	75
	HSC	CLPB	ClpB homolog, mitochondrial AAA ATPase chaperonin	ENSP00000294053;ENSP00000407296;ENSP00000445327;ENSP00000340385;ENSP00000439746;ENSP00000443822;ENSP00000442651;ENSP00000440423;ENSP00000441518	B4DXW4;F5GX99;Q9H078-4;Q7Z777;F5H392;S4R372;Q9H078-2;Q9H078-3;F5H7A5;H0YFF5;H0YGM0;Q9H078	37	12	13	425
	HSC	SLC9A3R1	solute carrier family 9, subfamily A (NHE3, cation proton antiporter 3), member 3 regulator 1	ENSP00000464321;ENSP00000464982;ENSP00000464117;ENSP00000262613	O14745;J3QRP6;J3QRA3;O14745-2	37	4	22	1165
	HSC	TSSC4	tumor suppressing subtransferable candidate 4	ENSP00000370380;ENSP00000396925;ENSP00000331087;ENSP00000403475;ENSP00000435013;ENSP00000411224;ENSP00000416937;ENSP00000370384;ENSP00000431430	Q9Y5U2-2;A6NCC9;E9PME3;Q9Y5U2;C9JHT9;C9JDU0;C9JJV1;E9PL88	37	8	6	170
	HSC	ZNF414	zinc finger protein 414	ENSP00000377504;ENSP00000255616;ENSP00000471378	Q96IQ9;Q96IQ9-2;M0R0Q5	14	3	2	15
	HSC	TSSC1	tumor suppressing subtransferable candidate 1	ENSP00000389080;ENSP00000403043;ENSP00000371559;ENSP00000381652;ENSP00000389228;ENSP00000385756;ENSP00000400214;ENSP00000393350	C9J0U9;D3YTH5;F8WDS8;Q53HC9;F8WDX0;F8WB12;A8MUM1;C9JVR6	37	8	6	225
	HSC	RRAGA	Ras-related GTP binding A	ENSP00000369899	Q7L523	14	1	1	15
	HSC	RRAGC	Ras-related GTP binding C	ENSP00000362092	Q9HB90;A0A087X1E9	29	2	2	30
	HSC	GLIPR1	GLI pathogenesis-related 1	ENSP00000266659	P48060	32	1	2	45
	HSC	SSSCA1	Sjogren syndrome/scleroderma autoantigen 1	ENSP00000435432;ENSP00000432938;ENSP00000435982;ENSP00000312318;ENSP00000434381;ENSP00000431666	H0YEB6;G3V1B8;H0YEK1;E9PN57;O60232;E9PK41	32	6	2	45
	HSC	HM13	histocompatibility (minor) 13	ENSP00000343032;ENSP00000335294;ENSP00000381237;ENSP00000341347	Q8TCT9-2;Q8TCT9-5;A0A075B6F6;Q8TCT9-4;Q8TCT9	37	5	7	350
	HSC	RASA2	RAS p21 protein activator 2	ENSP00000286364	Q15283-2;Q15283	23	2	6	45
	HSC	RASA3	RAS p21 protein activator 3	ENSP00000335029	Q14644;Q14644-2	32	2	7	65
	HSC	ACTN1	actinin, alpha 1	ENSP00000452254;ENSP00000450903;ENSP00000444422;ENSP00000450764;ENSP00000450625;ENSP00000452423;ENSP00000377941;ENSP00000193403;ENSP00000366035;ENSP00000414272;ENSP00000439828;ENSP00000451086;ENSP00000450925	H7C5W8;G3V5M4;P12814;H9KV75;H0YJ11;G3V2N5;H0YJW3;G3V2W4;G3V380;P12814-3;P12814-2;P12814-4;G3V2X9	37	13	25	1630
	HSC	GTPBP2	GTP binding protein 2	ENSP00000392944;ENSP00000436973;ENSP00000398905;ENSP00000303997;ENSP00000410676;ENSP00000411358;ENSP00000304893	H0Y7A5;Q9BX10;H0Y4M5;X6RJ09;H0YF05;H0Y5J1;Q9BX10-2;Q9BX10-3;Q9BX10-4	28	9	6	70
	HSC	ACTN4	actinin, alpha 4	ENSP00000252699;ENSP00000439497;ENSP00000411187;ENSP00000398393;ENSP00000467190;ENSP00000465176	K7EJH8;K7EP19;O43707-3;O43707-2;O43707;H7C144;F5GXS2	37	7	37	2150
	HSC	CLP1	cleavage and polyadenylation factor I subunit 1	ENSP00000434995;ENSP00000435287;ENSP00000433406;ENSP00000304704;ENSP00000436066;ENSP00000431744	E9PKV5;Q92989-2;Q92989;E9PL17;E9PJM4	37	5	8	165
	HSC	EZR	ezrin	ENSP00000338934;ENSP00000376016;ENSP00000356042	P15311;E7EQR4	37	2	26	1495
	HSC	PTPRE	protein tyrosine phosphatase, receptor type, E	ENSP00000303350;ENSP00000254667;ENSP00000416939;ENSP00000410540;ENSP00000473761;ENSP00000475063;ENSP00000474102	P23469-3;P23469-2;P23469;S4R448;S4R2Y5;Q5VWH5;Q5VWH6;S4R3B0	28	8	5	65
	HSC	PAGR1	PAXIP1 associated glutamate-rich protein 1	ENSP00000326519;ENSP00000457363	Q9BTK6;H3BTX0	28	2	3	40
	HSC	PTPRA	protein tyrosine phosphatase, receptor type, A	ENSP00000348468;ENSP00000216877;ENSP00000314568;ENSP00000414089;ENSP00000382787;ENSP00000369756	Q5JWG0;P18433;P18433-2;P18433-3;P18433-4	28	5	5	60
	HSC	UBE3C	ubiquitin protein ligase E3C	ENSP00000373755;ENSP00000309198;ENSP00000481584;ENSP00000397432	Q15386-3;Q15386-2;Q15386;H7C0Y1	32	4	5	85
	HSC	PTPRJ	protein tyrosine phosphatase, receptor type, J	ENSP00000400010;ENSP00000477933;ENSP00000409733;ENSP00000479342	Q12913-2;A0A087WVC6;A0A087WTK0;Q12913	32	4	7	95
	HSC	IFT27	intraflagellar transport 27	ENSP00000392016;ENSP00000404556;ENSP00000343593;ENSP00000390016;ENSP00000399606;ENSP00000393541	F5GZ09;H0Y6C7;Q9BW83;B1AH58;B1AH56;Q9BW83-2	37	6	7	235
	HSC	CPQ	carboxypeptidase Q	ENSP00000431114;ENSP00000429934;ENSP00000220763;ENSP00000429146;ENSP00000431024	E5RJP8;E5RH35;Q9Y646;E5RJA8;E5RJZ7;A0A087WYY1	27	6	4	60
	HSC	GAPVD1	GTPase activating protein and VPS9 domains 1	ENSP00000419063;ENSP00000418969;ENSP00000377646;ENSP00000391251;ENSP00000297933;ENSP00000377645;ENSP00000377664;ENSP00000309582;ENSP00000418747;ENSP00000413082;ENSP00000419767;ENSP00000419799;ENSP00000377665	H0Y7I9;Q14C86;Q14C86-5;Q14C86-3;F8W9S7;Q14C86-4;H0Y4E7;Q14C86-6;B0QZ65;Q14C86-2;C9IZ08;B4DGD8;C9IZX9	37	13	16	410
	HSC	CASS4	Cas scaffolding protein family member 4	ENSP00000353462;ENSP00000410027	Q9NQ75-2;Q9NQ75-3;Q9NQ75	13	3	3	20
	HSC	RRP7A	ribosomal RNA processing 7 homolog A	ENSP00000405547;ENSP00000321449	Q9Y3A4;F8WAT7	18	2	3	30
	HSC	ABLIM1	actin binding LIM protein 1	ENSP00000358270;ENSP00000358260;ENSP00000433629;ENSP00000414154;ENSP00000376679;ENSP00000376682;ENSP00000400934;ENSP00000358257;ENSP00000277895	H0Y3K7;O14639-3;O14639-2;O14639-5;O14639-4;H0Y7N6;J3QSX6;F6XFR5;O14639;Q5JVV3;Q5T6N2;Q5T6N4;F8W8M4	37	13	9	190
	HSC	FAM172A	family with sequence similarity 172, member A	ENSP00000423841;ENSP00000379294;ENSP00000424097;ENSP00000421834;ENSP00000426284	Q8WUF8-2;Q8WUF8-3;Q8WUF8-4;E9PBM2;Q8WUF8;B4DMI0	32	6	6	70
	HSC	FBXW11	F-box and WD repeat domain containing 11	ENSP00000377391;ENSP00000296933;ENSP00000265094	Q9UKB1;Q9UKB1-2;Q9UKB1-3	18	3	1	20
	HSC	UBXN7	UBX domain protein 7	ENSP00000397256;ENSP00000296328;ENSP00000404778;ENSP00000371311	C9JAT7;O94888;C9JD50;H7BYF4	37	4	13	385
	HSC	HMGN5	high mobility group nucleosome binding domain 5	ENSP00000408060;ENSP00000399626;ENSP00000350848;ENSP00000362347;ENSP00000404810;ENSP00000413402	Q5JSK8;Q5JSL0;P82970;Q5JSK9;Q5JSK6;Q5JSK7	37	6	14	405
	HSC	HMGN4	high mobility group nucleosomal binding domain 4	ENSP00000366798	O00479	37	1	6	320
	HSC	HMGN3	high mobility group nucleosomal binding domain 3	ENSP00000341267;ENSP00000482613;ENSP00000275036;	A0A087WZE9;Q15651-2;Q15651	37	3	11	340
	HSC	HMGN2	high mobility group nucleosomal binding domain 2	ENSP00000481160;ENSP00000355228	P05204	37	1	9	955
	HSC	HMGN1	high mobility group nucleosome binding domain 1	ENSP00000370123;ENSP00000396693;ENSP00000370124;ENSP00000370125;ENSP00000395787;ENSP00000414421;ENSP00000395291;ENSP00000288344	P05114;H7BXJ5;F2Z2Y5;F2Z2W6;A6NL93;A6NEL0	37	6	10	625
	HSC	GSTZ1	glutathione S-transferase zeta 1	ENSP00000452498;ENSP00000354959;ENSP00000451927;ENSP00000377335;ENSP00000451976;ENSP00000452531;ENSP00000450487;ENSP00000451150	O43708;G3V5T0;G3V4T6;O43708-3;G3V5U6;G3V267;O43708-2;G3V3B9	37	8	7	85
	HSC	MX2	MX dynamin-like GTPase 2	ENSP00000333657	P20592	9	1	3	20
	HSC	RAB6A	RAB6A, member RAS oncogene family	ENSP00000336850;ENSP00000443782;ENSP00000445350;ENSP00000311449;ENSP00000438842	P20340;F5H3K7;H0YGL6;H7BYW1;P20340-4;P20340-2;P20340-3	37	7	7	300
	HSC	MX1	MX dynamin-like GTPase 1	ENSP00000410989;ENSP00000288383;ENSP00000410523;ENSP00000393931;ENSP00000408498;ENSP00000392151;ENSP00000478441;ENSP00000381599;ENSP00000402215;ENSP00000400923;ENSP00000381601	F8W8T1;P20591;H9KVC9;H9KVC4;H9KVC7;H9KVC3;P20591-2;H9KVD0;H9KVD3	14	9	6	55
	HSC	RC3H1	ring finger and CCCH-type domains 1	ENSP00000258349;ENSP00000356669;ENSP00000356667	Q5TC82;Q5TC82-2	5	2	1	5
	HSC	IFIT5	interferon-induced protein with tetratricopeptide repeats 5	ENSP00000360860	Q13325;Q13325-2	32	2	5	40
	HSC	IFIT3	interferon-induced protein with tetratricopeptide repeats 3	ENSP00000360883;ENSP00000360876	O14879	32	1	6	110
	HSC	IFIT1	interferon-induced protein with tetratricopeptide repeats 1	ENSP00000441968;ENSP00000360869	P09914-2;P09914	37	2	4	50
	HSC	EFTUD2	elongation factor Tu GTP binding domain containing 2	ENSP00000467805;ENSP00000385873;ENSP00000392094;ENSP00000467249;ENSP00000465058;ENSP00000465051	K7EJ74;Q15029-3;Q15029-2;Q15029;K7EP67	37	5	34	1435
	HSC	EFTUD1	elongation factor Tu GTP binding domain containing 1	ENSP00000452990;ENSP00000268206;ENSP00000452687;ENSP00000352418;ENSP00000454186	Q7Z2Z2;H0YKY7;H0YNW8;H0YK75;Q7Z2Z2-2	37	5	17	395
	HSC	ISG15	ISG15 ubiquitin-like modifier	ENSP00000368699	P05161	37	1	4	110
	HSC	BRCC3	BRCA1/BRCA2-containing complex, subunit 3	ENSP00000328641;ENSP00000358471;ENSP00000358474;ENSP00000344103;ENSP00000482836;ENSP00000381998;ENSP00000413170	A0A087WZR3;P46736-5;P46736-3;P46736-4;P46736;X6RJS7;H9KVA9;P46736-2	37	8	8	345
	HSC	GDI2	GDP dissociation inhibitor 2	ENSP00000476832;ENSP00000369470;ENSP00000401733;ENSP00000387565;ENSP00000394177;ENSP00000476707;ENSP00000369528;ENSP00000369538	V9GYJ7;P50395-2;P50395;Q5SX86;Q5SX90;Q5SX91;V9GYF8;Q5SX87	37	8	21	1265
	HSC	GDI1	GDP dissociation inhibitor 1	ENSP00000416195;ENSP00000486715;ENSP00000394071	P31150;G5E9U5	37	2	13	455
	HSC	ERLIN1	ER lipid raft associated 1	ENSP00000384900;ENSP00000410964;ENSP00000359436	O75477;B0QZ43	37	2	11	520
	HSC	TFAP4	transcription factor AP-4 (activating enhancer binding protein 4)	ENSP00000204517;ENSP00000459390	Q01664;I3L254	37	2	9	145
	HSC	PSAP	mitochondrial carrier 1	ENSP00000378394;ENSP00000480857;ENSP00000378392	Q5BJH1;P07602;P07602-2;P07602-3;B1AVU8;C9JIZ6	37	6	7	80
	HSC	KRT17	keratin 17, type I	ENSP00000467418;ENSP00000308452;ENSP00000441751	K7EPJ9;Q04695;F5GWP8	27	3	5	85
	HSC	KRT16	keratin 16, type I	ENSP00000301653;ENSP00000467124	P08779;K7ENW6	37	2	8	160
	HSC	WDR37	WD repeat domain 37	ENSP00000263150;ENSP00000478057;ENSP00000350954;ENSP00000404346;ENSP00000370730	Q9Y2I8-3;Q9Y2I8-2;C9JGR9;Q9Y2I8;A0A087WTQ2;E7EQ49	37	6	13	430
	HSC	WDR36	WD repeat domain 36	ENSP00000423067;ENSP00000479950	Q8NI36	37	1	18	455
	HSC	WDR33	WD repeat domain 33	ENSP00000376730;ENSP00000387186;ENSP00000397547;ENSP00000325377;ENSP00000386861	C9J8B4;Q9C0J8;Q9C0J8-2;Q9C0J8-3;B9A053	37	5	17	505
	HSC	KRT10	keratin 10, type I	ENSP00000269576	P13645	37	1	22	1630
	HSC	EIF4A1	eukaryotic translation initiation factor 4A1	ENSP00000463309;ENSP00000463380;ENSP00000463067;ENSP00000462753;ENSP00000463486;ENSP00000463634;ENSP00000293831;ENSP00000464550;ENSP00000462719;ENSP00000463366;ENSP00000464066;ENSP00000462904;ENSP00000462275	J3QR64;J3KTB5;J3QL52;J3KSZ0;J3KTN0;J3QL43;J3QS69;P60842-2;J3KS25;J3KT12;J3QLN6;J3QKZ9;P60842	37	13	6	350
	HSC	ABHD17A	abhydrolase domain containing 17A	ENSP00000250974;ENSP00000467638;ENSP00000292577	Q96GS6-3;Q96GS6-2;Q96GS6;K7EQ25;Q96GS6-4	9	5	1	10
	HSC	GIGYF1	GRB10 interacting GYF protein 1	ENSP00000275732	O75420	14	1	3	25
	HSC	GIGYF2	GRB10 interacting GYF protein 2	ENSP00000386765;ENSP00000404195;ENSP00000415037;ENSP00000362664;ENSP00000386537;ENSP00000387070;ENSP00000487548;ENSP00000410297;ENSP00000387170;ENSP00000396958;ENSP00000402053;ENSP00000402712;ENSP00000392991;ENSP00000407161;ENSP00000399064	Q6Y7W6-5;Q6Y7W6-4;E7ESB6;Q6Y7W6-3;Q6Y7W6;I1E4Y6;C9JH18;C9JHW1;C9JHT0;F8WCD5;C9JXQ0;C9J0V6;C9JPV7;C9JRZ2	37	14	22	605
	HSC	PAG1	phosphoprotein membrane anchor with glycosphingolipid microdomains 1	ENSP00000220597	Q9NWQ8	37	1	8	160
	HSC	TLE4	transducin-like enhancer of split 4	ENSP00000365735;ENSP00000365720;ENSP00000417102;ENSP00000365727;ENSP00000265284	Q04727;Q04727-4;H7C4E4	19	3	1	20
	HSC	SPTA1	spectrin, alpha, erythrocytic 1	ENSP00000357129;ENSP00000476485;ENSP00000482595	P02549;A0A087WZE4;V9GY79;P02549-2	37	4	46	625
	HSC	NUDT16L1	nudix (nucleoside diphosphate linked moiety X)-type motif 16-like 1	ENSP00000306670;ENSP00000466854;ENSP00000464821;ENSP00000458144;ENSP00000468346	Q9BRJ7;K7EIN2;K7ENA3;Q9BRJ7-2;W4VSQ8	27	5	3	60
	HSC	PLP2	proteolipid protein 2 (colonic epithelium-enriched)	ENSP00000365500;ENSP00000365505	Q04941	37	1	1	60
	HSC	TM9SF3	transmembrane 9 superfamily member 3	ENSP00000401152;ENSP00000360184	Q9HD45;Q5TB53	37	2	12	285
	HSC	TMEM259	transmembrane protein 259	ENSP00000349087;ENSP00000475354;ENSP00000331423;ENSP00000476127	U3KPY4;Q4ZIN3;Q4ZIN3-2;U3KQQ5	17	4	3	20
	HSC	CRYZL1	crystallin, zeta (quinone reductase)-like 1	ENSP00000370966;ENSP00000402844;ENSP00000405510;ENSP00000399937;ENSP00000412087;ENSP00000355075;ENSP00000409387;ENSP00000387660;ENSP00000416315;ENSP00000399730;ENSP00000290244;ENSP00000370951;ENSP00000413513;ENSP00000397318	O95825;C9JZK8;A6NND8;A6NMA8;F8WF64;C9JAL0;H7C338;O95825-2;A6NHJ8;C9JQD0;C9K0F7;H7C3I5;H7C3S0;H7C0X3	37	14	12	235
	HSC	TFPT	TCF3 (E2A) fusion partner (in childhood Leukemia)	ENSP00000484338;ENSP00000480169;ENSP00000375639;ENSP00000375638;ENSP00000375637;ENSP00000483835;ENSP00000482618;ENSP00000395180	G5E9B5;P0C1Z6;A8MTQ3;F8WDC1	37	4	3	70
	HSC	SERF2	small EDRK-rich factor 2	ENSP00000386044;ENSP00000391027;ENSP00000386290;ENSP00000394660;ENSP00000386783;ENSP00000486542;ENSP00000387187;ENSP00000386316;ENSP00000400178;ENSP00000384300;ENSP00000249786;ENSP00000370764;ENSP00000387041;ENSP00000339647	C9JQZ0;F8WBV6;B9A031;P84101-3;P84101-2;B8ZZY7;P84101-4;P84101;F8WBN3	37	9	6	380
	HSC	TM9SF4	transmembrane 9 superfamily protein member 4	ENSP00000381104	Q92544	37	1	10	270
	HSC	TM9SF1	transmembrane 9 superfamily member 1	ENSP00000380063;ENSP00000435857;ENSP00000433792;ENSP00000432435;ENSP00000431447;ENSP00000433967;ENSP00000432997;ENSP00000261789;ENSP00000431747;ENSP00000437127;ENSP00000434387	O15321-2;E9PSI1;O15321;E9PL78;E9PQY7;E9PJC4;E9PJM1;E9PS99;E9PMQ9;G3V1B9;E9PNW2	37	11	5	135
	HSC	TM9SF2	transmembrane 9 superfamily member 2	ENSP00000365567	Q99805	37	1	8	260
	HSC	NAT1	eukaryotic translation initiation factor 4 gamma, 2	ENSP00000429341;ENSP00000429407;ENSP00000443194;ENSP00000428270;ENSP00000440900;ENSP00000307218	F5H5R8;P18440	28	2	3	45
	HSC	MEPCE	methylphosphate capping enzyme	ENSP00000308546;ENSP00000400875	Q7L2J0-2;Q7L2J0	37	2	9	215
	HSC	CCBL1	cysteine conjugate-beta lyase, cytoplasmic	ENSP00000390377;ENSP00000302227;ENSP00000399415;ENSP00000317342	Q5T278;Q16773;Q16773-2;Q16773-3;B7Z4W5	9	5	1	10
	HSC	CCBL2	cysteine conjugate-beta lyase 2	ENSP00000359522;ENSP00000260508	Q6YP21;Q6YP21-2;Q6YP21-3	37	3	7	225
	HSC	COX5A	cytochrome c oxidase subunit Va	ENSP00000456386;ENSP00000457974;ENSP00000456314;ENSP00000455053;ENSP00000317780	H3BNX8;P20674;H3BV69;H3BRM5	37	4	5	250
	HSC	COX5B	cytochrome c oxidase subunit Vb	ENSP00000258424	P10606	37	1	9	710
	HSC	TMEM254	transmembrane protein 254	ENSP00000361355;ENSP00000482766;ENSP00000361348;ENSP00000361349;ENSP00000361351	Q8TBM7-2;Q8TBM7-3;A0A087WZM8;Q8TBM7	28	4	1	30
	HSC	CPSF7	cleavage and polyadenylation specific factor 7, 59kDa	ENSP00000437467;ENSP00000414295;ENSP00000378352;ENSP00000446330;ENSP00000345412;ENSP00000446193;ENSP00000392400;ENSP00000443504;ENSP00000437768;ENSP00000437531;ENSP00000440414;ENSP00000437860;ENSP00000397203;ENSP00000391359;ENSP00000393828;ENSP00000438381;ENSP00000442819;ENSP00000487286;ENSP00000407394	F5H669;Q8N684;F5H6P5;F5H5B7;F5H2K8;F5H1W4;C9JM38;F5H047;C9J286;J3QT54;F5H6A8;F5GXA3;Q8N684-2;Q8N684-3;F5H6M0;C9J323	37	16	17	735
	HSC	CPSF6	cleavage and polyadenylation specific factor 6, 68kDa	ENSP00000391437;ENSP00000391774;ENSP00000446670;ENSP00000266679	F8W084;F8WJN3;Q16630;Q16630-2;Q16630-3	37	5	18	850
	HSC	CPSF4	cleavage and polyadenylation specific factor 4, 30kDa	ENSP00000415188;ENSP00000395311;ENSP00000396060;ENSP00000292476;ENSP00000402224;ENSP00000401496;ENSP00000401150;ENSP00000392584	O95639;B7Z7B0;C9JEV9;O95639-2;O95639-3;H7C419;C9K0K2;H7C016;F8WEL7	37	9	7	180
	HSC	CPSF3	cleavage and polyadenylation specific factor 3, 73kDa	ENSP00000238112;ENSP00000418957	Q9UKF6;G5E9W3	37	2	14	280
	HSC	CPSF2	cleavage and polyadenylation specific factor 2, 100kDa	ENSP00000298875	Q9P2I0	37	1	8	345
	HSC	CPSF1	cleavage and polyadenylation specific factor 1, 160kDa	ENSP00000483775;ENSP00000484669;ENSP00000478145;ENSP00000478161;ENSP00000435761	Q10570;A0A087X101;A0A087WTV4;E9PIM1	37	4	37	895
	HSC	MAD1L1	MAD1 mitotic arrest deficient-like 1 (yeast)	ENSP00000382562;ENSP00000385334;ENSP00000401901;ENSP00000265854;ENSP00000390099;ENSP00000397417;ENSP00000393037;ENSP00000384155;ENSP00000395457;ENSP00000394886;ENSP00000414877;ENSP00000413139;ENSP00000394069	C9K086;C9JIR0;C9JPS1;C9JP81;C9JJ38;C9J9H5;Q9Y6D9;C9JTA2;C9JX80;Q9Y6D9-3;C9JKI7	37	11	31	875
	HSC	ACAA2	acetyl-CoA acyltransferase 2	ENSP00000468157;ENSP00000465045;ENSP00000465095;ENSP00000285093;ENSP00000466466	P42765;K7EME0;K7EJB1;K7EJ68;K7ER88	37	5	23	985
	HSC	ACAA1	acetyl-CoA acyltransferase 1	ENSP00000398172;ENSP00000395183;ENSP00000333664;ENSP00000391078;ENSP00000301810	H0Y4D4;P09110;P09110-2;C9JDE9;H7C131	37	5	8	195
	HSC	ELOVL5	ELOVL fatty acid elongase 5	ENSP00000306640;ENSP00000359951;ENSP00000359956	Q9NYP7;Q9NYP7-2	37	2	1	75
	HSC	APOBR	apolipoprotein B receptor	ENSP00000416094;ENSP00000457539	Q0VD83-3;Q0VD83-2;Q0VD83;Q0VD83-4	37	4	24	730
	HSC	ARIH2	ariadne RBR E3 ubiquitin protein ligase 2	ENSP00000403222;ENSP00000348769	O95376	37	1	5	60
	HSC	ARIH1	ariadne RBR E3 ubiquitin protein ligase 1	ENSP00000369217;ENSP00000457767;ENSP00000454774;ENSP00000477687	Q9Y4X5;H3BUS0;A0A087WT96;H3BNB9	37	4	6	140
	HSC	CRAT	carnitine O-acetyltransferase	ENSP00000315013;ENSP00000377045;ENSP00000395458;ENSP00000390571	P43155;B7ZBP5;P43155-3;P43155-2;A6PVN3;H0Y4Z7	37	6	9	265
	HSC	SLC35F6	solute carrier family 35, member F6	ENSP00000345528	Q8N357	37	1	1	45
	HSC	LRWD1	leucine-rich repeats and WD repeat domain containing 1	ENSP00000292616;ENSP00000420373;ENSP00000420729;ENSP00000420650	H7C5N7;H7C5S6;Q9UFC0;F8WDB4	37	4	8	135
	HSC	MBD1	methyl-CpG binding domain protein 1	ENSP00000466429;ENSP00000381506;ENSP00000372407;ENSP00000381502;ENSP00000269468;ENSP00000269469;ENSP00000467606;ENSP00000468430;ENSP00000465923;ENSP00000466092;ENSP00000468785;ENSP00000269471;ENSP00000285102;ENSP00000339546;ENSP00000466806;ENSP00000405268;ENSP00000467017;ENSP00000467763;ENSP00000468042	Q9UIS9-12;Q9UIS9-11;Q9UIS9-10;K7EMA9;K7EN65;K7EPZ6;Q9UIS9-7;Q9UIS9-6;Q9UIS9-5;Q9UIS9-4;Q9UIS9-2;Q9UIS9-9;Q9UIS9;Q9UIS9-8	32	14	9	130
	HSC	MBD3	methyl-CpG binding domain protein 3	ENSP00000156825;ENSP00000412302;ENSP00000464718;ENSP00000482276;ENSP00000484202;ENSP00000477547	O95983-2;K7EIE8;O95983;A0A087X1H1;A0A087WT34;A0A087WZ12	37	6	8	215
	HSC	SUPV3L1	SUV3-like helicase	ENSP00000352678;ENSP00000409072	Q8IYB8;B1AR60	37	2	14	295
	HSC	CMTM3	CKLF-like MARVEL transmembrane domain containing 3	ENSP00000455758;ENSP00000457923;ENSP00000460330;ENSP00000456426;ENSP00000461654;ENSP00000400482;ENSP00000354579;ENSP00000455851;ENSP00000461758;ENSP00000462554;ENSP00000462613;ENSP00000457451;ENSP00000457589;ENSP00000454628	B3KQJ8;Q96MX0;J3KSR6;I3L3C2;J3KSM1;H3BUD5;H3BU39;Q96MX0-2;H3BN06	13	9	2	20
	HSC	CMTM6	CKLF-like MARVEL transmembrane domain containing 6	ENSP00000205636	Q9NX76	27	1	2	35
	HSC	TRMT112	tRNA methyltransferase 11-2 homolog (S. cerevisiae)	ENSP00000441279;ENSP00000309433;ENSP00000440437;ENSP00000438349	Q9UI30-2;F5GYQ2;F5GX77;Q9UI30	37	4	4	270
	HSC	MPC1	mitochondrial pyruvate carrier 1	ENSP00000354223;ENSP00000479789	Q9Y5U8;A0A087WVZ0	5	2	1	5
	HSC	TSPAN14	tetraspanin 14	ENSP00000480263;ENSP00000361229;ENSP00000361237;ENSP00000344076;ENSP00000361231;ENSP00000396270;ENSP00000418195;ENSP00000361230	H7BXY6;Q8NG11;Q8NG11-3;Q8NG11-2;A6NEP9	37	5	3	85
	HSC	REXO2	RNA exonuclease 2	ENSP00000444421;ENSP00000265881;ENSP00000480535;ENSP00000441844;ENSP00000440665;ENSP00000437460;ENSP00000442703;ENSP00000443842;ENSP00000442380;ENSP00000441639;ENSP00000437380	H0YH58;Q9Y3B8-3;Q9Y3B8-2;H0YGR4;H0YG83;F5GYG5;Q9Y3B8;H0YG54;F5GX07;Q9BTR4;F5H6P8;F5H7P1;H0YG37;F5H784;H0YF66	37	15	7	195
	HSC	SLC25A19	solute carrier family 25 (mitochondrial thiamine pyrophosphate carrier), member 19	ENSP00000462504;ENSP00000385312;ENSP00000463428;ENSP00000463720;ENSP00000364410;ENSP00000464457;ENSP00000402202;ENSP00000462401;ENSP00000463795;ENSP00000462214;ENSP00000319574;ENSP00000397818;ENSP00000462299;ENSP00000463039	J3KS44;J3KSB1;J3QL84;J3KRY6;J3QLV3;J3KSI7;Q9HC21;Q9HC21-2;J3QS02;J3KTL0	37	10	9	140
	HSC	KIAA1429	KIAA1429	ENSP00000297591;ENSP00000398390;ENSP00000428784;ENSP00000429909	Q69YN4;Q69YN4-2;H0YB68;Q69YN4-3;Q69YN4-4;H0YBN5	37	6	10	215
	HSC	SLC25A13	solute carrier family 25 (aspartate/glutamate carrier), member 13	ENSP00000400101;ENSP00000265631;ENSP00000473505	Q9UJS0;Q9UJS0-2;R4GN64	37	3	10	240
	HSC	SLC25A12	solute carrier family 25 (aspartate/glutamate carrier), member 12	ENSP00000388658;ENSP00000437845;ENSP00000263812;ENSP00000413968	O75746-2;O75746;B4DGK6;H0YFB2;F8W9J0	37	5	9	190
	HSC	SLC25A11	solute carrier family 25 (mitochondrial carrier; oxoglutarate carrier), member 11	ENSP00000225665;ENSP00000440804;ENSP00000458993	I3L1P8;Q02978-2;Q02978	37	3	10	350
	HSC	MT-ND4	mitochondrially encoded NADH dehydrogenase 4	ENSP00000354961	P03905	24	1	2	30
	HSC	MT-ND5	mitochondrially encoded NADH dehydrogenase 5	ENSP00000354813	P03915	29	1	2	50
	HSC	NDUFA10	NADH dehydrogenase (ubiquinone) 1 alpha subcomplex, 10, 42kDa	ENSP00000485694;ENSP00000408055;ENSP00000385697;ENSP00000252711;ENSP00000486091;ENSP00000486728;ENSP00000486296;ENSP00000302321;ENSP00000408224;ENSP00000485839;ENSP00000403080;ENSP00000480897;ENSP00000486057;ENSP00000411527;ENSP00000383975;ENSP00000486593	H7C2X4;E7ESZ7;H7C1Y7;O95299-2;H7C2W5;A0A087WXC5;O95299;C9J6X0;Q8N1B9	37	9	11	400
	HSC	NDUFA11	NADH dehydrogenase (ubiquinone) 1 alpha subcomplex, 11, 14.7kDa	ENSP00000466639;ENSP00000389160;ENSP00000467210;ENSP00000465499;ENSP00000467706;ENSP00000311740;ENSP00000466103	K7EQ77;Q86Y39-2;K7EMT4;K7EP35;Q86Y39;K7EK78;K7ELJ0	24	7	2	45
	HSC	NDUFA12	NADH dehydrogenase (ubiquinone) 1 alpha subcomplex, 12	ENSP00000448545;ENSP00000330737;ENSP00000449144;ENSP00000450130;ENSP00000450096	Q9UI09-2;F8VRD8;Q9UI09;H0YID5;H0YIT1	37	5	5	180
	HSC	NDUFA13	NADH dehydrogenase (ubiquinone) 1 alpha subcomplex, 13	ENSP00000465129;ENSP00000423673;ENSP00000452549;ENSP00000476093;ENSP00000468317	E7ENQ6;Q9P0J0-2;U3KQP3;Q9P0J0;B4DEZ3;K7EJE1	37	6	7	290
	HSC	NO66	chromosome 14 open reading frame 169	ENSP00000477507	Q9H6W3-2;Q9H6W3	37	2	9	205
	HSC	CARHSP1	calcium regulated heat stable protein 1, 24kDa	ENSP00000455522;ENSP00000455855;ENSP00000478055;ENSP00000480542;ENSP00000457864;ENSP00000483591;ENSP00000460812;ENSP00000455016;ENSP00000457213;ENSP00000481550;ENSP00000379838;ENSP00000456909;ENSP00000480144;ENSP00000455284;ENSP00000311847	H3BTK3;H3BPY5;I3L3X8;H3BUY4;H3BSW7;Q9Y2V2;H3BNU9	37	7	3	160
	HSC	TMUB1	transmembrane and ubiquitin-like domain containing 1	ENSP00000420516;ENSP00000297533;ENSP00000418709;ENSP00000419214;ENSP00000376565;ENSP00000417519;ENSP00000420692	Q9BVT8;C9JCW7;C9JE12	37	3	2	70
	HSC	PTPN18	protein tyrosine phosphatase, non-receptor type 18 (brain-derived)	ENSP00000175756;ENSP00000387031;ENSP00000310092	Q99952-2;E7EMB8;Q99952	37	3	3	160
	HSC	SDCBP	syndecan binding protein (syntenin)	ENSP00000397820;ENSP00000409288;ENSP00000430730;ENSP00000428184;ENSP00000395351;ENSP00000411771;ENSP00000487245;ENSP00000260130	E9PBU7;O00560-2;B4DHN5;G5EA09;O00560;O00560-3	4	6	1	5
	HSC	SYNCRIP	synaptotagmin binding, cytoplasmic RNA interacting protein	ENSP00000484577;ENSP00000426494;ENSP00000347380;ENSP00000358635;ENSP00000397782	H0YAA0;O60506;B7Z645;F6UXX1;O60506-5;O60506-4;O60506-3;O60506-2	37	8	21	1515
	HSC	VIM	vimentin	ENSP00000446007;ENSP00000391842;ENSP00000435613;ENSP00000431702;ENSP00000224237	P08670;B0YJC4;B0YJC5;Q5JVS8	37	4	43	5395
	HSC	GNG7	guanine nucleotide binding protein (G protein), gamma 7	ENSP00000468650;ENSP00000371594	O60262;K7ESC6	23	2	3	30
	HSC	GNG5	guanine nucleotide binding protein (G protein), gamma 5	ENSP00000359679;ENSP00000359675	P63218	32	1	3	75
	HSC	GNG2	guanine nucleotide binding protein (G protein), gamma 2	ENSP00000484021;ENSP00000450758;ENSP00000451231;ENSP00000451576;ENSP00000334448;ENSP00000451102;ENSP00000452014;ENSP00000451279;ENSP00000450586;ENSP00000451536	G3V2N0;G3V3J9;P59768;G3V415;G3V2C9	32	5	2	75
	HSC	MMAA	methylmalonic aciduria (cobalamin deficiency) cblA type	ENSP00000427422;ENSP00000281317;ENSP00000442284	D6RIS5;Q8IVH4;Q495G5	22	3	6	45
	HSC	MMAB	methylmalonic aciduria (cobalamin deficiency) cblB type	ENSP00000474981;ENSP00000474881;ENSP00000444793;ENSP00000483818;ENSP00000445920;ENSP00000416136;ENSP00000474582	F5H4Z7;Q96EY8;S4R3Z1;A0A087X114;F5H079;S4R3P5	37	6	3	75
	HSC	ALG8	ALG8, alpha-1,3-glucosyltransferase	ENSP00000365326;ENSP00000480742;ENSP00000434066;ENSP00000299626;ENSP00000433429;ENSP00000435417;ENSP00000432953;ENSP00000434660;ENSP00000435626;ENSP00000435467	Q9BVK2;H0YDQ1;Q9BVK2-2;H0YDD3;E9PP96;E9PKA5;H0YD42;H0YEE0;E9PK79	18	9	2	35
	HSC	PDXK	pyridoxal (pyridoxine, vitamin B6) kinase	ENSP00000418359;ENSP00000291565;ENSP00000420708;ENSP00000381155	O00764-3;O00764-2;O00764;F2Z2Y4;A8MV33	32	5	5	70
	HSC	FUS	FUS RNA binding protein	ENSP00000254108;ENSP00000455282;ENSP00000369594;ENSP00000455073	H3BPE7;P35637-2;P35637;H3BNZ4	37	4	10	780
	HSC	ALG2	ALG2, alpha-1,3/1,6-mannosyltransferase	ENSP00000417764;ENSP00000326609	Q9H553;Q9H553-2	37	2	2	65
	HSC	ALG3	ALG3, alpha-1,3- mannosyltransferase	ENSP00000402744;ENSP00000392209;ENSP00000407011;ENSP00000394917;ENSP00000380793;ENSP00000397326	H7C0X4;H7BZZ2;Q92685;F8WE30;F8WF93	4	5	1	5
	HSC	ALG1	ALG1, chitobiosyldiphosphodolichol beta-mannosyltransferase	ENSP00000262374;ENSP00000440019;ENSP00000464700;ENSP00000468118;ENSP00000467538;ENSP00000467865	Q9BT22-2;Q9BT22;K7EID2;K7EPU3;K7EQK1	37	5	5	65
	HSC	ALG6	ALG6, alpha-1,3-glucosyltransferase	ENSP00000360149;ENSP00000263440	A2A2G4;Q9Y672	22	2	1	30
	HSC	ALG5	ALG5, dolichyl-phosphate beta-glucosyltransferase	ENSP00000390533;ENSP00000239891	Q9Y673-2;Q9Y673	37	2	7	210
	HSC	SMARCE1	SWI/SNF related, matrix associated, actin dependent regulator of chromatin, subfamily e, member 1	ENSP00000463216;ENSP00000466608;ENSP00000462857;ENSP00000411607;ENSP00000445370;ENSP00000392958;ENSP00000463405;ENSP00000462381;ENSP00000463282;ENSP00000323967;ENSP00000464061;ENSP00000367039;ENSP00000464511;ENSP00000462475	J3KT85;J3QL66;J3QR61;J3QKS7;Q969G3-2;Q969G3-3;Q969G3-4;Q969G3-5;Q969G3-6;B4DGM3;H7C048;K7EMQ8;J3QKX6;Q969G3;J3KS99	37	15	18	785
	HSC	PDXP	pyridoxal (pyridoxine, vitamin B6) phosphatase	ENSP00000215904;ENSP00000385336	Q96GD0;B1AHD3	37	2	8	190
	HSC	COX6B1	cytochrome c oxidase subunit VIb polypeptide 1 (ubiquitous)	ENSP00000467776;ENSP00000466818;ENSP00000246554;ENSP00000376037	P14854;K7EQD3	37	2	7	400
	HSC	RNGTT	RNA guanylyltransferase and 5'-phosphatase	ENSP00000358487;ENSP00000358497;ENSP00000442609	O60942-3;O60942-2;O60942;Q5TCW7;O60942-4	37	5	6	115
	HSC	STAM	signal transducing adaptor molecule (SH3 domain and ITAM motif) 1	ENSP00000366746;ENSP00000366721;ENSP00000400025	A6NMU3;Q92783-2;Q92783;C9J1E5	37	4	6	135
	HSC	FUK	fucokinase	ENSP00000288078;ENSP00000462584;ENSP00000368192;ENSP00000458622;ENSP00000458483;ENSP00000460484;ENSP00000459168	Q8N0W3;Q8N0W3-2;J3KSP6;I3L3J1;I3L171;I3L1X0;I3L106	14	7	2	20
	HSC	LTBP2	latent transforming growth factor beta binding protein 2	ENSP00000452110;ENSP00000451477;ENSP00000261978	G3V511;G3V3X5;Q14767	37	3	2	135
	HSC	LTBP1	latent transforming growth factor beta binding protein 1	ENSP00000393057;ENSP00000386043;ENSP00000415412;ENSP00000417591;ENSP00000384373;ENSP00000385359;ENSP00000388154;ENSP00000384091;ENSP00000395211;ENSP00000405993	C9JD84;H7BZ76;Q14766;C9JDW2;H7C4L5;Q14766-2;Q14766-3;E7EV71;Q14766-4;Q14766-5;H7C0I7;H7C2H7	37	12	30	635
	HSC	UTRN	utrophin	ENSP00000356515;ENSP00000404205;ENSP00000398923;ENSP00000356496;ENSP00000356494;ENSP00000387927;ENSP00000356495	P46939-4;Q5T097;P46939-2;P46939-3;Q5JT44;Q5JT45;H0Y337;P46939;Q5JT49;Q5T098	37	10	51	915
	HSC	SMYD5	SMYD family member 5	ENSP00000485790;ENSP00000388195;ENSP00000412587;ENSP00000258100;ENSP00000374152	E2QRN5;F8WEJ9;Q6GMV2;C9IYN9	23	4	2	30
	HSC	SMYD3	SET and MYND domain containing 3	ENSP00000419184;ENSP00000487434;ENSP00000385380	Q9H7B4;Q9H7B4-2;Q9H7B4-3;B0QZ88	29	4	3	35
	HSC	SERPIND1	serpin peptidase inhibitor, clade D (heparin cofactor), member 1	ENSP00000384050;ENSP00000215727	P05546	32	1	3	50
	HSC	IRF3	interferon regulatory factor 3	ENSP00000472700;ENSP00000469113;ENSP00000470512;ENSP00000473128;ENSP00000400378;ENSP00000471896;ENSP00000472582;ENSP00000470436;ENSP00000470069;ENSP00000471517;ENSP00000471358;ENSP00000472223;ENSP00000471402;ENSP00000472601;ENSP00000366339;ENSP00000310127;ENSP00000470431;ENSP00000366344;ENSP00000469067	Q14653-3;M0QZB7;Q14653-4;Q14653;M0R205;M0QYT9;M0QXC8;M0QZB8;M0R3C2;M0R0R8;M0R0X9;Q14653-2	37	12	3	90
	HSC	IRF2	interferon regulatory factor 2	ENSP00000377218;ENSP00000427204;ENSP00000422860;ENSP00000424552	P14316;P14316-2;D6R9N5;D6RB08;K4DIA5	37	5	4	115
	HSC	IRF9	interferon regulatory factor 9	ENSP00000380073;ENSP00000453534	Q00978;H0YMB0	23	2	2	30
	HSC	IRF8	interferon regulatory factor 8	ENSP00000455452;ENSP00000456992;ENSP00000456395;ENSP00000455784;ENSP00000455048;ENSP00000458047;ENSP00000268638	H3BPS5;H3BVC2;H3BQH6;H3BNX4;Q02556;H3BT31;H3BRT4	37	7	18	670
	HSC	FAM78A	family with sequence similarity 78, member A	ENSP00000361345	Q5JUQ0	32	1	2	35
	HSC	LY75	lymphocyte antigen 75	ENSP00000263636	O60449-3;O60449-2;O60449	37	3	20	375
	HSC	SNX29	sorting nexin 29	ENSP00000456480;ENSP00000457085;ENSP00000455747	Q8TEQ0-2;Q8TEQ0;H3BT98;H3BQF0	23	4	6	60
	HSC	SNX20	sorting nexin 20	ENSP00000300590;ENSP00000332062;ENSP00000388875;ENSP00000454863	Q7Z614	18	1	1	20
	HSC	SNX27	sorting nexin family member 27	ENSP00000357836;ENSP00000400333;ENSP00000357834	Q96L92;Q96L92-2;Q96L92-3;H7C603;Q96L92-4	37	5	11	220
	HSC	MRPL21	mitochondrial ribosomal protein L21	ENSP00000354580;ENSP00000389400;ENSP00000457859	Q7Z2W9-2;Q7Z2W9;H3BUY0	37	3	3	125
	HSC	FECH	ferrochelatase	ENSP00000372326;ENSP00000465363;ENSP00000262093;ENSP00000465717;ENSP00000466263;ENSP00000467461	P22830;P22830-2;K7ELX4;K7EKP7;K7EPN2;K7EJX5	37	6	14	405
	HSC	SCPEP1	serine carboxypeptidase 1	ENSP00000262288;ENSP00000458587;ENSP00000461678;ENSP00000487541;ENSP00000459807;ENSP00000461663	I3L4Z9;Q9HB40;I3L4Z3;I3L2N6;Q9HB40-2	37	5	5	135
	HSC	ZBTB11	zinc finger and BTB domain containing 11	ENSP00000326200;ENSP00000417369	O95625;C9J2L2	32	2	8	105
	HSC	ZBTB17	zinc finger and BTB domain containing 17	ENSP00000364885;ENSP00000364895;ENSP00000438529;ENSP00000408483	Q13105;Q13105-2;Q13105-3;H0Y6X2	24	4	2	25
	HSC	MRPL23	mitochondrial ribosomal protein L23	ENSP00000370930;ENSP00000407156;ENSP00000370925;ENSP00000380465;ENSP00000380466;ENSP00000380462	H7C2P7;A6NJD9;A8MYK1;A8MVT4;Q16540	32	5	2	45
	HSC	ZBTB14	zinc finger and BTB domain containing 14	ENSP00000463555;ENSP00000462112;ENSP00000484129;ENSP00000478971;ENSP00000463414;ENSP00000383009;ENSP00000349503	O43829;J3KRQ2;J3QLI2;J3QL74	28	4	6	50
	HSC	MTO1	mitochondrial tRNA translation optimization 1	ENSP00000402038;ENSP00000359328;ENSP00000359323;ENSP00000419561;ENSP00000428863;ENSP00000429595	Q9Y2Z2;Q9Y2Z2-2;Q9Y2Z2-4;Q9Y2Z2-5;Q9Y2Z2-6;H0YBI9;H0YB81	18	7	2	20
	HSC	DDX19A	DEAD (Asp-Glu-Ala-Asp) box polypeptide 19A	ENSP00000456765;ENSP00000457103;ENSP00000464207;ENSP00000306117;ENSP00000410243	H3BSL8;H3BTB3;I3L0H8;J3QRH0;Q9NUU7	37	5	5	125
	HSC	SPATA13	spermatogenesis associated 13	ENSP00000371542;ENSP00000343631;ENSP00000398560;ENSP00000401605;ENSP00000386471;ENSP00000371527;ENSP00000382830;ENSP00000397498	Q96N96;J3KQJ8;Q5VX67;Q96N96-2;Q96N96-3;Q96N96-4;Q96N96-5;Q96N96-6;E9PFR9	32	9	3	60
	HSC	LYSMD2	LysM, putative peptidoglycan-binding, domain containing 2	ENSP00000410424;ENSP00000267838;ENSP00000453933;ENSP00000452715	Q8IV50;Q8IV50-2;H0YK98	37	3	4	120
	HSC	MTOR	mechanistic target of rapamycin (serine/threonine kinase)	ENSP00000354558;ENSP00000366034;ENSP00000398745	B1AKP8;P42345;B1AKQ2	37	3	21	415
	HSC	UNK	unkempt family zinc finger	ENSP00000467726;ENSP00000464893	K7EQ93;Q9C0B0	37	2	8	150
	HSC	TRIM65	tripartite motif containing 65	ENSP00000441480;ENSP00000444607;ENSP00000269383;ENSP00000466353;ENSP00000465034	H0YG27;H0YGS7;Q6PJ69;K7EM44;K7EJ59	37	5	9	200
	HSC	NRF1	nuclear factor, erythroid 2-like 1	ENSP00000309826;ENSP00000376922;ENSP00000376924;ENSP00000223190;ENSP00000394877;ENSP00000342351	Q16656-4;C9JP85;Q16656;Q16656-2;Q16656-3	37	5	6	180
	HSC	FAM192A	family with sequence similarity 192, member A	ENSP00000456211;ENSP00000457695;ENSP00000457740;ENSP00000454901;ENSP00000457850;ENSP00000457532;ENSP00000374098;ENSP00000335808;ENSP00000454596;ENSP00000455890;ENSP00000457269;ENSP00000456931;ENSP00000455170;ENSP00000457185	H3BU93;H3BMX9;Q9GZU8;H3BNK9;H3BUL4;H3BTP8;H3BTI2;H3BSY6;H3BQQ6;H3BP64	37	10	10	280
	HSC	SHPK	sedoheptulokinase	ENSP00000225519	Q9UHJ6	37	1	5	115
	HSC	ARAP1	ArfGAP with RhoGAP domain, ankyrin repeat and PH domain 1	ENSP00000403127;ENSP00000442746;ENSP00000392264;ENSP00000411452;ENSP00000352332;ENSP00000335506;ENSP00000377233;ENSP00000399118;ENSP00000377230;ENSP00000441741	E7EU13;F5GWQ2;F8WBT0;H0YGD1;Q96P48-3;Q96P48-2;Q96P48-1;Q96P48-7;F5GWN4;Q96P48-5;Q96P48-4;Q96P48	37	12	14	270
	HSC	BID	BH3 interacting domain death agonist	ENSP00000382674;ENSP00000449236;ENSP00000483534;ENSP00000483709;ENSP00000382669;ENSP00000318822;ENSP00000477773;ENSP00000480414;ENSP00000344594;ENSP00000382667	P55957;P55957-2;P55957-4	37	3	3	180
	HSC	THEM6	thioesterase superfamily member 6	ENSP00000338607;ENSP00000427970	Q8WUY1;H0YAR9	37	2	10	190
	HSC	RAB12	RAB12, member RAS oncogene family	ENSP00000331748	Q6IQ22	10	1	2	10
	HSC	CYBB	cytochrome b-245, beta polypeptide	ENSP00000367851	P04839	37	1	4	110
	HSC	CYBA	cytochrome b-245, alpha polypeptide	ENSP00000261623	P13498	33	1	2	70
	HSC	SLK	FYN proto-oncogene, Src family tyrosine kinase	ENSP00000336824;ENSP00000358770	Q9H2G2;Q9H2G2-2	37	2	44	1005
	HSC	HMHA1	histocompatibility (minor) HA-1	ENSP00000439601;ENSP00000438979;ENSP00000316772;ENSP00000466401;ENSP00000468607;ENSP00000468615;ENSP00000467741	Q92619-2;K7EM85;Q92619;F5H1R4;K7ES92;K7EQA4;K7ES98	37	7	30	855
	HSC	CDC123	cell division cycle 123	ENSP00000368178;ENSP00000281141;ENSP00000398724;ENSP00000415806	X6RKY7;X6RF82;O75794;X6RA30	19	4	2	20
	HSC	PPM1B	protein phosphatase, Mg2+/Mn2+ dependent, 1B	ENSP00000390087;ENSP00000282412;ENSP00000386982;ENSP00000367813;ENSP00000326089;ENSP00000387287	C9JIR6;O75688-2;O75688-4;O75688-5;B8ZZF0;O75688;O75688-3	37	7	9	210
	HSC	ABCF1	ATP-binding cassette, sub-family F (GCN20), member 1	ENSP00000405512;ENSP00000393143;ENSP00000365728;ENSP00000411327;ENSP00000403526;ENSP00000413319;ENSP00000406926;ENSP00000373081;ENSP00000373082;ENSP00000406948;ENSP00000412553;ENSP00000389065;ENSP00000313603;ENSP00000414373;ENSP00000406756;ENSP00000389472;ENSP00000440893;ENSP00000401969;ENSP00000416890;ENSP00000394994;ENSP00000391102;ENSP00000445100;ENSP00000404726	H0YGW7;Q8NE71-2;Q8NE71;Q5STZ8;F5GYK6	37	5	29	1310
	HSC	MEAF6	MYST/Esa1-associated factor 6	ENSP00000394966;ENSP00000296214;ENSP00000362164;ENSP00000362166	Q9HAF1-3;Q9HAF1-2;Q9HAF1;Q9HAF1-4	28	4	3	50
	HSC	NOTCH2	notch 2	ENSP00000256646	Q04721	14	1	2	25
	HSC	MCU	mitochondrial calcium uniporter	ENSP00000362144;ENSP00000349680;ENSP00000440913;ENSP00000475141	Q8NE86;A0A087X2H6;S4R468;Q8NE86-3;Q8NE86-2	37	5	6	150
	HSC	ZNF652	zinc finger protein 652	ENSP00000424848;ENSP00000416305;ENSP00000354686	D6RF85;Q9Y2D9	22	2	2	25
	HSC	HSF1	heat shock transcription factor 1	ENSP00000484174;ENSP00000431512;ENSP00000436616;ENSP00000383590	Q00613-2;E9PMQ6;E9PI02;A0A087X1F9;Q00613	27	5	4	60
	HSC	CRLF3	cytokine receptor-like factor 3	ENSP00000462643;ENSP00000318804;ENSP00000463689	J3QLS9;Q8IUI8-2;Q8IUI8;J3KST8	37	4	12	450
	HSC	NISCH	nischarin	ENSP00000392484;ENSP00000339958;ENSP00000417812;ENSP00000418232	Q9Y2I1-4;Q9Y2I1;C9J715;Q9Y2I1-3	37	4	3	60
	HSC	PRPF4B	pre-mRNA processing factor 4B	ENSP00000433714;ENSP00000433547;ENSP00000337194	H0YDJ3;Q13523	37	2	20	485
	HSC	C7orf55	chromosome 7 open reading frame 55	ENSP00000297534	Q96HJ9	37	1	1	75
	HSC	RAPGEF6	Rap guanine nucleotide exchange factor (GEF) 6	ENSP00000296859;ENSP00000421684;ENSP00000426081;ENSP00000426910;ENSP00000487439;ENSP00000425389;ENSP00000311419;ENSP00000425772;ENSP00000426948	Q8TEU7;Q8TEU7-4;Q8TEU7-6;Q8TEU7-3;Q8TEU7-2;Q8TEU7-5;E9PCH4;B7Z7Y1;D6RE77	37	9	13	215
	HSC	C7orf50	chromosome 7 open reading frame 50	ENSP00000380286;ENSP00000420130;ENSP00000380288;ENSP00000350011;ENSP00000407380;ENSP00000396542	Q9BRJ6;H7C0T1;H7C2R9;C9JQV0	37	4	5	145
	HSC	ZNF384	zinc finger protein 384	ENSP00000348018;ENSP00000412911;ENSP00000399572;ENSP00000354592;ENSP00000380019;ENSP00000321650;ENSP00000439736;ENSP00000473311	Q8TF68;F5H8L7;F5H105;Q8TF68-2;Q8TF68-3;E9PHB3;R4GMR4	32	7	5	60
	HSC	PARK7	parkinson protein 7	ENSP00000366708;ENSP00000465404;ENSP00000366711;ENSP00000466756;ENSP00000340278;ENSP00000466242;ENSP00000418770	K7EN27;K7ELW0;Q99497	37	3	18	1420
	HSC	DNAJB11	DnaJ (Hsp40) homolog, subfamily B, member 11	ENSP00000265028;ENSP00000408410;ENSP00000414398	H7C2Y5;Q9UBS4	37	2	16	455
	HSC	GUSB	glucuronidase, beta	ENSP00000416793;ENSP00000391390;ENSP00000302728;ENSP00000411859;ENSP00000411262	P08236-2;P08236-3;F8WBK6;F2Z3L6;P08236	37	5	14	335
	HSC	PJA2	praja ring finger 2, E3 ubiquitin protein ligase	ENSP00000355284;ENSP00000354775	O43164;O43164-2	29	2	2	40
	HSC	SNRPD3	small nuclear ribonucleoprotein D3 polypeptide 18kDa	ENSP00000215829;ENSP00000456969;ENSP00000385266;ENSP00000456090	P62318-2;P62318;H3BT13	37	3	5	410
	HSC	SNRPD2	small nuclear ribonucleoprotein D2 polypeptide 16.5kDa	ENSP00000466152;ENSP00000375798;ENSP00000465101;ENSP00000465216;ENSP00000342374;ENSP00000468247;ENSP00000465952	P62316;K7ERG4;K7EJB5;P62316-2	37	4	11	915
	HSC	SNRPD1	small nuclear ribonucleoprotein D1 polypeptide 16kDa	ENSP00000300413;ENSP00000463568	P62314;J3QLI9	37	2	2	165
	HSC	SLTM	SAFB-like, transcription modulator	ENSP00000453065;ENSP00000453179;ENSP00000453775;ENSP00000485870;ENSP00000411534;ENSP00000453371;ENSP00000249736;ENSP00000369887;ENSP00000453662;ENSP00000453987;ENSP00000453711;ENSP00000452945;ENSP00000454000;ENSP00000452805	H7BXE3;H0YLE6;H0YMW8;Q9NWH9-3;Q9NWH9;H0YMM0;H7C3F4;H0YNF3;H0YKU6;H0YMR6;H0YL55;H0YLW7;H0YKH2	37	13	34	865
	HSC	KPNA6	karyopherin alpha 6 (importin alpha 7)	ENSP00000362728;ENSP00000415677;ENSP00000474234	S4R3E5;Q5TFJ7;O60684	37	3	7	95
	HSC	KPNA4	karyopherin alpha 4 (importin alpha 3)	ENSP00000417172;ENSP00000334373	H7C4F6;O00629	37	2	7	220
	HSC	KPNA3	karyopherin alpha 3 (importin alpha 4)	ENSP00000261667;ENSP00000393869	O00505;H0Y4S9	37	2	6	115
	HSC	KIN	Kin17 DNA and RNA binding protein	ENSP00000368881;ENSP00000473950	S4R357;O60870-2;O60870	37	3	12	305
	HSC	KPNA1	karyopherin alpha 1 (importin alpha 5)	ENSP00000418394;ENSP00000420013;ENSP00000417319;ENSP00000419257;ENSP00000419890;ENSP00000417166;ENSP00000343701	F2Z3G4;C9J4U1;C9JWD9;P52294;C9J352;C9JYI4	37	6	4	130
	HSC	DVL2	dishevelled segment polarity protein 2	ENSP00000459797;ENSP00000005340;ENSP00000458465;ENSP00000459991	I3L2N2;O14641;I3L2W9;I3L0Z8	28	4	4	55
	HSC	UNC119B	unc-119 lipid binding chaperone B	ENSP00000344942	A6NIH7	37	1	6	135
	HSC	CRK	v-crk avian sarcoma virus CT10 oncogene homolog	ENSP00000459505;ENSP00000300574;ENSP00000381942	I3L297;P46108;P46108-2	32	3	10	100
	HSC	SLC25A15	solute carrier family 25 (mitochondrial carrier; ornithine transporter) member 15	ENSP00000415826;ENSP00000342267;ENSP00000431429	Q5VZD9;Q9Y619;F2Z354	33	3	3	45
	HSC	RTN4IP1	reticulon 4 interacting protein 1	ENSP00000358059;ENSP00000444261	Q8WWV3-2;Q8WWV3;G3V1R2;Q8WWV3-3	37	4	4	65
	HSC	B4GALT1	UDP-Gal:betaGlcNAc beta 1,4- galactosyltransferase, polypeptide 1	ENSP00000369055	P15291-2;P15291	5	2	1	5
	HSC	ROMO1	reactive oxygen species modulator 1	ENSP00000380561;ENSP00000363185;ENSP00000363190;ENSP00000363191;ENSP00000338293	P60602;P60602-2	37	2	4	100
	HSC	TRRAP	transformation/transcription domain-associated protein	ENSP00000485781;ENSP00000352925;ENSP00000394645;ENSP00000403708;ENSP00000347733	F2Z2U4;H0Y4W2;Q9Y4A5;Q9Y4A5-2	37	4	23	395
	HSC	ASPSCR1	alveolar soft part sarcoma chromosome region, candidate 1	ENSP00000462329;ENSP00000463992;ENSP00000461984;ENSP00000306625;ENSP00000464408;ENSP00000463316;ENSP00000464044;ENSP00000302176;ENSP00000462218;ENSP00000461980;ENSP00000344020	J3QRW3;Q9BZE9-3;Q9BZE9-2;Q9BZE9-4;Q9BZE9;J3QR12;J3KRG1;J3QR50;J3KRY8;J3QL04;J3KRF7;C9JAL9	37	12	17	370
	HSC	LGMN	legumain	ENSP00000451861;ENSP00000451746;ENSP00000376911;ENSP00000334052;ENSP00000450854;ENSP00000452572;ENSP00000451854	G3V2T4;Q99538-3;G3V4E4;Q99538-2;Q99538;H0YJN9	33	6	3	55
	HSC	PTPN9	protein tyrosine phosphatase, non-receptor type 9	ENSP00000482732;ENSP00000455934	P43378;H3BQT6	37	2	4	65
	HSC	TBC1D17	TBC1 domain family, member 17	ENSP00000221543;ENSP00000472647;ENSP00000469010;ENSP00000446323;ENSP00000469747;ENSP00000481003	M0QXA2;Q9HA65-3;Q9HA65;M0R2L2;M0QYC9;Q9HA65-2;A0A087WXG5	17	7	3	20
	HSC	GPD1L	glycerol-3-phosphate dehydrogenase 1-like	ENSP00000393861;ENSP00000408770;ENSP00000416518;ENSP00000282541	Q8N335;C9JFA7;C9K0P5;C9JM46	37	4	12	305
	HSC	FBL	fibrillarin	ENSP00000487091;ENSP00000472726;ENSP00000471867;ENSP00000486882;ENSP00000472419;ENSP00000469249;ENSP00000486271;ENSP00000487170;ENSP00000485963;ENSP00000485785;ENSP00000472433;ENSP00000487390;ENSP00000472805;ENSP00000485834;ENSP00000221801;ENSP00000487026;ENSP00000471350;ENSP00000469072	M0R2B0;M0R2U2;P22087;M0R1H0;M0R299;M0R2Q4;M0QXC9;M0QXL5;M0R0P1	37	9	17	730
	HSC	C6orf211	acidic residue methyltransferase 1	ENSP00000356263;ENSP00000444121	Q9H993;F5GZY1	28	2	2	30
	HSC	DOHH	deoxyhypusine hydroxylase/monooxygenase	ENSP00000468416;ENSP00000464905;ENSP00000398882;ENSP00000250937	K7EIV2;K7ERU8;Q9BU89	29	3	4	65
	HSC	EHMT2	euchromatic histone-lysine N-methyltransferase 2	ENSP00000400861;ENSP00000382886;ENSP00000379078;ENSP00000403402;ENSP00000364687;ENSP00000364678;ENSP00000416957;ENSP00000398286;ENSP00000382888;ENSP00000364680;ENSP00000406110;ENSP00000396119;ENSP00000392305;ENSP00000372864;ENSP00000400838;ENSP00000397323;ENSP00000372863;ENSP00000411035;ENSP00000392520;ENSP00000392729;ENSP00000401785;ENSP00000408266;ENSP00000401428;ENSP00000416771;ENSP00000412353	A2ABF8;A2ABF9;Q96KQ7-2;Q96KQ7-3;Q96KQ7;H0Y4K5	37	6	19	485
	HSC	HPRT1	hypoxanthine phosphoribosyltransferase 1	ENSP00000298556	P00492	37	1	8	655
	HSC	MARK2	MAP/microtubule affinity-regulating kinase 2	ENSP00000367041;ENSP00000421075;ENSP00000423974;ENSP00000386128;ENSP00000385751;ENSP00000425765;ENSP00000294247;ENSP00000415494;ENSP00000355091;ENSP00000423452;ENSP00000437509;ENSP00000444859;ENSP00000444956	Q7KZI7-8;Q7KZI7-9;Q7KZI7-4;Q7KZI7-5;Q7KZI7-6;Q7KZI7-7;Q7KZI7-14;Q7KZI7-2;Q7KZI7-3;Q7KZI7-16;E7ETY4;Q7KZI7-15;Q7KZI7-12;Q7KZI7-13;Q7KZI7-10;Q7KZI7-11;E9PC69;Q7KZI7;F5H4J8;F5H6N2;F5H4F6	32	21	7	100
	HSC	MARK3	MAP/microtubule affinity-regulating kinase 3	ENSP00000450460;ENSP00000450772;ENSP00000452893;ENSP00000335347;ENSP00000303698;ENSP00000451623	P27448-8;H0YIY6;H0YKP9;P27448-4;P27448-6;P27448-7;P27448-2;P27448-3;J3KNR0;P27448;A2SY06	37	11	6	110
	HSC	IGBP1	immunoglobulin (CD79A) binding protein 1	ENSP00000363661;ENSP00000348784	P78318	37	1	11	280
	HSC	CD63	CD63 molecule	ENSP00000449337;ENSP00000447356;ENSP00000393502;ENSP00000447938;ENSP00000446752;ENSP00000449281;ENSP00000257857;ENSP00000450191;ENSP00000448091;ENSP00000447730;ENSP00000446807;ENSP00000449684;ENSP00000449654	F8VWK8;F8W022;F8VV56;P08962-2;P08962-3;P08962;F8VNT9	32	7	3	90
	HSC	CCDC12	coiled-coil domain containing 12	ENSP00000292314;ENSP00000416263;ENSP00000387490;ENSP00000473887	J3KR35;Q8WUD4;S4R331;C9JUN5	37	4	9	130
	HSC	TPD52L2	tumor protein D52-like 2	ENSP00000343554;ENSP00000344647;ENSP00000340006;ENSP00000343547;ENSP00000217121;ENSP00000482024;ENSP00000358943;ENSP00000482370;ENSP00000351350	O43399;O43399-2;O43399-3;O43399-6;O43399-7;O43399-4;O43399-5;A0A087WZ51;A0A087WYR3	37	9	16	545
	HSC	ISOC2	isochorismatase domain containing 2	ENSP00000406364;ENSP00000467111;ENSP00000465814;ENSP00000085068;ENSP00000401726	K7ENV7;Q96AB3-3;Q96AB3-2;Q96AB3;K7EKW4	15	5	2	15
	HSC	ISOC1	isochorismatase domain containing 1	ENSP00000421273;ENSP00000173527	D6RGE2;Q96CN7	37	2	6	210
	HSC	WDR13	WD repeat domain 13	ENSP00000365919;ENSP00000218056;ENSP00000483191	Q9H1Z4;Q9H1Z4-2;A0A087X091	14	3	1	15
	HSC	WDR12	WD repeat domain 12	ENSP00000261015	Q9GZL7	37	1	12	330
	HSC	SRP68	signal recognition particle 68kDa	ENSP00000312066;ENSP00000466791;ENSP00000446136;ENSP00000467765;ENSP00000486633;ENSP00000473613	Q9UHB9-3;Q9UHB9-2;Q9UHB9-4;Q9UHB9;K7EN53;K7EQC2	37	6	25	835
	HSC	GABPA	GA binding protein transcription factor, alpha subunit 60kDa	ENSP00000382948;ENSP00000346886	Q06546	37	1	12	305
	HSC	WDR18	WD repeat domain 18	ENSP00000466551;ENSP00000464855;ENSP00000475744;ENSP00000476117;ENSP00000475953;ENSP00000484670;ENSP00000465826	Q9BV38;U3KQC1;K7EIR0;K7EML4;U3KQK3;K7EKX5;A0A087X237	37	7	12	395
	HSC	GPR56	adhesion G protein-coupled receptor G1	ENSP00000455215;ENSP00000457456;ENSP00000456731;ENSP00000373465;ENSP00000456620;ENSP00000456794;ENSP00000455351;ENSP00000398034;ENSP00000444911	Q9Y653;Q9Y653-2;Q9Y653-3;Q9Y653-4;Q9Y653-5;H3BSJ6	19	6	2	25
	HSC	PPP2R1A	protein phosphatase 2, regulatory subunit A, alpha	ENSP00000391905;ENSP00000375668;ENSP00000324804;ENSP00000470504	B3KQV6;P30153;C9J9C1;E9PH38	37	4	15	910
	HSC	PPP2R1B	protein phosphatase 2, regulatory subunit A, beta	ENSP00000437193;ENSP00000410671;ENSP00000311344;ENSP00000376775;ENSP00000433598;ENSP00000343317	P30154;H0YDG7;P30154-4;P30154-5;P30154-2;P30154-3	32	6	4	55
	HSC	FAM204A	family with sequence similarity 204, member A	ENSP00000358183;ENSP00000358170	Q9H8W3	28	1	1	30
	HSC	TIMM9	translocase of inner mitochondrial membrane 9 homolog (yeast)	ENSP00000450638;ENSP00000452091;ENSP00000451006;ENSP00000450624;ENSP00000378588;ENSP00000451198	G3V2F3;G3V502;Q9Y5J7	37	3	5	230
	HSC	USP9X	ubiquitin specific peptidase 9, X-linked	ENSP00000316357;ENSP00000367558	Q93008;Q93008-1	37	2	14	175
	HSC	ZMYND11	zinc finger, MYND-type containing 11	ENSP00000381046;ENSP00000385484;ENSP00000397072;ENSP00000424205;ENSP00000487386;ENSP00000371003;ENSP00000473321;ENSP00000381053;ENSP00000381050;ENSP00000386010;ENSP00000371020;ENSP00000370996;ENSP00000452959	E9PE09;E7ENI9;Q15326-3;Q15326-2;Q15326-5;Q15326-4;Q15326-6;B0QZE2;Q15326;J3QKD2;E7EV75	37	11	7	115
	HSC	BCL9L	B-cell CLL/lymphoma 9-like	ENSP00000482938;ENSP00000335320	Q86UU0;Q86UU0-2;Q86UU0-3;Q86UU0-4;A0A087WZX0	9	5	1	10
	HSC	CGGBP1	CGG triplet repeat binding protein 1	ENSP00000420374;ENSP00000381428;ENSP00000381429;ENSP00000419459;ENSP00000418769	Q9UFW8;C9JUJ0	37	2	9	360
	HSC	MAD2L1BP	MAD2L1 binding protein	ENSP00000361244;ENSP00000410818	Q15013;Q15013-3	18	2	2	20
	HSC	IDH3A	isocitrate dehydrogenase 3 (NAD+) alpha	ENSP00000453747;ENSP00000453222;ENSP00000453084;ENSP00000453459;ENSP00000453989;ENSP00000452754;ENSP00000299518;ENSP00000453480	P50213;H0YKD0;H0YM64;H0YMU3;H0YM46;H0YNF5;P50213-2;H0YL72;H0YLI6	37	9	17	770
	HSC	C10orf32	BLOC-1 related complex subunit 7	ENSP00000358899;ENSP00000342331	Q96B45	37	1	2	45
	HSC	HSPB1	heat shock 27kDa protein 1	ENSP00000414357;ENSP00000405285;ENSP00000248553	P04792;F8WE04;C9J3N8	37	3	13	885
	HSC	PKN1	protein kinase N1	ENSP00000242783;ENSP00000466367;ENSP00000465842;ENSP00000466819;ENSP00000343325;ENSP00000465867	K7EN76;Q16512-3;Q16512-2;K7EM57;Q16512;K7EKY9;K7EL10	37	7	17	445
	HSC	C12orf73	chromosome 12 open reading frame 73	ENSP00000449839;ENSP00000448771;ENSP00000367330;ENSP00000446981	Q69YU5	27	1	1	30
	HSC	INO80C	INO80 complex subunit C	ENSP00000391457;ENSP00000467708;ENSP00000464948;ENSP00000465273;ENSP00000334473;ENSP00000473165	Q6PI98;Q6PI98-4;K7EQ79;K7EIY8;M0R3E2;Q6PI98-3	10	6	2	10
	HSC	DIS3L2	DIS3 like 3'-5' exoribonuclease 2	ENSP00000415419;ENSP00000386799;ENSP00000315569;ENSP00000390467;ENSP00000273009;ENSP00000391175;ENSP00000374655;ENSP00000386594;ENSP00000388999;ENSP00000392754;ENSP00000401700	Q8IYB7-3;Q8IYB7-2;Q8IYB7-5;Q8IYB7-4;Q8IYB7;C9JGP4;H7C440;H7C036;H7C1Q8	37	9	12	225
	HSC	UTP14A	UTP14, U3 small nucleolar ribonucleoprotein, homolog A (yeast)	ENSP00000377944;ENSP00000413187;ENSP00000388669	Q9BVJ6-3;Q9BVJ6-2;Q9BVJ6;X6RJY0	37	4	21	530
	HSC	NGDN	neuroguidin, EIF4E binding protein	ENSP00000386134;ENSP00000380340;ENSP00000451779;ENSP00000450659	Q8NEJ9;Q8NEJ9-2;G3V4G1;H0YJ17	37	4	8	140
	HSC	ERBB2IP	erbb2 interacting protein	ENSP00000397833;ENSP00000422015;ENSP00000370322;ENSP00000370330;ENSP00000370325;ENSP00000422766;ENSP00000284037;ENSP00000426632	Q96RT1;Q96RT1-8;Q96RT1-9;B4DIP2;Q96RT1-2;Q96RT1-3;Q96RT1-4;Q96RT1-5;Q96RT1-6;Q96RT1-7	37	10	10	265
	HSC	PBXIP1	pre-B-cell leukemia homeobox interacting protein 1	ENSP00000357450;ENSP00000357445;ENSP00000357448;ENSP00000432543	Q96AQ6-3;Q96AQ6-2;Q96AQ6;Q5T173;F2Z2Z8	37	5	19	470
	HSC	HTATIP2	HIV-1 Tat interactive protein 2, 30kDa	ENSP00000397752;ENSP00000436729;ENSP00000432338;ENSP00000436548;ENSP00000432107;ENSP00000392985;ENSP00000387876;ENSP00000394259	Q9BUP3-3;Q9BUP3;E9PI87;Q9BUP3-2	37	4	6	105
	HSC	CSNK1D	casein kinase 1, delta	ENSP00000376146;ENSP00000381531;ENSP00000324464;ENSP00000462079	P48730;H7BYT1;P48730-2;J3KRM8	37	4	3	50
	HSC	LIG1	ligase I, DNA, ATP-dependent	ENSP00000471861;ENSP00000441531;ENSP00000471836;ENSP00000263274;ENSP00000471380;ENSP00000483027;ENSP00000469638;ENSP00000442841;ENSP00000445928	M0R1G7;B4DTU4;P18858-2;B4E135;P18858;M0R0Q7;F5GZ28;M0QY71	37	8	29	725
	HSC	LIG3	ligase III, DNA, ATP-dependent	ENSP00000465288;ENSP00000468479;ENSP00000367787;ENSP00000467063;ENSP00000467757;ENSP00000262327	P49916-2;K7ENR9;P49916;K7EQB6;K7ERZ5;K7EJR4	37	6	27	810
	HSC	APEH	acylaminoacyl-peptide hydrolase	ENSP00000402365;ENSP00000296456;ENSP00000401871;ENSP00000410366;ENSP00000438180;ENSP00000415862;ENSP00000414369	H7C393;F8WEH5;C9JIF9;H0YFE5;C9JLK2;P13798;H7C1U0	37	7	18	1010
	HSC	IREB2	iron-responsive element binding protein 2	ENSP00000452938;ENSP00000453172;ENSP00000454063	P48200;P48200-2;H0YNL8;H0YLE0	37	4	8	90
	HSC	ISCU	iron-sulfur cluster assembly enzyme	ENSP00000310623;ENSP00000446606;ENSP00000443272;ENSP00000376554;ENSP00000445598;ENSP00000411108	Q9H1K1;Q9H1K1-2;F5H5N2;B3KQ30;B4DNC9	37	5	6	245
	HSC	EHBP1L1	EH domain binding protein 1-like 1	ENSP00000431996;ENSP00000312671;ENSP00000434693;ENSP00000435843	Q8N3D4;H0YDZ9;E9PIH6;E9PSB0	37	4	14	200
	HSC	FNTA	farnesyltransferase, CAAX box, alpha	ENSP00000434430;ENSP00000303423;ENSP00000473479;ENSP00000435061;ENSP00000432411	P49354;P49354-2;B3KVN2;E9PQP6;H0YE66;H0YCW1	28	6	5	80
	HSC	FNTB	farnesyltransferase, CAAX box, beta	ENSP00000246166	P49356	37	1	1	40
	HSC	KCTD12	potassium channel tetramerization domain containing 12	ENSP00000366694	Q96CX2	37	1	9	185
	HSC	KCTD18	potassium channel tetramerization domain containing 18	ENSP00000352941;ENSP00000386751	Q6PI47;Q6PI47-2;Q6PI47-3	37	3	6	180
	HSC	FPGS	folylpolyglutamate synthase	ENSP00000362344;ENSP00000377309;ENSP00000362322;ENSP00000362325;ENSP00000406328;ENSP00000400007;ENSP00000486766	Q05932;Q05932-4;Q05932-3;Q05932-2;Q5JU21;Q5JU20;Q5JU23	23	7	4	30
	HSC	H6PD	hexose-6-phosphate dehydrogenase (glucose 1-dehydrogenase)	ENSP00000366620;ENSP00000473348	O95479;R4GMU1	37	2	19	580
	HSC	DCP1A	decapping mRNA 1A	ENSP00000476046;ENSP00000476386;ENSP00000479387;ENSP00000477594;ENSP00000480912	B4DHN9;Q9NPI6;A0A087WXD0;A0A087WVE6;A0A087WT55	33	5	8	100
	HSC	BCR	breakpoint cluster region	ENSP00000352535;ENSP00000303507;ENSP00000396531	P11274;P11274-2;H0Y554	37	3	11	240
	HSC	TAF7	TAF7 RNA polymerase II, TATA box binding protein (TBP)-associated factor, 55kDa	ENSP00000312709	Q15545	37	1	7	130
	HSC	TAF6	TAF6 RNA polymerase II, TATA box binding protein (TBP)-associated factor, 80kDa	ENSP00000428071;ENSP00000416396;ENSP00000413614;ENSP00000399982;ENSP00000390073;ENSP00000410012;ENSP00000344537;ENSP00000406315;ENSP00000419555;ENSP00000390220;ENSP00000389575;ENSP00000412346;ENSP00000419760;ENSP00000428639	F8WEJ7;C9JFL8;C9JIS2;E5RKA5;E5RHA1;C9J7C4;J3KR72;P49848-2;P49848-3;C9JTY6;C9JHQ8;C9J088;P49848	37	13	13	225
	HSC	TAF5	TAF5 RNA polymerase II, TATA box binding protein (TBP)-associated factor, 100kDa	ENSP00000358854	Q15542-2;Q15542	37	2	5	95
	HSC	TAF4	TAF4 RNA polymerase II, TATA box binding protein (TBP)-associated factor, 135kDa	ENSP00000252996;ENSP00000486663;ENSP00000476294	O00268;V9GY14	37	2	7	120
	HSC	PCID2	PCI domain containing 2	ENSP00000364626;ENSP00000364628;ENSP00000479494;ENSP00000364608;ENSP00000246505;ENSP00000364606;ENSP00000337405	Q5JVF3;Q5JVF3-2;Q5JVF3-3;Q5JVF3-4	37	4	8	230
	HSC	USP10	ubiquitin specific peptidase 10	ENSP00000462762;ENSP00000454987;ENSP00000455865;ENSP00000457411;ENSP00000219473;ENSP00000455712;ENSP00000454751;ENSP00000458089	H3BNA1;Q14694-2;Q14694-3;H3BNS8;H3BQC6;Q14694;J3KT19;H3BQP1;H3BVF1	37	9	20	790
	HSC	HMOX2	heme oxygenase 2	ENSP00000394103;ENSP00000487673;ENSP00000459214;ENSP00000478785;ENSP00000483319;ENSP00000481811;ENSP00000391637;ENSP00000488170;ENSP00000480515;ENSP00000458592;ENSP00000487781;ENSP00000459203;ENSP00000219700;ENSP00000381595;ENSP00000484423;ENSP00000484422;ENSP00000458797;ENSP00000488579;ENSP00000488769;ENSP00000481295;ENSP00000488577;ENSP00000460992;ENSP00000484467;ENSP00000385100;ENSP00000488904…	I3L4P8;I3L276;I3L159;I3L1Y2;I3L1F5;P30519-2;A0A087WT44;P30519;I3L463	37	9	9	185
	HSC	DDAH2	dimethylarginine dimethylaminohydrolase 2	ENSP00000364949;ENSP00000412800;ENSP00000405515;ENSP00000405005;ENSP00000416012;ENSP00000372901;ENSP00000364943;ENSP00000364945;ENSP00000382935;ENSP00000382936;ENSP00000394578;ENSP00000395372;ENSP00000408148;ENSP00000390549;ENSP00000391632;ENSP00000391833;ENSP00000409450;ENSP00000402854;ENSP00000402594;ENSP00000404851;ENSP00000412327;ENSP00000414074;ENSP00000403154;ENSP00000410144;ENSP00000409396…	H0Y7N1;Q5SRR8;O95865;Q5SSV3	37	4	13	775
	HSC	AIF1	allograft inflammatory factor 1	ENSP00000399621;ENSP00000393996;ENSP00000397842;ENSP00000372965;ENSP00000372966;ENSP00000413709;ENSP00000399901;ENSP00000398013;ENSP00000393114;ENSP00000394278;ENSP00000416061;ENSP00000391720;ENSP00000338776;ENSP00000415805;ENSP00000401433;ENSP00000400538;ENSP00000365227;ENSP00000365217	P55008;Q5STX8;P55008-2;P55008-3	37	4	8	165
	HSC	AGPS	alkylglycerone phosphate synthase	ENSP00000264167;ENSP00000386688	B8ZZ81;O00116	37	2	17	525
	HSC	ALAD	aminolevulinate dehydratase	ENSP00000392748;ENSP00000386284	B7ZBK6;P13716-2;P13716	37	3	7	200
	HSC	STOM	stomatin	ENSP00000445764;ENSP00000339607;ENSP00000286713	P27105;P27105-2;F8VSL7	37	3	9	620
	HSC	ALG9	ALG9, alpha-1,2-mannosyltransferase	ENSP00000432442;ENSP00000482437;ENSP00000381090;ENSP00000482396;ENSP00000484200;ENSP00000435517;ENSP00000479335;ENSP00000482975;ENSP00000478246;ENSP00000480661	Q9H6U8;Q9H6U8-4;H0YCW6;Q9H6U8-2;Q9H6U8-3;A0A087WZ62;A0A087WVC0;A0A087WTZ3;A0A087WZY8;A0A087WX16	33	10	3	55
	HSC	LRRCC1	leucine rich repeat and coiled-coil centrosomal protein 1	ENSP00000353538;ENSP00000394695	Q9C099;Q9C099-2	9	2	2	10
	HSC	NPLOC4	NPL4 homolog, ubiquitin recognition factor	ENSP00000459462;ENSP00000460465;ENSP00000331487;ENSP00000461478;ENSP00000363879;ENSP00000461543	I3L283;Q8TAT6-2;I3L4S2;I3L4U9;Q8TAT6;I3L3I1	37	6	10	345
	HSC	CSNK1A1	casein kinase 1, alpha 1	ENSP00000421689;ENSP00000430252;ENSP00000475633;ENSP00000367074;ENSP00000475969;ENSP00000475319;ENSP00000261798;ENSP00000421268;ENSP00000427031;ENSP00000425366;ENSP00000426747	P48729;D6RGE5;D6REM4;E7ETM0;U3KQK7;E5RG27;U3KQ83;H0Y9X2;U3KPX3;P48729-3;P48729-2	37	11	4	140
	HSC	PIK3C2A	phosphatidylinositol-4-phosphate 3-kinase, catalytic subunit type 2 alpha	ENSP00000265970;ENSP00000436969	O00443;E9PPP3;O00443-2	4	3	1	5
	HSC	PSMA3	proteasome subunit alpha 3	ENSP00000216455;ENSP00000450573;ENSP00000390491;ENSP00000452437;ENSP00000452056;ENSP00000451461	G3V4X5;P25788;G3V3W4;P25788-2;H0YJ03;G3V5N4	37	6	16	895
	HSC	SMIM8	small integral membrane protein 8	ENSP00000476881;ENSP00000476945;ENSP00000376603;ENSP00000477133;ENSP00000476709;ENSP00000229570	V9GYF9;V9GYL2;Q96KF7	27	3	2	40
	HSC	SSBP4	single stranded DNA binding protein 4	ENSP00000486132;ENSP00000270061;ENSP00000472975;ENSP00000252807;ENSP00000475538;ENSP00000476092	Q9BWG4;U3KQP2;U3KQ46;M0R338;Q9BWG4-2	25	5	2	30
	HSC	AP2M1	adaptor-related protein complex 2, mu 1 subunit	ENSP00000416688;ENSP00000403362;ENSP00000409081;ENSP00000402051;ENSP00000371894;ENSP00000395438;ENSP00000292807;ENSP00000404031;ENSP00000404326;ENSP00000402592;ENSP00000481563	E9PFW3;Q96CW1;C9JJD3;C9JGT8;Q96CW1-2;C9JJ47;C9JPV8;C9JTK4;H7C4C3;A0A087WY71	37	10	18	720
	HSC	PDCD6	programmed cell death 6	ENSP00000264933;ENSP00000422085;ENSP00000423815;;ENSP00000485024;ENSP00000482332;ENSP00000425370	O75340;O75340-2;A0A087WZ38;A0A024QZ42;H0Y9X3	37	5	6	90
	HSC	SLC7A6OS	solute carrier family 7, member 6 opposite strand	ENSP00000481459;ENSP00000461470;ENSP00000263997;ENSP00000483575	Q96CW6;A0A087X0P9;I3L4S1;A0A087WY19	27	4	1	30
	HSC	PDCD4	programmed cell death 4 (neoplastic transformation inhibitor)	ENSP00000280154;ENSP00000376816;ENSP00000394668	Q53EL6-2;Q53EL6;Q5VZS7	37	3	17	1235
	HSC	PDCD5	programmed cell death 5	ENSP00000221784;ENSP00000466214;ENSP00000476525;ENSP00000467737;ENSP00000368620;ENSP00000468741	X6R2P6;O14737-2;K7EQA1;O14737;Q3HM38;K7ESJ4	37	6	9	555
	HSC	PRUNE	prune exopolyphosphatase	ENSP00000271620;ENSP00000357932;ENSP00000357933;ENSP00000357930;ENSP00000357931;ENSP00000387696;ENSP00000392632	Q86TP1-7;Q86TP1-6;Q86TP1-5;Q86TP1-4;Q86TP1-3;Q86TP1-2;Q86TP1;Q5SZG1;Q5SZF2	37	9	6	195
	HSC	MINA	MYC induced nuclear antigen	ENSP00000377748;ENSP00000353395;ENSP00000328251;ENSP00000424530;ENSP00000424955	Q8IUF8-4;H0Y9L8;Q8IUF8;Q8IUF8-2;Q8IUF8-3	37	5	6	105
	HSC	HDLBP	high density lipoprotein binding protein	ENSP00000390942;ENSP00000403913;ENSP00000405109;ENSP00000413805;ENSP00000387782;ENSP00000413891;ENSP00000403693;ENSP00000388876;ENSP00000403807;ENSP00000362389;ENSP00000399139;ENSP00000390290;ENSP00000416559;ENSP00000405180;ENSP00000409868;ENSP00000394205;ENSP00000408582;ENSP00000393766;ENSP00000396964;ENSP00000411211	C9JZI8;C9JT62;Q00341;C9JHN6;C9JHZ8;H7BZC3;C9JES8;H0Y394;C9JBS3;C9JEJ8;C9J5E5;A0A088AWM1;C9JHS7;H7C2D1;C9JK79;C9JMQ6;C9JIZ1;C9JQ82;Q00341-2;H7C0A4;H7C3D0	37	21	49	1450
	HSC	ERP44	endoplasmic reticulum protein 44	ENSP00000262455	Q9BS26	37	1	11	535
	HSC	ARFGEF1	ADP-ribosylation factor guanine nucleotide-exchange factor 1 (brefeldin A-inhibited)	ENSP00000429560;ENSP00000430891;ENSP00000428429;ENSP00000262215;ENSP00000429002	E5RHL7;Q9Y6D6;E5RHZ1;E5RIF2;E5RJN9	37	5	13	290
	HSC	ARFGEF2	ADP-ribosylation factor guanine nucleotide-exchange factor 2 (brefeldin A-inhibited)	ENSP00000360985	Q9Y6D5	37	1	10	150
	HSC	VPS26A	VPS26 retromer complex component A	ENSP00000474611;ENSP00000378532;ENSP00000263559;ENSP00000362480;ENSP00000473746	O75436-2;O75436;S4R3Q6;S4R2Y3	37	4	12	455
	HSC	VPS26B	VPS26 retromer complex component B	ENSP00000281187;ENSP00000434162;ENSP00000431672	Q4G0F5;H0YCI7	37	2	12	200
	HSC	SMU1	smu-1 suppressor of mec-8 and unc-52 homolog (C. elegans)	ENSP00000380336	Q2TAY7-2;Q2TAY7	37	2	19	815
	HSC	OXCT1	3-oxoacid CoA transferase 1	ENSP00000421143;ENSP00000196371;ENSP00000425348;ENSP00000423144	P55809;P55809-2;E9PDW2	37	3	20	1065
	HSC	RHCE	Rh blood group, CcEe antigens	ENSP00000431741	H0YCJ8	4	1	1	5
	HSC	CIC	capicua transcriptional repressor	ENSP00000459719;ENSP00000458543;ENSP00000458663;ENSP00000460230;ENSP00000459011	I3L1Q4;Q96RK0;I3L373;I3L2J0;I3L135	37	5	5	85
	HSC	KARS	lysyl-tRNA synthetase	ENSP00000455488;ENSP00000325448;ENSP00000456185;ENSP00000303043;ENSP00000458028;ENSP00000456786;ENSP00000462057	H3BPV7;H3BRC9;H3BVA8;Q15046-2;H3BSN6;Q15046;J3KRL2	37	7	28	1850
	HSC	RAB39B	RAB39B, member RAS oncogene family	ENSP00000358466	Q96DA2	18	1	4	20
	HSC	SSRP1	structure specific recognition protein 1	ENSP00000434546;ENSP00000431154;ENSP00000278412	E9PPZ7;Q08945;E9PMD4	37	3	18	745
	HSC	TAF6L	TAF6-like RNA polymerase II, p300/CBP-associated factor (PCAF)-associated factor, 65kDa	ENSP00000434662;ENSP00000294168;ENSP00000435116;ENSP00000435443	E9PP94;Q9Y6J9;E9PK90;E9PLV8	37	4	7	115
	HSC	TATDN1	TatD DNase domain containing 1	ENSP00000430274;ENSP00000430756;ENSP00000428109;ENSP00000276692;ENSP00000428336;ENSP00000430201;ENSP00000428609;ENSP00000476180;ENSP00000430481;ENSP00000427807	Q6P1N9;H0YBX2;U3KQS5;E5RK70;E5RG17;G5EA19;E5RID7;Q6P1N9-2;E5RGF2;E5RG62	37	10	7	220
	HSC	TATDN3	TatD DNase domain containing 3	ENSP00000431379;ENSP00000431376;ENSP00000355941;ENSP00000355940;ENSP00000434801;ENSP00000436364;ENSP00000433755;ENSP00000434276	E9PRA1;Q17R31;E9PP81;Q17R31-2;Q17R31-3;Q17R31-4;Q17R31-5;H0YCC7	15	8	3	25
	HSC	C1orf174	chromosome 1 open reading frame 174	ENSP00000355306	Q8IYL3	37	1	5	150
	HSC	RPIA	ribose 5-phosphate isomerase A	ENSP00000283646	P49247	37	1	8	345
	HSC	INTS10	integrator complex subunit 10	ENSP00000381064;ENSP00000428608;ENSP00000428300;ENSP00000429117;ENSP00000429534;ENSP00000430446	H0YB36;Q9NVR2;H0YBH6;H0YAY7;H0YBB0;H0YBW3	32	6	6	85
	HSC	MTA1	metastasis associated 1	ENSP00000385702;ENSP00000384180;ENSP00000394106;ENSP00000450269;ENSP00000333633;ENSP00000395371;ENSP00000393438;ENSP00000448146;ENSP00000411493;ENSP00000389425;ENSP00000446480;	H0Y4T7;H0YIV8;Q13330-2;Q13330-3;F8W9Y9;F8VSM3;H7C3F3;Q13330;C9JJM0;E7ESY4;F8VPC5	37	11	16	515
	HSC	MTA2	metastasis associated 1 family, member 2	ENSP00000431797;ENSP00000431346;ENSP00000278823	O94776-2;O94776	37	2	29	1265
	HSC	MPHOSPH10	M-phase phosphoprotein 10 (U3 small nucleolar ribonucleoprotein)	ENSP00000244230;ENSP00000475545	O00566;U3KQ48	37	2	11	230
	HSC	MTAP	methylthioadenosine phosphorylase	ENSP00000461932;ENSP00000385916;ENSP00000463424;ENSP00000464616;ENSP00000393507;ENSP00000369519	B4DUC8;J3QSB7;F2Z2F3;F8WES2;Q13126-5;Q13126;Q13126-4;Q13126-7;Q13126-6;Q13126-3;Q13126-2	37	11	10	480
	HSC	BICD2	bicaudal D homolog 2 (Drosophila)	ENSP00000349351;ENSP00000364662	Q8TD16;Q8TD16-2	37	2	14	305
	HSC	SEC22B	SEC22 homolog B, vesicle trafficking protein (gene/pseudogene)	ENSP00000484017;ENSP00000463393	A0A087X1A9;O75396	37	2	10	995
	HSC	C2orf49	chromosome 2 open reading frame 49	ENSP00000386361;ENSP00000258457	C9J4K0;Q9BVC5-2;Q9BVC5	37	3	5	90
	HSC	C2orf47	chromosome 2 open reading frame 47	ENSP00000295079;ENSP00000376111	Q8WWC4	37	1	4	115
	HSC	C2orf43	lipid droplet associated hydrolase	ENSP00000237822;ENSP00000370480;ENSP00000396911;ENSP00000384267;ENSP00000487592;ENSP00000400910;ENSP00000483067;ENSP00000440570	Q9H6V9;C9JUM0;C9JHU6;B5MDU6;B5MCU4;Q9H6V9-2;Q9H6V9-3;Q9H6V9-4	32	8	4	50
	HSC	ELANE	elastase, neutrophil expressed	ENSP00000480128;ENSP00000263621;ENSP00000466090;ENSP00000488075	P08246	37	1	6	595
	HSC	AGL	amylo-alpha-1, 6-glucosidase, 4-alpha-glucanotransferase	ENSP00000354635;ENSP00000354971;ENSP00000355106;ENSP00000359180;ENSP00000359182;ENSP00000359184;ENSP00000294724	P35573;P35573-2;P35573-3	37	3	22	475
	HSC	AGK	acylglycerol kinase	ENSP00000347581;ENSP00000487274;ENSP00000418101;ENSP00000418789;ENSP00000458417;ENSP00000420776	E9PC15;Q53H12;E9PG39;Q53H12-2	37	4	14	455
	HSC	AGA	aspartylglucosaminidase	ENSP00000423798;ENSP00000264595;ENSP00000421471	H0Y8L9;P20933;H0Y9C7	37	3	7	230
	HSC	PDCD10	programmed cell death 10	ENSP00000420553;ENSP00000417876;ENSP00000420014;ENSP00000417309;ENSP00000420266;ENSP00000376506;ENSP00000417118;ENSP00000420308;ENSP00000420021;ENSP00000418160;ENSP00000418317;ENSP00000417202;ENSP00000420450;ENSP00000420424	C9J5C3;F8WDF3;C9J363;H7C5M9;Q9BUL8;C9J932;C9JSA3;C9JND6;C9J6F3	37	9	4	90
	HSC	PDCD11	programmed cell death 11	ENSP00000358812	Q14690	37	1	48	1140
	HSC	ATPIF1	ATPase inhibitory factor 1	ENSP00000437337;ENSP00000435579;ENSP00000335203	Q9UII2-2;Q9UII2-3;Q9UII2	37	3	4	255
	HSC	PIK3CA	phosphatidylinositol-4,5-bisphosphate 3-kinase, catalytic subunit alpha	ENSP00000263967;ENSP00000417479	P42336;C9JAM9	9	2	1	10
	HSC	PPP4C	protein phosphatase 4, catalytic subunit	ENSP00000455995;ENSP00000457915;ENSP00000457089;ENSP00000279387;ENSP00000461609	H3BV22;I3L4X0;P60510;H3BTA2	37	4	3	165
	HSC	PIK3CD	phosphatidylinositol-4,5-bisphosphate 3-kinase, catalytic subunit delta	ENSP00000443811;ENSP00000446444;ENSP00000366563;ENSP00000354410;ENSP00000486826	F8W9P4;O00329-2;Q5SR50;O00329	37	4	13	215
	HSC	PIK3CG	phosphatidylinositol-4,5-bisphosphate 3-kinase, catalytic subunit gamma	ENSP00000392258;ENSP00000417623;ENSP00000419260;ENSP00000352121	E9PDN7;P48736	37	2	6	85
	HSC	RAB11B	RAB11B, member RAS oncogene family	ENSP00000471148;ENSP00000333547	Q15907	14	1	1	15
	HSC	SCLY	selenocysteine lyase	ENSP00000387162;ENSP00000414165;ENSP00000404444;ENSP00000402078;ENSP00000414053;ENSP00000416344;ENSP00000401401;ENSP00000392517;ENSP00000391361;ENSP00000406710	Q96I15;Q96I15-2;H7C4A1;H7C3V9;H7C1N7;H7C1S7;H7C277;C9JNL5;F8WBU3;H7C2M1;F8WCL3	37	11	9	180
	HSC	GCC2	GRIP and coiled-coil domain containing 2	ENSP00000475234;ENSP00000387350;ENSP00000386997;ENSP00000307939;ENSP00000475798;ENSP00000376996;ENSP00000419969;ENSP00000482844	A0A087WZR8;Q8IWJ2;U3KQE0;U3KPU4;H7BYJ9;B8ZZA5;B8ZZW2	32	7	9	120
	HSC	DIMT1	DIM1 dimethyladenosine transferase 1 homolog	ENSP00000199320;ENSP00000427193	Q9UNQ2;D6RCL3	37	2	7	115
	HSC	POLR3GL	polymerase (RNA) III (DNA directed) polypeptide G (32kD)-like	ENSP00000358319;ENSP00000358320	Q9BT43;A6NGX6	29	2	2	40
	HSC	PIK3C3	phosphatidylinositol 3-kinase, catalytic subunit type 3	ENSP00000381845;ENSP00000464909;ENSP00000465621;ENSP00000466946;ENSP00000262039;ENSP00000473061;ENSP00000472926	A8MYT4;Q8NEB9;K7EKH3;K7ENH3;K7EIV6;M0R308;M0R386	37	7	12	240
	HSC	PARP16	poly (ADP-ribose) polymerase family, member 16	ENSP00000261888;ENSP00000396118	Q8N5Y8;Q8N5Y8-2;Q8N5Y8-3	10	3	1	10
	HSC	PARP14	poly (ADP-ribose) polymerase family, member 14	ENSP00000420649;ENSP00000418535;ENSP00000418194	H7C4Y3;Q460N5-1;Q460N5-3;H7C5R8;Q460N5-5;Q460N5-4;Q460N5	37	7	22	365
	HSC	MAZ	MYC-associated zinc finger protein (purine-binding transcription factor)	ENSP00000455794;ENSP00000455726;ENSP00000461630;ENSP00000313362;ENSP00000219782;ENSP00000458201;ENSP00000480440;ENSP00000455913;ENSP00000460057;ENSP00000443956	P56270;I3L2Z5;H3BQS2;I3L0M3;H3BQI4;I3L4Y2;P56270-3;P56270-2;A0A087WWR2;P56270-4	37	10	6	85
	HSC	PARP12	poly (ADP-ribose) polymerase family, member 12	ENSP00000417730;ENSP00000263549;ENSP00000417606	G5E9U9;Q9H0J9;H7C4L8	32	3	6	65
	HSC	ERI3	ERI1 exoribonuclease family member 3	ENSP00000390710;ENSP00000361331;ENSP00000361333;ENSP00000396764;ENSP00000412291	H0Y4B0;O43414;O43414-2;O43414-3;F6QUN3;F6UGJ8	28	6	3	50
	HSC	PARP10	poly (ADP-ribose) polymerase family, member 10	ENSP00000434776;ENSP00000314320;ENSP00000431620;ENSP00000432733;ENSP00000325618;ENSP00000436301;ENSP00000431818;ENSP00000435793;ENSP00000436697;ENSP00000434005;ENSP00000435161;ENSP00000431250;ENSP00000436333;ENSP00000432204;ENSP00000434411;ENSP00000433990	Q53GL7;E9PK67;F8W8G7;E9PPE7;E9PNI7;E9PJI2;E9PPV8;E9PPU2;E9PIA6;E9PSG8;E9PM86;E9PSE7;E9PQQ6;E9PIK9;E9PLE8	37	15	11	240
	HSC	ERI1	exoribonuclease 1	ENSP00000250263;ENSP00000430651;ENSP00000429615;ENSP00000430190	E5RIV7;Q8IV48	37	2	7	170
	HSC	ACLY	ATP citrate lyase	ENSP00000345398;ENSP00000466259;ENSP00000377474;ENSP00000464717;ENSP00000468705;ENSP00000253792;ENSP00000445349	P53396;K7EIE7;P53396-2;B4E3P0;K7ESG8	37	5	42	2145
	HSC	EVL	Enah/Vasp-like	ENSP00000384720;ENSP00000452156;ENSP00000451761;ENSP00000451226;ENSP00000451821;ENSP00000376652;ENSP00000452327;ENSP00000481825;ENSP00000437904;ENSP00000450979;ENSP00000450723	B7Z3I5;A0A087WYI2;G3V5F7;Q9UI08;H0YJN0;H0YJL6;G3V314;G3V3G2;G3V535;Q9UI08-2;G3V2K5	37	11	14	460
	HSC	ALDH3A2	aldehyde dehydrogenase 3 family, member A2	ENSP00000462933;ENSP00000458942;ENSP00000464153;ENSP00000378942;ENSP00000463637;ENSP00000486085;ENSP00000464453;ENSP00000461916;ENSP00000487353;ENSP00000459977;ENSP00000345774;ENSP00000176643;ENSP00000395845;ENSP00000463128;ENSP00000458397;ENSP00000486283;ENSP00000462964	I3L2W1;J3KTD9;P51648-2;J3QRD1;I3L1M4;P51648;J3QS00;I3L0X1;C9JGJ2;J3QKK9;J3KTG1	37	11	8	295
	HSC	MGST2	microsomal glutathione S-transferase 2	ENSP00000424278;ENSP00000482639;ENSP00000423008;ENSP00000265498	Q99735-2;Q99735	37	2	2	145
	HSC	EDC3	enhancer of mRNA decapping 3	ENSP00000457128;ENSP00000455580;ENSP00000457170;ENSP00000455589;ENSP00000320503;ENSP00000455503;ENSP00000455870;ENSP00000456805;ENSP00000457523;ENSP00000454317;ENSP00000455393;ENSP00000401343;ENSP00000454885	H3BQ37;H3BTH0;H3BTD6;H3BPW9;H3BNJ7;H3BSQ0;H3BMB8;H3BU87;Q96F86;H3BQP5;H3BPN4	37	11	13	325
	HSC	EDC4	enhancer of mRNA decapping 4	ENSP00000351811;ENSP00000459624	Q6P2E9-2;I3L2F4;Q6P2E9	37	3	21	530
	HSC	ZNF451	zinc finger protein 451	ENSP00000350083;ENSP00000421645;ENSP00000359740;ENSP00000359742;ENSP00000427558;;ENSP00000424723	Q9Y4E5;Q9Y4E5-2;E9PH99;D6RIA1;D6RAV4;Q9Y4E5-4	37	6	14	210
	HSC	CSDE1	cold shock domain containing E1, RNA-binding	ENSP00000407724;ENSP00000351329;ENSP00000358543;ENSP00000432958;ENSP00000261443;ENSP00000431562;ENSP00000435185;ENSP00000342408;ENSP00000431770;ENSP00000431297;ENSP00000481762;ENSP00000437159	E9PNG3;E9PLD4;E9PJK7;O75534;O75534-2;E9PKN4;E9PLT0;O75534-3;O75534-4	37	9	42	1455
	HSC	BACH2	BTB and CNC homology 1, basic leucine zipper transcription factor 2	ENSP00000345642;ENSP00000437473;ENSP00000257749	Q9BYV9	4	1	1	5
	HSC	GMDS	GDP-mannose 4,6-dehydratase	ENSP00000436726;ENSP00000370194	O60547;O60547-2	37	2	20	625
	HSC	LSS	lanosterol synthase (2,3-oxidosqualene-lanosterol cyclase)	ENSP00000487196;ENSP00000391368;ENSP00000429133;ENSP00000409191;ENSP00000410678;ENSP00000348762;ENSP00000380837	C9J315;P48449;P48449-2;P48449-3;H7C3A5	37	5	9	225
	HSC	AGPAT3	1-acylglycerol-3-phosphate O-acyltransferase 3	ENSP00000443510;ENSP00000332989;ENSP00000381140;ENSP00000291572;ENSP00000413906;ENSP00000381138;ENSP00000414440;ENSP00000381135;ENSP00000412079	C9J184;C9JL26;Q9NRZ7;Q9NRZ7-2;Q9NRZ7-3	37	5	6	140
	HSC	AGPAT1	1-acylglycerol-3-phosphate O-acyltransferase 1	ENSP00000398016;ENSP00000415015;ENSP00000412805;ENSP00000392820;ENSP00000389516;ENSP00000382725;ENSP00000406614;ENSP00000382726;ENSP00000382721;ENSP00000390988;ENSP00000382723;ENSP00000364245;ENSP00000387810;ENSP00000406615;ENSP00000364248;ENSP00000378874;ENSP00000382728;ENSP00000378877;ENSP00000405565;ENSP00000395863;ENSP00000378875;ENSP00000412304;ENSP00000388253;ENSP00000401410;ENSP00000408842…	Q99943	37	1	5	85
	HSC	MPV17	MpV17 mitochondrial inner membrane protein	ENSP00000383955;ENSP00000349713;ENSP00000385671;ENSP00000384586;ENSP00000369383;ENSP00000406441;ENSP00000405235;ENSP00000233545	H0Y6M5;B5MC53;B5MCF8;P39210;E7EX18;A8MPV4;C9J473	4	7	1	5
	HSC	RBM12B	RNA binding motif protein 12B	ENSP00000427729;ENSP00000487257;ENSP00000382239;ENSP00000430474;ENSP00000428269;ENSP00000429807;ENSP00000430466	B9ZVT1;Q8IXT5;E5RHG1;E5RJ83;E5RJW8;E5RJV8	37	6	26	505
	HSC	ANAPC2	anaphase promoting complex subunit 2	ENSP00000314004	Q9UJX6;Q9UJX6-2	28	2	2	40
	HSC	ANAPC5	anaphase promoting complex subunit 5	ENSP00000415061;ENSP00000440800;ENSP00000437857;ENSP00000261819;ENSP00000439875;ENSP00000445191;ENSP00000438754	F5H0F9;Q9UJX4-2;Q9UJX4-3;F5H3S5;F5GY68;H0YFB5;Q9UJX4;F5H0N1	33	8	5	70
	HSC	ANAPC4	anaphase promoting complex subunit 4	ENSP00000426654;ENSP00000318775;ENSP00000421840	Q9UJX5;Q9UJX5-3;Q9UJX5-2;D6RAP6	32	4	5	75
	HSC	ANAPC7	anaphase promoting complex subunit 7	ENSP00000402314;ENSP00000394394;ENSP00000450293	Q9UJX3-2;Q9UJX3;H0YIW2	37	3	5	135
	HSC	RPS6KA1	ribosomal protein S6 kinase, 90kDa, polypeptide 1	ENSP00000486881;ENSP00000435412;ENSP00000487553;ENSP00000487166;ENSP00000363283;ENSP00000363281;ENSP00000487349;ENSP00000432281;ENSP00000486031;ENSP00000431651;ENSP00000486849;ENSP00000363278	E9PGT3;Q15418-3;Q15418-2;Q15418;E9PRI4;E9PAN7	37	6	10	175
	HSC	RPS6KA3	ribosomal protein S6 kinase, 90kDa, polypeptide 3	ENSP00000407655;ENSP00000368884;ENSP00000388512	P51812;B1AXG2;B1AXG1	37	3	17	505
	HSC	RPS6KA4	ribosomal protein S6 kinase, 90kDa, polypeptide 4	ENSP00000435580;ENSP00000333896	E9PJN1;O75676-2;O75676	37	3	17	415
	HSC	RPS6KA5	ribosomal protein S6 kinase, 90kDa, polypeptide 5	ENSP00000450591;ENSP00000442803;ENSP00000479667;ENSP00000402787;ENSP00000451305	O75582;G3V2D1;B7Z2Y5;O75582-2;H0YJE1	32	5	5	70
	HSC	PISD	phosphatidylserine decarboxylase	ENSP00000266095;ENSP00000412169;ENSP00000380637;ENSP00000371586;ENSP00000391739;ENSP00000414395	B1AKM6;Q9UG56-2;H0Y7P7;B1AKM8;Q9UG56	37	5	5	105
	HSC	PSMD14	proteasome 26S subunit, non-ATPase 14	ENSP00000386541	O00487	37	1	12	410
	HSC	PSMD11	proteasome 26S subunit, non-ATPase 11	ENSP00000464475;ENSP00000261712;ENSP00000464434;ENSP00000393185;ENSP00000462683	J3QRY4;J3QS13;O00231;O00231-2;J3KSW3	37	5	17	620
	HSC	PSMD10	proteasome 26S subunit, non-ATPase 10	ENSP00000354906;ENSP00000361370;ENSP00000217958;ENSP00000345963;ENSP00000361369	B1AJY7;B1AJY6;B1AJY5;O75832-2;O75832	37	5	5	140
	HSC	PSMD13	proteasome 26S subunit, non-ATPase 13	ENSP00000436186;ENSP00000333811;ENSP00000433364;ENSP00000396937;ENSP00000433115;ENSP00000478756	E9PL38;A0A087WUL9;Q9UNM6;H0YD73;Q9UNM6-2;J3KNQ3	37	6	15	650
	HSC	PSMD12	proteasome 26S subunit, non-ATPase 12	ENSP00000348442;ENSP00000462525;ENSP00000463017;ENSP00000349667	J3KTJ5;O00232-2;O00232;J3KSK1	37	4	17	670
	HSC	UTP23	UTP23, small subunit (SSU) processome component, homolog (yeast)	ENSP00000308332;ENSP00000429962	Q9BRU9-2;Q9BRU9;E5RGP0	14	3	2	15
	HSC	UTP20	UTP20, small subunit (SSU) processome component, homolog (yeast)	ENSP00000261637	O75691	37	1	23	530
	HSC	RTFDC1	replication termination factor 2 domain containing 1	ENSP00000400322;ENSP00000349906;ENSP00000379220	A2A2L6;A2A2L5;Q9BY42	37	3	14	410
	HSC	LOC102288414	Uncharacterized protein	ENSP00000432316;ENSP00000435188	E9PLD3;E9PRG8	18	2	2	35
	HSC	GANAB	glucosidase, alpha; neutral AB	ENSP00000434921;ENSP00000442962;ENSP00000340466;ENSP00000435306;ENSP00000349053;ENSP00000434805;ENSP00000432181;ENSP00000433799	F5H6X6;E9PKU7;Q14697-3;Q14697-2;E9PNH1;Q14697	37	6	38	2050
	HSC	VAPB	VAMP (vesicle-associated membrane protein)-associated protein B and C	ENSP00000379147;ENSP00000417175;ENSP00000430426	O95292;O95292-2;E5RK64	37	3	10	260
	HSC	VAPA	VAMP (vesicle-associated membrane protein)-associated protein A, 33kDa	ENSP00000382880;ENSP00000345656;ENSP00000463155;	Q9P0L0;J3QKM9;Q9P0L0-2	37	3	18	860
	HSC	EXOSC10	exosome component 10	ENSP00000366135;ENSP00000465008;ENSP00000307307	Q01780;Q01780-2;K7EJ37	37	3	31	855
	HSC	ARF6	ADP-ribosylation factor 6	ENSP00000298316	P62330	32	1	3	120
	HSC	ARF5	ADP-ribosylation factor 5	ENSP00000000233;ENSP00000412701	C9J1Z8;P84085	37	2	4	320
	HSC	ARF4	ADP-ribosylation factor 4	ENSP00000420254;ENSP00000417501;ENSP00000306010;ENSP00000475828	C9JAK5;P18085;C9JPM4;U3KQF2	37	4	3	135
	HSC	MOB2	MOB kinase activator 2	ENSP00000328694;ENSP00000479647	Q70IA6-3;Q70IA6-2;Q70IA6;A0A087WVS8	37	4	5	155
	HSC	RAB11FIP1	RAB11 family interacting protein 1 (class I)	ENSP00000430009;ENSP00000331342;ENSP00000430680;ENSP00000287263	Q6WKZ4;Q6WKZ4-2;E7EX40;Q6WKZ4-3;Q6WKZ4-5	32	5	4	70
	HSC	MYL6B	myosin, light chain 6B, alkali, smooth muscle and non-muscle	ENSP00000450385;ENSP00000446643;ENSP00000446965	P14649;F8W1I5	37	2	4	55
	HSC	IFIH1	interferon induced with helicase C domain 1	ENSP00000408450;ENSP00000263642	Q9BYX4	10	1	2	10
	HSC	ACTR10	actin-related protein 10 homolog (S. cerevisiae)	ENSP00000477173;ENSP00000254286;ENSP00000452135;ENSP00000450796;ENSP00000438183;ENSP00000452586;ENSP00000451289;ENSP00000451336	G3V5Y4;V9GYX7;F6S9Y6;G3V2Q5;Q9NZ32;G3V524;H0YJD9;H0YJE8	37	8	9	160
	HSC	HMGB3	high mobility group box 3	ENSP00000442758;ENSP00000405601;ENSP00000417027;ENSP00000410354;ENSP00000359393	E7EQU1;E7ES08;E9PES6;O15347	37	4	8	220
	HSC	HMGB2	high mobility group box 2	ENSP00000296503;ENSP00000404912;ENSP00000423001;ENSP00000393448	P26583;D6R9A6	37	2	13	725
	HSC	HMGB1	high mobility group box 1	ENSP00000382412;ENSP00000382417;ENSP00000384678;ENSP00000369904;ENSP00000345347;ENSP00000343040	P09429;Q5T7C6;Q5T7C4	32	3	5	130
	HSC	LRRC20	leucine rich repeat containing 20	ENSP00000350860;ENSP00000362321;ENSP00000413745;ENSP00000350255;ENSP00000378458;ENSP00000348043	Q8TCA0;Q8TCA0-2;Q8TCA0-3;X6RK58	14	4	1	15
	HSC	CHP1	cysteine and histidine-rich domain (CHORD) containing 1	ENSP00000335632;ENSP00000440490;ENSP00000452772;ENSP00000453392;ENSP00000454007	Q99653;H0YNG9;H0YLY7;H0YKE7;F5GX29	37	5	7	145
	HSC	FYCO1	FYVE and coiled-coil domain containing 1	ENSP00000296137;ENSP00000441178;ENSP00000388136;ENSP00000398517	Q9BQS8-3;Q9BQS8-2;Q9BQS8;Q9BQS8-4;C9J2W6;H7BZ74	37	6	12	165
	HSC	SPNS1	spinster homolog 1 (Drosophila)	ENSP00000454360;ENSP00000457011;ENSP00000318228;ENSP00000309945;ENSP00000335494;ENSP00000306050;ENSP00000455429;ENSP00000456119;ENSP00000455467	Q9H2V7;H3BMF4;H3BR82;H3BPQ9;H3BT44;Q9H2V7-2;Q9H2V7-3;Q9H2V7-5;H3BPT8;Q9H2V7-4	32	10	2	50
	HSC	RAB2A	RAB2A, member RAS oncogene family	ENSP00000432855;ENSP00000431846;ENSP00000398054;ENSP00000262646;ENSP00000431589	E9PKL7;P61019;H7C125;P61019-2;H0YD31	37	5	4	300
	HSC	RAB2B	RAB2B, member RAS oncogene family	ENSP00000380869	Q8WUD1-2;Q8WUD1	14	2	1	15
	HSC	ARL15	ADP-ribosylation factor-like 15	ENSP00000433427;ENSP00000478984	A0A087WUW9;Q9NXU5	28	2	1	30
	HSC	GCHFR	GTP cyclohydrolase I feedback regulator	ENSP00000260447;ENSP00000453871;ENSP00000453640;ENSP00000454195	H0YNX7;P30047-2;P30047	19	3	1	20
	HSC	CBLB	Cbl proto-oncogene B, E3 ubiquitin protein ligase	ENSP00000384938;ENSP00000384816;ENSP00000264122	Q13191-3;Q13191-2;Q13191;B5MC15	9	4	1	10
	HSC	PEX14	peroxisomal biogenesis factor 14	ENSP00000465473;ENSP00000349016	K7EK59;O75381;O75381-2	37	3	5	140
	HSC	CLIP2	CAP-GLY domain containing linker protein 2	ENSP00000417597;ENSP00000378500;ENSP00000223398;ENSP00000355151;	Q9UDT6;Q9UDT6-2;H7C4L6	37	3	31	705
	HSC	CLIP1	CAP-GLY domain containing linker protein 1	ENSP00000439472;ENSP00000445531;ENSP00000479322;ENSP00000438743;ENSP00000351665;ENSP00000437786;ENSP00000441409;ENSP00000446379;ENSP00000303585;ENSP00000355314;ENSP00000439093;ENSP00000445387	F5H0N7;F5H1T5;J3KP58;F5H6A0;P30622-2;P30622-1;P30622;F5H270;F6VGP8;F5H367	37	10	33	430
	HSC	CLIP4	CAP-GLY domain containing linker protein family, member 4	ENSP00000327009;ENSP00000384242;ENSP00000385594	Q8N3C7	18	1	2	35
	HSC	MNDA	myeloid cell nuclear differentiation antigen	ENSP00000406800;ENSP00000357123	H0Y6P3;P41218	37	2	22	710
	HSC	CDC37L1	cell division cycle 37-like 1	ENSP00000371278;ENSP00000371282	Q7L3B6;B1AL69	37	2	3	55
	HSC	CD48	CD48 molecule	ENSP00000357024;ENSP00000357025;ENSP00000484431	A0A087X1S7;P09326-2;P09326	18	3	3	25
	HSC	CD44	CD44 molecule (Indian blood group)	ENSP00000404447;ENSP00000432704;ENSP00000434920;ENSP00000389830;ENSP00000432718;ENSP00000432405;ENSP00000309732;ENSP00000278385;ENSP00000263398;ENSP00000278386;ENSP00000434530;ENSP00000398099;ENSP00000398632;ENSP00000395953;ENSP00000434465;ENSP00000392331;ENSP00000279452;ENSP00000435377	P16070-15;P16070-14;P16070-17;P16070-16;P16070-11;P16070-10;P16070-13;P16070-12;Q86UZ1;P16070-19;P16070-18;P16070;P16070-9;P16070-8;H0YDW7;P16070-5;P16070-4;P16070-7;P16070-6;H0YCV9;P16070-3;H0Y5E4;H0YDX6;H0YD13;H0YD17;E9PKC6;H0Y2P0;H0YE40;J3KN83	37	29	10	810
	HSC	CD47	CD47 molecule	ENSP00000355361;ENSP00000347512;ENSP00000381309	Q08722-4;Q08722-3;Q08722-2;Q08722;H7BYS8	37	5	4	300
	HSC	CD46	CD46 molecule, complement regulatory protein	ENSP00000346912;ENSP00000356008;ENSP00000350346;ENSP00000418471;ENSP00000314664;ENSP00000356014;ENSP00000353342;ENSP00000350893;ENSP00000356009;ENSP00000313875;ENSP00000473449	P15529-5;P15529-2;P15529-4;P15529-3;P15529-16;P15529-15;P15529-14;P15529-13;P15529-12;P15529-11;P15529-10;P15529-7;P15529;P15529-8;P15529-9;P15529-6;R4GN18	37	17	6	120
	HSC	DMTN	dematin actin binding protein	ENSP00000265800;ENSP00000350977;ENSP00000430382;ENSP00000397904;ENSP00000416111;ENSP00000428415;ENSP00000430618;ENSP00000429116;ENSP00000429377;ENSP00000401291;ENSP00000427866;ENSP00000370879;ENSP00000429948;ENSP00000428733;ENSP00000429234;ENSP00000430609;ENSP00000428063;ENSP00000478536;ENSP00000477684;ENSP00000430600	Q08495-2;Q08495-3;E5RFK4;E5RGQ7;B4DI75;E5RGQ0;Q08495;E5RJC0;A0A087WT94;E5RFK6;E5RJ61;A0A087WUC0	37	12	5	165
	HSC	FGFR1OP	FGFR1 oncogene partner	ENSP00000479115;ENSP00000230248;ENSP00000355812;	O95684-2;A0A087WV25;O95684-3;O95684	23	4	5	60
	HSC	VMA21	VMA21 vacuolar H+-ATPase homolog (S. cerevisiae)	ENSP00000333255;ENSP00000359386	Q3ZAQ7	32	1	1	50
	HSC	MAF1	MAF1 homolog, negative regulator of RNA polymerase III	ENSP00000436639;ENSP00000436720;ENSP00000433979;ENSP00000318604;ENSP00000436030;ENSP00000431907	E9PR76;Q9H063;H0YEV4;E9PSH4;E9PJ05	32	5	3	70
	HSC	RAB21	RAB21, member RAS oncogene family	ENSP00000261263	Q9UL25	37	1	6	255
	HSC	EIF4E3	eukaryotic translation initiation factor 4E family member 3	ENSP00000417889;ENSP00000419421;ENSP00000410350;ENSP00000295612;ENSP00000393324;ENSP00000411762;ENSP00000418211;ENSP00000374476	C9JUY2;Q8N5X7-2;C9J7Z6;C9J6E5;Q8N5X7	14	5	1	15
	HSC	EIF4E2	eukaryotic translation initiation factor 4E family member 2	ENSP00000258416;ENSP00000386996;ENSP00000390904;ENSP00000386424;ENSP00000386876;ENSP00000386983;ENSP00000387336;ENSP00000387328	O60573-2;B4E1E4;B8ZZ50;O60573;B9A023;C9JEL3;B8ZZL3;B9A044	33	8	4	45
	HSC	PIK3C2B	phosphatidylinositol-4-phosphate 3-kinase, catalytic subunit type 2 beta	ENSP00000400561;ENSP00000356155;ENSP00000409554;ENSP00000401795	Q5SW98;F5GWN5;Q5SW97;O00750	13	4	1	15
	HSC	RAB28	RAB28, member RAS oncogene family	ENSP00000424043;ENSP00000328551;ENSP00000485808;ENSP00000340079;ENSP00000288723;ENSP00000424899	Q8WVF3;P51157;P51157-2;P51157-3;H0Y9S6	14	5	2	20
	HSC	CALR	calreticulin	ENSP00000465918;ENSP00000465105;ENSP00000320866	K7EJB9;K7EL50;P27797	37	3	25	2425
	HSC	CALU	calumenin	ENSP00000408838;ENSP00000420381;ENSP00000417973;ENSP00000442110;ENSP00000438248;ENSP00000249364;	O43852-14;O43852-15;O43852-10;O43852-11;O43852-12;O43852-13;O43852-6;O43852-7;O43852-4;O43852-5;O43852-2;O43852-3;H0Y875;O43852;O43852-8;O43852-9	37	16	16	510
	HSC	ACTR1B	ARP1 actin-related protein 1 homolog B, centractin beta (yeast)	ENSP00000289228	P42025	37	1	5	155
	HSC	ACTR1A	ARP1 actin-related protein 1 homolog A, centractin alpha (yeast)	ENSP00000358921;ENSP00000473334	R4GMT0;P61163	37	2	7	150
	HSC	WDR70	WD repeat domain 70	ENSP00000265107;ENSP00000425841	Q9NW82;D6RIW8	37	2	21	560
	HSC	WDR75	WD repeat domain 75	ENSP00000414226;ENSP00000400728;ENSP00000314193;ENSP00000486831	Q8IWA0;F8WE20;F8WC81	37	3	16	365
	HSC	WDR74	WD repeat domain 74	ENSP00000278856;ENSP00000435726;ENSP00000308931;ENSP00000432113;ENSP00000432119;ENSP00000440612;ENSP00000439541	Q6RFH5-2;Q6RFH5;F5GYL6;E9PS41;H0YFP2	37	5	11	275
	HSC	WDR77	WD repeat domain 77	ENSP00000409300;ENSP00000235090	H0Y711;Q9BQA1;Q9BQA1-2	37	3	5	250
	HSC	NQO2	NAD(P)H dehydrogenase, quinone 2	ENSP00000369795;ENSP00000406951;ENSP00000369821;ENSP00000380829;ENSP00000369822;ENSP00000369839;ENSP00000369806;ENSP00000337773	A2A2U4;P16083;Q5TD05;Q5TD07	37	4	6	140
	HSC	PRPF8	pre-mRNA processing factor 8	ENSP00000460849;ENSP00000304350;ENSP00000488611;ENSP00000488222;ENSP00000458151;ENSP00000460348;ENSP00000479194;ENSP00000459095	I3L3Z8;Q6P2Q9;I3L0J9;I3L1T8	37	4	70	2385
	HSC	PRPF3	pre-mRNA processing factor 3	ENSP00000315379	O43395;O43395-3	37	2	23	725
	HSC	PRPF4	pre-mRNA processing factor 4	;ENSP00000363313;ENSP00000363315	O43172;O43172-2	37	2	19	570
	HSC	PRPF6	pre-mRNA processing factor 6	ENSP00000266079	O94906;O94906-2	37	2	38	1255
	HSC	PCF11	PCF11 cleavage and polyadenylation factor subunit	ENSP00000298281;ENSP00000434540;ENSP00000431567;ENSP00000437076;ENSP00000436806	E9PQ01;O94913;E9PKN0;E9PNY7;E9PQF9	37	5	17	355
	HSC	ZFP64	ZFP64 zinc finger protein	ENSP00000216923;ENSP00000360578;ENSP00000355179;ENSP00000360570;ENSP00000344615;ENSP00000360573	Q9NPA5;Q9NTW7-4;Q9NTW7;Q9NTW7-3;Q9NPA5-2	14	5	2	25
	HSC	PIP4K2A	phosphatidylinositol-5-phosphate 4-kinase, type II, alpha	ENSP00000365757;ENSP00000442098;ENSP00000473858;ENSP00000326294	Q5JUT3;P48426-2;P48426;H7BXS3;S4R320;Q5JUT2	37	6	5	180
	HSC	PIP4K2C	phosphatidylinositol-5-phosphate 4-kinase, type II, gamma	ENSP00000448042;ENSP00000447390;ENSP00000412035;ENSP00000450197;ENSP00000347032;ENSP00000439878	F8VNT5;Q8TBX8;Q8TBX8-2;F8VU68;Q8TBX8-3	33	5	4	70
	HSC	PIP4K2B	phosphatidylinositol-5-phosphate 4-kinase, type II, beta	ENSP00000480776;ENSP00000482548;ENSP00000477549;ENSP00000487739	A0A087WT35;P78356;P78356-2	37	3	6	155
	HSC	ARL14EP	ADP-ribosylation factor-like 14 effector protein	ENSP00000282032;ENSP00000432224	E9PRK7;Q8N8R7	37	2	5	105
	HSC	PPP2R5A	protein phosphatase 2, regulatory subunit B', alpha	ENSP00000442866;ENSP00000261461	Q15172;Q15172-2	32	2	2	40
	HSC	ARRDC1	arrestin domain containing 1	ENSP00000406247;ENSP00000360475;ENSP00000406833;ENSP00000435996	F2Z3I4;Q5T370;Q5T371;Q8N5I2	28	4	4	65
	HSC	RAB27A	RAB27A, member RAS oncogene family	ENSP00000456536;ENSP00000458127;ENSP00000457517;ENSP00000455012;ENSP00000454695;ENSP00000457595;ENSP00000456059;ENSP00000337761;ENSP00000379601	P51159;H3BVH7;H3BUD9;H3BS49;H3BN55;P51159-2;H3BU81	37	7	6	225
	HSC	RAB27B	RAB27B, member RAS oncogene family	ENSP00000262094;ENSP00000468542;ENSP00000465009	O00194;K7ES41;K7EJ38	37	3	6	150
	HSC	KIAA0930	KIAA0930	ENSP00000477148;ENSP00000375485;ENSP00000403030;ENSP00000336720;ENSP00000477454;ENSP00000392752;ENSP00000251993;ENSP00000402514;ENSP00000399125	B0QY20;Q6ICG6-3;Q6ICG6-2;Q6ICG6;B0QY18;V9GZ62;B0QY16;V9GYW7;H7C1U5	19	9	4	40
	HSC	RABGAP1L	RAB GTPase activating protein 1-like	ENSP00000281844;ENSP00000435911;ENSP00000432490;ENSP00000350027;ENSP00000356661;ENSP00000356660;ENSP00000434600;ENSP00000420660;ENSP00000318603;ENSP00000251507;ENSP00000375916	B7ZAP0;Q5R372;Q5R372-7;Q5R372-6;Q5R372-5;Q5R372-4;F5H8L0;Q5R372-2;E9PS63;Q5R372-8;Q5R372-9;Q5R372-3	37	12	12	220
	HSC	PAK2	p21 protein (Cdc42/Rac)-activated kinase 2	ENSP00000402927;ENSP00000314067	Q13177;H7C1X3	37	2	13	715
	HSC	PPP1R3D	protein phosphatase 1, regulatory subunit 3D	ENSP00000360035	O95685	32	1	7	65
	HSC	NSDHL	NAD(P) dependent steroid dehydrogenase-like	ENSP00000359297;ENSP00000396266;ENSP00000391854	C9JDR0;Q15738	37	2	11	260
	HSC	NUBPL	nucleotide binding protein-like	ENSP00000449918;ENSP00000281081;ENSP00000447234;ENSP00000447618;ENSP00000447316;ENSP00000446511;ENSP00000447658	Q8TB37;F8VZR8;H0YHR7;F8VP02;Q8TB37-2;F8W061;F8W0A2	37	7	5	90
	HSC	NCKIPSD	NCK interacting protein with SH3 domain	ENSP00000389059;ENSP00000294129;ENSP00000406442;ENSP00000409675;ENSP00000416144	C9JSC3;Q9NZQ3-5;Q9NZQ3;Q9NZQ3-4;H7C2K2;Q9NZQ3-3;Q9NZQ3-2;F8WCR8	32	8	3	60
	HSC	SUB1	SUB1 homolog, transcriptional regulator	ENSP00000265073;ENSP00000427100;ENSP00000423893;ENSP00000422806;ENSP00000422078;ENSP00000426850;ENSP00000423356	D6RC37;P53999;D6R970	37	3	10	685
	HSC	TRAF3IP3	TRAF3 interacting protein 3	ENSP00000417665;ENSP00000383743;ENSP00000355992;ENSP00000355993;ENSP00000355990;ENSP00000355991;ENSP00000418906;ENSP00000417417;ENSP00000436982;ENSP00000419180	B1AJU2;Q9Y228-2;Q9Y228-3;Q9Y228;C9JBA0;E2QRE5;C9J0C0;H0YF09;C9JXB3	37	9	16	300
	HSC	ARID2	AT rich interactive domain 2 (ARID, RFX-like)	ENSP00000415650;ENSP00000388357;ENSP00000481488;ENSP00000335044;ENSP00000397307	F8VWP4;F8WCU9;Q68CP9-3;F8W108;A0A087WY37;Q68CP9	37	6	18	210
	HSC	ARGLU1	arginine and glutamate rich 1	ENSP00000383059;ENSP00000365092	X6R9F1;Q9NWB6;Q9NWB6-2;Q9NWB6-3	37	4	15	575
	HSC	FASTKD2	FAST kinase domains 2	ENSP00000384929;ENSP00000236980;ENSP00000385990	Q9NYY8;Q9NYY8-2	37	2	6	105
	HSC	CEP78	centrosomal protein 78kDa	ENSP00000399286;ENSP00000277082;ENSP00000365782;ENSP00000365783;ENSP00000411284	Q5JTW2-5;A8MST6;Q5JTW2;Q5JTW2-2;Q5JTW2-3	23	5	2	25
	HSC	CALML5	calmodulin-like 5	ENSP00000369689	Q9NZT1	18	1	3	30
	HSC	NUBP2	nucleotide binding protein 2	ENSP00000454815;ENSP00000454982;ENSP00000455896;ENSP00000460079;ENSP00000262302;ENSP00000456199;ENSP00000454576;ENSP00000456284;ENSP00000456928	H3BNS4;H3BRE1;H3BNF0;B7Z6P0;H3BQR2;Q9Y5Y2;H3BMW1;H3BRK5	37	8	6	105
	HSC	PFN1	profilin 1	ENSP00000465019;ENSP00000460363;ENSP00000225655	I3L3D5;K7EJ44;P07737	37	3	12	1955
	HSC	PFN2	profilin 2	ENSP00000408283;ENSP00000418523;ENSP00000420417;ENSP00000239940;ENSP00000420202;ENSP00000410464;ENSP00000420504;ENSP00000420244;ENSP00000418142;ENSP00000417817;ENSP00000417351;ENSP00000418216	C9J0J7;P35080-2;G5E9Q6;C9JQ45;P35080;C9J2N0;C9J712	13	7	2	20
	HSC	NUBP1	nucleotide binding protein 1	ENSP00000283027;ENSP00000461746;ENSP00000409654;ENSP00000461723;ENSP00000460288	P53384;P53384-2;I3L531;I3L518;I3L3A0	37	5	5	135
	HSC	TMEM214	transmembrane protein 214	ENSP00000392442;ENSP00000238788;ENSP00000384417;ENSP00000319469;ENSP00000389729;ENSP00000393490	H7C008;Q6NUQ4;Q6NUQ4-2;H7BZI0;H7C085	37	5	8	125
	HSC	PIGT	phosphatidylinositol glycan anchor biosynthesis, class T	ENSP00000361774;ENSP00000408354;ENSP00000407574;ENSP00000279035;ENSP00000279036;ENSP00000443963;ENSP00000441577	B7Z7C5;H7C2Y2;Q969N2-6;Q969N2-4;Q969N2-5;Q969N2-2;Q969N2-3;Q969N2;F6W983	37	9	8	265
	HSC	COX14	COX14 cytochrome c oxidase assembly factor	ENSP00000450331;ENSP00000447776;ENSP00000326052;ENSP00000446524	Q96I36	37	1	2	85
	HSC	TRIM4	tripartite motif containing 4	ENSP00000396229;ENSP00000346186;ENSP00000275736;ENSP00000348216	Q9C037;Q9C037-2;H7C0Q6;Q9C037-3	37	4	9	145
	HSC	COX17	COX17 cytochrome c oxidase copper chaperone	ENSP00000417805;ENSP00000417651;ENSP00000261070;ENSP00000417923;ENSP00000417120	C9J8T6;Q14061;H7C4E5	37	3	2	85
	HSC	ANKRD13A	ankyrin repeat domain 13A	ENSP00000449781;ENSP00000261739;ENSP00000474172;ENSP00000474745	Q8IZ07;S4R3D2;H0YIN8;S4R3U2	37	4	10	260
	HSC	TMSB10	thymosin beta 10	ENSP00000233143	P63313	37	1	1	150
	HSC	PPA2	pyrophosphatase (inorganic) 2	ENSP00000313061;ENSP00000343885;ENSP00000422405;ENSP00000340352;ENSP00000426347;ENSP00000273977;ENSP00000422738;ENSP00000421177;ENSP00000424988;ENSP00000423363;ENSP00000389957;ENSP00000427375;ENSP00000423889	H0Y9D8;D6R967;D6RAD3;D6RGI1;F8W7R6;D6RGV9;H0Y8X2;Q9H2U2-6;Q9H2U2-4;H0YAK2;Q9H2U2-2;Q9H2U2-3;Q9H2U2	37	13	13	620
	HSC	PPA1	pyrophosphatase (inorganic) 1	ENSP00000362327;ENSP00000486162;ENSP00000362329	Q5SQT6;Q15181	37	2	14	770
	HSC	MCTP2	multiple C2 domains, transmembrane 2	ENSP00000395109;ENSP00000388887;ENSP00000350377;ENSP00000454847;ENSP00000438521	Q6DN12;Q6DN12-4;Q6DN12-3;Q6DN12-2;Q6DN12-6;F5H415	27	6	8	85
	HSC	NUP62	nucleoporin 62kDa	ENSP00000471191;ENSP00000407331;ENSP00000305503;ENSP00000469283;ENSP00000473192	M0QXN5;P37198	37	2	7	205
	HSC	ALCAM	activated leukocyte cell adhesion molecule	ENSP00000418213;ENSP00000419236;ENSP00000305988;ENSP00000418937	Q13740-2;Q13740;Q13740-4;H7C543;F5GXJ9;Q13740-3	37	6	13	285
	HSC	TPM4	tropomyosin 4	ENSP00000467087;ENSP00000467319;ENSP00000345230;ENSP00000468246;ENSP00000466654;ENSP00000467558;ENSP00000300933;ENSP00000466158	P67936;K7EMU5;K7ERG3;K7EPV9;K7EPB9;P67936-2;K7ENT6;K7ELP0	37	8	15	905
	HSC	TPM3	tropomyosin 3	ENSP00000339378;ENSP00000357521;ENSP00000422207;ENSP00000357520;ENSP00000271850;ENSP00000307712;ENSP00000357516;ENSP00000357517;ENSP00000357518;ENSP00000480520;ENSP00000426521;ENSP00000339035;	Q5VU61;P06753-7;P06753-4;P06753-5;P06753-2;Q5VU59;J3KN67;P06753;D6RFM2;D6R904;A0A087WWU8;P06753-6;P06753-3	37	13	26	2790
	HSC	TPM2	tropomyosin 2 (beta)	ENSP00000367541;ENSP00000367542;ENSP00000354219;ENSP00000367550;	Q5TCU8;P07951-2;P07951;Q5TCU3;P07951-3	37	5	8	160
	HSC	TPM1	tropomyosin 1 (alpha)	ENSP00000351022;ENSP00000453955;ENSP00000453817;ENSP00000288398;ENSP00000452658;ENSP00000453050;ENSP00000453062;ENSP00000267996;ENSP00000350667;ENSP00000322577;ENSP00000384315;ENSP00000452624;ENSP00000334624;ENSP00000453724;ENSP00000453941;ENSP00000452977;ENSP00000452879;ENSP00000385107;ENSP00000452887;ENSP00000452999;ENSP00000452830;ENSP00000477929	P09493-8;P09493-9;P09493-4;H0YK20;B7Z596;P09493-2;P09493-3;F5H7S3;P09493-5;P09493-6;P09493-7;H0YKX5;H0YN06;H0YNC7;H7BYY1;P09493;H0YK48;H0YL52;P09493-10;Q6ZN40;H0YL42;H0YKJ4;A0A087WTJ7;H0YKP3;H0YKZ6	37	25	22	905
	HSC	ETF1	eukaryotic translation termination factor 1	ENSP00000461082;ENSP00000422272;ENSP00000353741;ENSP00000425689;ENSP00000421288;ENSP00000422203	D6RCB3;B7Z7P8;D6RJE8;P62495-2;I3L492;P62495	37	6	12	590
	HSC	FAM21C	family with sequence similarity 21, member C	ENSP00000439811;ENSP00000442128;ENSP00000363482;ENSP00000352922	Q9Y4E1;Q9Y4E1-4;Q9Y4E1-5;Q9Y4E1-6;Q9Y4E1-2;Q9Y4E1-3;J3KP36	29	7	3	45
	HSC	TAGLN	transgelin	ENSP00000278968;ENSP00000432282;ENSP00000376678;ENSP00000431941;ENSP00000432380;ENSP00000432054	H0YCU9;Q01995	37	2	2	70
	HSC	ETFA	electron-transfer-flavoprotein, alpha polypeptide	ENSP00000453098;ENSP00000267950;ENSP00000454194;ENSP00000452659;ENSP00000452777;ENSP00000453017;ENSP00000453345;ENSP00000399273;ENSP00000452762	H0YL12;P13804-2;P13804;H0YKF0;H0YNX6;J3KN60;H0YLU7;H0YK49;H0YL83	37	9	14	865
	HSC	ETFB	electron-transfer-flavoprotein, beta polypeptide	ENSP00000311930;ENSP00000469628;ENSP00000346173	M0QY67;P38117-2;P38117	37	3	20	1345
	HSC	SMNDC1	survival motor neuron domain containing 1	ENSP00000358605;ENSP00000358616	O75940	37	1	8	285
	HSC	TPMT	thiopurine S-methyltransferase	ENSP00000312304	P51580	37	1	6	145
	HSC	YKT6	YKT6 v-SNARE homolog (S. cerevisiae)	ENSP00000223369;ENSP00000412414;ENSP00000420805	O15498-2;O15498;H7C3K7	37	3	9	365
	HSC	ANKLE2	ankyrin repeat and LEM domain containing 2	ENSP00000350686;ENSP00000445760;ENSP00000437807;ENSP00000438551	F5H1D4;Q86XL3-3;Q86XL3-2;Q86XL3	37	4	13	235
	HSC	PCIF1	PDX1 C-terminal inhibiting factor 1	ENSP00000361486;ENSP00000480607	A0A087WWZ2;Q9H4Z3	37	2	6	105
	HSC	SRP72	signal recognition particle 72kDa	ENSP00000342181;ENSP00000425190;ENSP00000473576;ENSP00000424576	R4GNC1;O76094;O76094-2;D6RDY6	37	4	19	680
	HSC	PPAN	peter pan homolog (Drosophila)	ENSP00000415467;ENSP00000377382;ENSP00000253107;ENSP00000410485;ENSP00000415988	Q9NQ55;H7C446;Q9NQ55-3;A8MV53;Q9NQ55-2;C9J3W3;C9JHF7	37	7	12	325
	HSC	RAB14	RAB14, member RAS oncogene family	ENSP00000362946;ENSP00000400107	P61106;X6RFL8	37	2	14	950
	HSC	PPAT	CoA synthase	ENSP00000425119;ENSP00000423781;ENSP00000264220	Q06203;D6RCC8;D6RE15	37	3	18	615
	HSC	BABAM1	BRISC and BRCA1 A complex member 1	ENSP00000473240;ENSP00000468834;ENSP00000473182;ENSP00000470920;ENSP00000471605;ENSP00000469159;ENSP00000352408;ENSP00000470088;ENSP00000472425;ENSP00000472632;ENSP00000407826;ENSP00000471721;ENSP00000469527;ENSP00000472585;ENSP00000471246	Q9NWV8-2;Q9NWV8-3;M0R3H9;M0QY17;M0R2I2;M0R0I0;M0R3F4;Q9NWV8;J3KQS6;M0R193;M0QYV1;M0QXG9;M0R2A4;M0R2K3	37	14	5	335
	HSC	DAK	triokinase/FMN cyclase	ENSP00000378360;ENSP00000432539;ENSP00000434405;ENSP00000459382;ENSP00000431844;ENSP00000478735	E9PQR1;A0A087WUL0;E9PJG8;I3L252;Q3LXA3;H0YCY6	37	6	13	415
	HSC	DCXR	dicarbonyl/L-xylulose reductase	ENSP00000462725;ENSP00000463354;ENSP00000464332;ENSP00000462272;ENSP00000303356;ENSP00000464518;ENSP00000462226;ENSP00000464507	J3QS45;Q7Z4W1;J3KSZ5;J3QS36;J3KS22;J3QRQ2;J3QL34;J3KRZ4	37	8	10	365
	HSC	NFYC	nuclear transcription factor Y, gamma	ENSP00000361734;ENSP00000436710;ENSP00000361736;ENSP00000361738;ENSP00000397647;ENSP00000408315;ENSP00000434404;ENSP00000414299;ENSP00000433820;ENSP00000404427;ENSP00000312617;ENSP00000361737;ENSP00000361754;ENSP00000433413;ENSP00000408867;ENSP00000396620	Q13952-3;E9PJA8;Q5T6K7;Q5T6K5;Q13952;E9PL11;Q13952-2;E9PI99;Q13952-4;Q13952-5;Q13952-6;Q13952-7;E9PQR2	37	13	7	105
	HSC	NFYB	nuclear transcription factor Y, beta	ENSP00000447486;ENSP00000240055;ENSP00000448250	F8VSL3;P25208	37	2	2	100
	HSC	NFYA	nuclear transcription factor Y, alpha	ENSP00000345702;ENSP00000229418	P23511-2;P23511	33	2	2	65
	HSC	RABL6	RAB, member RAS oncogene family-like 6	ENSP00000395490;ENSP00000486100;ENSP00000433031;ENSP00000311134;ENSP00000412757;ENSP00000360736;ENSP00000408442;ENSP00000431675;ENSP00000350056;ENSP00000360727	Q3YEC7-3;Q3YEC7-2;B1AMX5;H0Y4Z8;Q3YEC7-6;Q3YEC7-5;Q3YEC7-4;Q3YEC7;H0Y7H6;G3V154;F2Z2T0	37	11	13	245
	HSC	SMARCA2	SWI/SNF related, matrix associated, actin dependent regulator of chromatin, subfamily a, member 2	ENSP00000265773;ENSP00000324770;ENSP00000413057;ENSP00000387486;ENSP00000371618;ENSP00000305411;ENSP00000392081;ENSP00000371629;ENSP00000412242;ENSP00000371638;ENSP00000349788;ENSP00000371621;ENSP00000371620	B1ALG2;B1ALG1;F6UH26;F6XE55;F6VDE0;B1ALF6;P51531;F6XG14;F6T8Q0;P51531-2	37	10	23	750
	HSC	SMARCA4	SWI/SNF related, matrix associated, actin dependent regulator of chromatin, subfamily a, member 4	ENSP00000395654;ENSP00000392837;ENSP00000445036;ENSP00000464778;ENSP00000466963;ENSP00000467200;ENSP00000343896	P51532-5;P51532-4;P51532-3;P51532-2;K7EP28;P51532	37	6	21	720
	HSC	SMARCA5	SWI/SNF related, matrix associated, actin dependent regulator of chromatin, subfamily a, member 5	ENSP00000283131	O60264	37	1	42	1500
	HSC	FYB	FYN binding protein	ENSP00000427114;ENSP00000426597;ENSP00000426346;ENSP00000316460;ENSP00000424919;ENSP00000425845;;ENSP00000423888	O15117-3;O15117-2;O15117;D6RER7;D6RFJ5;D6RC38	37	6	20	375
	HSC	FYN	FYN proto-oncogene, Src family tyrosine kinase	ENSP00000357671;ENSP00000428695;ENSP00000429294;ENSP00000430364;ENSP00000429992;ENSP00000357656;ENSP00000346671;ENSP00000229471;ENSP00000429590;ENSP00000428493;ENSP00000440646;ENSP00000428983;ENSP00000427993;ENSP00000429866;ENSP00000428045;ENSP00000357667;ENSP00000429813;ENSP00000430455;ENSP00000428042	E5RFM6;E5RFM4;E5RFM0;E5RI25;E5RHF7;E5RGM6;E5RHX7;E5RGT0;P06241-2;E5RIX5;E5RJX7;E5RK23;P06241;E5RFS5;E5RH71;P06241-3	9	16	1	10
	HSC	TOR1B	torsin family 1, member B (torsin B)	ENSP00000259339	O14657	37	1	2	45
	HSC	CCT6A	chaperonin containing TCP1, subunit 6A (zeta 1)	ENSP00000275603;ENSP00000352019	P40227;P40227-2	37	2	21	1215
	HSC	PAF1	PAF1 homolog, Paf1/RNA polymerase II complex component	ENSP00000468874;ENSP00000221265;ENSP00000469742;ENSP00000396412	B4DGJ5;Q8N7H5;Q8N7H5-2;Q8N7H5-3;M0QYC7	37	5	18	565
	HSC	RUFY1	RUN and FYVE domain containing 1	ENSP00000425533;ENSP00000426701;ENSP00000325594;ENSP00000377094;ENSP00000426117;ENSP00000377087;ENSP00000390025	H0Y9Y8;Q96T51;H0YA47;H0YAC8;J3KPP6;Q96T51-3;Q96T51-2	37	7	29	1035
	HSC	OSTC	oligosaccharyltransferase complex subunit (non-catalytic)	ENSP00000426167;ENSP00000354676;ENSP00000478564	Q9NRP0-2;Q9NRP0;A0A087WUD3	27	3	2	55
	HSC	NLE1	notchless homolog 1 (Drosophila)	ENSP00000413572;ENSP00000466588;ENSP00000466764;ENSP00000468339	K7ERN7;Q9NVX2-2;Q9NVX2;K7EN33	37	4	8	260
	HSC	LNPEP	leucyl/cystinyl aminopeptidase	ENSP00000231368;ENSP00000379117	Q9UIQ6;Q9UIQ6-2;Q9UIQ6-3	37	3	15	470
	HSC	OLA1	Obg-like ATPase 1	ENSP00000410385;ENSP00000386350;ENSP00000284719;ENSP00000340167;ENSP00000404864;ENSP00000414568	J3KQ32;Q9NTK5-3;Q9NTK5-2;Q9NTK5;C9JCJ9;C9JTK6	37	6	16	680
	HSC	CYTH1	cytohesin 1	ENSP00000389095;ENSP00000466512;ENSP00000467052;ENSP00000465665;ENSP00000354398;ENSP00000465940	Q15438-3;Q15438-2;Q15438;K7ENQ8	37	4	3	50
	HSC	CHCHD6	coiled-coil-helix-coiled-coil-helix domain containing 6	ENSP00000422912;ENSP00000290913;ENSP00000427517;ENSP00000422787	Q9BRQ6;J3QTB2;J3QTA6;H0Y922	37	4	4	75
	HSC	DPH5	diphthamide biosynthesis 5	ENSP00000359127;ENSP00000339630;ENSP00000418282;ENSP00000481189	A0A087WXP7;Q9H2P9-2;Q9H2P9-3;Q9H2P9-6;Q9H2P9-4;Q9H2P9-5;Q9H2P9	33	7	4	85
	HSC	SPAST	spastin	ENSP00000482496;ENSP00000320885;ENSP00000340817;ENSP00000480893	Q9UBP0-4;Q9UBP0;Q9UBP0-2;Q9UBP0-3	37	4	12	180
	HSC	WIBG	PYM homolog 1, exon junction complex associated factor	ENSP00000386156;ENSP00000381271	Q9BRP8;Q9BRP8-2	37	2	10	420
	HSC	CANT1	calcium activated nucleotidase 1	ENSP00000307674;ENSP00000467437;ENSP00000376241;ENSP00000477798;ENSP00000466743	Q8WVQ1;K7EN15;Q8WVQ1-3;Q8WVQ1-2	37	4	6	100
	HSC	TIGAR	TP53 induced glycolysis regulatory phosphatase	ENSP00000179259	Q9NQ88	19	1	3	25
	HSC	DAP	death-associated protein	ENSP00000230895;ENSP00000394163	B4DQ75;P51397	37	2	2	190
	HSC	DCK	deoxycytidine kinase	ENSP00000286648;ENSP00000425578;ENSP00000421508;ENSP00000426389	D6RCP9;D6RG38;D6RFG8;P27707	37	4	9	285
	HSC	DCD	dermcidin	ENSP00000406773;ENSP00000450415;ENSP00000293371	P81605-2;P81605	37	2	7	150
	HSC	NDC1	NDC1 transmembrane nucleoporin	ENSP00000360483	Q9BTX1-2;Q9BTX1-3;Q9BTX1-6;Q9BTX1-4;Q9BTX1-5;Q9BTX1	37	6	6	165
	HSC	INIP	INTS3 and NABP interacting protein	ENSP00000363360;ENSP00000363353	Q9NRY2;Q9NRY2-2;X6R8P6	37	3	2	80
	HSC	EIF4ENIF1	eukaryotic translation initiation factor 4E nuclear import factor 1	ENSP00000380657;ENSP00000342927;ENSP00000405086;ENSP00000380659;ENSP00000328103;ENSP00000380654;ENSP00000380652;ENSP00000413690	B1AKL5;B1AKL4;Q9NRA8;Q9NRA8-2;Q9NRA8-3;B1AKL6;B0QYZ7	37	7	18	270
	HSC	CUL5	cullin 5	ENSP00000376808;ENSP00000435376;ENSP00000431221	Q93034;H0YCA0	37	2	15	340
	HSC	CUL1	cullin 1	ENSP00000387160;ENSP00000473318;ENSP00000326804	Q13616	37	1	22	575
	HSC	CUL2	cullin 2	ENSP00000485986;ENSP00000414095;ENSP00000363878;ENSP00000363880;ENSP00000363883;ENSP00000363881;ENSP00000363886	Q13617-2;Q5T2B4;Q5T2B5;Q13617;Q5T2B7	37	5	15	400
	HSC	CUL3	cullin 3	ENSP00000387200;ENSP00000343601;ENSP00000386525;ENSP00000264414;ENSP00000477851;ENSP00000410575	Q13618;H7C399;A0A087WTG3;Q13618-3;Q13618-2	37	5	16	360
	HSC	TRIM28	tripartite motif containing 28	ENSP00000342232;ENSP00000253024;ENSP00000473126;ENSP00000472586;ENSP00000471303	M0R2I3;M0R0K9;Q13263-2;Q13263;M0R3C0	37	5	30	2590
	HSC	PNKP	polynucleotide kinase 3'-phosphatase	ENSP00000473137;ENSP00000469848;ENSP00000472300;ENSP00000323511;ENSP00000469826;ENSP00000471097;ENSP00000470346;ENSP00000468896	Q96T60;M0QYH2;M0QYI1;M0R3C8;Q96T60-2;M0R097;M0QX49	37	7	15	310
	HSC	TRIM25	tripartite motif containing 25	ENSP00000323889;ENSP00000445961	Q14258	37	1	13	375
	HSC	TRIM26	tripartite motif containing 26	ENSP00000394421;ENSP00000389203;ENSP00000398545;ENSP00000391879;ENSP00000395491;ENSP00000409182;ENSP00000392805;ENSP00000395820;ENSP00000331131;ENSP00000407294;ENSP00000389386;ENSP00000397048;ENSP00000408233;ENSP00000412838;ENSP00000414248;ENSP00000402135;ENSP00000410446;ENSP00000394371;ENSP00000390908;ENSP00000415755;ENSP00000379806;ENSP00000406707;ENSP00000407876;ENSP00000373102;ENSP00000396188…	Q12899;A2AE48;A2AE51;A2AE50;Q5SPU2	14	5	3	20
	HSC	TRIM27	tripartite motif containing 27	ENSP00000405229;ENSP00000383555;ENSP00000411026;ENSP00000412445;ENSP00000414793;ENSP00000366404;ENSP00000388622;ENSP00000392787;ENSP00000366399;ENSP00000416281	P14373-2;P14373	23	2	1	30
	HSC	TRIM21	tripartite motif containing 21	ENSP00000254436;ENSP00000434053	P19474;P19474-2;H0YDP8	37	3	12	290
	HSC	TRIM22	tripartite motif containing 22	ENSP00000396849;ENSP00000388994;ENSP00000400417;ENSP00000393250;ENSP00000369299	Q8IYM9-2;C9JWC5;C9J060;C9JIU5;Q8IYM9;H7BZD3	37	6	15	370
	HSC	PNKD	paroxysmal nonkinesigenic dyskinesia	;ENSP00000414400;ENSP00000248451;ENSP00000273077;ENSP00000258362	Q8N490;Q8N490-4;Q8N490-3;Q8N490-2	37	4	12	340
	HSC	GNPAT	glyceronephosphate O-acyltransferase	ENSP00000355607;ENSP00000411640;ENSP00000402811	Q5TBH8;O15228;O15228-2;Q5TBH6	32	4	8	135
	HSC	C21orf33	chromosome 21 open reading frame 33	ENSP00000374340;ENSP00000485335;ENSP00000396655;ENSP00000291577;ENSP00000400044;ENSP00000405713;ENSP00000344901	H7BYH1;P30042-2;H7C1F6;H7C2G3;F2Z2Q0;P30042	37	6	6	375
	HSC	KAT8	K(lysine) acetyltransferase 8	ENSP00000219797;ENSP00000406037;ENSP00000456933	Q9H7Z6-2;Q9H7Z6	37	2	5	160
	HSC	KAT5	K(lysine) acetyltransferase 5	ENSP00000434993;ENSP00000434765;ENSP00000344955;ENSP00000436000;ENSP00000431819;ENSP00000436012;ENSP00000340330;ENSP00000366245;	E9PJI1;Q92993-2;Q92993-3;Q92993-4;E9PRL6;E9PRM3;E9PMG8;Q92993	29	8	5	55
	HSC	ARCN1	archain 1	ENSP00000376599;ENSP00000431676;ENSP00000352385;ENSP00000482114;ENSP00000264028	E9PK34;Q6P1Q5;B0YIW6;P48444;P48444-2	37	5	26	890
	HSC	KAT7	K(lysine) acetyltransferase 7	ENSP00000398961;ENSP00000424577;ENSP00000413415;ENSP00000409477;ENSP00000259021;ENSP00000423385	E7EUP3;O95251-4;O95251-5;O95251-2;O95251-3;O95251	37	6	7	140
	HSC	NKAP	NFKB activating protein	ENSP00000360464	Q8N5F7	10	1	1	10
	HSC	NSMAF	neutral sphingomyelinase (N-SMase) activation associated factor	ENSP00000411012;ENSP00000038176	Q92636-2;Q92636	37	2	7	125
	HSC	AES	amino-terminal enhancer of split	ENSP00000317537;ENSP00000466179;ENSP00000466038;ENSP00000221561	K7ELQ8;Q08117-2;Q08117;K7ELE3	27	4	1	40
	HSC	MMGT1	membrane magnesium transporter 1	ENSP00000306220	Q8N4V1;Q8N4V1-2	24	2	1	25
	HSC	GAPDH	glyceraldehyde-3-phosphate dehydrogenase	ENSP00000380068;ENSP00000478864;ENSP00000380070;ENSP00000380065;ENSP00000380067;ENSP00000229239	P04406;E7EUT5;P04406-2	37	3	16	2005
	HSC	DNAJC21	DnaJ (Hsp40) homolog, subfamily C, member 21	ENSP00000371451;ENSP00000343728	Q5F1R6-2;Q5F1R6-3;Q5F1R6	37	3	11	180
	HSC	DTD1	D-tyrosyl-tRNA deacylase 1	ENSP00000366672;ENSP00000482916	Q8TEA8;A0A087WZV9	37	2	4	105
	HSC	ARHGAP9	Rho GTPase activating protein 9	ENSP00000448424;ENSP00000448423;ENSP00000397950;ENSP00000449829;ENSP00000446932;ENSP00000377380;ENSP00000377386;ENSP00000473445;ENSP00000394307;ENSP00000450256;ENSP00000448404	F8VW89;F8W1N6;F8VR90;Q9BRR9-2;Q9BRR9-3;Q9BRR9-4;Q9BRR9-5;R4GN15;J3KPQ4;H0YI36;Q9BRR9;F8VQR0;H0YI33	37	13	10	245
	HSC	ACN9	succinate dehydrogenase complex assembly factor 3	ENSP00000353548;ENSP00000414066	Q9NRP4;F8W9V1	28	2	1	35
	HSC	ARHGAP4	Rho GTPase activating protein 4	ENSP00000385042;ENSP00000203786;ENSP00000413782;ENSP00000411712;ENSP00000359045;ENSP00000398259;ENSP00000398019;ENSP00000408656;ENSP00000473936;ENSP00000359033;ENSP00000377322;ENSP00000412437;ENSP00000473840	C9J5M2;P98171-2;F8WAR0;E9PCM6;S4R352;H7C2Z8;P98171;C9JLA8;S4R314;H7C3G3;E7EQN5;H7C3K8;H7C120	37	13	28	915
	HSC	ARHGAP1	Rho GTPase activating protein 1	ENSP00000310491;ENSP00000432794;ENSP00000434883	Q07960;E9PNR6;H0YE29	37	3	13	485
	HSC	PPP6C	protein phosphatase 6, catalytic subunit	ENSP00000362648;ENSP00000411744;ENSP00000392147;ENSP00000416287	O00743;O00743-2;O00743-3;Q5T1S7	37	4	8	215
	HSC	ANXA11	annexin A11	ENSP00000404412;ENSP00000405009;ENSP00000361305;ENSP00000398610;ENSP00000265447	Q5T0G9;P50995-2;P50995;H0Y6E1	37	4	18	880
	HSC	HEMGN	hemogen	ENSP00000259456;ENSP00000480020	Q9BXL5	37	1	20	830
	HSC	MRPL4	mitochondrial ribosomal protein L4	ENSP00000465143;ENSP00000466169;ENSP00000465635;ENSP00000468569;ENSP00000466050;ENSP00000306902;ENSP00000377334;ENSP00000253099	X6RAY8;K7EKI4;K7ELF1;Q9BYD3-2;K7ELQ0;K7ES61;Q9BYD3	37	7	3	75
	HSC	MRPL2	mitochondrial ribosomal protein L2	ENSP00000230413;ENSP00000373404;ENSP00000419753;ENSP00000419710	C9IY40;Q5T653;C9JZG7;C9JZW2	37	4	5	100
	HSC	MRPL3	mitochondrial ribosomal protein L3	ENSP00000264995;ENSP00000422419;ENSP00000424107;ENSP00000398536;ENSP00000422035	H0Y9G6;P09001;E7ETU7;D6RC14;E9PF06	37	5	9	205
	HSC	RPUSD2	RNA pseudouridylate synthase domain containing 2	ENSP00000453036;ENSP00000323288;ENSP00000480942	Q8IZ73-2;Q8IZ73;A0A087WXE2	37	3	13	225
	HSC	MRPL9	mitochondrial ribosomal protein L9	ENSP00000357822;ENSP00000357823	Q5SZR1;Q9BYD2	37	2	10	150
	HSC	ZNF614	zinc finger protein 614	ENSP00000348674;ENSP00000270649	Q8N883	18	1	1	20
	HSC	SLC3A2	solute carrier family 3 (amino acid transporter heavy chain), member 2	ENSP00000367122;ENSP00000367123;ENSP00000367121;ENSP00000444250;ENSP00000444439;ENSP00000442135;ENSP00000440001;ENSP00000438032;ENSP00000340815;ENSP00000444236	F5H867;H0YFS2;F5H0E2;P08195;P08195-4;F5GZI0;F5GZS6;P08195-2;P08195-3;J3KPF3;F5GZR9	37	11	12	340
	HSC	EIF4EBP1	eukaryotic translation initiation factor 4E binding protein 1	ENSP00000340691	Q13541	37	1	5	230
	HSC	EIF4EBP2	eukaryotic translation initiation factor 4E binding protein 2	ENSP00000362314	Q13542	29	1	3	40
	HSC	BAG2	BCL2-associated athanogene 2	ENSP00000359727	O95816;O95816-2;A2A296	37	3	11	285
	HSC	BAG3	BCL2-associated athanogene 3	ENSP00000358081	O95817	9	1	2	10
	HSC	BAG1	BCL2-associated athanogene	ENSP00000419092;ENSP00000417576;ENSP00000369026;ENSP00000369029;ENSP00000420514	F1LLU6;C9J9Y9;Q99933;Q99933-4;Q99933-3;Q99933-2;C9JYK5;J3QTA2	37	8	9	230
	HSC	BAG6	BCL2-associated athanogene 6	ENSP00000389444;ENSP00000402863;ENSP00000389355;ENSP00000397978;ENSP00000408946;ENSP00000391947;ENSP00000402856;ENSP00000390185;ENSP00000414815;ENSP00000407060;ENSP00000391693;ENSP00000447546;ENSP00000409947;ENSP00000399508;ENSP00000407212;ENSP00000372938;ENSP00000397909;ENSP00000400968;ENSP00000479238;ENSP00000406589;ENSP00000403292;ENSP00000402585;ENSP00000412110;ENSP00000393367;ENSP00000395856…	F6U341;F6XTU0;F6S6P2;P46379-2;P46379-3;H0Y4L1;P46379-4;P46379-5;H0Y710;F6RG75;F6VEM6;F6UR09;F6WML8;X6REW1;F6TC96;F6U1F2;F6X9W3;P46379	37	18	16	320
	HSC	BAG4	BCL2-associated athanogene 4	ENSP00000430250;ENSP00000393298;ENSP00000287322	O95429-2;O95429;H0YBT1	37	3	5	180
	HSC	BAG5	BCL2-associated athanogene 5	ENSP00000450497;ENSP00000391713;ENSP00000299204;ENSP00000338814	Q9UL15;Q9UL15-2;G3V274	37	3	9	270
	HSC	CTDP1	CTD (carboxy-terminal domain, RNA polymerase II, polypeptide A) phosphatase, subunit 1	ENSP00000075430;ENSP00000484525;ENSP00000465119;ENSP00000467563;ENSP00000488566	Q9Y5B0;Q9Y5B0-4;K7EJD2;K7EPW4	37	4	24	595
	HSC	CD79B	CD79b molecule, immunoglobulin-associated beta	ENSP00000006750;ENSP00000245862;ENSP00000376544	P40259-3;P40259	8	2	1	10
	HSC	ATXN1L	ataxin 1-like	ENSP00000415822	P0C7T5	9	1	2	10
	HSC	GMFG	glia maturation factor, gamma	ENSP00000469050;ENSP00000253054;ENSP00000471786;ENSP00000469813;ENSP00000471139;ENSP00000469877;ENSP00000472249;ENSP00000468894	M0R0C1;M0QYG8;M0QYJ8;O60234;M0QXC2;M0QX47;M0R1D2	37	7	7	605
	HSC	GMFB	glia maturation factor, beta	ENSP00000451920;ENSP00000350757;ENSP00000479543	P60983;G3V4P8	33	2	3	125
	HSC	UTP11L	UTP11-like, U3 small nucleolar ribonucleoprotein (yeast)	ENSP00000362105	Q9Y3A2;Q9Y3A2-2	37	2	13	310
	HSC	CYB561A3	cytochrome b561 family, member A3	ENSP00000398979;ENSP00000437390;ENSP00000294072	Q8NBI2;Q8NBI2-2	24	2	1	25
	HSC	CPSF3L	cleavage and polyadenylation specific factor 3-like	ENSP00000431214;ENSP00000432777;ENSP00000411233;ENSP00000435418;ENSP00000404886;ENSP00000400548;ENSP00000481275;ENSP00000444672;ENSP00000413493;ENSP00000433733;ENSP00000445001;ENSP00000481821;ENSP00000464436;ENSP00000434782;ENSP00000392848;ENSP00000480957;ENSP00000436824;ENSP00000432009;ENSP00000435772;ENSP00000436743;ENSP00000434790	J3QRY6;E9PMA2;A0A087WYI0;Q96HV7;C9J979;Q5TA45-3;Q5TA45-2;Q5TA45-5;Q5TA45-4;E9PJG0;E9PKA4;E9PNS4;Q5TA45;A0A087WXT8;H0YE15;C9IYS7;E9PIL7;E9PQF0;E9PI75;E9PIG1;E9PNH9	37	21	10	170
	HSC	PDHA1	pyruvate dehydrogenase (lipoamide) alpha 1	ENSP00000404616;ENSP00000438550;ENSP00000369133;ENSP00000369132;ENSP00000394382;ENSP00000369134;ENSP00000406473;ENSP00000348062;ENSP00000440761	Q5JPU1;Q5JPU0;Q5JPU3;P08559-3;P08559-2;Q5JPT9;P08559-4;Q5JPU2;P08559	37	9	21	995
	HSC	COL4A3BP	collagen, type IV, alpha 3 (Goodpasture antigen) binding protein	ENSP00000424244;ENSP00000369862;ENSP00000261415;ENSP00000383996	Q9Y5P4-3;Q9Y5P4-2;Q9Y5P4;H0Y9J1	37	4	13	285
	HSC	ARHGAP25	Rho GTPase activating protein 25	ENSP00000386863;ENSP00000417467;ENSP00000386911;ENSP00000386241;ENSP00000417283;ENSP00000417139;ENSP00000420583;ENSP00000417818;ENSP00000420427	C9JB56;H7C4P1;P42331;B7Z8K7;P42331-2;P42331-3;P42331-6;P42331-4;P42331-5;F8WDF6	37	10	36	800
	HSC	ATXN10	ataxin 10	ENSP00000370449;ENSP00000385624;ENSP00000252934;ENSP00000391117	B1AHE4;Q9UBB4;Q9UBB4-2;B1AHE3;H0Y7N2	37	5	11	375
	HSC	RAP1GAP2	RAP1 GTPase activating protein 2	ENSP00000444890;ENSP00000389824;ENSP00000254695;ENSP00000439688	Q684P5-3;Q684P5-2;Q684P5	37	3	12	210
	HSC	FSCN1	fascin actin-bundling protein 1	ENSP00000409967;ENSP00000404506;ENSP00000371798	C9JPH9;Q16658;C9JFC0	37	3	23	1025
	HSC	MRPS17	mitochondrial ribosomal protein S17	ENSP00000390331;ENSP00000285298;ENSP00000401349	E9PE17;Q9Y2R5;I3L0E3	32	3	3	60
	HSC	GNB1L	guanine nucleotide binding protein (G protein), beta polypeptide 1-like	ENSP00000384626;ENSP00000331313;ENSP00000385154;ENSP00000389412	Q9BYB4;C9JPQ6;Q9BYB4-2	37	3	5	115
	HSC	TSTA3	tissue specific transplantation antigen P35B	ENSP00000478042;ENSP00000488614;ENSP00000488379;ENSP00000398803;ENSP00000437012;ENSP00000435386;ENSP00000433331;ENSP00000431587;ENSP00000487640;ENSP00000487853;ENSP00000436405	Q13630;E9PP14;E9PLH9;E9PKL9;E9PP60	37	5	3	105
	HSC	MRPS14	mitochondrial ribosomal protein S14	ENSP00000420714	O60783	33	1	3	95
	HSC	TMPO	thymopoietin	;ENSP00000266732;ENSP00000450627;ENSP00000451552;ENSP00000376773;ENSP00000261210;ENSP00000340251	G5E972;H0YJH7;P42167-3;P42167-2;P42167;P42166	37	6	46	2675
	HSC	CAMK1D	calcium/calmodulin-dependent protein kinase ID	ENSP00000478874;ENSP00000368122;ENSP00000478861	Q8IU85-2;Q8IU85;A0A087WUR6	37	3	3	110
	HSC	VARS	valyl-tRNA synthetase	ENSP00000415679;ENSP00000403359;ENSP00000211402;ENSP00000401121;ENSP00000405843;ENSP00000394771;ENSP00000389027;ENSP00000364815;ENSP00000415316;ENSP00000405822;ENSP00000415275;ENSP00000415863;ENSP00000416833;ENSP00000413365;ENSP00000413925	A2ABF4;P26640-2;P26640;H0Y426	37	4	31	1255
	HSC	PAIP2	poly(A) binding protein interacting protein 2	ENSP00000422821;ENSP00000422508;ENSP00000378275;ENSP00000265192;ENSP00000423084	D6R9Y1;Q9BPZ3;D6RA77	37	3	2	115
	HSC	FMR1	fragile X mental retardation 1	ENSP00000218200;ENSP00000359508;ENSP00000481058;ENSP00000479528;ENSP00000395923;ENSP00000359506;ENSP00000359501;ENSP00000481474;ENSP00000413764;ENSP00000359502;ENSP00000477839;ENSP00000355115;ENSP00000480450	A0A087WXI3;Q06787;G3V0J0;R9WNI0;Q06787-7;G8JLE9;Q8IXW7;Q06787-8;Q06787-9;Q06787-6;A8MQB8;Q06787-4;Q06787-5;Q06787-2;Q06787-3;A0A087WY29;A0A087WWR6	37	17	12	170
	HSC	NAP1L1	nucleosome assembly protein 1-like 1	ENSP00000409795;ENSP00000444759;ENSP00000449333;ENSP00000449649;ENSP00000261182;ENSP00000447793;ENSP00000448167;ENSP00000448133;ENSP00000448764;ENSP00000447196;ENSP00000446756;ENSP00000448836;ENSP00000448661;ENSP00000446520;ENSP00000450236;ENSP00000445008;ENSP00000446804;ENSP00000477538;ENSP00000376947;ENSP00000446787	F5H4R6;F8VV59;F8VXI6;F8W118;F8VRJ2;P55209-2;F8VUX1;F8VVB5;B3KV44;F8W020;F8W0J6;F8VY35;P55209;H0YH88;F8W543;H0YHC3;B7Z9C2;H0YIV4	37	18	7	255
	HSC	CALCOCO2	calcium binding and coiled-coil domain 2	ENSP00000422697;ENSP00000423437;ENSP00000424169;ENSP00000406974;ENSP00000461083;ENSP00000424352;ENSP00000398523;ENSP00000425090;ENSP00000258947;ENSP00000424889;ENSP00000429963;ENSP00000424083;ENSP00000425692	D6REB0;I3L493;Q13137-3;Q13137-2;D6RBF9;D6RF70;Q13137-5;Q13137-4;Q13137;D6RBI4;H0YBP4;H0Y9G3;D6RJE7	37	13	9	105
	HSC	NAP1L4	nucleosome assembly protein 1-like 4	ENSP00000437130;ENSP00000432126;ENSP00000488770;ENSP00000488420;ENSP00000488875;ENSP00000488078;ENSP00000487901;ENSP00000436488;ENSP00000483728;ENSP00000412048;ENSP00000487825;ENSP00000431799;ENSP00000488479;ENSP00000481412;ENSP00000387783;ENSP00000488208;ENSP00000487984;ENSP00000488634;ENSP00000436397;ENSP00000405912;ENSP00000435327;ENSP00000488498;ENSP00000434759;ENSP00000382523;ENSP00000478654…	Q99733-2;E9PNW0;E9PS34;H0YCI4;Q99733;E9PNJ7;C9JZI7;E9PKI2;A8MXH2;C9J6D1;E9PP22;E9PJJ2;E9PKT8;C9J1B1	37	14	9	585
	HSC	TGOLN2	trans-golgi network protein 2	ENSP00000366603;ENSP00000282120;ENSP00000387035;ENSP00000391190;ENSP00000386443;ENSP00000381312	O43493-3;O43493-2;F8W8W7;J3KQ45;O43493-5;O43493-4;O43493;O43493-6	37	8	11	445
	HSC	LRRC8C	leucine rich repeat containing 8 family, member C	ENSP00000359483	Q8TDW0	9	1	1	10
	HSC	APMAP	adipocyte plasma membrane associated protein	ENSP00000217456;ENSP00000395874	Q9HDC9-2;Q9HDC9;H0Y512	37	3	16	665
	HSC	COL1A2	collagen, type I, alpha 2	ENSP00000297268;ENSP00000477719	P08123;A0A087WTA8	37	2	11	550
	HSC	KIAA1143	KIAA1143	ENSP00000296121	Q96AT1	37	1	9	280
	HSC	ARAP2	ArfGAP with RhoGAP domain, ankyrin repeat and PH domain 2	ENSP00000302895	Q8WZ64	14	1	4	20
	HSC	RDH14	retinol dehydrogenase 14 (all-trans/9-cis/11-cis)	ENSP00000370648	Q9HBH5	37	1	9	210
	HSC	RDH11	retinol dehydrogenase 11 (all-trans/9-cis/11-cis)	ENSP00000416395;ENSP00000452079;ENSP00000370750;ENSP00000450435;ENSP00000450554;ENSP00000450614;ENSP00000450802;ENSP00000450651	Q8TC12;Q8TC12-2;Q8TC12-3;G3V2G6;H0YJ10;G3V234;H0YIZ8;H0YJ46	37	8	4	160
	HSC	RDH13	retinol dehydrogenase 13 (all-trans/9-cis)	ENSP00000477732;ENSP00000477512;ENSP00000391121;ENSP00000484637;ENSP00000480095;ENSP00000379547;ENSP00000481856;ENSP00000483247;ENSP00000465538;ENSP00000478404;ENSP00000466708;ENSP00000291892	Q8NBN7;Q8NBN7-2;K7EMY5;G8JLA1	37	4	6	170
	HSC	EMC4	ER membrane protein complex subunit 4	ENSP00000454042;ENSP00000267750;ENSP00000454052;ENSP00000249209;ENSP00000473881;ENSP00000453287;ENSP00000452672;ENSP00000453610	Q5J8M3;H0YLP8;S4R329;H0YNK0;Q5J8M3-3;Q5J8M3-2;H0YNK8;H0YK61;H0YMH5	37	9	4	100
	HSC	TARSL2	threonyl-tRNA synthetase-like 2	ENSP00000338093;ENSP00000452740;ENSP00000478827;ENSP00000439899	B7ZLP8;A2RTX5-2;A2RTX5;H0YKB9	32	4	7	75
	HSC	CANX	calnexin	ENSP00000425246;ENSP00000424341;ENSP00000426052;ENSP00000247461;ENSP00000426555;ENSP00000424140;ENSP00000421107;ENSP00000421813;ENSP00000424745;ENSP00000424063;ENSP00000424740;ENSP00000427115;ENSP00000391646	D6RAU8;P27824-2;P27824-3;P27824;H0Y9Q7;D6RHJ3;D6RDP7;D6RD16;D6RGY2;D6RAQ8;D6RFL1;D6RB85;H0Y9H1	37	13	31	1340
	HSC	NUCB1	nucleobindin 1	ENSP00000389734;ENSP00000410519;ENSP00000385211;ENSP00000397201;ENSP00000389007;ENSP00000385923	Q02818;C9JKZ2;H7BZI1;C9J3C1;C9JBD3	37	5	17	330
	HSC	CIAPIN1	cytokine induced apoptosis inhibitor 1	ENSP00000457622;ENSP00000457400;ENSP00000456114;ENSP00000455572;ENSP00000457042;ENSP00000454480;ENSP00000455309;ENSP00000377914;ENSP00000457318;ENSP00000458000	H3BTT4;H3BUG4;Q6FI81-2;Q6FI81-3;H3BT65;H3BPG7;H3BTZ8;H3BV90;H3BQ23;Q6FI81	37	10	13	450
	HSC	HSP90AB1	heat shock protein 90kDa alpha (cytosolic), class B member 1	ENSP00000481908;ENSP00000325875;ENSP00000360709;ENSP00000360609;	P08238;Q5T9W8	37	2	13	1075
	HSC	HSDL2	hydroxysteroid dehydrogenase like 2	ENSP00000381785;ENSP00000381783	Q6YN16-2;Q6YN16	37	2	14	420
	HSC	PTP4A2	protein tyrosine phosphatase type IVA, member 2	ENSP00000409260;ENSP00000344909;ENSP00000486246;ENSP00000433800;ENSP00000433050;ENSP00000437251;ENSP00000473490;ENSP00000486151;ENSP00000435941;ENSP00000473259	E9PRR9;E9PML8;E9PMY3;Q12974-2;E9PJC0;Q12974-4;Q12974	32	7	2	45
	HSC	MRPS9	mitochondrial ribosomal protein S9	ENSP00000258455	P82933	37	1	11	280
	HSC	TDRD3	tudor domain containing 3	ENSP00000367113;ENSP00000196169;ENSP00000477993;ENSP00000367126;ENSP00000440190;ENSP00000432703;ENSP00000367114;	Q9H7E2-3;Q9H7E2-2;Q9H7E2;B1AMN9;F2Z2Y2	37	5	7	85
	HSC	CD22	CD22 molecule	ENSP00000403822;ENSP00000469980;ENSP00000470724;ENSP00000471972;ENSP00000085219;ENSP00000441237;ENSP00000470193;ENSP00000339349;ENSP00000471399;ENSP00000472762;ENSP00000472664;ENSP00000442279;ENSP00000469503;ENSP00000469523;ENSP00000469984	P20273;P20273-4;P20273-3;P20273-2;M0QY14;M0R1M2;M0QY05;M0QYP4;M0QZ01;M0R2M0;M0R0R6;M0QZR7;M0R2R8	9	13	1	10
	HSC	MRPS5	mitochondrial ribosomal protein S5	ENSP00000341660;ENSP00000272418	P82675-2;P82675	37	2	13	340
	HSC	IFI35	interferon-induced protein 35	ENSP00000394579;ENSP00000395590	P80217-2;P80217	37	2	10	265
	HSC	MRPS2	mitochondrial ribosomal protein S2	ENSP00000400082;ENSP00000241600;ENSP00000360850	Q5T8A0;Q9Y399	37	2	11	375
	HSC	IFI30	interferon, gamma-inducible protein 30	ENSP00000384886	P13284	37	1	2	95
	HSC	PA2G4	proliferation-associated 2G4, 38kDa	ENSP00000447389;ENSP00000302886;ENSP00000449770;ENSP00000447615;ENSP00000448557	H0YIN7;F8VR77;F8W0A3;Q9UQ80;F8VZ69	37	5	22	1985
	HSC	TWF1	twinfilin actin binding protein 1	ENSP00000449428;ENSP00000448750;ENSP00000378886;ENSP00000448221	Q12792-3;Q12792;Q12792-4;F8VS81	27	4	4	55
	HSC	NKIRAS2	NFKB inhibitor interacting Ras-like 2	ENSP00000401976;ENSP00000312773;ENSP00000377459;ENSP00000465633;ENSP00000377463;ENSP00000303580;ENSP00000377458;ENSP00000468245	K7ERG2;H7BXP1;Q9NYR9-2;Q9NYR9;Q9NYR9-3	37	5	3	55
	HSC	WDR55	WD repeat domain 55	ENSP00000351100;ENSP00000439719	G3V1J0;Q9H6Y2;Q9H6Y2-2	37	3	5	155
	HSC	TWF2	twinfilin actin binding protein 2	ENSP00000426464;ENSP00000417517;ENSP00000303908	H0Y858;D6RG15;Q6IBS0	37	3	8	345
	HSC	EIF4G3	eukaryotic translation initiation factor 4 gamma, 3	ENSP00000349386;ENSP00000473510;ENSP00000364071;ENSP00000264211;	O43432;O43432-2;O43432-3;O43432-4;B1AN89	37	5	24	535
	HSC	EIF4G2	eukaryotic translation initiation factor 4 gamma, 2	ENSP00000435523;ENSP00000436235;ENSP00000433371;ENSP00000435912;ENSP00000431583;ENSP00000379778;ENSP00000433335;ENSP00000433217;ENSP00000433121;ENSP00000431511;ENSP00000340281;ENSP00000433664;ENSP00000433561;ENSP00000434815	H0YEC5;H0YEI7;P78344-2;H0YEN8;H0YCH5;H0YCF8;E9PKF8;D3DQV9;H0Y3P2;H0YD77;H0YDC0;H0YD99;P78344;H0YE22	37	14	22	685
	HSC	EIF4G1	eukaryotic translation initiation factor 4 gamma, 1	ENSP00000399858;ENSP00000316879;ENSP00000416255;ENSP00000376320;ENSP00000411826;ENSP00000392908;ENSP00000343450;ENSP00000413159;ENSP00000398145;ENSP00000403269;ENSP00000396888;ENSP00000404754;ENSP00000391935;ENSP00000338020;ENSP00000415842;ENSP00000371767;ENSP00000391412;ENSP00000395974;ENSP00000411707;ENSP00000399969;ENSP00000415943;ENSP00000317600;ENSP00000407240;ENSP00000407682;ENSP00000407244…	E7EX73;E9PGM1;C9J6B6;E7EUU4;H7C044;H7C0V6;Q04637-3;Q04637-4;Q04637-5;Q04637-6;Q04637-7;C9JSU8;Q04637-9;C9K073;C9JF13;Q04637-8;Q04637;C9JIH5;C9JWW9;C9JHW9;C9JWH9;C9JWH7;C9J2Z7;C9J556;F8WCF2	37	25	38	1665
	HSC	WDR59	WD repeat domain 59	ENSP00000262144;ENSP00000482446;ENSP00000456139;ENSP00000481730;ENSP00000455060;ENSP00000454382	Q6PJI9;H3BR95;Q6PJI9-2;B7Z7V6;Q6PJI9-4;Q6PJI9-3;H3BNY4;H3BMH3	32	8	6	105
	HSC	GRB2	growth factor receptor-bound protein 2	ENSP00000376347;ENSP00000463525;ENSP00000376345;ENSP00000376346;ENSP00000317360;ENSP00000339007;ENSP00000462785;ENSP00000464279	J3QRL5;J3QLF6;P62993;P62993-2;J3KT38	37	5	12	555
	HSC	UQCC1	ubiquinol-cytochrome c reductase complex assembly factor 1	ENSP00000398531;ENSP00000399713;ENSP00000390334;ENSP00000335364;ENSP00000416246;ENSP00000352161;ENSP00000380686;ENSP00000380688;ENSP00000363501;ENSP00000363505;ENSP00000363506	Q9NVA1-5;Q9NVA1-4;Q9NVA1-2;F6UTR7;H7BZM2;Q9NVA1;B1AKV6;F8WCR2;B1AKV4;B1AKV3;B1AKV2	37	11	3	90
	HSC	UQCC2	ubiquinol-cytochrome c reductase complex assembly factor 2	ENSP00000363348;ENSP00000363331;ENSP00000476140	V5IRT4;Q9BRT2;Q5TAQ0	32	3	4	65
	HSC	CD151	CD151 molecule (Raph blood group)	ENSP00000324101;ENSP00000380565;ENSP00000432258;ENSP00000432990;ENSP00000432385;ENSP00000380566	E9PMR4;P48509;E9PRJ3	33	3	2	85
	HSC	SSU72	SSU72 homolog, RNA polymerase II CTD phosphatase	ENSP00000291386;ENSP00000351955	Q9NP77-2;Q9NP77	37	2	5	185
	HSC	RBMX2	RNA binding motif protein, X-linked 2	ENSP00000478689;ENSP00000339090;ENSP00000359985	Q9Y388;A0A087WUI1;Q5JY83	37	3	5	85
	HSC	FAM207A	family with sequence similarity 207, member A	ENSP00000404964;ENSP00000291634;ENSP00000380926	C9JJU7;Q9NSI2-2;Q9NSI2	37	3	8	175
	HSC	POLR2E	polymerase (RNA) II (DNA directed) polypeptide E, 25kDa	ENSP00000478303;ENSP00000485021;ENSP00000479560;ENSP00000479813;ENSP00000480562;ENSP00000464739	P19388;A0A087WVZ9;A0A087WVN5;A0A087WWX0	37	4	8	330
	HSC	POLR2D	polymerase (RNA) II (DNA directed) polypeptide D	ENSP00000387323;ENSP00000387117;ENSP00000272645	E9PB93;O15514;E9PHV4	37	3	7	280
	HSC	POLR2G	polymerase (RNA) II (DNA directed) polypeptide G	ENSP00000301788;ENSP00000435669;ENSP00000433877;ENSP00000433529;ENSP00000431624	P62487;E9PKH3;E9PIU7;H0YEE4	37	4	3	110
	HSC	POLR2F	polymerase (RNA) II (DNA directed) polypeptide F	ENSP00000406826;ENSP00000476187;ENSP00000475343;ENSP00000384112;ENSP00000403852;ENSP00000385725;ENSP00000475707	F8WC47;U3KQS8;U3KQB0;B0QYL8;B0QYL9;U3KPY1;P61218	32	7	2	55
	HSC	POLR2A	polymerase (RNA) II (DNA directed) polypeptide A, 220kDa	ENSP00000480158;ENSP00000461879	A0A087WWE2;P24928;P24928-2	37	3	60	1380
	HSC	POLR2C	polymerase (RNA) II (DNA directed) polypeptide C, 33kDa	ENSP00000219252;ENSP00000456367	P19387;H3BRR2	37	2	10	280
	HSC	POLR2B	polymerase (RNA) II (DNA directed) polypeptide B, 140kDa	ENSP00000370625;ENSP00000391452;ENSP00000407728;ENSP00000312735;ENSP00000408638;ENSP00000391096	C9J2Y9;C9J4M6;P30876;C9JZW8;C9JMN3	37	5	36	930
	HSC	POLR2M	polymerase (RNA) II (DNA directed) polypeptide M		Q6EEV4-2;Q6EEV4	37	2	3	95
	HSC	POLR2L	polymerase (RNA) II (DNA directed) polypeptide L, 7.6kDa	ENSP00000324124;ENSP00000432807	P62875	37	1	3	110
	HSC	AKR7A2	aldo-keto reductase family 7, member A2	ENSP00000235835;ENSP00000339084;ENSP00000419936	O43488;H7C5H7;H3BLU7	37	3	6	435
	HSC	LSM3	LSM3 homolog, U6 small nuclear RNA and mRNA degradation associated	ENSP00000302160	P62310	37	1	3	250
	HSC	POLR2I	polymerase (RNA) II (DNA directed) polypeptide I, 14.5kDa	ENSP00000221859;ENSP00000465755	P36954;K7EKS1	37	2	5	155
	HSC	POLR2H	polymerase (RNA) II (DNA directed) polypeptide H	ENSP00000409065;ENSP00000415536;ENSP00000399882;ENSP00000398622;ENSP00000411883;ENSP00000392913;ENSP00000393773	C9JLU1;P52434-3;P52434-2;P52434-5;P52434-4;P52434	37	6	8	405
	HSC	POLR2K	polymerase (RNA) II (DNA directed) polypeptide K, 7.0kDa	ENSP00000342889	P53803	28	1	2	35
	HSC	TLK2	tousled-like kinase 2	ENSP00000462036;ENSP00000463595;ENSP00000316512;ENSP00000463814;ENSP00000464516;ENSP00000340800;ENSP00000275780;ENSP00000462637;ENSP00000464557;ENSP00000463986	Q86UE8;J3QS44;A0A087WZ74;J3KRK0;J3QLK5;Q86UE8-2;Q86UE8-3;J3QQN4;J3QR10;J3QS73;J3KST4	37	11	6	125
	HSC	ASCC3	activating signal cointegrator 1 complex subunit 3	ENSP00000358159;ENSP00000320777;ENSP00000358139;ENSP00000430769;ENSP00000320252	Q8N3C0-4;E5RFZ0;Q8N3C0;J3KNJ4;Q8N3C0-3	37	5	22	440
	HSC	ASCC2	activating signal cointegrator 1 complex subunit 2	ENSP00000414545;ENSP00000380877;ENSP00000305502;ENSP00000437570	H7C3Y4;Q9H1I8-3;Q9H1I8	27	3	4	55
	HSC	ASCC1	activating signal cointegrator 1 complex subunit 1	ENSP00000378377;ENSP00000378373;ENSP00000320461;ENSP00000436098;ENSP00000431299;ENSP00000339404;ENSP00000435147;ENSP00000431255;ENSP00000320810;ENSP00000436409;ENSP00000431419;ENSP00000431573;ENSP00000432418	Q8N9N2;E9PM82;H0YCB3;Q8N9N2-2;E9PR40;H0YE76;E9PL92;H0YER2;E9PKM6;E9PQZ6	37	10	5	100
	HSC	VPS72	vacuolar protein sorting 72 homolog (S. cerevisiae)	ENSP00000357887;ENSP00000346464	Q15906;Q15906-2	37	2	5	130
	HSC	AGO1	argonaute RISC catalytic component 1	ENSP00000362300;ENSP00000362302	Q5TA58;Q9UL18	37	2	7	170
	HSC	AGO3	argonaute RISC catalytic component 3	ENSP00000246314;ENSP00000362287	Q9H9G7;Q9H9G7-2	13	2	1	15
	HSC	AGO2	argonaute RISC catalytic component 2	ENSP00000220592;ENSP00000430176	Q9UKV8-2;Q9UKV8	37	2	11	215
	HSC	VBP1	von Hippel-Lindau binding protein 1	ENSP00000286428;ENSP00000438694;ENSP00000486053	P61758;B4DWR3	37	2	15	455
	HSC	FAM120B	family with sequence similarity 120B	ENSP00000482544;ENSP00000485793;ENSP00000479118;ENSP00000417970;ENSP00000440125;ENSP00000481344	F5GY05;Q96EK7;Q96EK7-2;Q96EK7-3	24	4	5	45
	HSC	FAM120A	family with sequence similarity 120A	ENSP00000277165;ENSP00000364538	Q9NZB2;Q9NZB2-4;Q9NZB2-6;Q9NZB2-5;Q9NZB2-2	37	5	23	815
	HSC	MAPK14	mitogen-activated protein kinase 14	ENSP00000308669;ENSP00000229794;ENSP00000229795;ENSP00000419141;ENSP00000478079;ENSP00000419837;ENSP00000417531;;ENSP00000417065	Q16539-4;B4E0K5;Q16539-2;Q16539-3;E7EX54;Q16539;B5TY33;H7C4E2	37	8	8	280
	HSC	SHKBP1	SH3KBP1 binding protein 1	ENSP00000470517;ENSP00000471408;ENSP00000472222;ENSP00000291842;ENSP00000472711	M0R0S2;Q8TBC3;M0R204;M0QZF4;M0R2P6	23	5	2	35
	HSC	RASSF1	Ras association (RalGDS/AF-6) domain family member 1	ENSP00000333327;ENSP00000349547;ENSP00000433000;ENSP00000352323;ENSP00000378549;ENSP00000378558;ENSP00000482696	Q9NS23-5;Q9NS23-3;Q9NS23-2;Q9NS23;Q9NS23-4	33	5	3	40
	HSC	SPAG17	sperm associated antigen 17	ENSP00000337804;ENSP00000402749	Q6Q759;Q5TDG6	9	2	2	10
	HSC	USO1	USO1 vesicle transport factor	ENSP00000444850;ENSP00000264904	O60763;H0Y7C0;O60763-2	37	3	24	885
	HSC	HIST1H1D	histone cluster 1, H1d	ENSP00000244534	P16402	37	1	13	740
	HSC	HIST1H1E	histone cluster 1, H1e	ENSP00000307705	P10412	37	1	9	550
	HSC	TGFBRAP1	transforming growth factor, beta receptor associated protein 1	ENSP00000258449;ENSP00000471434;ENSP00000377027	Q8WUH2	37	1	12	205
	HSC	HIST1H1B	histone cluster 1, H1b	ENSP00000330074	P16401	37	1	18	2065
	HSC	HIST1H1C	histone cluster 1, H1c	ENSP00000339566	P16403	37	1	8	575
	HSC	ANKZF1	ankyrin repeat and zinc finger domain containing 1	ENSP00000321617;ENSP00000386337;ENSP00000386815	B8ZZS4;Q9H8Y5	27	2	2	45
	HSC	SOS1	son of sevenless homolog 1 (Drosophila)	ENSP00000384675;ENSP00000387784;ENSP00000393899;ENSP00000378479	C9K0N6;G5E9C8;Q07889-2;Q07889	27	4	3	50
	HSC	TACC1	transforming, acidic coiled-coil containing protein 1	ENSP00000428687;ENSP00000430355;ENSP00000321703;ENSP00000429418;ENSP00000428253;ENSP00000276520;ENSP00000430562;ENSP00000428706;ENSP00000428450;ENSP00000430959;ENSP00000473342;ENSP00000430306;ENSP00000428175	O75410-3;O75410-2;O75410-5;O75410-4;O75410-7;O75410-6;E5RJG6;O75410-8;H0YAY0;O75410;B4E3H6;E5RFM9;E7ET87;R4GMT7;H0YBT8;E7EVI4;E5RJU4	37	17	20	460
	HSC	TACC3	transforming, acidic coiled-coil containing protein 3	ENSP00000326550;ENSP00000418095;ENSP00000420838;ENSP00000415914	E7EMT0;H0Y8F2;Q9Y6A5;C9JA91	37	4	20	375
	HSC	MRTO4	MRT4 homolog, ribosome maturation factor	ENSP00000364320	Q9UKD2	37	1	11	320
	HSC	TMEM230	transmembrane protein 230	ENSP00000341364;ENSP00000478641;ENSP00000368578;ENSP00000368601;ENSP00000478112;ENSP00000368588;ENSP00000368585;ENSP00000202834;ENSP00000368581;ENSP00000368579	Q5JWB9;Q96A57;Q96A57-2;A0A087WTT2	32	4	3	145
	HSC	LPXN	leupaxin	ENSP00000437094;ENSP00000461855;ENSP00000378512;ENSP00000431284	O60711;B7Z5P7;O60711-2;E9PNX9	28	4	4	60
	HSC	CAB39	calcium binding protein 39	ENSP00000386642;ENSP00000386238;ENSP00000258418;ENSP00000483459	A0A087X0K1;Q9Y376	37	2	6	145
	HSC	ANKHD1	ankyrin repeat and KH domain containing 1	ENSP00000354085;ENSP00000246149;ENSP00000410959;ENSP00000394489;ENSP00000405602;ENSP00000390034;ENSP00000415887;ENSP00000421069;ENSP00000393204;ENSP00000378211;ENSP00000378212;ENSP00000478529	E9PDP5;H0Y472;D6RHC4;H3BLS9;Q8IWZ3-5;H0Y4P6;Q8IWZ3;Q8IWZ3-4;Q8IWZ3-6;Q8IWZ3-3;Q8IWZ3-2;H7C2F5;H0Y7Y3;H0Y785	37	14	31	640
	HSC	BCL2L13	BCL2-like 13 (apoptosis facilitator)	ENSP00000347133;ENSP00000382682;ENSP00000480836;ENSP00000436321;ENSP00000410019;ENSP00000434764;ENSP00000437667;ENSP00000480014;ENSP00000318883;ENSP00000477967;ENSP00000441344	F2Z2C3;E9PDD6;A0A087WTL4;Q9BXK5-4;A0A087WX97;Q9BXK5-2;A0A087WW80;Q9BXK5;F6VJB4	37	9	8	285
	HSC	NTMT1	N-terminal Xaa-Pro-Lys N-methyltransferase 1	ENSP00000361559;ENSP00000361558;ENSP00000484447;ENSP00000483489;ENSP00000361561;ENSP00000361564;ENSP00000478521;ENSP00000473900	Q9BV86;S4R338;Q9BV86-2	28	3	5	50
	HSC	NUP43	nucleoporin 43kDa	ENSP00000356374;ENSP00000342262	Q8NFH3;Q8NFH3-2	37	2	5	110
	HSC	CTU2	cytosolic thiouridylase subunit 2 homolog (S. pombe)	ENSP00000456908;ENSP00000388320;ENSP00000308617;ENSP00000455010;ENSP00000454923	Q2VPK5-3;Q2VPK5;H3BSW6;Q2VPK5-5;H3BNU5;H3BNM3	37	6	3	60
	HSC	ADRM1	adhesion regulating molecule 1	ENSP00000253003;ENSP00000479008;ENSP00000478877;ENSP00000480756	Q16186;A0A087WX59;A0A087WUX6	37	3	11	345
	HSC	SIN3A	SIN3 transcription regulator family member A	ENSP00000456997;ENSP00000455204;ENSP00000455834;ENSP00000454296;ENSP00000455072;ENSP00000455644;ENSP00000353622;ENSP00000378403;ENSP00000378402;ENSP00000455662;ENSP00000454750	H3BP90;Q96ST3;H3BQ76;H3BQ88;H3BQL7;H3BMA2;H3BNZ3;H3BNA0;H3BT34	37	9	25	675
	HSC	CHD1	chromodomain helicase DNA binding protein 1	ENSP00000284049;ENSP00000479403;ENSP00000483667	O14646-2;O14646;A0A087WVF4	37	3	17	295
	HSC	ISYNA1	inositol-3-phosphate synthase 1	ENSP00000337746;ENSP00000475677;ENSP00000415458	Q9NPH2-3;Q9NPH2-2;Q9NPH2	37	3	4	225
	HSC	RPA3OS	UBAP1-MVB12-associated (UMA) domain containing 1		C9J7I0	5	1	1	5
	HSC	MBD2	methyl-CpG binding domain protein 2	ENSP00000381435;ENSP00000256429;ENSP00000464554;ENSP00000462393	Q9UBB5-3;Q9UBB5;X6RBL6;J3KSA7	37	4	7	160
	HSC	GTF2H3	general transcription factor IIH, polypeptide 3, 34kDa	ENSP00000228955;ENSP00000439121;ENSP00000446097;ENSP00000442977;ENSP00000445162;ENSP00000440482;ENSP00000441894;ENSP00000446429;ENSP00000438435;ENSP00000481711	F5GWD3;F5H6X0;F5GXG6;Q13889;F5H3G1;F5H4K7;F5GX35;Q13889-2;H0YFF7;A0A087WYD5	22	10	5	45
	HSC	GTF2H1	general transcription factor IIH, polypeptide 1, 62kDa	ENSP00000265963;ENSP00000435375;ENSP00000393638;ENSP00000439774;ENSP00000433133;ENSP00000436575;ENSP00000431481	P32780;F5H0Y9;E9PM51;E9PI26;P32780-2;E9PL58	37	6	9	120
	HSC	ALDH1B1	aldehyde dehydrogenase 1 family, member B1	ENSP00000366927	P30837	37	1	14	355
	HSC	COX7A2L	cytochrome c oxidase subunit VIIa polypeptide 2 like	ENSP00000431039;ENSP00000234301;ENSP00000367938;ENSP00000429237;ENSP00000428873	H0YBD2;O14548;E5RJZ1;E5RFH8	37	4	6	280
	HSC	RPL26L1	ribosomal protein L26-like 1	ENSP00000265100;ENSP00000430147;ENSP00000428223;ENSP00000428177	Q9UNX3	5	1	1	5
	HSC	RPL38	ribosomal protein L38	ENSP00000463312;ENSP00000462580;ENSP00000434243;ENSP00000309830;ENSP00000390279;ENSP00000462837	J3KT73;J3QL01;J3KSP2;P63173	37	4	4	410
	HSC	RPL36	ribosomal protein L36	ENSP00000252543;ENSP00000462927;ENSP00000378081;ENSP00000464342;ENSP00000464613;ENSP00000462609	J3QSB5;J3KTD3;Q9Y3U8	37	3	5	265
	HSC	RPL37	ribosomal protein L37	ENSP00000274242;ENSP00000422823;ENSP00000426449	P61927;D6R9X9;D6RG19	37	3	8	190
	HSC	TAB1	TGF-beta activated kinase 1/MAP3K7 binding protein 1	ENSP00000216160;ENSP00000333049	Q15750;Q15750-2	37	2	10	155
	HSC	RPL35	ribosomal protein L35	ENSP00000259469;ENSP00000486088;ENSP00000362671;ENSP00000437215	F2Z388;P42766	37	2	8	375
	HSC	RPL32	ribosomal protein L32	ENSP00000339064;ENSP00000380158;ENSP00000388674;ENSP00000380156;ENSP00000416429;ENSP00000412393;ENSP00000413742	P62910;D3YTB1;F8W727;D3YTI8	37	4	9	150
	HSC	RPL30	ribosomal protein L30	ENSP00000430556;ENSP00000429483;ENSP00000428085;ENSP00000287038	E5RJH3;E5RI99;P62888	37	3	10	855
	HSC	RPL31	ribosomal protein L31	ENSP00000408172;ENSP00000412976;ENSP00000386681;ENSP00000386737;ENSP00000402450;ENSP00000387112;ENSP00000387120;ENSP00000386717;ENSP00000264258;ENSP00000386271;ENSP00000387163	H7C2W9;P62899-2;P62899-3;P62899;B7Z4E3;B7Z4C8;C9JU56;B8ZZK4	37	8	10	620
	HSC	ATF1	activating transcription factor 1	ENSP00000262053;ENSP00000448921;ENSP00000448592	F8VYN3;P18846;F8VS03	28	3	1	35
	HSC	PPCS	phosphopantothenoylcysteine synthetase	ENSP00000361641;ENSP00000361643;ENSP00000361642	Q9HAB8-2;Q5VVM3;Q9HAB8	37	3	12	315
	HSC	ATF2	activating transcription factor 2	ENSP00000402229;ENSP00000412293;ENSP00000389504;ENSP00000386326;ENSP00000264110;ENSP00000386526;ENSP00000386282;ENSP00000406995;ENSP00000387093;ENSP00000340576;ENSP00000376327;ENSP00000407911;ENSP00000437952;ENSP00000410224;ENSP00000416854	B8ZZU6;H7C2N6;P15336-4;F5H629;P15336-5;E9PBF9;P15336-2;P15336;E9PEK8;P15336-7;C9JCI8;P15336-3	33	12	4	65
	HSC	SMARCC2	SWI/SNF related, matrix associated, actin dependent regulator of chromatin, subfamily c, member 2	ENSP00000302919;ENSP00000449429;ENSP00000267064;ENSP00000449396;ENSP00000377591;ENSP00000447680	F8VZW6;F8VXC8;Q8TAQ2;Q8TAQ2-2;Q8TAQ2-3	37	5	41	1420
	HSC	SMARCC1	SWI/SNF related, matrix associated, actin dependent regulator of chromatin, subfamily c, member 1	ENSP00000254480;ENSP00000414266	Q92922;F8WE13	37	2	28	695
	HSC	SUMO1	small ubiquitin-like modifier 1	ENSP00000376075;ENSP00000387204;ENSP00000386472;ENSP00000376076;ENSP00000376077;ENSP00000386267;ENSP00000386753;ENSP00000386296	B8ZZN6;B8ZZ67;P63165;P63165-2;B9A032;B8ZZJ0	37	6	4	245
	HSC	TMCO1	transmembrane and coiled-coil domains 1	ENSP00000485789;ENSP00000462300;ENSP00000356856;ENSP00000375975;ENSP00000463105;ENSP00000480514;ENSP00000463951;ENSP00000462588;ENSP00000464127	J3KS45;Q9UM00-2;Q9UM00;J9JIE6;J3KTQ7;J3QQY2;J3QRB3	37	7	4	85
	HSC	SUMO3	small ubiquitin-like modifier 3	ENSP00000380995;ENSP00000380990;ENSP00000409666;ENSP00000330343	P55854-2;A8MUA9;A8MU27;P55854	37	4	1	75
	HSC	SUMO2	small ubiquitin-like modifier 2	ENSP00000405965;ENSP00000400886	P61956-2;H7BZT4;P61956	37	3	2	185
	HSC	PSPC1	paraspeckle component 1	ENSP00000481916;ENSP00000393069;ENSP00000343966;ENSP00000435921;ENSP00000436038	Q8WXF1-2;X6RDA4;Q8WXF1	37	3	19	885
	HSC	PPWD1	peptidylprolyl isomerase domain and WD repeat containing 1	ENSP00000423234;ENSP00000423486;ENSP00000427642;ENSP00000424519;ENSP00000444496;ENSP00000421595;ENSP00000425390;ENSP00000261308;ENSP00000442371	F5H7P7;D6RB19;D6RDA4;H0Y8N5;Q96BP3;D6RHV0;D6R9Q1;Q96BP3-2;D6RA12	37	9	17	355
	HSC	EEF2K	eukaryotic elongation factor 2 kinase	ENSP00000263026;ENSP00000456243	O00418;H3BRH4	37	2	13	230
	HSC	BLOC1S4	biogenesis of lysosomal organelles complex-1, subunit 4, cappuccino	ENSP00000318128	Q9NUP1	32	1	3	75
	HSC	BLOC1S3	biogenesis of lysosomal organelles complex-1, subunit 3	ENSP00000393840;ENSP00000466798;ENSP00000468281	Q6QNY0;K7EN58	37	2	7	95
	HSC	BLOC1S1	biogenesis of lysosomal organelles complex-1, subunit 1	ENSP00000448171;ENSP00000447650;ENSP00000447621;ENSP00000450328;ENSP00000447537;ENSP00000257899;ENSP00000448605;ENSP00000450218	A0A087WSV2;G8JLQ3;F8W036;P78537-2;F8W099;F8VP73;P78537;F8W606	32	8	3	70
	HSC	PPP2R4	protein phosphatase 2A activator, regulatory subunit 4	ENSP00000403542;ENSP00000337448;ENSP00000405100;ENSP00000351885;ENSP00000396660;ENSP00000335200;ENSP00000349726;ENSP00000377036;ENSP00000394338;ENSP00000347109	F6WIT2;A6PVN9;H0Y562;Q15257;A6PVN5;Q15257-4;H0Y6E5;Q15257-2;Q15257-3	32	9	2	80
	HSC	B3GALTL	beta 3-glucosyltransferase	ENSP00000343002	Q6Y288	27	1	4	60
	HSC	NADK2	NAD kinase 2, mitochondrial	ENSP00000424166;ENSP00000421029;ENSP00000380499;ENSP00000371362;ENSP00000422250;ENSP00000282512	Q4G0N4-3;H0Y9H7;B7Z8V7;Q4G0N4-2;Q4G0N4	37	5	17	615
	HSC	SLC38A1	solute carrier family 38, member 1	ENSP00000449607;ENSP00000381634;ENSP00000449756;ENSP00000398142;ENSP00000447853;ENSP00000478907	F8VX04;Q9H2H9	4	2	1	5
	HSC	STK4	serine/threonine kinase 4	ENSP00000361887;ENSP00000361892;ENSP00000443514;ENSP00000482076	Q13043;F5H5B4;Q13043-2;A0A087WYT4	37	4	13	400
	HSC	UBE4B	ubiquitination factor E4B	ENSP00000343001;ENSP00000253251;ENSP00000366358;ENSP00000467258;ENSP00000468178	O95155-3;O95155-2;O95155-4;O95155;B1AQ61;K7EP75;K7ERA7	37	7	12	230
	HSC	UBE4A	ubiquitination factor E4A	ENSP00000387362;ENSP00000252108;ENSP00000438918	Q14139;Q14139-2;B7Z7P0	37	3	7	170
	HSC	SNRNP27	small nuclear ribonucleoprotein 27kDa (U4/U6.U5)	ENSP00000395144;ENSP00000244227;ENSP00000386608	Q8WVK2;B8ZZ98	13	2	1	20
	HSC	YBX1	Y box binding protein 1	ENSP00000405937;ENSP00000361626;ENSP00000484416;ENSP00000389639	P67809;C9J5V9;A0A087X1S2;H0Y449	37	4	13	850
	HSC	YBX3	Y box binding protein 3	;ENSP00000228251;ENSP00000279550	P16989;P16989-2;P16989-3;H0YG22	37	4	9	385
	HSC	C3orf58	chromosome 3 open reading frame 58	ENSP00000320081;ENSP00000390796;ENSP00000417382;ENSP00000419947	C9JY09;E7ET39;Q8NDZ4-2;Q8NDZ4	28	4	2	35
	HSC	TTC1	tetratricopeptide repeat domain 1	ENSP00000429225;ENSP00000231238;ENSP00000428613	H0YB37;Q99614	37	2	15	595
	HSC	STIP1	stress-induced phosphoprotein 1	ENSP00000305958;ENSP00000351646;ENSP00000445957;ENSP00000442704;ENSP00000443416;ENSP00000441036	P31948-2;P31948-3;P31948;H0YGI8;F5GXD8;F5H783	37	6	49	2450
	HSC	PIKFYVE	phosphoinositide kinase, FYVE finger containing	ENSP00000264380;ENSP00000405736;ENSP00000376038;ENSP00000308715;ENSP00000384356;ENSP00000407692;ENSP00000414477	E9PDH4;Q9Y2I7-4;Q9Y2I7;Q9Y2I7-2;Q9Y2I7-3;F8WEZ0;C9JL08	28	7	8	90
	HSC	PEPD	peptidase D	ENSP00000476869;ENSP00000391890;ENSP00000476667;ENSP00000380226;ENSP00000244137;ENSP00000468516	V9GYL0;P12955-3;P12955-2;V9GYE4;P12955;K7ES25	37	6	14	465
	HSC	MRPL18	mitochondrial ribosomal protein L18	ENSP00000356001	Q9H0U6	37	1	5	200
	HSC	TBC1D25	TBC1 domain family, member 25	ENSP00000365962;ENSP00000402268;ENSP00000476787	Q3MII6;C9JMI8	5	2	1	5
	HSC	FUNDC2	FUN14 domain containing 2	ENSP00000358510;ENSP00000395488	Q9BWH2;H7C0K8	37	2	3	75
	HSC	TBC1D2B	TBC1 domain family, member 2B	ENSP00000413666;ENSP00000387165;ENSP00000300584	C9JW56;Q9UPU7;Q9UPU7-2;Q9UPU7-3	37	4	11	130
	HSC	SARM1	sterile alpha and TIR motif containing 1	ENSP00000464166;ENSP00000468032	Q6SZW1;J3QRE0;Q6SZW1-2	23	3	2	25
	HSC	SENP7	SUMO1/sentrin specific peptidase 7	ENSP00000377655;ENSP00000377654;ENSP00000377651;ENSP00000377647;ENSP00000313624;ENSP00000342159	Q9BQF6-4;Q9BQF6-5;Q9BQF6-2;Q9BQF6-3;J3QT09;Q9BQF6	37	6	8	100
	HSC	SENP1	SUMO1/sentrin specific peptidase 1	ENSP00000448597;ENSP00000447593;ENSP00000450076;ENSP00000394791;ENSP00000447328	F8VRZ8;Q9P0U3-2;Q9P0U3;F8W0I8	32	4	4	105
	HSC	SAMM50	SAMM50 sorting and assembly machinery component	ENSP00000345445	Q9Y512	37	1	15	360
	HSC	ING5	inhibitor of growth family, member 5	ENSP00000322142;ENSP00000416878;ENSP00000385937	E9PEN0;Q8WYH8;Q8WYH8-2	37	3	2	70
	HSC	ING1	inhibitor of growth family, member 1	ENSP00000364930;ENSP00000345202;ENSP00000328436;ENSP00000480985	A0A087WXF7;Q9UK53-3;Q9UK53-2;Q9UK53-5;Q9UK53-4;Q9UK53	37	6	6	75
	HSC	ING3	inhibitor of growth family, member 3	ENSP00000410406;ENSP00000341697;ENSP00000388506;ENSP00000320566	Q9NXR8;E7ET07;Q9NXR8-3;Q9NXR8-2	28	4	4	40
	HSC	WDFY4	WDFY family member 4	ENSP00000265453;ENSP00000320563;ENSP00000354141;ENSP00000363276	Q6ZS81-5;Q6ZS81-4;Q6ZS81;H3BLT2;Q6ZS81-2;Q6ZS81-3;H7BYA1	37	7	18	270
	HSC	WDFY1	WD repeat and FYVE domain containing 1	ENSP00000395416;ENSP00000233055	C9JJ54;Q8IWB7	37	2	10	220
	HSC	GFPT1	glutamine--fructose-6-phosphate transaminase 1	ENSP00000354347;ENSP00000349860	Q06210-2;Q06210	37	2	5	120
	HSC	ECHDC2	enoyl CoA hydratase domain containing 2	ENSP00000351125;ENSP00000360577;ENSP00000441962;ENSP00000439264	F6RJU0;Q86YB7;Q86YB7-2;F5GWU3	5	4	1	5
	HSC	ECHDC1	ethylmalonyl-CoA decarboxylase 1	ENSP00000420711;ENSP00000434143;ENSP00000404866;ENSP00000399233;ENSP00000436585;ENSP00000357274;ENSP00000436703;ENSP00000357272;ENSP00000435502;ENSP00000434908;ENSP00000436109;ENSP00000401751;ENSP00000433874;ENSP00000432265;ENSP00000402492;ENSP00000435068;ENSP00000357278;ENSP00000396096	F2Z2D6;E9PIU8;H0YCS9;E9PJS8;E9PPG7;Q9NTX5;J3KP84;E9PLY6;Q9NTX5-2;Q9NTX5-3;E9PRU6;Q9NTX5-6;H0Y5L2;Q9NTX5-5;H0Y525;Q9NTX5-4	37	16	9	275
	HSC	DCUN1D5	DCN1, defective in cullin neddylation 1, domain containing 5	ENSP00000435035;ENSP00000260247;ENSP00000432027	H0YCN4;E9PM04;Q9BTE7	24	3	1	25
	HSC	ACP1	acid phosphatase 1, soluble	ENSP00000408596;ENSP00000410331;ENSP00000411121;ENSP00000272067;ENSP00000272065;ENSP00000385404;ENSP00000384307	G5E9R5;P24666-3;P24666-2;P24666-4;F2Z2Q9;P24666;D3YTI2	37	7	7	290
	HSC	ACP2	acid phosphatase 2, lysosomal	ENSP00000256997;ENSP00000432205;ENSP00000432439;ENSP00000436658;ENSP00000435261;ENSP00000436487;ENSP00000432466;ENSP00000434205	E9PQY3;B7Z7D2;P11117;E9PHY0;B7Z6U3;P11117-2;E9PP23;G5EA28;E9PQW9;E9PKW9	37	10	5	75
	HSC	SNIP1	Smad nuclear interacting protein 1	ENSP00000296215	Q8TAD8	27	1	3	50
	HSC	GLA	galactosidase, alpha	ENSP00000218516;ENSP00000476935	V9GYN5;P06280	32	2	5	90
	HSC	GLS	glutaminase	ENSP00000386417;ENSP00000317379;ENSP00000388990;ENSP00000340689;ENSP00000387135;ENSP00000395596	O94925;O94925-3;O94925-2;B8ZZA8;H7BZD1;B8ZZC5;C9JIJ6	37	7	13	520
	HSC	CDIPT	CDP-diacylglycerol--inositol 3-phosphatidyltransferase	ENSP00000455042;ENSP00000457766;ENSP00000219789;ENSP00000454453;ENSP00000457339;ENSP00000457340	B3KY94;O14735;O14735-2;O14735-3;H3BUR9	37	5	3	165
	HSC	NCOA2	nuclear receptor coactivator 2	ENSP00000429132;ENSP00000430148;ENSP00000399968	E7EWM1;H0YBB6;Q15596	37	3	11	195
	HSC	NCOA3	nuclear receptor coactivator 3	ENSP00000361065;ENSP00000361073;ENSP00000361066	Q9Y6Q9-2;Q9Y6Q9-3;Q9Y6Q9-5;Q9Y6Q9-4;Q9Y6Q9	28	5	3	55
	HSC	TMEM11	transmembrane protein 11	ENSP00000319992	P17152	37	1	4	115
	HSC	NCOA7	nuclear receptor coactivator 7	ENSP00000403643;ENSP00000408211;ENSP00000376269;ENSP00000406363;ENSP00000357341;ENSP00000229634;ENSP00000407426;ENSP00000398268	Q8NI08-3;Q8NI08-2;Q8NI08-7;Q8NI08-6;Q8NI08-4;Q8NI08;Q5TF98;Q5TF97;Q5TF96;Q8NI08-5;H0Y5F6	37	11	13	280
	HSC	NCOA5	nuclear receptor coactivator 5	ENSP00000290231;ENSP00000361365	Q9HCD5;Q5JY17	37	2	22	595
	HSC	NT5C3A	5'-nucleotidase, cytosolic IIIA	ENSP00000484415;ENSP00000476480;ENSP00000371039;ENSP00000387166;ENSP00000385261;ENSP00000242210;ENSP00000379456	Q9H0P0-1;X6RM59;Q9H0P0-3;Q9H0P0-2;Q9H0P0	37	5	4	110
	HSC	MECR	mitochondrial trans-2-enoyl-CoA reductase	ENSP00000263702;ENSP00000362896;ENSP00000436831	Q9BV79-2;H3BM30;Q9BV79;Q5SYU3	37	4	5	120
	HSC	BSG	basigin (Ok blood group)	ENSP00000344707;ENSP00000473664;ENSP00000484849;ENSP00000458665;ENSP00000473393;ENSP00000343809;ENSP00000333769;ENSP00000478958	R4GMX5;A0A087X2B5;I3L192;P35613;P35613-4;P35613-3;P35613-2;A0A087WUV8	37	8	7	200
	HSC	RIF1	insulin-like 6	ENSP00000415691;ENSP00000243326;ENSP00000404882;ENSP00000416123;ENSP00000414615;ENSP00000390181;ENSP00000390486	Q5UIP0-2;Q5UIP0;H7C2B5;H7BZN3	37	4	48	1370
	HSC	KDSR	3-ketodihydrosphingosine reductase	ENSP00000468203;ENSP00000312939;ENSP00000467962;ENSP00000385083	K7ERC8;K7EQS7;Q06136;Q06136-2	37	4	9	285
	HSC	SLC27A4	solute carrier family 27 (fatty acid transporter), member 4	ENSP00000361961;ENSP00000300456	Q6P1M0;Q6P1M0-2	32	2	4	55
	HSC	SLC27A1	solute carrier family 27 (fatty acid transporter), member 1	ENSP00000472313;ENSP00000469881;ENSP00000472082;ENSP00000252595;ENSP00000470457	B7Z225;Q6PCB7;Q6PCB7-2;M0QZC9	32	4	4	55
	HSC	STARD3NL	STARD3 N-terminal like	ENSP00000009041;ENSP00000411933;ENSP00000402028;ENSP00000379334;ENSP00000394000;ENSP00000395455	C9J3F5;C9JJ39;O95772;C9JPX5;C9JKL2;O95772-2	15	6	1	15
	HSC	SREK1	splicing regulatory glutamine/lysine-rich protein 1	;ENSP00000334538;ENSP00000370305;ENSP00000430894	Q8WXA9-2;Q8WXA9;H0YC47	37	3	8	335
	HSC	ERO1L	endoplasmic reticulum oxidoreductase alpha	ENSP00000379042;ENSP00000452269;ENSP00000487101;ENSP00000452020;ENSP00000451204;ENSP00000452093	G3V3E6;G3V5B3;Q96HE7;G3V503	37	4	8	340
	HSC	ZNF638	zinc finger protein 638	ENSP00000388164;ENSP00000386433;ENSP00000264447	Q14966;M0QXP4;E7EUZ3;Q14966-2;Q14966-3;Q14966-4;Q14966-5;C9JWN0	37	8	50	1230
	HSC	TBCK	TBC1 domain containing kinase	ENSP00000378198;ENSP00000273980;ENSP00000378196;ENSP00000423834;ENSP00000405847;ENSP00000355338;ENSP00000422160	Q8TEA7-3;Q8TEA7-2;Q8TEA7;D6RC61;H0Y8U7	32	5	6	100
	HSC	AK3	adenylate kinase 3	ENSP00000352948;ENSP00000371230;ENSP00000482308;ENSP00000413933	Q9UIJ7-2;Q9UIJ7-3;Q9UIJ7	37	3	13	655
	HSC	PRRC1	proline-rich coiled-coil 1	ENSP00000296666;ENSP00000421965;ENSP00000392873	Q96M27-5;Q96M27-4;Q96M27-3;Q96M27-2;Q96M27	37	5	3	140
	HSC	AK1	adenylate kinase 1	ENSP00000362271;ENSP00000392314;ENSP00000449130;ENSP00000362249;ENSP00000223836	Q5T9B7;H0YID2;H0Y4J6;P00568	37	4	6	155
	HSC	TBCD	tubulin folding cofactor D	ENSP00000458599;ENSP00000458365;ENSP00000460949;ENSP00000458556;ENSP00000460450;ENSP00000461167;ENSP00000459063;ENSP00000461680;ENSP00000440671;ENSP00000347719;ENSP00000458535	I3L4D2;J3KR97;I3L0V3;I3L163;I3L1S3;Q9BTW9-4;I3L143;I3L131;Q9BTW9-5;I3L500;Q9BTW9;I3L3H4;I3L439;Q9BTW9-2	37	14	7	125
	HSC	TBCC	tubulin folding cofactor C	ENSP00000361967	Q15814	37	1	9	210
	HSC	TBCB	tubulin folding cofactor B	ENSP00000221855;ENSP00000465979;ENSP00000465447;ENSP00000485894;ENSP00000468055;ENSP00000467172;ENSP00000467487;ENSP00000467825	Q99426;K7EL99;K7EP07;K7EQH0;Q99426-2;K7ER04;K7EK42	37	7	13	625
	HSC	TBCA	tubulin folding cofactor A	ENSP00000429313;ENSP00000429083;ENSP00000429288;ENSP00000306362;ENSP00000429793;ENSP00000369736	E5RJD8;O75347;E5RHG6;O75347-2;E5RIX8;E5RIW3	37	6	15	830
	HSC	MME	membrane metallo-endopeptidase	ENSP00000420542;ENSP00000417079;ENSP00000478173;ENSP00000417595;ENSP00000420101;ENSP00000420389;ENSP00000353679;ENSP00000372450;ENSP00000418525;ENSP00000485791;ENSP00000418791;ENSP00000419653	C9J9X7;C9JR96;Q3KQS6;C9JDZ3;C9IYX7;P08473	32	6	8	115
	HSC	SARS	seryl-tRNA synthetase	ENSP00000358939;ENSP00000234677	P49591;Q5T5C7	37	2	20	610
	HSC	NCKAP1L	NCK-associated protein 1-like	ENSP00000293373;ENSP00000447246;ENSP00000445596	P55160-2;F8W050;P55160	37	3	23	750
	HSC	WRNIP1	Werner helicase interacting protein 1	ENSP00000370146;ENSP00000370148;ENSP00000370141;ENSP00000477551;ENSP00000370150	Q96S55-2;Q96S55-3;Q96S55-4;Q96S55	37	4	16	725
	HSC	CBLL1	Cbl proto-oncogene-like 1, E3 ubiquitin protein ligase	ENSP00000401277;ENSP00000410615;ENSP00000222597;ENSP00000401175	Q75N03;C9J2P9;C9K074;Q75N03-2	37	4	3	85
	HSC	SH2D3C	SH2 domain containing 3C	ENSP00000317817;ENSP00000401641;ENSP00000485866;ENSP00000413760;ENSP00000388536;ENSP00000362373;ENSP00000362374;ENSP00000394632	Q8N5H7-2;Q8N5H7-4;Q8N5H7-5;Q8N5H7-6;Q8N5H7;Q5JU32;H0Y5X5	14	7	2	20
	HSC	ERH	enhancer of rudimentary homolog (Drosophila)	ENSP00000450503;ENSP00000451080	G3V279;P84090	37	2	5	470
	HSC	SMAD3	SMAD family member 3	ENSP00000437757;ENSP00000445348;ENSP00000332973;ENSP00000401133;ENSP00000458060;ENSP00000452767	P84022;H0YKE2;P84022-4;P84022-3;P84022-2;H3BVD1	32	6	3	65
	HSC	TMEM55B	transmembrane protein 55B	ENSP00000452508;ENSP00000381102;ENSP00000250489;ENSP00000451014	Q86T03-2;Q86T03;G3V5T5;H0YJ90;G3V3P3	18	5	3	25
	HSC	NDNL2	necdin-like 2, SMC5-SMC6 complex component	ENSP00000487893;ENSP00000330694	Q96MG7	37	1	10	275
	HSC	TRA2A	transformer 2 alpha homolog (Drosophila)	ENSP00000297071;ENSP00000441116;ENSP00000376290;ENSP00000480822	Q13595-3;B4DQI6;Q13595-2;Q13595	37	4	7	220
	HSC	TRA2B	transformer 2 beta homolog (Drosophila)	ENSP00000343857;ENSP00000416959;ENSP00000259043;ENSP00000406561;ENSP00000416887;ENSP00000371626	H7BXF3;P62995;H7C2L4;P62995-3	37	4	10	635
	HSC	MDC1	mediator of DNA-damage checkpoint 1	ENSP00000450002;ENSP00000396389;ENSP00000365588;ENSP00000400979;ENSP00000404318;ENSP00000387429;ENSP00000392784;ENSP00000448066;ENSP00000373060;ENSP00000404954;ENSP00000409167;ENSP00000447771;ENSP00000392833;ENSP00000400305;ENSP00000390040;ENSP00000447883;ENSP00000390489;ENSP00000449936;ENSP00000391230;ENSP00000448232;ENSP00000397126;ENSP00000396484;ENSP00000416511;ENSP00000411310;ENSP00000408831…	Q14676-4;Q14676-2;Q14676-3;A2AB06;Q14676;A2AB05;A0A087X0R2;A2AB07;H0Y6Z8	37	9	31	800
	HSC	UBQLN1	ubiquilin 1	ENSP00000365576;ENSP00000257468	Q9UMX0-2;Q9UMX0	10	2	2	10
	HSC	BRMS1L	breast cancer metastasis-suppressor 1-like	ENSP00000216807;ENSP00000446826	H0YHD0;Q5PSV4-2;Q5PSV4	14	3	3	15
	HSC	MEX3D	mex-3 RNA binding family member D	ENSP00000475059;ENSP00000384398	S4R446;Q86XN8;Q86XN8-2;Q86XN8-3	23	4	1	35
	HSC	LACTB2	lactamase, beta 2	ENSP00000428801;ENSP00000276590	Q53H82	32	1	5	90
	HSC	AOAH	acyloxyacyl hydrolase (neutrophil)	ENSP00000484305;ENSP00000483783;ENSP00000479664	P28039;A0A087WVT3;P28039-2	28	3	4	45
	HSC	ENDOD1	endonuclease domain containing 1	ENSP00000278505	O94919	37	1	8	270
	HSC	FRYL	FRY-like	ENSP00000426064;ENSP00000422408;ENSP00000351113;ENSP00000425592;ENSP00000421584;ENSP00000425344;	F2Z2S2;D6RJI4;O94915;H0Y9X0;O94915-2	33	5	9	120
	HSC	GRPEL1	GrpE-like 1, mitochondrial (E. coli)	ENSP00000264954	Q9HAV7	37	1	9	335
	HSC	IDI1	isopentenyl-diphosphate delta isomerase 1	ENSP00000370748	Q13907-2;Q13907	18	2	1	20
	HSC	SPTB	spectrin, beta, erythrocytic	ENSP00000374372;ENSP00000374371;ENSP00000374370;ENSP00000451752;ENSP00000451324	P11277;P11277-3;P11277-2;H0YJE6	37	4	21	290
	HSC	IMPDH1	IMP (inosine 5'-monophosphate) dehydrogenase 1	ENSP00000486056;ENSP00000420185;ENSP00000345096;ENSP00000418592;ENSP00000420756;ENSP00000346219;ENSP00000399400;ENSP00000418742;ENSP00000417296;ENSP00000420803;ENSP00000419609;ENSP00000265385	H7C5T1;C9J029;P20839;P20839-4;P20839-7;P20839-6;C9K0R9;P20839-3;P20839-2;P20839-5;H7C511;C9J381	37	12	10	285
	HSC	ESYT2	extended synaptotagmin-like protein 2	ENSP00000481296;ENSP00000275418;ENSP00000251527	A0FGR8-2;A0FGR8-6;A0FGR8-5;A0FGR8-4;A0FGR8;A0A087WXU3;H7BXI1	37	7	20	910
	HSC	DNTTIP1	deoxynucleotidyltransferase, terminal, interacting protein 1	ENSP00000400573;ENSP00000361705;ENSP00000392509;ENSP00000401024	F2Z2A4;H7C1J2;Q9H147;H7C1M5	37	4	7	185
	HSC	DNTTIP2	deoxynucleotidyltransferase, terminal, interacting protein 2	ENSP00000434261;ENSP00000411010;ENSP00000352137	J3KP30;Q5QJE6;E9PRB3	37	3	18	460
	HSC	UBLCP1	ubiquitin-like domain containing CTD phosphatase 1	ENSP00000296786	Q8WVY7	37	1	6	140
	HSC	MTMR3	myotubularin related protein 3	ENSP00000384077;ENSP00000331649;ENSP00000318070;ENSP00000384651;ENSP00000307271;ENSP00000409063	G5E953;Q13615;Q13615-2;Q13615-3;C9JLU3	28	5	6	50
	HSC	MTMR2	myotubularin related protein 2	ENSP00000376915;ENSP00000386882;ENSP00000396020;ENSP00000343737;ENSP00000345752	Q13614-2;Q13614;C9JEX3	18	3	2	30
	HSC	MTMR1	myotubularin related protein 1	ENSP00000359417;ENSP00000434105;ENSP00000414178;ENSP00000445281;ENSP00000434514;ENSP00000389884;ENSP00000436957;ENSP00000414925	F8WA39;Q8NEC6;H0YDX3;Q13613;Q13613-2;H7C406;E9PPP8;H7BZJ1	37	8	4	70
	HSC	NAAA	N-acylethanolamine acid amidase	ENSP00000426977;ENSP00000473575;ENSP00000286733;ENSP00000423397;ENSP00000427641	B4DVL2;Q02083;R4GNC0;Q02083-2;H0Y988;Q02083-3	14	6	3	20
	HSC	TSC22D3	TSC22 domain family, member 3	ENSP00000314655;ENSP00000427427;ENSP00000361466;ENSP00000361474;ENSP00000361457;ENSP00000361458;ENSP00000361459;ENSP00000421016;ENSP00000425414	Q99576-4;Q99576-3;E7EWD5;Q99576;Q5JRJ2;Q5JRJ0;D6RD92	18	7	2	20
	HSC	TSC22D4	TSC22 domain family, member 4	ENSP00000388168;ENSP00000300181;ENSP00000377560	Q9Y3Q8-2;H7BZ77;Q9Y3Q8	37	3	7	205
	HSC	FCHSD1	FCH and double SH3 domains 1	ENSP00000427796;ENSP00000399259;ENSP00000428776;ENSP00000428677;ENSP00000430448	Q86WN1-3;Q86WN1;E5RGB1;E5RGT6;E5RK49;Q86WN1-2	28	6	5	50
	HSC	VAT1	solute carrier family 18 (vesicular monoamine transporter), member 1	ENSP00000347872;ENSP00000468401;ENSP00000467131;ENSP00000408553;ENSP00000466322;ENSP00000465239;ENSP00000468621;ENSP00000465946;ENSP00000468146	K7EJM4;Q99536;K7ESA3;K7ENX2;K7ER81;K7ERT7;K7EM19;Q99536-2;Q99536-3	37	9	13	785
	HSC	UBA52	ubiquitin A-52 residue ribosomal protein fusion product 1	ENSP00000471464;ENSP00000470507;ENSP00000470419;ENSP00000471622;ENSP00000472264;ENSP00000471062;ENSP00000472768;ENSP00000473048;ENSP00000388107;ENSP00000472545;ENSP00000396910	P62987;M0R2S1	28	2	1	55
	HSC	CD2BP2	CD2 (cytoplasmic tail) binding protein 2	ENSP00000304903;ENSP00000456935	O95400	37	1	10	305
	HSC	MESDC2	mesoderm development candidate 2	ENSP00000403839;ENSP00000453220;ENSP00000261758;ENSP00000453430;ENSP00000482455	Q14696;Q14696-2;H0YLI4	37	3	10	360
	HSC	EXOSC8	exosome component 8	ENSP00000374354;ENSP00000419203	Q96B26;H7C581	37	2	8	280
	HSC	EXOSC9	exosome component 9	ENSP00000243498;ENSP00000368984;ENSP00000425782;ENSP00000421845;ENSP00000422205;ENSP00000423476;ENSP00000424504	Q06265-3;Q06265-2;D6RIY6;Q06265;Q06265-4;H0Y9L5;D6R905;D6RA17;D6RAP4	37	9	11	290
	HSC	BCKDK	branched chain ketoacid dehydrogenase kinase	ENSP00000378405;ENSP00000378404;ENSP00000287507;ENSP00000219794;ENSP00000457821	O14874-2;O14874-3;H3BUV3;O14874	19	4	1	20
	HSC	EXOSC2	exosome component 2	ENSP00000418463;ENSP00000361433;ENSP00000444917;ENSP00000361425;ENSP00000361427;ENSP00000361426	Q13868-2;A3KFL5;A3KFL4;A3KFL1;A3KFL2;Q13868	37	6	7	235
	HSC	EXOSC3	exosome component 3	ENSP00000323046;ENSP00000379775;ENSP00000418422	Q9NQT5-2;Q9NQT5	32	2	5	85
	HSC	EXOSC1	exosome component 1	ENSP00000359923;ENSP00000359922;ENSP00000359921;ENSP00000473660;ENSP00000359939;ENSP00000473303	R4GMQ7;Q9Y3B2;B1AMU4;R4GNH9;B1AMU7;B1AMU3	37	6	8	225
	HSC	EXOSC6	exosome component 6	ENSP00000398597	Q5RKV6	37	1	10	430
	HSC	EXOSC7	exosome component 7	ENSP00000265564	Q15024	37	1	12	280
	HSC	EXOSC4	exosome component 4	ENSP00000436539;ENSP00000432661;ENSP00000315476	Q9NPD3;E9PI41;E9PPI9	37	3	5	115
	HSC	EXOSC5	exosome component 5	ENSP00000221233;ENSP00000471002;ENSP00000471557	M0R050;Q9NQT4;M0R102	37	3	6	195
	HSC	GGACT	gamma-glutamylamine cyclotransferase	ENSP00000365426;ENSP00000410449	Q9BVM4	10	1	1	10
	HSC	MT-CYB	mitochondrially encoded cytochrome b	ENSP00000354554	P00156	18	1	2	20
	HSC	COA1	cytochrome c oxidase assembly factor 1 homolog	ENSP00000223336;ENSP00000416406;ENSP00000413777;ENSP00000405582;ENSP00000379218;ENSP00000312100;ENSP00000400759;ENSP00000395586	Q9GZY4;C9JA07	9	2	1	10
	HSC	C9orf43	chromosome 9 open reading frame 43	ENSP00000288462;ENSP00000363280	Q8TAL5	9	1	1	10
	HSC	DEPDC5	DEP domain containing 5	ENSP00000371546;ENSP00000371545;ENSP00000402173;ENSP00000440210;ENSP00000383107;ENSP00000383105;ENSP00000383101;ENSP00000416314;ENSP00000383108	O75140-3;O75140-2;O75140-1;O75140-6;O75140-5;O75140-4;O75140-9;O75140-8;C9JGS4;H7C1T0;O75140	28	11	5	55
	HSC	EEF1E1	eukaryotic translation elongation factor 1 epsilon 1	ENSP00000369038;ENSP00000414363	O43324	37	1	1	40
	HSC	PSMB10	proteasome subunit beta 10	ENSP00000463811;ENSP00000351314	J3QQN1;P40306	37	2	8	420
	HSC	SCYL2	chemokine (C-C motif) ligand 14	ENSP00000354061;ENSP00000448366	F8VSC5;Q6P3W7	37	2	5	180
	HSC	SCYL3	chemokine (C-C motif) ligand 15	ENSP00000407993;ENSP00000356746;ENSP00000356744;ENSP00000356745	Q8IZE3-2;Q8IZE3;X6RHX1	24	3	2	30
	HSC	SCYL1	chemokine (C-C motif) ligand 13	ENSP00000270176;ENSP00000437254;ENSP00000408192;ENSP00000432175;ENSP00000431635;ENSP00000436993;ENSP00000431664	E9PPN3;Q96KG9;E9PS17;Q96KG9-4;Q96KG9-5;Q96KG9-6;Q96KG9-2;Q96KG9-3;E9PK59;H0YCI6	37	10	11	235
	HSC	STXBP3	syntaxin binding protein 3	ENSP00000359025	O00186	37	1	17	410
	HSC	STXBP5	syntaxin binding protein 5 (tomosyn)	ENSP00000356451;ENSP00000321826;ENSP00000356450;ENSP00000376112	Q5T5C0;Q5T5C0-3;Q5T5C0-2;Q5JRH0	28	4	3	35
	HSC	ISG20L2	interferon stimulated exonuclease gene 20kDa-like 2	ENSP00000357202;ENSP00000323424	Q9H9L3	14	1	3	20
	HSC	SKP1	S-phase kinase-associated protein 1	ENSP00000429995;ENSP00000429996;ENSP00000431067;ENSP00000429415;ENSP00000429961;ENSP00000430774;ENSP00000331708;ENSP00000430885;ENSP00000429686;ENSP00000429472;ENSP00000231487	F8W8N3;P63208-2;E5RGM3;E5RJR5;E5RGM4;E7ERH2;E5RI56;P63208;E5RHM3	37	9	7	315
	HSC	NOC2L	NOC2-like nucleolar associated transcriptional repressor	ENSP00000317992	Q9Y3T9	37	1	14	440
	HSC	IFI16	interferon, gamma-inducible protein 16	ENSP00000295809;ENSP00000407052;ENSP00000406406;ENSP00000352740;ENSP00000357114;ENSP00000458084;ENSP00000456129;ENSP00000357113;ENSP00000404325;ENSP00000456094	X6RHM1;H3BR88;H3BR65;H3BM18;Q16666-3;Q16666-2;Q16666-6;H3BVE6;Q16666	37	9	32	1545
	HSC	HNRNPAB	heterogeneous nuclear ribonucleoprotein A/B	;ENSP00000423495;ENSP00000427110;ENSP00000351108;ENSP00000482908;ENSP00000425031;ENSP00000348093;ENSP00000427465;ENSP00000422501	Q99729;A0A087WZV1;Q99729-3;D6R9P3;Q99729-4;Q99729-2;D6RD18;D6RBZ0	37	8	14	995
	HSC	CA5B	carbonic anhydrase VB, mitochondrial	ENSP00000417021;ENSP00000314099	Q9Y2D0	23	1	1	30
	HSC	HNRNPA3	heterogeneous nuclear ribonucleoprotein A3	ENSP00000408487;ENSP00000376309;ENSP00000416340;ENSP00000400688	P51991-2;P51991;H7C1J8	37	3	19	1110
	HSC	HNRNPA0	heterogeneous nuclear ribonucleoprotein A0	ENSP00000316042	Q13151	37	1	11	675
	HSC	HNRNPA1	heterogeneous nuclear ribonucleoprotein A1	ENSP00000449913;ENSP00000448229;ENSP00000447260;ENSP00000446486;ENSP00000448617;ENSP00000448117;ENSP00000333504;ENSP00000447782;ENSP00000341826	P09651-2;P09651-3;F8VZ49;F8VTQ5;P09651;F8W646;F8W6I7;H0YH80	37	8	7	675
	HSC	NFKB1	nuclear factor of kappa light polypeptide gene enhancer in B-cells 1	ENSP00000378297;ENSP00000424815;ENSP00000424790;ENSP00000226574;ENSP00000426147;ENSP00000469340;ENSP00000423877	D6RF93;D6RH30;P19838;P19838-2;P19838-3;D6RC45	37	6	24	535
	HSC	MIF	macrophage migration inhibitory factor (glycosylation-inhibiting factor)	ENSP00000215754;ENSP00000482779	P14174	37	1	5	520
	HSC	LRRFIP1	leucine rich repeat (in FLII) interacting protein 1	;ENSP00000409431;ENSP00000375857;ENSP00000310109;ENSP00000289175;ENSP00000244815	Q32MZ4-4;Q32MZ4;Q32MZ4-2;Q32MZ4-3;C9JTC6	37	5	35	1450
	HSC	LRRFIP2	leucine rich repeat (in FLII) interacting protein 2	ENSP00000379705;ENSP00000405480;ENSP00000416364;ENSP00000412206;ENSP00000391360;ENSP00000409574;ENSP00000346349;ENSP00000338727;	Q9Y608-4;Q9Y608-5;Q9Y608-2;Q9Y608-3;C9JSU1;Q9Y608;C9J321;C9J0U5	37	8	13	410
	HSC	TFIP11	tuftelin interacting protein 11	ENSP00000385861;ENSP00000480171;ENSP00000384421;ENSP00000383892;ENSP00000384297;ENSP00000394266	Q9UBB9;H0Y4U8;Q9UBB9-2	37	3	12	145
	HSC	TRAPPC6A	trafficking protein particle complex 6A	ENSP00000468612;ENSP00000468363;ENSP00000468182;ENSP00000006275	O75865-2;O75865	32	2	2	35
	HSC	CDK2	cyclin-dependent kinase 2	ENSP00000452138;ENSP00000393605;ENSP00000243067;ENSP00000452514;ENSP00000450983;ENSP00000266970	G3V5T9;P24941-2;P24941;G3V317;E7ESI2	37	5	8	165
	HSC	CDK5	cyclin-dependent kinase 5	ENSP00000419782;ENSP00000297518	Q00535;Q00535-2	37	2	4	110
	HSC	CDK6	cyclin-dependent kinase 6	ENSP00000265734;ENSP00000397087	Q00534	37	1	12	775
	HSC	OGT	O-linked N-acetylglucosamine (GlcNAc) transferase	ENSP00000362824;ENSP00000399729;ENSP00000362805	O15294-4;O15294-3;O15294-2;H7C2T7;O15294;C9JZL3	37	6	16	475
	HSC	CDK9	cyclin-dependent kinase 9	ENSP00000362361;ENSP00000395872	P50750-2;X6RE90;P50750	37	3	7	255
	HSC	RAP2B	RAP2B, member of RAS oncogene family	ENSP00000319096	P61225	37	1	6	125
	HSC	CEP57	centrosomal protein 57kDa	ENSP00000444749;ENSP00000445821;ENSP00000440256;ENSP00000317902;ENSP00000443436;ENSP00000441392;ENSP00000317487;ENSP00000445706;ENSP00000438065	Q86XR8-2;Q86XR8-3;Q86XR8-4;Q86XR8-5;F5H1B0;H0YFT8;Q86XR8;F5H0C6;F5GYW0;H0YGT4	32	10	7	145
	HSC	SPECC1	sperm antigen with calponin homology and coiled-coil domains 1	ENSP00000461918;ENSP00000462092;ENSP00000261503;ENSP00000378896;ENSP00000461944;ENSP00000464489;ENSP00000378893;ENSP00000463006;ENSP00000464341;ENSP00000378900;ENSP00000378901;ENSP00000462471;ENSP00000463799;ENSP00000378898	Q5M775;Q5M775-4;J3QQM0;J3KRD8;Q5M775-3;Q5M775-2;Q5M775-5;J3KSG2;J3KTI9;J3QS22;J3KRN9;J3QRQ9;J3KRB9	37	13	25	680
	HSC	LIMS1	LIM and senescent cell antigen-like domains 1	ENSP00000331775;ENSP00000390862;ENSP00000386926;ENSP00000402322;ENSP00000437912;ENSP00000376987;ENSP00000399267;ENSP00000337598;ENSP00000387264	F8WC86;P48059-3;P48059-2;P48059-5;P48059-4;P48059;C9JF46;F8WE10	37	8	5	315
	HSC	PRMT2	protein arginine methyltransferase 2	ENSP00000291705;ENSP00000380760;ENSP00000347906;ENSP00000411984;ENSP00000397266;ENSP00000380759;ENSP00000335490;ENSP00000407463	P55345;P55345-3	18	2	2	25
	HSC	RERE	arginine-glutamic acid dipeptide (RE) repeats	ENSP00000383700;ENSP00000422246;ENSP00000423259;ENSP00000383699;ENSP00000366684;ENSP00000338629	H0Y975;B1AKN3;Q9P2R6;H7BYW9;Q9P2R6-2	28	5	4	60
	HSC	SUN2	Sad1 and UNC84 domain containing 2	ENSP00000403694;ENSP00000383992;ENSP00000385740;ENSP00000385616;ENSP00000406941;ENSP00000390154;ENSP00000414950;ENSP00000415588;ENSP00000412928;ENSP00000393271;ENSP00000411615;ENSP00000408834	Q9UH99;Q9UH99-2;Q9UH99-3;H0Y686;B0QY64;B0QY67;B0QY60;B0QY63;B0QY65;B0QY66;B0QY68;B0QY69	37	12	16	460
	HSC	HSPD1	heat shock 60kDa protein 1 (chaperonin)	ENSP00000373620;ENSP00000393670;ENSP00000340019;ENSP00000414446;ENSP00000412717;ENSP00000402478;ENSP00000396460;ENSP00000412227	P10809;E7ESH4;E7EXB4;C9JCQ4;C9JL19;C9JL25;P10809-2;C9J0S9	37	8	44	4365
	HSC	NARFL	nuclear prelamin A recognition factor-like	ENSP00000456497;ENSP00000251588;ENSP00000444008;ENSP00000457058;ENSP00000456701;ENSP00000455514;ENSP00000457609;ENSP00000456733;ENSP00000459523	Q9H6Q4-3;B4DEE7;Q9H6Q4-2;Q9H6Q4;H3BUF3;H3BSH2;H3BPX8;I3L2A3;H3BSJ7	37	9	6	165
	HSC	MTX2	metaxin 2	ENSP00000249442;ENSP00000414176	C9JNK6;O75431;O75431-2	28	3	1	30
	HSC	MTX1	metaxin 1	ENSP00000408749;ENSP00000476632	Q13505;Q13505-2;Q13505-3;H0Y6Y5;A0A087WZY4	37	5	7	155
	HSC	PRKCH	protein kinase C, eta	ENSP00000329127;ENSP00000451930;ENSP00000450981	G3V4Q6;P24723-2;P24723	10	3	1	10
	HSC	PRKCA	protein kinase C, alpha	ENSP00000408695;ENSP00000462087	P17252;J3KRN5	23	2	5	45
	HSC	PRKCB	protein kinase C, beta	ENSP00000305355;;ENSP00000318315;ENSP00000457980;ENSP00000459227	P05771-2;P05771;H3BV73;I3L1Z0	37	4	17	395
	HSC	PRKCD	protein kinase C, delta	ENSP00000331602;ENSP00000378217;ENSP00000419629;ENSP00000418106;ENSP00000419726	Q05655-2;Q05655;C9J9P1;C9JZU8;C9K0E3	37	5	16	340
	HSC	RER1	retention in endoplasmic reticulum sorting receptor 1	ENSP00000367773;ENSP00000487501;ENSP00000417000;ENSP00000475168;ENSP00000464222	Q5T092;Q5T091;O15258;Q9P0H9	33	4	3	80
	HSC	PRKCQ	protein kinase C, theta	ENSP00000483428;ENSP00000263125;ENSP00000441752;ENSP00000380361	Q04759;A0A087X0I9;Q04759-3;Q04759-2	37	4	13	200
	HSC	SEC11A	SEC11 homolog A, signal peptidase complex subunit	ENSP00000453997;ENSP00000454193;ENSP00000452932;ENSP00000413121;ENSP00000452697;ENSP00000452684;ENSP00000268220;ENSP00000453930	H0YNA5;P67812;P67812-4;P67812-3;H0YNX5;P67812-2;H0YNG3;H0YKT4	37	8	6	240
	HSC	SCRIB	scribbled planar cell polarity protein	ENSP00000487972;ENSP00000487699;ENSP00000433546;ENSP00000431519;ENSP00000366756;ENSP00000322938;ENSP00000349486	Q14160-2;Q14160-3;H0YCG0;H0YDF9;Q14160	37	5	25	545
	HSC	TYMP	thymidine phosphorylase	ENSP00000477950;ENSP00000395875;ENSP00000379037;ENSP00000379036;ENSP00000252029;ENSP00000379038	P19971;P19971-2;C9JGI3	37	3	6	195
	HSC	WWP2	WW domain containing E3 ubiquitin protein ligase 2	ENSP00000455311;ENSP00000456216;ENSP00000352069;ENSP00000456582;ENSP00000456451;ENSP00000348283;ENSP00000455347	H3BRX8;H3BS79;O00308;O00308-4;H3BPJ8;O00308-3;O00308-2	37	7	6	160
	HSC	PPIL1	peptidylprolyl isomerase (cyclophilin)-like 1	ENSP00000362803	Q9Y3C6	37	1	7	345
	HSC	PPIL2	peptidylprolyl isomerase (cyclophilin)-like 2	ENSP00000334553;ENSP00000486725;ENSP00000384299;ENSP00000381812;ENSP00000395181	Q13356;Q13356-2;C9JDF0	37	3	13	345
	HSC	PPIL3	peptidylprolyl isomerase (cyclophilin)-like 3	ENSP00000286175;ENSP00000386893;ENSP00000401196;ENSP00000387012;ENSP00000376107;ENSP00000386235;ENSP00000400726;ENSP00000391082	B8ZZ77;C9K058;Q9H2H8;H7BZ14;Q9H2H8-2;F8WC82;C9J4N2	37	7	7	270
	HSC	PPIL4	peptidylprolyl isomerase (cyclophilin)-like 4	ENSP00000253329	Q8WUA2	37	1	14	445
	HSC	RAD17	RAD17 checkpoint clamp loader component	ENSP00000346938;ENSP00000478167;ENSP00000479160;ENSP00000484854;ENSP00000482371;ENSP00000426191;ENSP00000425005;ENSP00000427743;ENSP00000477996;ENSP00000346271;ENSP00000303134;ENSP00000282891;ENSP00000370151;ENSP00000350725;ENSP00000477962;ENSP00000482775;ENSP00000355226;ENSP00000311227;ENSP00000424289;ENSP00000481820;ENSP00000483809;ENSP00000424696	O75943;O75943-2;O75943-3;O75943-4;H0Y9T7;H0Y9J8;D6RAW6	33	7	4	55
	HSC	PPP1R7	protein phosphatase 1, regulatory subunit 7	ENSP00000413360;ENSP00000385022;ENSP00000392373;ENSP00000396376;ENSP00000397985;ENSP00000412092;ENSP00000385657;ENSP00000409719;ENSP00000385498;ENSP00000234038;ENSP00000385012;ENSP00000272983;ENSP00000385466	Q15435-4;C9JD73;H7C003;Q15435;H7C118;C9JRC4;Q15435-2;Q15435-3;C9J177;H7C3Q5;B5MBZ8;Q15435-5	37	12	16	620
	HSC	PPP1R2	protein phosphatase 1, regulatory (inhibitor) subunit 2	ENSP00000486328;ENSP00000406725;ENSP00000484580;ENSP00000400238	E7EMN6;P41236;E7EUI7	37	3	2	60
	HSC	CCDC94	coiled-coil domain containing 94	ENSP00000472772;ENSP00000262962	Q9BW85;M0R2S3	37	2	8	225
	HSC	CCDC97	coiled-coil domain containing 97	ENSP00000269967	Q96F63	37	1	2	70
	HSC	CCDC91	coiled-coil domain containing 91	ENSP00000441651;ENSP00000370658;ENSP00000441714;ENSP00000440513;ENSP00000438040;ENSP00000445999;ENSP00000442473;ENSP00000444440	F5GWR1;Q7Z6B0-2;F5GWB1;Q7Z6B0;H0YH48;Q7Z6B0-3;H0YGB4;F5GZH9	28	8	8	80
	HSC	CCDC93	coiled-coil domain containing 93	ENSP00000392989;ENSP00000324135;ENSP00000365477	F8W9X7;Q567U6;H7C050	37	3	21	535
	HSC	ZNF574	zinc finger protein 574	ENSP00000469029;ENSP00000478729;ENSP00000351939	Q6ZN55;Q6ZN55-2;A0A087WUK5	37	3	6	110
	HSC	TRPV2	transient receptor potential cation channel, subfamily V, member 2	ENSP00000390014;ENSP00000342222	Q9Y5S1;H7BZK2	27	2	7	95
	HSC	CTSH	cathepsin H	ENSP00000483303;ENSP00000220166;ENSP00000435329	E9PKT6;A0A087X0D5;P09668	9	3	2	15
	HSC	IARS	isoleucyl-tRNA synthetase	ENSP00000378922;ENSP00000364794;ENSP00000486469;ENSP00000364778;ENSP00000415020	Q5TCC6;Q5TCC4;Q5TCC5;J3KR24;Q5TCD2;Q5TCD1;P41252	37	7	31	780
	HSC	CTSA	cathepsin A	ENSP00000476235;ENSP00000346952;ENSP00000475827;ENSP00000475524;ENSP00000361562;ENSP00000191018;ENSP00000361537;ENSP00000408533	U3KQF1;P10619-2;Q5JZG9;P10619;Q5JZH0;U3KQU6;X6R8A1;U3KQ41;X6R5C5	37	9	5	325
	HSC	CTSB	cathepsin B	ENSP00000432244;ENSP00000342070;ENSP00000435650;ENSP00000436122;ENSP00000434217;ENSP00000436456;ENSP00000345672;ENSP00000436074;ENSP00000435886;ENSP00000433215;ENSP00000473301;ENSP00000431518;ENSP00000435074;ENSP00000436159;ENSP00000434725;ENSP00000409917;ENSP00000433995;ENSP00000435105;ENSP00000436627	R4GMQ5;E9PKQ7;E9PSG5;E9PCB3;E9PLY3;E9PHZ5;E9PS78;E9PJ67;P07858;E9PR54;E9PQM1;E9PNL5	37	12	7	370
	HSC	CTSC	cathepsin C	ENSP00000433539;ENSP00000432541;ENSP00000227266;ENSP00000432556	P53634;P53634-3;H0YCY8;P53634-2	37	4	7	145
	HSC	CTSD	cathepsin D	ENSP00000356164;ENSP00000415036;ENSP00000404902;ENSP00000236671;ENSP00000415840;ENSP00000402586	H7C1V0;F8W787;P07339;C9JH19;H7C469;F8WD96	37	6	15	1005
	HSC	CTSF	cathepsin F	ENSP00000310832;ENSP00000433082	H0YD65;Q9UBX1	18	2	3	20
	HSC	KCNAB2	potassium channel, voltage gated subfamily A regulatory beta subunit 2	ENSP00000367332;ENSP00000367323;ENSP00000340824;ENSP00000396167;ENSP00000367351;ENSP00000374283;ENSP00000398395;ENSP00000367337;ENSP00000318772;ENSP00000400285;ENSP00000473602;ENSP00000164247;ENSP00000465785;ENSP00000464860	Q2YD85;Q5TG81;Q5TG80;Q5TG78;Q5TG84;Q13303;Q13303-2;Q13303-3;Q13303-4;K7EIR5;K7EKU4	37	11	7	165
	HSC	RPL14	ribosomal protein L14	ENSP00000345156;ENSP00000391446;ENSP00000379506	E7EPB3;P50914	37	2	13	565
	HSC	RPL15	ribosomal protein L15	ENSP00000390193;ENSP00000411176;ENSP00000398788;ENSP00000346867;ENSP00000405590;ENSP00000416692;ENSP00000309334;ENSP00000388529;ENSP00000387925;ENSP00000483260;ENSP00000408243	P61313;E7EQV9;E7EX53;E7ENU7;P61313-2;E7ERA2	37	6	11	335
	HSC	CTSZ	cathepsin Z	ENSP00000217131	Q9UBR2	37	1	9	315
	HSC	RPL17	ribosomal protein L17	ENSP00000462944;ENSP00000480215;ENSP00000482577;ENSP00000462023;ENSP00000480555;ENSP00000397798;ENSP00000464586;ENSP00000462508;ENSP00000463490;ENSP00000461910;ENSP00000481587;ENSP00000463842;ENSP00000481145;ENSP00000462203;ENSP00000462385;ENSP00000463885	P18621;J3QLC8;A0A087WWH0;J3QS96;J3QQT2;A0A087WY81;J3KRB3;P18621-2;P18621-3;A0A087WXM6;J3KSJ0;J3KRX5	37	12	7	475
	HSC	RPL10	ribosomal protein L10	ENSP00000388600;ENSP00000385621;ENSP00000358832;ENSP00000341730;ENSP00000413436;ENSP00000479103;ENSP00000405064;ENSP00000398047	X1WI28;F8W7C6;A0A087WV22;P27635;H7C2C5;H7C123	37	6	7	535
	HSC	RPL11	ribosomal protein L11	ENSP00000363676;ENSP00000390839;ENSP00000398888	Q5VVC9;Q5VVC8;P62913;P62913-2	37	4	9	355
	HSC	OMA1	OMA1 zinc metallopeptidase	ENSP00000391941;ENSP00000360270	Q96E52-2;Q96E52;H7BZX2	33	3	3	75
	HSC	RPL13	mitochondrial ribosomal protein L13	ENSP00000307889;ENSP00000457686;ENSP00000376811;ENSP00000438959;ENSP00000464612;ENSP00000462380;ENSP00000455009;ENSP00000457174	P26373-2;J3QSB4;J3KS98;H3BUK8;P26373;H3BTH3	37	6	15	1095
	HSC	CTSS	cathepsin S	ENSP00000408414;ENSP00000475176;ENSP00000475812;ENSP00000357981	U3KQE7;P25774;P25774-2;U3KPS4	37	4	12	350
	HSC	RPL18	ribosomal protein L18	ENSP00000449204;ENSP00000449610;ENSP00000084795;ENSP00000448899;ENSP00000447894;ENSP00000447001;ENSP00000446634;ENSP00000470988	F8VUA6;G3V203;A0A075B7A0;Q07020-2;F8VYV2;H0YHA7;Q07020;J3QQ67	37	8	9	610
	HSC	PCYT1A	phosphate cytidylyltransferase 1, choline, alpha	ENSP00000390968;ENSP00000394617;ENSP00000392397;ENSP00000390458;ENSP00000400430;ENSP00000393341;ENSP00000402283;ENSP00000292823;ENSP00000397888;ENSP00000402015;ENSP00000391405	P49585;C9J2E1;C9JVS0;F8WAZ5;C9JEJ2;H7BZN1;H7C1T3;C9J050;C9JPY0;F8WBU2	37	10	9	350
	HSC	SYK	spleen tyrosine kinase	ENSP00000364904;ENSP00000364907;ENSP00000364899;ENSP00000364898	P43405-2;P43405	37	2	21	810
	HSC	EMD	emerin	ENSP00000358857;ENSP00000358850	Q5HY57;P50402	37	2	9	350
	HSC	EMB	embigin	ENSP00000426404;ENSP00000425215;ENSP00000302289	D6RDX7;Q6PCB8-2;Q6PCB8	28	3	2	40
	HSC	AP2S1	adaptor-related protein complex 2, sigma 1 subunit	ENSP00000472080;ENSP00000263271;ENSP00000263270;ENSP00000470898;ENSP00000471340;ENSP00000470176;ENSP00000470235	M0R0N4;P53680-2;M0QYZ2;P53680;M0QZ21;M0R1S0;X6R390	37	7	6	230
	HSC	USP24	ubiquitin specific peptidase 24	ENSP00000294383	Q9UPU5	37	1	25	550
	HSC	DCTD	dCMP deaminase	ENSP00000422662;ENSP00000424017;ENSP00000398194;ENSP00000349576;ENSP00000422729;ENSP00000423894;ENSP00000421792;ENSP00000424050;ENSP00000423182	P32321;P32321-2;D6RBJ9;D6RAD7;D6R9S0;D6RBN2;D6RC36;D6RAR9	33	8	4	135
	HSC	PDPR	pyruvate dehydrogenase phosphatase regulatory subunit	ENSP00000456959;ENSP00000457636;ENSP00000455764;ENSP00000381190;ENSP00000288050;ENSP00000457916;ENSP00000457961;ENSP00000457484	H3BUH3;Q8NCN5-2;A8MT40;B7ZAR9;H3BQG3;Q8NCN5;H3BV59;H3BU60	37	8	21	455
	HSC	CARD8	caspase recruitment domain family, member 8	ENSP00000430108;ENSP00000391248;ENSP00000427922;ENSP00000430057;ENSP00000428662;ENSP00000375767;ENSP00000430178;ENSP00000430836;ENSP00000429741;ENSP00000429362;ENSP00000429839;ENSP00000428736;ENSP00000430567;ENSP00000428862;ENSP00000430495;ENSP00000427858;ENSP00000428883;ENSP00000427727;ENSP00000430747;ENSP00000350423;ENSP00000428975	E5RJG3;E5RHJ3;Q9Y2G2;E5RFI5;E5RGG3;E5RGC9;Q9Y2G2-4;Q9Y2G2-3;E5RFV9;E5RIN1;Q9Y2G2-5;E5RHZ3;F8W6F7;Q9Y2G2-2;H0YB90	37	15	9	130
	HSC	KIAA0196	KIAA0196	ENSP00000318016;ENSP00000427946;ENSP00000429676	E7EQI7;E5RFU6;Q12768	37	3	6	160
	HSC	ERP29	endoplasmic reticulum protein 29	ENSP00000447472;ENSP00000412083;ENSP00000449018;ENSP00000261735	P30040;P30040-2;F8VY02;F8W1G0	37	4	15	1195
	HSC	PSMB8	proteasome subunit beta 8	ENSP00000378748;ENSP00000406797;ENSP00000408825;ENSP00000414770;ENSP00000397057;ENSP00000407539;ENSP00000382538;ENSP00000364016;ENSP00000364015;ENSP00000394090;ENSP00000412618;ENSP00000372723;ENSP00000404615;ENSP00000372725;ENSP00000401868;ENSP00000404585;ENSP00000406913;ENSP00000394155;ENSP00000414731;ENSP00000392693;ENSP00000410205;ENSP00000402406	P28062-2;P28062;Q5JNW7	37	3	8	375
	HSC	PHKA2	phosphorylase kinase, alpha 2 (liver)	ENSP00000369274	P46019	33	1	6	80
	HSC	UBA6	ubiquitin-like modifier activating enzyme 6	ENSP00000421984;ENSP00000399234;ENSP00000313454;ENSP00000425091	H0Y8S8;A0AVT1-4;A0AVT1;A0AVT1-2;A0AVT1-3;H0Y9U5	37	6	22	820
	HSC	PDP1	pyruvate dehyrogenase phosphatase catalytic subunit 1	ENSP00000430655;ENSP00000379503;ENSP00000428317;ENSP00000430380;ENSP00000429492;ENSP00000297598;ENSP00000428433	E5RIV4;E5RI96;Q9P0J1;Q9P0J1-2;E5RIE5	37	5	7	125
	HSC	UBA5	ubiquitin-like modifier activating enzyme 5	ENSP00000348565;ENSP00000417879;ENSP00000420055;ENSP00000418569;ENSP00000417905;ENSP00000264991;ENSP00000418807;ENSP00000424984	C9J5W5;Q9GZZ9;E7EWE1;E7EQ61;C9J0F6;C9JRV9;Q9GZZ9-2	37	7	4	145
	HSC	UBA2	ubiquitin-like modifier activating enzyme 2	ENSP00000246548;ENSP00000468756;ENSP00000475656;ENSP00000437484;ENSP00000475565;ENSP00000468538;ENSP00000467433	Q9UBT2;K7EPL2;U3KQ55;U3KQ93;K7ESK7;Q9UBT2-2;K7ES38	37	7	19	910
	HSC	UBA3	ubiquitin-like modifier activating enzyme 3	ENSP00000354340;ENSP00000400294;ENSP00000340041	F8W8D4;Q8TBC4;Q8TBC4-2	37	3	12	215
	HSC	UBA1	ubiquitin-like modifier activating enzyme 1	ENSP00000401101;ENSP00000338413;ENSP00000366568;ENSP00000366481;ENSP00000404796;ENSP00000415033;ENSP00000389583;ENSP00000397816	Q5JRS1;Q5JRS0;Q5JRS3;Q5JRS2;Q5JRR6;P22314;Q5JRR9;P22314-2	37	8	41	2420
	HSC	PWP2	PWP2 periodic tryptophan protein homolog (yeast)	ENSP00000291576;ENSP00000411749	Q15269;C9J544	37	2	12	355
	HSC	PWP1	PWP1 homolog, endonuclein	ENSP00000447770;ENSP00000387365;ENSP00000448227;ENSP00000445249	Q13610;F8VZ56;B4DJV5;Q13610-2	37	4	8	205
	HSC	PHF23	PHD finger protein 23	ENSP00000459983;ENSP00000458401;ENSP00000479592;ENSP00000460876;ENSP00000460738;ENSP00000322579;ENSP00000461442;ENSP00000458953;ENSP00000458416;ENSP00000414607	I3L0X3;I3L0Y2;I3L2W6;I3L4Q4;I3L1N0;I3L410;Q9BUL5-3;Q9BUL5-2;A0A087WVQ2;B3KVH8;Q9BUL5	32	11	7	155
	HSC	UBE2I	ubiquitin-conjugating enzyme E2I	ENSP00000455893;ENSP00000380650;ENSP00000456188;ENSP00000324897;ENSP00000380649;ENSP00000384361;ENSP00000385009;ENSP00000384568;ENSP00000457064;ENSP00000455252;ENSP00000348056	H3BRD1;H3BPC4;B0QYN7;H3BQQ9;P63279	37	5	8	295
	HSC	UBE2H	ubiquitin-conjugating enzyme E2H	ENSP00000347836;ENSP00000417709;ENSP00000419689;ENSP00000419097	P62256;P62256-2;H7C4M9;C9JZY6	9	4	1	10
	HSC	UBE2K	ubiquitin-conjugating enzyme E2K	ENSP00000425301;ENSP00000390483;ENSP00000261427;ENSP00000421203	P61086;P61086-2;P61086-3;D6RDM7	37	4	10	455
	HSC	NAA15	N(alpha)-acetyltransferase 15, NatA auxiliary subunit	ENSP00000296543	Q9BXJ9-4;Q9BXJ9	37	2	25	720
	HSC	UBE2M	ubiquitin-conjugating enzyme E2M	ENSP00000468940;ENSP00000469855;ENSP00000253023	M0QX69;M0QYI6;P61081	37	3	14	665
	HSC	FAM162A	family with sequence similarity 162, member A	ENSP00000232125;ENSP00000419088;ENSP00000419491	Q96A26;E9PH05;F8W7Q4	33	3	3	75
	HSC	NAA10	N(alpha)-acetyltransferase 10, NatA catalytic subunit	ENSP00000359028;ENSP00000359026;ENSP00000417763	P41227-2;P41227;C9JN83	37	3	7	345
	HSC	UBE2N	ubiquitin-conjugating enzyme E2N	ENSP00000447009;ENSP00000448352;ENSP00000450260;ENSP00000316176;ENSP00000449352	F8VQQ8;F8VV71;F8VZ29;F8VSD4;P61088	37	5	4	235
	HSC	UBE2A	ubiquitin-conjugating enzyme E2A	ENSP00000360613;ENSP00000486550;ENSP00000486599	P49459;P49459-2;P49459-3	9	3	2	10
	HSC	UBE2B	ubiquitin-conjugating enzyme E2B	ENSP00000265339;ENSP00000425137	H0Y9V2;P63146	19	2	1	20
	HSC	PSMB2	proteasome subunit beta 2	ENSP00000362334;ENSP00000479706	P49721;A0A087WVV1	37	2	7	465
	HSC	UBE2Z	ubiquitin-conjugating enzyme E2Z	ENSP00000461147;ENSP00000459473;ENSP00000354201;ENSP00000424543	I3L4C5;Q9H832;Q9H832-2;I3L286;D6RB11	37	5	4	175
	HSC	RPAIN	RPA interacting protein	ENSP00000446453;ENSP00000370605;ENSP00000439939	Q86UA6;E9PDG9;Q86UA6-8;Q86UA6-9;Q86UA6-4;Q86UA6-2;Q86UA6-3	32	7	1	50
	HSC	TOP3B	topoisomerase (DNA) III beta	ENSP00000381773;ENSP00000408282;ENSP00000416451;ENSP00000349705	O95985;O95985-2;O95985-3;H7C4B0;H0Y6W0	37	5	4	75
	HSC	CCSER1	coiled-coil serine-rich protein 1	ENSP00000426310	H0YA74	20	1	1	20
	HSC	ILK	integrin-linked kinase	ENSP00000434492;ENSP00000435323;ENSP00000480597;ENSP00000403487;ENSP00000379975;ENSP00000299421;ENSP00000479932;ENSP00000436062;ENSP00000432617;ENSP00000487498	A0A087WWY6;Q13418-3;Q13418-2;Q13418;A0A087WW45;E9PQ52	37	6	18	840
	HSC	PNO1	partner of NOB1 homolog	ENSP00000263657;ENSP00000405892	F8WBJ6;Q9NRX1	37	2	7	255
	HSC	HDHD2	haloacid dehalogenase-like hydrolase domain containing 2	ENSP00000465282;ENSP00000467775;ENSP00000300605;ENSP00000468067;ENSP00000467998;ENSP00000466710	K7EMY7;K7EQD2;Q9H0R4-2;K7EJQ8;Q9H0R4;K7ER15	37	6	5	90
	HSC	MTG1	mitochondrial ribosome-associated GTPase 1	ENSP00000323047;ENSP00000436767;ENSP00000475596;ENSP00000393480	Q9BT17-2;Q9BT17;E9PI62;U3KQ69;E7EVK2	37	5	3	80
	HSC	RABEP2	rabaptin, RAB GTPase binding effector protein 2	ENSP00000442798;ENSP00000454510;ENSP00000454974;ENSP00000457495;ENSP00000350186;ENSP00000457040;ENSP00000454968;ENSP00000350934	H3BNR2;H3BMR7;H3BNR8;Q9H5N1-2;B4DHR0;H3BT64;Q9H5N1;H3BU67	37	8	25	665
	HSC	RABEP1	rabaptin, RAB GTPase binding effector protein 1	ENSP00000445408;ENSP00000459550;ENSP00000339569;ENSP00000482983;ENSP00000466981;ENSP00000460980	Q15276-2;Q15276;A0A087WZZ3;K7ENJ9;I3L2B8;I3L456	37	6	31	640
	HSC	MORF4L2	mortality factor 4 like 2	ENSP00000410532;ENSP00000393283;ENSP00000408607;ENSP00000353643;ENSP00000394417;ENSP00000413664;ENSP00000400938;ENSP00000415476;ENSP00000391969	Q5JXX6;Q5JXX2;A0A088AWL8;Q15014;Q5JXX1	37	5	4	110
	HSC	MORF4L1	mortality factor 4 like 1	ENSP00000453625;ENSP00000454030;ENSP00000453231;ENSP00000453432;ENSP00000454191;ENSP00000452808;ENSP00000331310;ENSP00000368850;ENSP00000453972;ENSP00000453351;ENSP00000452717;ENSP00000408880;ENSP00000453738	Q9UBU8-3;B3KTM8;H0YMT8;H0YLV1;Q9UBU8-2;H0YNX3;H0YLJ3;Q9UBU8;H0YNE0;H0YNI8;H0YMJ0;H0YM21	37	12	7	210
	HSC	NDUFA6	NADH dehydrogenase (ubiquinone) 1 alpha subcomplex, 6, 14kDa	ENSP00000484723;ENSP00000485713;ENSP00000482543;ENSP00000485886;ENSP00000485795;ENSP00000473478;ENSP00000475402;ENSP00000486423;ENSP00000485080;ENSP00000487431;ENSP00000418842;ENSP00000475816	R4GN43;P56556	37	2	8	255
	HSC	NDUFA7	NADH dehydrogenase (ubiquinone) 1 alpha subcomplex, 7, 14.5kDa	ENSP00000301457;ENSP00000471333;ENSP00000470609;ENSP00000470962;ENSP00000471943	M0R0N0;O95182;M0R1K9	37	3	12	295
	HSC	NDUFA4	NDUFA4, mitochondrial complex associated	ENSP00000339720	O00483	37	1	4	340
	HSC	NDUFA5	NADH dehydrogenase (ubiquinone) 1 alpha subcomplex, 5	ENSP00000417331;ENSP00000368072;ENSP00000417142;ENSP00000347988;ENSP00000484180;ENSP00000418633;ENSP00000481232	F8WAS3;C9IZN5;Q16718-2;Q16718;A0A087X1G1;H7BYD0;A0A087WXR5	37	7	4	135
	HSC	NDUFA2	NADH dehydrogenase (ubiquinone) 1 alpha subcomplex, 2, 8kDa	ENSP00000427220;ENSP00000252102	O43678;O43678-2	37	2	9	350
	HSC	NDUFA3	NADH dehydrogenase (ubiquinone) 1 alpha subcomplex, 3, 9kDa	ENSP00000483683;ENSP00000398290;ENSP00000483123;ENSP00000474408;ENSP00000477783;ENSP00000481545;ENSP00000418438	O95167;S4R3I5	18	2	1	20
	HSC	RABEPK	Rab9 effector protein with kelch motifs	ENSP00000259460;ENSP00000402234;ENSP00000362639;ENSP00000362645;ENSP00000487422;ENSP00000377683	Q5T1S4;Q7Z6M1-2;Q7Z6M1;Q5T1S5	37	4	5	100
	HSC	NDUFA8	NADH dehydrogenase (ubiquinone) 1 alpha subcomplex, 8, 19kDa	ENSP00000362873	P51970	37	1	7	200
	HSC	NDUFA9	NADH dehydrogenase (ubiquinone) 1 alpha subcomplex, 9, 39kDa	ENSP00000266544;ENSP00000456318;ENSP00000440305;ENSP00000439818	H3BRM9;Q16795;F5GY40;F5H0J3	37	4	8	145
	HSC	MAEA	macrophage erythroblast attacher	ENSP00000302830;ENSP00000424436;ENSP00000421644;ENSP00000426903;ENSP00000264750;ENSP00000426807;ENSP00000422215;ENSP00000423056;ENSP00000427512;ENSP00000426966;ENSP00000426326;ENSP00000427460	E7ESC7;Q7L5Y9;B4DQT1;D6RE80;D6REW7;B4DVN3;D6RA86;D6RDW4;D6RIB6;Q7L5Y9-4;Q7L5Y9-5;Q7L5Y9-3;Q7L5Y9-2;D6RID6	37	14	5	75
	HSC	TBL1XR1	transducin (beta)-like 1 X-linked receptor 1	ENSP00000405574;ENSP00000404863;ENSP00000392180;ENSP00000391559;ENSP00000413251;ENSP00000402402	C9JBN1;Q9BZK7;C9JLJ1;C9JCK0;C9IYU9	37	5	9	330
	HSC	SNRK	SNF related kinase	ENSP00000401246;ENSP00000411375;ENSP00000296088	Q9NRH2-2;Q9NRH2	5	2	1	5
	HSC	GNS	glucosamine (N-acetyl)-6-sulfatase	ENSP00000438497;ENSP00000444819;ENSP00000413130;ENSP00000437782;ENSP00000445055;ENSP00000258145	F6S8M0;H7C3P4;P15586;F5H4C6;P15586-2;H0YFA9	37	6	9	435
	HSC	UFM1	ubiquitin-fold modifier 1	ENSP00000368970;ENSP00000402378;ENSP00000239878	H0Y614;P61960-2;P61960	37	3	3	115
[truncated: 44,672 more rows]
