# Supplementary material for: Cell-specific proteome analyses of human bone marrow reveal molecular features of age-dependent functional decline
Source: Nat Commun. 2018 Oct 1;9:4004. doi: 10.1038/s41467-018-06353-4 (PMC6167374; doi:10.1038/s41467-018-06353-4)
Supplement: Supplementary file 5 — Supplementary Data 2 [file 41467_2018_6353_MOESM5_ESM.xls]

## Sheet: Supplementary Data 2
	Supplementary Data 2. List of all proteins quantified by label-free quantification
	gene name	gene description	proteins identified [uniprot]	number of samples	HPC number of donors	LYM number of donors	MON number of donors	GRA number of donors	ERP number of donors	MSC number of donors	core or specific proteome	HPC normalized LF sum	LYM normalized LF sum	MON normalized LF sum	GRA normalized LF sum	ERP normalized LF sum	MSC normalized LF sum
	CHMP1B	charged multivesicular body protein 1B	Q7LBR1	255	37	49	45	35	44	45		4.39027	9.58369	7.2225	1.61107	4.23847	3.39761
	ZC3H15	zinc finger CCCH-type containing 15	Q8WU90;F8WB26;H7C466;F8WF67;Q8WU90-2	270	37	49	45	45	49	45	core	3.14782	2.64342	1.25779	0.697988	1.36086	2.93055
	ZC3H14	zinc finger CCCH-type containing 14	G3V572;Q6PJT7;A0A087WTC9;G3V3R9;Q6PJT7-11;Q6PJT7-10;Q6PJT7-3;Q6PJT7-9;G3V3Y4;G3V5I6;H0YJ87;Q6PJT7-2;H0YJA2;G3V256;Q6PJT7-5;Q6PJT7-4;G3V411;G3V4R5;G3V473;G3V240	224	37	49	42	14	37	45		0.580288	0.256406	0.0876693	0.0169379	0.0598402	0.247408
	ZC3H18	zinc finger CCCH-type containing 18	Q86VM9;H3BP01;E7ERS3;H3BPD0;Q86VM9-2;H3BRH3	267	37	49	45	45	46	45	core	0.903207	1.10327	0.548437	0.298254	0.119402	0.509395
	DHX9	DEAH (Asp-Glu-Ala-His) box helicase 9	A8MVM7;Q08211;Q08211-2	270	37	49	45	45	49	45	core	6.68973	8.50856	5.44912	3.1981	3.05507	7.92607
	TCOF1	Treacher Collins-Franceschetti syndrome 1	J3KQ96;Q13428;Q13428-2;Q13428-3;E7ETY2;Q13428-7;Q13428-4;Q13428-5;Q13428-6;Q13428-8;H0YA99	267	37	49	45	45	46	45	core	2.48369	3.27323	1.0726	0.143114	0.114491	0.977488
	NUP98	nucleoporin 98kDa	H7C3P6;P52948;H0YCT1;P52948-2;P52948-5;P52948-6;H0YCR0;H0YEN4;P52948-3;P52948-4;H0YDF4	262	37	49	45	45	41	45		1.38087	0.981731	0.547772	0.199555	0.158241	1.00752
	NUP93	nucleoporin 93kDa	H3BRD9;H3BPA9;H3BNN5;H3BP95;Q8N1F7;H3BM93;Q8N1F7-2;H3BV11;H3BRI8;H3BV15;H3BVG0;H3BVE2;H3BMX0;H3BNG7	270	37	49	45	45	49	45	core	4.46865	2.72332	2.16349	0.917536	1.30652	2.73339
	OPA1	mediator complex subunit 12	E5KLJ9;O60313-2;E5KLK1;O60313;E5KLJ6;E5KLJ5;H7C3G2;H7C141;H7C321	270	37	49	45	45	49	45	core	1.26691	1.88182	0.769705	0.358665	0.409366	1.60008
	ATP2A2	ATPase, Ca++ transporting, cardiac muscle, slow twitch 2	H7C5W9;P16615;P16615-4;P16615-5;P16615-2;P16615-3;J3QSY6	265	37	49	45	45	44	45	core	2.30103	1.12417	2.62092	0.699204	0.298256	11.8536
	NOP2	NOP2 nucleolar protein	P46087-2;P46087-3;A0A087WV73;P46087-4;P46087;F5GYR3;F5H5X6;F5H8G6;F5H709;F5GWB7;F5H359	262	37	49	45	40	46	45	core	1.80703	0.958445	0.305588	0.229241	0.207123	1.54266
	SWAP70	SWAP switching B-cell complex 70kDa subunit	E7EMB1;Q9UH65;E9PJM7	226	37	49	45	45	5	45		1.59381	0.724553	1.60193	1.53427	0.0101755	0.713836
	TIPRL	TOR signaling pathway regulator	O75663-2;O75663	254	37	49	45	45	33	45		2.61708	2.02974	1.54025	1.04212	0.497479	1.45427
	HIBCH	3-hydroxyisobutyryl-CoA hydrolase	H7C126;A0A087WXI1;B9A058;Q6NVY1;H7C400;Q6NVY1-2;H7C1A5;F8W8A6;B8ZZZ0;H7BYI7	243	37	49	45	45	22	45		12.5356	3.2557	1.69834	0.723151	0.409997	2.5421
	TCEA1	transcription elongation factor A (SII), 1	P23193-2;E5RFI1;E5RK46;P23193;B7Z4S1;E5RJ93;E5RIS7	270	37	49	45	45	49	45	core	10.2027	8.27713	2.66161	1.90685	5.83721	2.78873
	COX4I1	cytochrome c oxidase subunit IV isoform 1	P13073;H3BN72;Q86WV2;H3BNV9;H3BNI5;H3BPG0	270	37	49	45	45	49	45	core	9.99583	22.7183	25.6664	10.2967	8.20318	18.2565
	ATP1A1	ATPase, Na+/K+ transporting, alpha 1 polypeptide	P05023;P05023-4;P05023-3;P05023-2;Q5TC02;Q5TC01	270	37	49	45	45	49	45	core	2.42246	3.60791	4.29847	2.94251	1.92498	9.43492
	PNP	purine nucleoside phosphorylase	P00491;G3V2H3;G3V5M2;G3V393	270	37	49	45	45	49	45	core	1.27023	10.5658	12.3547	46.2059	23.7193	9.88767
	PNN	pinin, desmosome associated protein	Q9H307;G3V5F0;G3V579;Q9H307-2	270	37	49	45	45	49	45	core	4.61552	3.73258	2.33553	1.06692	0.64654	1.7481
	CNPY2	canopy FGF signaling regulator 2	F8W031;Q9Y2B0;F8W1K5;H0YI18;F8VXJ7;Q9Y2B0-2;F8VP03;F8W1U5;H0YIH9	270	37	49	45	45	49	45	core	15.2985	5.9326	7.31033	11.0369	2.6366	109.418
	COPG1	coatomer protein complex, subunit gamma 1	H0Y8X7;Q9Y678;D6RG17	270	37	49	45	45	49	45	core	0.845976	2.79667	2.68154	1.75509	0.680881	14.6122
	ABCE1	ATP-binding cassette, sub-family E (OABP), member 1	H0Y990;D6R9I9;P61221;D6RGF4	270	37	49	45	45	49	45	core	5.00721	3.04185	3.29958	1.2421	1.83519	5.01488
	UQCRC2	ubiquinol-cytochrome c reductase core protein II	H3BUE4;H3BP04;P22695;H3BUI9;H3BRG4;H3BSJ9;A0A087WVZ4	270	37	49	45	45	49	45	core	5.50475	9.22499	9.04646	5.59281	3.77535	10.2349
	XPNPEP1	X-prolyl aminopeptidase (aminopeptidase P) 1, soluble	Q9NQW7-4;Q9NQW7;Q5T6H7;Q9NQW7-2;Q9NQW7-3;Q5T6H2;Q5T6H3	270	37	49	45	45	49	45	core	1.37009	0.75127	2.16474	1.54826	0.41317	2.36636
	UQCRC1	ubiquinol-cytochrome c reductase core protein I	P31930	270	37	49	45	45	49	45	core	6.41416	5.36393	6.64293	3.30481	2.56059	11.4071
	KHDRBS1	KH domain containing, RNA binding, signal transduction associated 1	Q07666-3;Q07666-2;Q07666	258	37	49	45	45	37	45		2.96148	3.06359	2.5536	2.978	1.25091	7.47487
	GGCT	gamma-glutamylcyclotransferase	O75223-2;O75223;M0QZK8;H7BZK5;O75223-3;B8ZZK2;O75223-4	270	37	49	45	45	49	45	core	46.1706	14.064	29.2991	28.8469	20.9049	5.89059
	DPYSL2	dihydropyrimidinase-like 2	Q16555;Q16555-2;E5RFU4	260	37	49	45	45	39	45		5.87018	2.40673	16.1045	1.70338	0.476332	14.7676
	BOP1	block of proliferation 1	A0A075B729;Q14137;Q14137-2	193	37	49	34	10	18	45		0.784226	0.349961	0.0789598	0.0160511	0.0506325	0.659057
	NIF3L1	NIF3 NGG1 interacting factor 3-like 1	E7EXA3;Q9GZT8;Q9GZT8-2;Q9GZT8-3;B8ZZI0;H7C1A8	248	37	49	42	29	46	45		0.594602	2.22594	0.422176	0.170111	1.4206	0.780677
	PRKAR2A	protein kinase, cAMP-dependent, regulatory, type II, alpha	P13861-2;H7C1L0;P13861;H7C330;H7C4A9;C9J830	270	37	49	45	45	49	45	core	3.21458	5.8523	3.22998	1.59767	0.37846	6.35359
	NUP107	nucleoporin 107kDa	G3V1T4;P57740;P57740-2;P57740-3;H0YG15	262	37	49	45	45	41	45		0.762134	0.47796	0.299049	0.197191	0.12745	0.845867
	HNRNPAB	heterogeneous nuclear ribonucleoprotein A/B	Q99729;A0A087WZV1;Q99729-3;D6R9P3;Q99729-4;Q99729-2;D6RD18;D6RBZ0	270	37	49	45	45	49	45	core	30.5532	13.6312	15.1826	6.1964	18.5904	10.1858
	API5	apoptosis inhibitor 5	Q9BZZ5;G3V1C3;H0YER7;Q9BZZ5-5;Q9BZZ5-2;Q9BZZ5-3;B4E283;Q9BZZ5-1;E9PQK6	270	37	49	45	45	49	45	core	36.0399	63.8674	30.0536	18.5136	15.3135	31.4615
	OGFR	opioid growth factor receptor	Q9NZT2-2;Q9NZT2;A0A087X028	254	37	49	45	45	33	45		0.782792	1.52891	3.13049	0.419612	0.0855112	0.413844
	CDC5L	cell division cycle 5-like	Q99459	270	37	49	45	45	49	45	core	2.59188	1.3884	1.19134	0.311309	0.575277	0.966906
	SBDS	Shwachman-Bodian-Diamond syndrome	Q9Y3A5;A0A087X020;F8WE72	260	37	49	45	40	44	45	core	0.53283	5.09416	1.13995	0.520237	0.881463	8.0833
	VCL	vinculin	P18206;P18206-2;P18206-3;Q5JQ13	270	37	49	45	45	49	45	core	9.58464	11.0786	25.0505	14.0305	8.97563	19.4482
	VCP	valosin containing protein	C9JUP7;P55072;C9IZA5	270	37	49	45	45	49	45	core	61.4524	36.1035	49.7635	35.286	47.5209	135.932
	AP2A1	adaptor-related protein complex 2, alpha 1 subunit	O95782;O95782-2	270	37	49	45	45	49	45	core	0.449873	1.01917	2.31182	1.24317	3.58246	7.63724
	NSUN2	NOP2/Sun RNA methyltransferase family, member 2	Q08J23-3;Q08J23-2;Q08J23	267	37	49	45	45	46	45	core	0.971773	1.89227	0.734361	0.484293	0.226561	1.41205
	TARS	threonyl-tRNA synthetase	D6RCS6;P26639-2;D6RHV7;D6RJ97;P26639;D6R9F8;D6RDJ6;D6RCA5;D6RBR8	270	37	49	45	45	49	45	core	2.58248	1.69365	2.14464	3.10788	1.98647	8.53348
	TIMM44	translocase of inner mitochondrial membrane 44 homolog (yeast)	M0R124;M0R301;O43615;M0QXU7;M0QXM9	270	37	49	45	45	49	45	core	1.33195	1.22751	0.770904	0.206467	0.558147	2.15769
	TUFM	Tu translation elongation factor, mitochondrial	H3BNU3;P49411	270	37	49	45	45	49	45	core	27.3048	22.7385	18.5162	10.334	9.33952	17.8578
	ERGIC1	endoplasmic reticulum-golgi intermediate compartment 1	Q969X5-2;Q969X5	182	37	49	42		9	45		8.52889	2.83659	1.63425		0.0596595	28.0863
	GSDMD	gasdermin D	E9PIB2;G3V1A6;P57764;E9PNZ0;E9PQR9;E9PQ48	253	37	49	45	45	32	45		0.816964	2.07385	1.99668	1.62157	0.225907	0.535756
	DNAJA2	DnaJ (Hsp40) homolog, subfamily A, member 2	O60884;A0A087WT48;I3L320	270	37	49	45	45	49	45	core	2.83095	3.52415	2.28819	1.4138	1.94065	7.96076
	DNAJA1	DnaJ (Hsp40) homolog, subfamily A, member 1	P31689;P31689-2	270	37	49	45	45	49	45	core	2.95046	1.24667	1.91006	0.907555	1.94962	5.16814
	GLG1	golgi glycoprotein 1	Q92896-2;Q92896-3;H3BM42;Q92896;H3BQT1;H3BRD8;H3BQU9	265	37	49	45	45	44	45	core	0.68018	1.34653	1.16286	0.561201	0.0571927	7.12066
	PTPN11	protein tyrosine phosphatase, non-receptor type 11	Q06124;H0YF12;Q06124-3;Q06124-2	270	37	49	45	45	49	45	core	1.51136	1.20576	0.854655	0.572304	0.781942	1.02675
	UTRN	utrophin	P46939-4;Q5T097;P46939;P46939-2;P46939-3;Q5T098;Q5JT44;Q5JT45;H0Y337;Q5JT49	221	37	49	45	45		45		0.194461	0.0858508	0.309228	0.0830844		1.31821
	SRSF5	serine/arginine-rich splicing factor 5	Q13243-3;Q13243-2;B4DUA4;B4DJK0;Q13243;G3V5K8	262	37	49	45	45	41	45		4.45131	7.64366	3.91099	1.58864	1.38555	3.14408
	SRSF7	serine/arginine-rich splicing factor 7	F8WEA1;Q16629-2;Q16629-3;Q16629-4;C9JAB2;Q16629	270	37	49	45	45	49	45	core	18.9532	18.0645	11.6875	5.14123	6.39257	6.26491
	SRSF6	serine/arginine-rich splicing factor 6	Q13247;Q13247-3;Q13247-2	259	37	49	40	42	46	45	core	9.48104	4.04982	4.09856	2.32759	2.27354	2.54317
	SRSF1	serine/arginine-rich splicing factor 1	J3KTL2;J3KSW7;Q07955;Q07955-2;Q07955-3;J3KSR8;J3QQV5	270	37	49	45	45	49	45	core	30.8535	31.0324	19.2541	9.49608	7.88904	11.3416
	SRSF3	serine/arginine-rich splicing factor 3	P84103;A0A087X2D0;P84103-2	270	37	49	45	45	49	45	core	39.863	39.0147	27.7082	17.4842	12.1806	20.7173
	SRSF9	serine/arginine-rich splicing factor 9	Q13242;H0YIB4;S4R3G0	265	37	49	45	45	44	45	core	7.52486	4.56611	3.62874	4.49379	0.856416	3.86275
	DNAJB11	DnaJ (Hsp40) homolog, subfamily B, member 11	H7C2Y5;Q9UBS4	267	37	49	45	45	46	45	core	3.83572	2.12974	5.8352	8.01229	1.19775	14.3859
	NEMF	nuclear export mediator factor	G3V5V3;O60524;O60524-3;O60524-2;O60524-5;O60524-4;G3V547;G3V4D9	228	37	49	45	21	31	45		0.177484	0.232854	0.177908	0.0525546	0.0569578	0.544047
	SRI	sorcin	P30626-2;P30626-3;B4DHQ6;C9J0K6;P30626	270	37	49	45	45	49	45	core	8.23478	10.8101	6.5678	4.21404	15.4974	6.41496
	LGALS1	lectin, galactoside-binding, soluble, 1	P09382;F8WEI7	260	37	49	45	45	39	45		66.6903	98.8642	464.269	6.60162	2.38975	383.305
	FAM136A	family with sequence similarity 136, member A	Q96C01;C9J2Y4;E7EQY1;C9JF51	252	37	49	45	40	36	45		4.12784	0.679133	1.32044	1.09209	0.455834	1.61839
	NMI	N-myc (and STAT) interactor	Q13287	240	37	49	45	45	19	45		0.327666	0.91135	2.12343	1.19855	0.0434831	0.311402
	KIAA1033	KIAA1033	F8VYH7;A0A087X256;Q2M389-2;Q2M389	230	37	49	45	45	9	45		0.486635	0.214534	0.820157	0.226542	0.00596059	0.586885
	ELAC2	elaC ribonuclease Z 2	E7ES68;G5E9D5;Q9BQ52-2;V9GZ72;Q9BQ52-3;H7C2I4;Q9BQ52-4;Q9BQ52;V9GYS7;J3QL08;J3QLK4;J3QRS2;V9GYU5	228	37	49	29	25	43	45		0.653615	0.283768	0.0615847	0.0450751	0.12066	0.213742
	SRRM2	serine/arginine repetitive matrix 2	A0A087X1W1;I3L182;I3L4D8;I3L0N7;Q9UQ35-3;Q9UQ35-2;I3L1I8;Q9UQ35;I3L1C0	270	37	49	45	45	49	45	core	2.18078	0.609091	1.02963	0.234529	0.260876	1.44787
	PUF60	poly-U binding splicing factor 60KDa	E9PL19;H0YEM1;E9PQ56;Q9UHX1-6;Q9UHX1-5;Q9UHX1-4;Q9UHX1-3;Q9UHX1-2;E9PMU7;Q9UHX1;E9PN18;H0YCP8	270	37	49	45	45	49	45	core	6.4657	5.63661	3.51774	3.79632	1.54499	4.94855
	ATP5C1	ATP synthase, H+ transporting, mitochondrial F1 complex, gamma polypeptide 1	P36542;P36542-2	270	37	49	45	45	49	45	core	6.67739	10.4108	9.0908	3.64125	3.58018	11.1551
	CHD4	chromodomain helicase DNA binding protein 4	F5GWX5;Q14839-2;Q14839;F5H6N4	249	37	49	45	45	28	45		0.912811	0.582003	0.435868	0.435128	0.0530625	0.58737
	CAP1	CAP, adenylate cyclase-associated protein 1 (yeast)	Q5T0R8;Q01518-2;Q5T0R2;Q5T0R3;Q5T0S3;Q5T0R1;Q01518;Q5T0R7;Q5T0R4;Q5T0R5;Q5T0R9;Q5T0R6	270	37	49	45	45	49	45	core	22.8627	82.3086	76.7381	43.7125	9.40734	34.7203
	NPC2	Niemann-Pick disease, type C2	P61916-2;E7EMS2;P61916;G3V3E8;G3V2V8;H0YIZ1;G3V3D1;J3KMY5	238	37	49	45	45	17	45		21.5378	11.3455	61.9083	62.122	0.518112	42.3244
	SKIV2L	SKI2 homolog, superkiller viralicidic activity 2-like	Q15477;H7C5N0;H7C4L3;B4E0B4;F8WDE8	234	37	49	42	37	24	45		0.301784	0.355216	0.195457	0.0740448	0.0597847	1.083
	TTC1	tetratricopeptide repeat domain 1	H0YB37;Q99614	270	37	49	45	45	49	45	core	1.61018	1.55949	1.10053	1.10937	1.25248	1.45904
	DYNC1LI1	dynein, cytoplasmic 1, light intermediate chain 1	E9PHI6;Q9Y6G9;C9JGM7;C9JLW1	270	37	49	45	45	49	45	core	0.913756	0.922384	1.12756	0.552295	1.05456	2.63092
	CAPG	capping protein (actin filament), gelsolin-like	P40121;H7C0X8;E7ENU9;B8ZZL6;P40121-2	228	37	49	45	45	7	45		27.8521	16.2947	100.213	29.7368	0.846655	7.90934
	ETHE1	ethylmalonic encephalopathy 1	O95571;M0QXB5;M0QY80;M0QX80	238	37	49	45	45	17	45		4.91585	5.4528	10.0126	6.65581	0.0989517	2.02216
	CPT1A	carnitine palmitoyltransferase 1A (liver)	P50416-2;P50416;H3BMD2;H3BUV7;H3BUJ0;H3BP22	265	37	49	45	45	44	45	core	3.57184	1.14884	2.45199	1.68912	0.641914	1.39759
	GRPEL1	GrpE-like 1, mitochondrial (E. coli)	Q9HAV7	256	37	49	45	36	44	45		1.11097	2.44957	2.3227	0.722647	1.02897	5.53954
	FAM49B	family with sequence similarity 49, member B	Q9NUQ9;Q9NUQ9-2;A0A087X178;E5RGI7;E5RI16;E5RJE1;E5RHU5;E5RIR8;E5RK61;E5RJL8;E5RFS4;E5RK81;E5RH75	270	37	49	45	45	49	45	core	4.84548	24.9918	26.0895	11.8555	1.46091	2.1336
	ADH5	alcohol dehydrogenase 5 (class III), chi polypeptide	H0YAG8;P11766;D6RFE4;D6RAY0;D6R9G2	270	37	49	45	45	49	45	core	8.70163	23.4561	11.2378	8.16526	2.97425	13.997
	PSMB8	proteasome subunit beta 8	P28062-2;P28062;Q5JNW7	231	37	49	45	45	10	45		6.67743	11.0372	9.84362	6.06344	0.123316	1.87189
	PSMB4	proteasome subunit beta 4	P28070	270	37	49	45	45	49	45	core	10.2575	9.44701	9.86218	6.3518	6.47926	10.146
	PSMB1	proteasome subunit beta 1	P20618	270	37	49	45	45	49	45	core	8.71316	12.6007	11.2156	7.7106	6.49996	11.6247
	TALDO1	transaldolase 1	E9PM01;E9PKI8;P37837;F2Z393	270	37	49	45	45	49	45	core	121.413	82.6484	111.047	114.041	45.1539	32.2054
	SH3KBP1	SH3-domain kinase binding protein 1	Q5JPT2;Q5JPT3;Q5JPT1;Q96B97-3;Q96B97-2;Q5VSN0;Q96B97	221	37	49	45	45		45		1.06771	11.5454	4.16869	1.70437		1.97833
	VPS13C	vacuolar protein sorting 13 homolog C (S. cerevisiae)	Q709C8-3;Q709C8-2;Q709C8;Q709C8-4	244	37	49	45	45	23	45		0.284444	0.54142	0.601619	0.143683	0.00912089	0.107954
	CRYZ	crystallin, zeta (quinone reductase)	Q08257;A6NP24;Q08257-2;Q08257-3;C9JH92	249	37	49	45	37	36	45		3.68394	9.16243	1.04049	0.436147	0.195233	3.67811
	SCAF11	SR-related CTD-associated factor 11	A0A087WTB7;F8VXG7;Q99590;Q99590-2	239	37	49	45	45	18	45		0.271784	0.298368	0.257171	0.134761	0.0238365	0.103096
	NUP160	nucleoporin 160kDa	Q12769-2;Q12769;E9PSI3;G3V198;E9PR16;Q12769-3	216	37	49	45	30	10	45		0.458907	0.274421	0.192438	0.122799	0.0142966	0.330889
	PMVK	phosphomevalonate kinase	Q15126	227	37	49	45	20	31	45		2.09892	1.38509	1.24457	0.215833	0.247098	2.13655
	TAP1	SEC14-like lipid binding 2	Q03518	203	37	49	45	27		45		0.90346	4.4406	1.38793	0.31851		0.587788
	TAP2	SEC14-like lipid binding 3	Q03519-2;Q03519;A0A087WYD6;E7ENX8	196	37	49	45	20		45		6.63335	66.5522	12.2772	1.17691		6.16329
	OGDH	oxoglutarate (alpha-ketoglutarate) dehydrogenase (lipoamide)	E9PDF2;E9PCR7;Q02218-3;Q02218-2;E9PFG7;Q02218;C9J4G7	270	37	49	45	45	49	45	core	1.41581	3.91868	1.43829	0.783845	0.610563	4.25111
	CDC73	cell division cycle 73	Q6P1J9	260	37	49	45	35	49	45		1.03793	0.641343	0.522018	0.133685	0.333556	0.34467
	DBNL	drebrin-like	F8WB73;B4DDP6;F2Z3E3;Q9UJU6-5;Q9UJU6-4;B4DDD6;F8WFE1;Q9UJU6-2;H0Y5J4;Q9UJU6;Q9UJU6-3;F8WBB2;F2Z2V3;F8WC20;F8WBG8;F8WCK3	270	37	49	45	45	49	45	core	18.5343	60.424	82.2883	31.1626	22.7303	23.5378
	GTF2F2	general transcription factor IIF, polypeptide 2, 30kDa	P13984	254	37	49	37	45	41	45		1.27595	0.895781	0.782051	0.468979	0.632385	1.15525
	TPI1	triosephosphate isomerase 1	U3KQF3;P60174;U3KPZ0;P60174-1;P60174-4;U3KPS5	270	37	49	45	45	49	45	core	155.388	211.448	133.705	102.002	82.7467	94.697
	HSP90B1	heat shock protein 90kDa beta (Grp94), member 1	Q96GW1;P14625;H0YIV0;F8VPC7;F8W026	270	37	49	45	45	49	45	core	45.3804	22.5647	69.2586	129.54	15.6513	92.6565
	DNAJC8	DnaJ (Hsp40) homolog, subfamily C, member 8	O75937;S4R3J5	270	37	49	45	45	49	45	core	14.9585	20.5211	10.8436	6.80078	8.09711	3.9225
	DNAJC9	DnaJ (Hsp40) homolog, subfamily C, member 9	Q8WXX5	270	37	49	45	45	49	45	core	5.63664	6.84907	3.89682	4.0738	9.9654	1.70553
	DNAJC7	DnaJ (Hsp40) homolog, subfamily C, member 7	K7EJL5;K7ESP1;K7EIH8;K7EK03;K7EPP7;K7EJV7;K7ER44;Q99615-2;K7EJE9;Q99615;K7ELJ8;K7EN19;K7EQ73;K7EJ24	270	37	49	45	45	49	45	core	1.11379	0.766445	1.3933	0.645165	0.762148	0.952177
	DNAJC2	DnaJ (Hsp40) homolog, subfamily C, member 2	Q99543;Q99543-2;C9IZ83;H7C3L7	224	37	49	42	23	28	45		0.579168	0.237314	0.159063	0.0602833	0.129014	0.401313
	ACAT1	acetyl-CoA acetyltransferase 1	H0YEL7;P24752-2;P24752;E9PRQ6;E9PKF3	270	37	49	45	45	49	45	core	8.91512	13.5953	12.2244	9.53746	5.44179	8.16995
	ACAT2	acetyl-CoA acetyltransferase 2	Q9BWD1;Q9BWD1-2	257	37	49	42	40	44	45	core	2.34246	2.64182	1.54458	1.02738	1.95069	4.31942
	MECP2	methyl CpG binding protein 2	P51608;A0A087WVW7;A0A087WXF0;B5MCB4;P51608-2;A0A087X1U4	234	37	49	45	30	28	45		1.03648	13.5856	0.309641	0.0988759	0.121178	0.283666
	CDK5RAP3	CDK5 regulatory subunit associated protein 3	J3QRM1;J3QL86;Q96JB5;J3QQY1;Q96JB5-2;Q96JB5-3;J3QS62;Q96JB5-4	244	37	49	45	45	23	45		0.508181	1.53313	0.765732	0.648567	0.157422	3.20955
	CHMP4B	charged multivesicular body protein 4B	Q9H444	270	37	49	45	45	49	45	core	5.96637	5.83663	13.2893	4.10071	7.83653	4.33799
	BAX	BCL2-associated X protein	Q07812-2;Q07812-4;Q07812-5;Q07812-7;Q07812-8;Q07812;Q07812-6	262	37	49	45	45	41	45		2.47276	2.28498	2.89524	2.35317	1.12572	2.29166
	PMPCB	peptidase (mitochondrial processing) beta	G3V0E4;O75439;F8WAZ6;F8WBE1;F8WEA6	242	37	49	45	35	31	45		1.2692	0.683561	0.689904	0.187809	0.139086	2.90784
	PMPCA	peptidase (mitochondrial processing) alpha	Q10713-2;Q5SXN9;Q10713	227	37	49	42	45	9	45		0.692308	0.578349	0.601795	0.214147	0.0406104	2.52961
	ATP6V1B2	ATPase, H+ transporting, lysosomal 56/58kDa, V1 subunit B2	P21281;H0YAT8;H0YC04;E5RGH6;H0YC45	270	37	49	45	45	49	45	core	5.6464	2.73957	18.1478	2.67967	2.90182	7.77247
	TFG	TRK-fused gene	K0J6K2;Q92734-2;C9JJP5;C9JUE0;Q05BK6;Q92734;C9JTY3	266	37	49	45	45	45	45	core	47.2077	35.9469	23.3853	15.1795	10.7021	84.7163
	NCL	nucleolin	C9JYW2;C9JWL1;C9J1H7;P19338;H7BY16;C9JLB1	270	37	49	45	45	49	45	core	210.488	120.79	49.7946	31.3679	47.9217	46.327
	PPP3CA	protein phosphatase 3, catalytic subunit, alpha isozyme	Q08209;E9PPC8;E9PK68;Q08209-4;Q08209-3;Q08209-2;E7ETC2;Q08209-5	239	37	49	45	35	28	45		1.21813	2.10748	2.28885	0.887162	0.268102	3.8641
	RPL12	ribosomal protein L12	P30050-2;P30050	270	37	49	45	45	49	45	core	61.0666	46.3708	35.0852	27.0926	42.2	50.6746
	LRRC47	leucine rich repeat containing 47	Q8N1G4	270	37	49	45	45	49	45	core	2.88339	2.09868	1.64636	0.907405	1.17324	2.37324
	TSFM	Ts translation elongation factor, mitochondrial	C9JT21;F8VS27;P43897-2;P43897-4;C9JG32;P43897-3;P43897;F8VPA7;F8WCK2	242	37	49	40	42	29	45		1.86071	1.30459	0.733377	0.298887	0.179835	2.43648
	MTCH2	mitochondrial carrier 2	Q9Y6C9;E9PIE4	258	37	49	45	42	40	45		1.84292	1.88432	1.38651	0.576436	0.494601	4.30486
	TIAL1	TIA1 cytotoxic granule-associated RNA binding protein-like 1	E7ETC0;A6NKZ9;Q01085;Q01085-2;E7ETJ9	267	37	49	45	45	46	45	core	5.41101	3.11581	2.06849	1.07605	1.42805	2.03611
	ATP5O	ATP synthase, H+ transporting, mitochondrial F1 complex, O subunit	H7C0C1;P48047;H7C086;H7C068	270	37	49	45	45	49	45	core	39.0582	43.9089	32.57	11.39	17.2554	34.6165
	FUBP3	far upstream element (FUSE) binding protein 3	Q96I24;Q96I24-2	225	37	49	45	20	29	45		1.10971	1.24783	0.722888	0.112515	0.274324	2.26584
	FUBP1	far upstream element (FUSE) binding protein 1	C9JSZ1;Q96AE4;E9PEB5;Q96AE4-2	270	37	49	45	45	49	45	core	22.7471	23.0653	11.8715	6.05874	5.85871	9.71505
	ATP5D	ATP synthase, H+ transporting, mitochondrial F1 complex, delta subunit	P30049	265	37	49	45	40	49	45	core	70.3993	39.8344	34.4423	14.9948	23.1473	19.0969
	ATP5A1	ATP synthase, H+ transporting, mitochondrial F1 complex, alpha subunit 1, cardiac muscle	K7ENJ4;K7EK77;P25705-2;K7ESA0;K7EJP1;K7ERX7;P25705-3;P25705;K7EQH4	270	37	49	45	45	49	45	core	72.1361	60.6828	52.844	29.3639	28.4547	43.7661
	AAMP	angio-associated, migratory cell protein	C9JTS3;Q13685;C9JEH3;C9JG97;H7C0R2	211	37	49	45	4	31	45		1.48615	0.641557	0.850504	0.0141339	0.237019	0.745158
	CARS	cysteinyl-tRNA synthetase	E9PRS8;E9PLP0;P49589;P49589-2;P49589-3;C9JLN0	267	37	49	45	42	49	45	core	0.372437	1.54187	0.583208	0.284277	0.436964	3.60839
	U2SURP	U2 snRNP-associated SURP domain containing	H0Y8D9;C9J5L1;C9JB80;E7ET15;O15042-2;O15042-3;C9JDJ7;H7C4V2;O15042;E7EW00;U3KPT1	262	37	49	45	45	41	45		3.1558	13.8634	6.21557	5.38455	0.282396	8.20015
	ENO1	enolase 1, (alpha)	P06733;P06733-2;K7EM90	270	37	49	45	45	49	45	core	190.509	149.579	214.724	167.822	35.0084	110.219
	TAOK3	TAO kinase 3	G3V1Q8;Q9H2K8;F5GWV8;F5H5C7	260	37	49	45	45	39	45		0.965231	0.840061	0.899102	0.361752	0.0771859	0.142809
	ARHGDIA	Rho GDP dissociation inhibitor (GDI) alpha	J3KRE2;P52565;J3KRY1;P52565-2;J3KS60;J3QQX2;J3KTF8	270	37	49	45	45	49	45	core	26.7511	78.3577	65.9736	56.7217	13.6557	25.3294
	NANS	N-acetylneuraminic acid synthase	Q5TBR0;Q5TBR1;Q9NR45	270	37	49	45	45	49	45	core	6.09594	2.46574	6.62676	3.46118	2.4642	4.95971
	LMNA	lamin A/C	P02545;Q5TCI8;P02545-3;H0YAB0;P02545-2;P02545-5;P02545-4;P02545-6	229	37	49	45	4	49	45		1.62599	11.157	0.290406	0.0230846	20.2655	63.0908
	DDX23	DEAD (Asp-Glu-Ala-Asp) box polypeptide 23	Q9BUQ8;H0YIL9;F8W1J5;F8VVA2;Q9BUQ8-2;H0YI52	267	37	49	45	45	46	45	core	2.4106	2.20893	0.914443	0.51792	0.446319	0.934535
	DDX21	DEAD (Asp-Glu-Ala-Asp) box helicase 21	Q9NR30;Q9NR30-2	267	37	49	45	45	46	45	core	2.97639	1.51535	1.33266	0.928141	1.69339	4.27823
	DDX27	DEAD (Asp-Glu-Ala-Asp) box polypeptide 27	A0A087WYH5;B7Z6D5;Q96GQ7;A0A087X059	223	37	49	45	5	42	45		1.07701	0.701481	0.104081	0.0051245	0.113705	0.811097
	DDX24	DEAD (Asp-Glu-Ala-Asp) box helicase 24	Q9GZR7-2;Q9GZR7;G3V529;F5GYL3;A0A087WXU8	209	37	49	27	14	37	45		0.78954	6.08995	0.186371	0.0978577	0.198515	1.35794
	FKBP15	FK506 binding protein 15, 133kDa	Q5T1M5-2;Q5T1M5-3;X6RKW4;Q5T1M5	270	37	49	45	45	49	45	core	0.297764	0.41659	2.53957	0.451398	0.239534	0.579643
	TMEM109	transmembrane protein 109	Q9BVC6	262	37	49	45	40	46	45	core	8.74769	15.079	6.94856	2.76622	2.67578	8.52677
	AHNAK	AHNAK nucleoprotein	Q09666	203	37	49	45	17	10	45		1.56065	9.57699	20.3591	0.108601	0.0066188	39.1808
	MAP1S	microtubule-associated protein 1S	Q66K74-2;M0R1M7;Q66K74	221	37	49	45	45		45		0.246197	0.465982	0.350956	0.18517		0.675076
	DPF2	D4, zinc and double PHD fingers family 2	Q92785;E9PN04;J3KMZ8;Q92785-2	221	37	49	45	40	5	45		1.38628	0.623729	0.489258	0.325987	0.0207831	0.376809
	RPS12	mitochondrial ribosomal protein S12	P25398	270	37	49	45	45	49	45	core	19.6293	27.9342	18.7693	19.3783	27.3469	46.8351
	RPL18A	ribosomal protein L18a	M0R3D6;M0R0P7;Q02543;M0R1A7;M0R117	270	37	49	45	45	49	45	core	16.6264	13.9885	13.6578	6.79883	8.87039	21.8051
	KRT1	keratin 1, type II	P04264	270	37	49	45	45	49	45	core	128.401	145.553	136.403	32.8018	90.762	4.232
	DDOST	dolichyl-diphosphooligosaccharide--protein glycosyltransferase subunit (non-catalytic)	U3KQ84;P39656;P39656-2;P39656-3	270	37	49	45	45	49	45	core	10.3725	5.80521	12.5101	16.3256	3.21964	30.3656
	SPTBN1	spectrin, beta, non-erythrocytic 1	Q01082-2;A0A087WUZ3;Q01082-3;F8W6C1;Q01082	255	37	49	45	45	34	45		3.39536	8.92753	1.50862	4.40979	0.0472651	9.90341
	GBE1	glucan (1,4-alpha-), branching enzyme 1	E9PGM4;Q04446	262	37	49	45	45	41	45		1.05247	0.523111	1.04497	3.07674	0.193771	4.6088
	PCNA	proliferating cell nuclear antigen	P12004	270	37	49	45	45	49	45	core	49.9235	8.19979	19.5432	34.1486	39.9726	18.8668
	PCNP	PEST proteolytic signal containing nuclear protein	Q8WW12-3;Q8WW12-2;Q8WW12;G5E9V9	270	37	49	45	45	49	45	core	10.2792	10.6097	6.62774	2.75933	7.23926	2.40404
	SAMHD1	SAM domain and HD domain 1	Q9Y3Z3-4;Q9Y3Z3;Q9Y3Z3-2;Q9Y3Z3-3	216	37	49	45	40		45		1.86495	30.272	34.3469	0.738607		0.675409
	RPA1	polymerase (RNA) I polypeptide A, 194kDa	I3L4R8;P27694;I3L2M5;I3L524	270	37	49	45	45	49	45	core	9.26503	10.2978	4.70414	4.73526	3.11341	2.16898
	NDUFS1	NADH dehydrogenase (ubiquinone) Fe-S protein 1, 75kDa (NADH-coenzyme Q reductase)	P28331;B4DJ81;P28331-2;P28331-3;P28331-4;P28331-5;F8WDL5;C9JPQ5	270	37	49	45	45	49	45	core	3.7022	3.39123	2.1678	1.2783	0.906263	3.08306
	NDUFS4	NADH dehydrogenase (ubiquinone) Fe-S protein 4, 18kDa (NADH-coenzyme Q reductase)	O43181;H0Y9M8	225	37	49	45	13	36	45		2.58823	3.60363	2.69954	0.369037	1.17292	2.66095
	UFD1L	ubiquitin fusion degradation 1 like (yeast)	Q92890;Q92890-3;C9JNP9;Q92890-1;C9IZG3;C9J6N9	247	37	49	40	27	49	45		1.32861	1.61635	0.884157	0.440258	1.03989	2.58381
	ILF3	interleukin enhancer binding factor 3, 90kDa	K7ERM6;K7EM82;K7EQR9;K7EKY0;Q12906;K7EKJ9;K7EJ09;K7ENK6;K7ER69;Q12906-4;Q12906-5;Q12906-6;Q12906-7;Q12906-2;Q12906-3;K7EQ75;K7ELV3	270	37	49	45	45	49	45	core	12.9392	14.7435	7.72431	4.7579	3.25066	12.7358
	ILF2	interleukin enhancer binding factor 2	B4DY09;Q12905;X6R6Z1	265	37	49	45	45	44	45	core	2.89757	11.2421	7.24959	4.35283	3.00264	18.6191
	ZRANB2	zinc finger, RAN-binding domain containing 2	O95218;O95218-2	240	37	49	45	27	37	45		3.47371	2.8803	0.760229	0.373147	0.407436	1.00107
	TRMT10C	tRNA methyltransferase 10C, mitochondrial RNase P subunit	Q7L0Y3;C9JVB6	219	37	49	45	9	34	45		0.374878	0.499926	0.183251	0.032181	0.101971	0.993087
	AP1G1	adaptor-related protein complex 1, gamma 1 subunit	O43747-2;O43747;H3BUN9;H3BRM7;H3BNR4;H3BS13;H3BN71;B4DGE1;H3BR36;H3BV30;H3BN75;B3KNW1	270	37	49	45	45	49	45	core	1.29304	2.46771	3.02326	1.43598	0.341633	4.05007
	SAFB	scaffold attachment factor B	Q15424-4;K7ES42;Q15424;Q15424-2;Q15424-3;K7EII0	270	37	49	45	45	49	45	core	4.98656	4.35432	2.54348	1.76523	0.898678	1.96873
	H2AFY	H2A histone family, member Y	B4DJC3;O75367;O75367-2;O75367-3;D6RCF2	270	37	49	45	45	49	45	core	38.8578	29.9048	44.4667	33.9531	3.78992	8.36415
	PPP1R21	protein phosphatase 1, regulatory subunit 21	Q6ZMI0-4;Q6ZMI0-5;Q6ZMI0-2;Q6ZMI0-3;Q6ZMI0;F8WE40	249	37	49	45	45	28	45		0.283527	0.333287	0.635637	0.277537	0.0269637	0.222505
	CLTC	clathrin, heavy chain (Hc)	J3KRF5;Q00610;J3KSQ2;J3KS13;K7EJJ5;Q00610-2;J3QL20;A0A087WVQ6	270	37	49	45	45	49	45	core	4.39944	6.43131	11.7581	5.69191	9.79451	27.1913
	CLTB	clathrin, light chain B	P09497;P09497-2;H0Y9Q6;D6RJD1	270	37	49	45	45	49	45	core	10.515	18.3924	17.5209	4.97574	7.6962	18.258
	RECQL	RecQ helicase-like	P46063;F5H3W0;F8WD97;F8WA66;F5H4P4;F5GYB7;F5H2L2	262	37	49	45	45	41	45		6.29628	18.0482	2.02845	0.592823	0.839294	9.12673
	ACTR3	ARP3 actin-related protein 3 homolog (yeast)	B4DXW1;P61158;F8WEW2;F8WDR7;F8WE84	270	37	49	45	45	49	45	core	13.6745	37.609	28.9243	23.9685	1.50385	22.1507
	ACTR2	ARP2 actin-related protein 2 homolog (yeast)	F5H6T1;P61160-2;P61160	270	37	49	45	45	49	45	core	48.16	203.135	133.724	91.5303	8.28072	85.4992
	POLDIP3	polymerase (DNA-directed), delta interacting protein 3	Q9BY77;Q9BY77-2;F8WCX5;F6VRR5;Q8WUT1	236	37	49	45	17	43	45		1.60553	1.0387	0.830211	0.0628026	0.383348	0.588341
	ALDH18A1	aldehyde dehydrogenase 18 family, member A1	P54886;P54886-2	262	37	49	37	45	49	45		0.838082	0.573199	0.17602	0.375108	0.731994	7.26049
	CPNE3	copine III	H0YB26;A0A087WXR6;A0A087WUS8;O75131;E5RHZ0;A0A087WYQ3;E5RFT7	260	37	49	45	45	39	45		2.85619	5.26299	3.22793	22.8592	1.002	4.30117
	CPNE1	copine I	Q99829;Q5JX59;Q5JX52;Q5JX60;Q5JX61;E7ENH5;F2Z2V0;Q5JX58;E7EV27;A6PVH9;Q5JX57;B0QZ18;Q5JX45;Q5JX55;Q5JX54;Q5JX44;Q5JX56;Q5JX53;H0Y524	270	37	49	45	45	49	45	core	4.71761	6.22974	3.80436	6.73191	1.48061	5.54573
	PYCARD	PYD and CARD domain containing	Q9ULZ3-3;Q9ULZ3-2;Q9ULZ3;H3BP42	237	37	49	45	45	16	45		7.72281	6.3322	31.7672	11.3063	0.256915	1.69893
	SNRPA	small nuclear ribonucleoprotein polypeptide A	M0QXK2;M0R268;M0R2B8;M0QZG7;M0R221;P09012;M0R0G9	265	37	49	45	40	49	45	core	16.2091	15.9504	10.2148	3.35255	4.84131	6.58289
	NAPA	N-ethylmaleimide-sensitive factor attachment protein, alpha	M0R058;M0QZM9;M0R0Y2;M0QZN5;P54920;M0R213;M0R2M1;M0R0I4;M0R031;M0R027	270	37	49	45	45	49	45	core	2.06953	5.90771	9.33248	8.61002	11.9862	6.99542
	LARP1	La ribonucleoprotein domain family, member 1	H0YBW1;H0YBJ5;H0YAN4;Q6PKG0-3;H0YC33;E5RHK4;H0YC73;E5RH50;Q6PKG0;H0YBM7;H0YAX9	270	37	49	45	45	49	45	core	2.44695	0.587469	0.448364	0.465473	1.0744	1.88066
	DDX41	DEAD (Asp-Glu-Ala-Asp) box polypeptide 41	D6RGI7;Q9UJV9;J3KNN5;H0YA06	197	37	49	42	19	5	45		0.387315	0.364183	0.173054	0.0253985	0.00826891	0.160568
	DDX42	DEAD (Asp-Glu-Ala-Asp) box helicase 42	Q86XP3;Q86XP3-2;J3KRE3;J3QRI2;J3KTK9	267	37	49	45	45	46	45	core	0.917217	0.898609	0.524857	0.297326	0.192026	0.791325
	DDX47	DEAD (Asp-Glu-Ala-Asp) box polypeptide 47	Q9H0S4;Q9H0S4-2;F5H1N9	180	37	49	13		36	45		0.628368	0.622671	0.0214916		0.14671	0.405486
	DDX46	DEAD (Asp-Glu-Ala-Asp) box polypeptide 46	Q7L014;D6RJA6	267	37	49	45	45	46	45	core	1.35124	2.29201	1.63004	0.756304	0.356824	1.72376
	ELAVL1	ELAV like RNA binding protein 1	Q15717;M0QZR9;M0R055;Q15717-2	270	37	49	45	45	49	45	core	15.8648	8.82487	6.47854	3.77492	4.24334	6.74857
	LSM14A	LSM14A mRNA processing body assembly factor	Q8ND56-2;Q8ND56;B4DTG6;K7EMZ9;I3L4Q1	267	37	49	45	42	49	45	core	50.1324	85.0988	52.3463	22.054	37.9558	49.617
	CDC37	cell division cycle 37	K7EQA9;K7EL68;Q16543;K7EKQ2;K7EIU0	270	37	49	45	45	49	45	core	8.62487	8.5144	8.61599	5.90331	5.27586	12.8765
	PGLS	6-phosphogluconolactonase	O95336;M0R0U3;M0R1L2;M0R261	265	37	49	45	45	44	45	core	6.42085	7.88205	15.2132	9.43652	4.77599	6.04152
	WDR1	WD repeat domain 1	D6RD66;O75083;O75083-3	270	37	49	45	45	49	45	core	15.3585	47.9021	24.4553	19.5918	5.24239	29.6255
	ATP13A1	ATPase type 13A1	Q9HD20-3;Q9HD20-2;Q9HD20;H7C3H2	225	37	49	45	45	4	45		0.709908	0.37327	0.904017	0.543226	0.00293733	2.40293
	DYNC1I2	dynein, cytoplasmic 1, intermediate chain 2	E7ETL8;Q13409-3;Q13409-2;Q13409-5;E7EU01;Q13409-7;Q13409-6;E7ET01;E7EUM4;E7ERR6;Q13409;E9PGG1;E7EQU2;E7EMU4;E7EV09;E7ERH4;E7EQL5;E7ESD3	270	37	49	45	45	49	45	core	2.84933	2.87782	3.92679	1.95543	2.53492	7.60146
	DDRGK1	DDRGK domain containing 1	Q96HY6;Q96HY6-2	257	37	49	45	40	41	45		2.44205	3.09298	1.98616	1.05705	0.949618	5.02744
	PLEKHO2	pleckstrin homology domain containing, family O member 2	Q8TD55-2;C9J4A7;Q8TD55	231	37	49	45	45	10	45		1.41888	2.73781	10.1075	2.97294	0.0497188	1.05433
	EEF2	eukaryotic translation elongation factor 2	P13639;M0R0I6	270	37	49	45	45	49	45	core	37.8061	36.2333	25.5169	17.3659	27.3499	50.407
	DFFA	DNA fragmentation factor, 45kDa, alpha polypeptide	K7ERT1;O00273;O00273-2	229	37	49	45	25	28	45		2.37266	1.94916	0.668603	0.152604	0.218236	1.54902
	SEC24C	SEC24 homolog C, COPII coat complex component	G5EA31;P53992-2;P53992	267	37	49	45	45	46	45	core	0.893443	1.15948	1.21355	0.754713	0.164931	2.30595
	ARFGAP2	ADP-ribosylation factor GTPase activating protein 2	H0YDX1;H0YF45;E9PJT7;E9PIY6;E9PN48;H0YDN9;Q8N6H7-3;Q8N6H7-2;E9PMU9;E9PK28;Q8N6H7;G5E9L0;E9PQP3;E9PM63;E9PNY8;E9PMR9;E9PM18	270	37	49	45	45	49	45	core	2.25471	1.02768	1.31046	0.826726	0.510296	1.28127
	ARFGAP3	ADP-ribosylation factor GTPase activating protein 3	H0Y6A0;Q9NP61;Q9NP61-2;B0QYV8	267	37	49	45	45	46	45	core	0.586825	0.581016	0.777508	0.536315	0.219902	4.68964
	RUVBL1	RuvB-like AAA ATPase 1	Q9Y265-2;Q9Y265;H7C4G5;E7ETR0;H7C4I3;J3QLR1	270	37	49	45	45	49	45	core	7.85675	4.76986	4.13917	3.115	6.05482	10.4986
	U2AF2	U2 small nuclear RNA auxiliary factor 2	P26368;P26368-2;K7ENG2;M0QYQ9	270	37	49	45	45	49	45	core	8.72821	8.28035	8.65162	9.02859	2.84863	8.36398
	CCDC9	coiled-coil domain containing 9	Q9Y3X0;M0R2W0;M0QYB4;M0QZR0	213	37	49	36	3	43	45		0.297407	0.867053	0.186669	0.00252273	0.248099	0.292983
	MTHFD1	methylenetetrahydrofolate dehydrogenase (NADP+ dependent) 1, methenyltetrahydrofolate cyclohydrolase, formyltetrahydrofolate synthetase	F5H2F4;P11586;V9GYY3;V9GY75	270	37	49	45	45	49	45	core	10.6117	3.20012	7.24101	5.15848	11.9247	6.33285
	NUDCD1	NudC domain containing 1	Q96RS6-2;Q96RS6-3;Q96RS6	236	37	49	37	22	46	45		1.21006	0.751745	0.287248	0.201618	0.278893	1.11138
	ADSS	adenylosuccinate synthase	P30520	270	37	49	45	45	49	45	core	2.49984	2.26773	4.40563	14.0082	1.45579	4.06026
	ADSL	adenylosuccinate lyase	P30566-2;P30566	270	37	49	45	45	49	45	core	3.08579	1.98071	1.25514	1.12308	3.38856	1.41458
	HN1L	hematological and neurological expressed 1-like	B4DLH4;Q9H910-2;B4E1P3;H3BTV5;Q9H910;A6NGP5;H3BMV3;H3BMM8;H3BMT0;H3BU16	262	37	49	45	37	49	45		68.9683	12.7902	11.7235	4.22137	22.5031	8.09563
	RTCB	RNA 2',3'-cyclic phosphate and 5'-OH ligase	Q9Y3I0	270	37	49	45	45	49	45	core	7.30896	9.01008	4.83936	4.33761	2.09337	11.4394
	STX4	syntaxin 4	Q12846;Q12846-2;H3BMK2;C9JFM5;A0A087WWW0	254	37	49	45	32	46	45		0.727348	1.3864	1.23222	0.339231	0.251924	1.44406
	STX7	syntaxin 7	O15400;O15400-2	270	37	49	45	45	49	45	core	6.98233	3.01817	8.09301	3.63679	5.72589	5.98415
	RPS3A	ribosomal protein S3A	D6RI02;D6RGE0;H0Y8L7;D6RB09;D6RAT0;D6RG13;D6RED7;D6RAS7;H0Y9Y4;E9PFI5;P61247;D6R9B6	270	37	49	45	45	49	45	core	51.3589	43.0731	31.8387	28.3106	31.8517	50.5363
	DRG1	developmentally regulated GTP binding protein 1	F8WEE0;Q9Y295;H0YI06	270	37	49	45	45	49	45	core	2.31616	1.35908	1.23366	0.955776	1.28097	1.97178
	CLIC1	chloride intracellular channel 1	O00299	265	37	49	45	45	44	45	core	7.44331	29.8794	43.3212	39.0524	4.71454	42.8362
	NOP56	NOP56 ribonucleoprotein	H0YDU4;H0Y653;O00567;Q5JXT2	262	37	49	45	45	41	45		7.42755	11.0053	2.94189	1.4661	0.684692	4.18007
	TXLNA	taxilin alpha	P40222	267	37	49	45	45	46	45	core	0.617154	0.412072	0.330705	0.291267	0.174068	2.99763
	ACADVL	acyl-CoA dehydrogenase, very long chain	K7EJW8;J3QRJ8;K7EQP4;J3KS89;P49748-3;P49748-2;K7EMF8;J3KSR4;P49748;G3V1M7;J3QKU9	270	37	49	45	45	49	45	core	3.38122	4.07188	9.2504	11.1759	3.15787	12.5048
	KIF2A	kinesin heavy chain member 2A	O00139;D6R9M0;O00139-2;O00139-1;O00139-5;O00139-4	252	37	49	45	40	36	45		2.1685	2.42864	0.699037	0.338765	0.152658	0.550802
	ACOT9	acyl-CoA thioesterase 9	Q9Y305-4;Q9Y305-2;Q9Y305-3;C9J7L8;H7C5Q2;Q9Y305	225	37	49	45	40	9	45		0.618296	0.804583	1.1845	0.213765	0.0245324	2.85318
	SARNP	SAP domain containing ribonucleoprotein	P82979;F8VZQ9;H0YHG0;F8VS12	270	37	49	45	45	49	45	core	367.708	339.309	203.282	104.867	121.734	182.953
	NUCKS1	nuclear casein kinase and cyclin-dependent kinase substrate 1	Q9H1E3;Q9H1E3-2	234	37	49	45	30	28	45		13.6321	20.7587	11.5449	1.90141	1.70361	10.644
	PDLIM1	PDZ and LIM domain 1	O00151	262	37	49	45	37	49	45		3.66921	3.08391	3.35425	0.255937	2.92506	9.03822
	NARS	asparaginyl-tRNA synthetase	K7EMQ6;O43776-2;K7EQ35;K7EIU7;K7ENF0;O43776;K7EPK2;K7EJ19	270	37	49	45	45	49	45	core	18.8214	21.6554	28.4894	7.63373	13.8671	35.2354
	RSL1D1	ribosomal L1 domain containing 1	I3L234;I3L1A3;O76021-2;I3L3U9;I3L3C4;O76021;J3QSV6	262	37	49	45	45	41	45		4.38355	2.68418	1.74649	0.908225	0.31967	6.3905
	LMNB2	lamin B2	J9JID7;Q03252	270	37	49	45	45	49	45	core	14.0766	26.5059	5.99361	3.41269	2.03625	7.33525
	LMNB1	lamin B1	P20700;E9PBF6	270	37	49	45	45	49	45	core	56.9537	64.2963	62.2059	26.3633	7.00273	9.92658
	APPL1	adaptor protein, phosphotyrosine interaction, PH domain and leucine zipper containing 1	Q9UKG1	226	37	49	45	45	5	45		2.03693	0.951739	2.3226	2.65065	0.011397	0.58705
	SARS2	seryl-tRNA synthetase 2, mitochondrial	M0QWZ7;Q9NP81-2;M0R2C6;B4DJM9;Q9NP81;M0QX29;M0R259;M0R1C0;M0R2H5	253	37	49	45	40	37	45		166.064	144.073	47.8541	1.04496	0.684175	4.83075
	THUMPD1	THUMP domain containing 1	Q9NXG2;H3BNW0	241	37	49	42	30	38	45		1.87939	5.47768	0.729775	0.19823	0.131436	0.768021
	CHORDC1	cysteine and histidine-rich domain (CHORD) containing 1	Q9UHD1-2;Q9UHD1;E9PHZ2;E9PPQ5;E9PIZ4;E9PL00;E9PSD5	260	37	49	45	40	44	45	core	1.42176	2.17232	1.35738	0.883681	1.36307	2.45136
	WDR36	WD repeat domain 36	Q8NI36	188	37	49	24	9	24	45		0.407771	0.321348	0.043808	0.0188345	0.0294773	0.418242
	GTPBP4	GTP binding protein 4	Q9BZE4-2;Q9BZE4-3;Q5T3R7;Q9BZE4	222	37	49	45	32	14	45		0.546605	0.256791	0.157726	0.0974878	0.0124654	1.22493
	BPNT1	3'(2'), 5'-bisphosphate nucleotidase 1	O95861-3;A6NF51;O95861;O95861-2;O95861-4;F8VZG4;F8VVW8;F8W1J0;F8VRY7	253	37	49	45	45	32	45		0.850354	2.14277	1.18502	1.07528	0.19521	2.20577
	SERPINB1	serpin peptidase inhibitor, clade B (ovalbumin), member 1	P30740-2;P30740	270	37	49	45	45	49	45	core	22.2386	22.9381	29.6795	23.3349	4.05347	1.1077
	DEK	DEK proto-oncogene	P35659;D6RDA2;H0Y8X0;H0Y993;D6R9L5;B4DFG0;P35659-2	270	37	49	45	45	49	45	core	8.29927	11.4689	7.20618	4.28731	2.62186	2.20981
	SMC1A	structural maintenance of chromosomes 1A	V9GY57;V9GYN9;H0Y7K8;Q14683;G8JLG1	270	37	49	45	45	49	45	core	3.97833	3.288	2.51901	1.79247	1.10557	0.482143
	SGTA	small glutamine-rich tetratricopeptide repeat (TPR)-containing, alpha	O43765;K7EMD6	270	37	49	45	45	49	45	core	2.5729	1.33001	1.08712	0.787457	2.89308	4.42265
	IVD	isovaleryl-CoA dehydrogenase	A0A087WVD3;H7C4G6;H0YN10;P26440-2;H0YKV0;P26440;H0YLC3;H0YNA4	270	37	49	45	45	49	45	core	6.93364	2.58373	4.30381	2.28124	0.726069	2.57512
	ATP5H	ATP synthase, H+ transporting, mitochondrial Fo complex, subunit d	O75947;O75947-2;F5H608	265	37	49	45	45	44	45	core	5.92146	15.2179	14.1305	10.8022	5.27266	18.7034
	ME2	cadherin, EGF LAG seven-pass G-type receptor 1	P23368;P23368-2	255	37	49	45	45	34	45		2.33728	3.46882	3.70533	1.90571	0.174465	2.87867
	ATP5B	ATP synthase, H+ transporting, mitochondrial F1 complex, beta polypeptide	H0YI37;H0YH81;F8W079;P06576;F8W0P7	270	37	49	45	45	49	45	core	29.3672	47.7468	45.0695	27.0207	22.8212	56.2086
	HLA-B	major histocompatibility complex, class I, B	P30479;P30475;P30481;P30498;Q95365;P01889;P30480;P30492;P30493;P30490;P30491;P30495;Q29940;Q31610;P30466;P30464;P18463;P30461;P03989;P30685;P30462;P30460;Q29718;P30488;P10319;P18465;P18464;P30483;P30485;P30484;P30487;P30486;Q29836;Q04826;F6U0H7	240	37	49	45	45	19	45		179.799	75.7237	39.8623	25.7094	1.49686	29.784
	PFDN1	prefoldin subunit 1	E5RGS4;O60925	265	37	49	45	40	49	45	core	7.96453	5.89903	5.86122	1.89114	9.11091	9.7321
	PFDN2	prefoldin subunit 2	Q9UHV9	270	37	49	45	45	49	45	core	4.06135	2.84529	2.96666	2.95426	3.93064	7.0603
	RPS13	ribosomal protein S13	E9PS50;P62277;J3KMX5	270	37	49	45	45	49	45	core	32.3611	30.3507	20.6442	18.7124	29.831	54.0459
	RPS11	ribosomal protein S11	M0QZC5;M0R1H6;P62280;M0R1H5	270	37	49	45	45	49	45	core	47.3625	31.9061	23.9742	14.4915	32.7906	40.186
	RPS14	ribosomal protein S14	E5RH77;P62263;H0YB22	270	37	49	45	45	49	45	core	72.2213	46.6478	34.4054	27.889	60.3318	40.152
	RPS19	ribosomal protein S19	M0R2L9;M0QXK4;M0QYF7;P39019;M0R140;A0A075B6E2	270	37	49	45	45	49	45	core	32.4552	33.1822	33.0974	30.9644	31.2465	45.6655
	RPS18	ribosomal protein S18	J3JS69;P62269	270	37	49	45	45	49	45	core	92.4967	81.253	59.5754	40.6228	76.9041	75.5547
	ACTN1	actinin, alpha 1	H7C5W8;P12814;H9KV75;H0YJ11;G3V2N5;H0YJW3;G3V2W4;P12814-3;P12814-2;P12814-4;G3V5M4;G3V380;G3V2X9	270	37	49	45	45	49	45	core	6.9637	16.8706	18.5099	45.6222	8.41928	53.7303
	ACTN4	actinin, alpha 4	K7EJH8;K7EP19;O43707-3;O43707-2;O43707;H7C144;F5GXS2	270	37	49	45	45	49	45	core	11.5621	17.9128	24.6309	21.4283	6.59011	33.6205
	EZR	ezrin	P15311;E7EQR4	270	37	49	45	45	49	45	core	12.9925	25.9237	13.0694	8.02921	2.99913	3.48579
	HMGN2	high mobility group nucleosomal binding domain 2	P05204	270	37	49	45	45	49	45	core	459.389	370.382	252.908	398.256	119.82	63.2144
	HMGN1	high mobility group nucleosome binding domain 1	P05114;H7BXJ5;F2Z2Y5;F2Z2W6;A6NL93;A6NEL0	270	37	49	45	45	49	45	core	60.7868	167.1	40.6871	52.4243	8.93545	18.013
	EFTUD2	elongation factor Tu GTP binding domain containing 2	K7EJ74;Q15029-3;Q15029-2;Q15029;K7EP67	270	37	49	45	45	49	45	core	3.20333	3.17569	2.46376	1.66662	1.16591	4.53968
	GDI2	GDP dissociation inhibitor 2	V9GYJ7;P50395-2;P50395;Q5SX86;Q5SX90;Q5SX91;V9GYF8;Q5SX87	270	37	49	45	45	49	45	core	13.1194	14.767	24.2968	20.3551	19.867	21.56
	EIF4A3	eukaryotic translation initiation factor 4A3	P38919;I3L3H2	270	37	49	45	45	49	45	core	5.09253	9.97829	5.72358	2.77982	2.40289	4.3106
	SERF2	small EDRK-rich factor 2	C9JQZ0;F8WBV6;B9A031;P84101-3;P84101-2;B8ZZY7;P84101-4;F8WBN3;P84101	251	37	49	42	42	36	45		10.6131	14.955	7.02374	5.69641	3.10211	8.38027
	COX5B	cytochrome c oxidase subunit Vb	P10606	265	37	49	45	40	49	45	core	31.1325	31.1234	30.3558	9.66501	13.5567	15.4258
	CPSF7	cleavage and polyadenylation specific factor 7, 59kDa	F5H669;Q8N684;F5H047;J3QT54;Q8N684-2;Q8N684-3;F5H6M0;F5H6P5;F5H5B7;F5H2K8;F5H1W4;C9JM38;C9J286;F5H6A8;F5GXA3;C9J323	264	37	49	45	45	43	45	core	4.51512	1.64351	1.75387	0.707248	0.383692	1.62308
	CPSF6	cleavage and polyadenylation specific factor 6, 68kDa	F8WJN3;Q16630;Q16630-2;Q16630-3;F8W084	264	37	49	45	45	43	45	core	5.15067	4.11884	1.96565	1.2953	0.593953	2.62558
	CPSF1	cleavage and polyadenylation specific factor 1, 160kDa	Q10570;A0A087X101;E9PIM1;A0A087WTV4	264	37	49	45	45	43	45	core	0.652605	0.527047	0.237338	0.0911523	0.0662617	0.236069
	MAD1L1	MAD1 mitotic arrest deficient-like 1 (yeast)	Q9Y6D9;C9JPS1;Q9Y6D9-3;C9JTA2;C9K086;C9JIR0;C9JJ38;C9JP81;C9JKI7	254	37	49	45	45	33	45		0.81109	0.506738	0.23622	0.0615298	0.0552859	0.282329
	ACAA2	acetyl-CoA acyltransferase 2	P42765;K7EME0;K7EJB1;K7EJ68;K7ER88	270	37	49	45	45	49	45	core	12.6684	17.7874	11.4958	4.00851	6.39666	17.2915
	TRMT112	tRNA methyltransferase 11-2 homolog (S. cerevisiae)	Q9UI30-2;F5GYQ2;F5GX77;Q9UI30	249	37	49	45	32	41	45		4.97342	3.65538	1.59737	0.544257	1.19995	2.60614
	NDUFA10	NADH dehydrogenase (ubiquinone) 1 alpha subcomplex, 10, 42kDa	H7C2X4;E7ESZ7;H7C1Y7;O95299-2;H7C2W5;A0A087WXC5;O95299;C9J6X0;Q8N1B9	254	37	49	45	40	38	45		1.23799	1.62641	0.78166	0.453694	0.283476	2.12897
	SYNCRIP	synaptotagmin binding, cytoplasmic RNA interacting protein	H0YAA0;O60506;B7Z645;F6UXX1;O60506-5;O60506-4;O60506-3;O60506-2	270	37	49	45	45	49	45	core	15.8296	18.7794	18.7677	17.9086	11.6657	35.7339
	VIM	vimentin	P08670;B0YJC4;B0YJC5;Q5JVS8	270	37	49	45	45	49	45	core	103.286	252.781	276.228	52.0096	4.29744	325.196
	FUS	FUS RNA binding protein	H3BPE7;P35637-2;P35637	270	37	49	45	45	49	45	core	18.5132	9.08423	8.08113	1.85875	5.09376	7.18843
	SMARCE1	SWI/SNF related, matrix associated, actin dependent regulator of chromatin, subfamily e, member 1	J3KS99;J3QL66;J3QR61;J3KT85;J3QKS7;Q969G3-2;Q969G3-3;Q969G3-4;Q969G3-5;Q969G3-6;B4DGM3;H7C048;K7EMQ8;J3QKX6;Q969G3	267	37	49	45	45	46	45	core	4.88796	2.21513	1.96236	1.92621	0.60419	1.12465
	COX6B1	cytochrome c oxidase subunit VIb polypeptide 1 (ubiquitous)	P14854;K7EQD3	265	37	49	45	45	44	45	core	19.879	33.3983	29.2398	16.7787	6.5431	21.6017
	SLK	FYN proto-oncogene, Src family tyrosine kinase	Q9H2G2;Q9H2G2-2	270	37	49	45	45	49	45	core	0.714516	0.519939	0.829449	1.19804	0.75726	0.713516
	ABCF2	ATP-binding cassette, sub-family F (GCN20), member 2	Q9UG63;Q9UG63-2;C9JZV3;C9JHK9	237	37	49	45	29	32	45		0.781261	0.591359	0.49368	0.134913	0.229093	2.06589
	PRPF4B	pre-mRNA processing factor 4B	H0YDJ3;Q13523	249	37	49	45	40	33	45		0.720176	0.446999	0.378575	0.201411	0.0480487	0.45985
	PARK7	parkinson protein 7	K7EN27;K7ELW0;Q99497	270	37	49	45	45	49	45	core	52.1837	81.282	57.8502	36.6411	61.8165	38.1459
	SNRPD2	small nuclear ribonucleoprotein D2 polypeptide 16.5kDa	P62316;K7ERG4;P62316-2;K7EJB5	270	37	49	45	45	49	45	core	33.9259	42.8007	28.0194	21.3703	12.2232	24.0103
	SLTM	SAFB-like, transcription modulator	H0YL55;Q9NWH9;Q9NWH9-3;H7C3F4;H0YKU6;H7BXE3;H0YKH2;H0YMW8;H0YMM0;H0YLE6;H0YNF3;H0YMR6;H0YLW7	262	37	49	45	45	41	45		1.34976	2.04191	1.18036	0.435432	0.217459	0.699647
	GPD1L	glycerol-3-phosphate dehydrogenase 1-like	Q8N335;C9JM46	223	37	49	45	42	5	45		0.65907	1.05128	0.663866	0.741077	0.0158598	0.218164
	FBL	fibrillarin	M0R2B0;M0R2U2;P22087;M0R1H0;M0R299;M0R2Q4;M0QXL5;M0R0P1	265	37	49	45	45	44	45	core	12.9109	17.9344	4.48997	3.20375	1.80372	8.13361
	HPRT1	hypoxanthine phosphoribosyltransferase 1	P00492	270	37	49	45	45	49	45	core	7.1351	5.13458	9.59156	13.4067	17.0527	4.88084
	TPD52L2	tumor protein D52-like 2	O43399;O43399-2;O43399-3;O43399-6;O43399-7;O43399-4;O43399-5;A0A087WZ51;A0A087WYR3	270	37	49	45	45	49	45	core	2.91582	5.96905	12.2848	5.39744	2.54606	17.2384
	PPP2R1A	protein phosphatase 2, regulatory subunit A, alpha	B3KQV6;P30153;C9J9C1;E9PH38	270	37	49	45	45	49	45	core	4.17576	6.2102	4.91576	2.56225	2.9121	5.13067
	HSPB1	heat shock 27kDa protein 1	P04792;F8WE04;C9J3N8	248	37	49	45	23	49	45		35.2468	4.76293	4.22572	0.328545	32.1433	105.607
	PBXIP1	pre-B-cell leukemia homeobox interacting protein 1	Q96AQ6-3;Q96AQ6-2;Q96AQ6;Q5T173	200	37	49	28	41		45		0.409268	0.781593	0.0437274	0.150634		1.67904
	LIG3	ligase III, DNA, ATP-dependent	P49916;P49916-2;K7ENR9;K7ERZ5;K7EQB6	223	37	49	42	45	5	45		0.572855	0.282502	0.141059	0.292358	0.00700028	0.152471
	APEH	acylaminoacyl-peptide hydrolase	H7C393;F8WEH5;C9JIF9;H0YFE5;C9JLK2;P13798;H7C1U0	270	37	49	45	45	49	45	core	6.27778	4.93355	5.75306	5.49001	20.0106	3.42318
	H6PD	hexose-6-phosphate dehydrogenase (glucose 1-dehydrogenase)	O95479;R4GMU1	221	37	49	45	45		45		0.699955	0.286355	0.868424	3.7957		4.17091
	USP10	ubiquitin specific peptidase 10	H3BQC6;Q14694-2;Q14694-3;J3KT19;Q14694;H3BNA1;H3BNS8;H3BQP1	247	37	49	45	30	41	45		1.95349	0.47919	1.04288	0.182979	0.900248	1.20589
	STOM	stomatin	P27105;P27105-2;F8VSL7	270	37	49	45	45	49	45	core	4.00467	5.73105	7.84776	46.9882	64.9065	5.13179
	NPLOC4	NPL4 homolog, ubiquitin recognition factor	I3L4U9;Q8TAT6-2;Q8TAT6;I3L4S2	270	37	49	45	45	49	45	core	0.809378	1.75834	1.15912	0.422702	0.324533	3.73909
	AP2M1	adaptor-related protein complex 2, mu 1 subunit	E9PFW3;Q96CW1;C9JJD3;C9JGT8;Q96CW1-2;C9JJ47;C9JPV8;C9JTK4;H7C4C3;A0A087WY71	270	37	49	45	45	49	45	core	2.07093	2.68681	2.9385	0.342012	6.62561	6.09986
	PDCD4	programmed cell death 4 (neoplastic transformation inhibitor)	Q53EL6-2;Q53EL6;Q5VZS7	267	37	49	45	45	46	45	core	8.85121	11.8026	2.83348	2.36813	1.49702	0.909591
	PDCD5	programmed cell death 5	K7ESJ4;O14737-2;K7EQA1;O14737;X6R2P6;Q3HM38	266	37	49	45	45	45	45	core	6.80894	8.76314	5.34573	3.30331	1.37007	9.32466
	HDLBP	high density lipoprotein binding protein	Q00341;H7BZC3;H0Y394;C9J5E5;H7C2D1;C9JIZ1;Q00341-2;H7C0A4;C9JZI8;C9JHZ8;C9JES8;C9JHS7;C9JHN6;C9JT62;C9JBS3;A0A088AWM1;C9JK79;C9JMQ6;C9JQ82;C9JEJ8;H7C3D0	267	37	49	45	45	46	45	core	13.7235	0.96118	1.27636	0.499675	0.265327	81.0369
	ERP44	endoplasmic reticulum protein 44	Q9BS26	270	37	49	45	45	49	45	core	5.55165	2.76154	10.6307	7.80977	1.41661	11.4885
	SMU1	smu-1 suppressor of mec-8 and unc-52 homolog (C. elegans)	Q2TAY7-2;Q2TAY7	260	37	49	45	40	44	45	core	3.93251	3.24402	1.65832	0.749703	0.554904	1.31545
	OXCT1	3-oxoacid CoA transferase 1	P55809;P55809-2;E9PDW2	265	37	49	45	40	49	45	core	6.14289	5.28445	1.68041	0.866874	1.33993	5.34128
	KARS	lysyl-tRNA synthetase	H3BRC9;H3BVA8;Q15046-2;H3BSN6;Q15046;J3KRL2;H3BPV7	270	37	49	45	45	49	45	core	13.2013	16.6309	10.1204	4.22745	7.20476	19.23
	SSRP1	structure specific recognition protein 1	Q08945;E9PPZ7;E9PMD4	267	37	49	45	45	46	45	core	2.69971	2.81038	1.80176	1.70508	1.27271	2.25871
	TATDN1	TatD DNase domain containing 1	Q6P1N9;H0YBX2;U3KQS5;E5RK70;E5RG17;G5EA19;Q6P1N9-2;E5RGF2;E5RG62;E5RID7	235	37	49	37	29	38	45		0.434744	0.742175	0.18366	0.145857	0.121566	0.511633
	MTA2	metastasis associated 1 family, member 2	O94776-2;O94776	270	37	49	45	45	49	45	core	2.9768	2.84532	1.52881	0.800115	0.530288	0.848126
	MTAP	methylthioadenosine phosphorylase	B4DUC8;J3QSB7;F2Z2F3;F8WES2;Q13126-5;Q13126;Q13126-4;Q13126-7;Q13126-6;Q13126-3;Q13126-2	264	37	49	42	45	46	45	core	3.15255	7.64161	8.77679	13.4263	3.4233	15.9021
	SEC22B	SEC22 homolog B, vesicle trafficking protein (gene/pseudogene)	A0A087X1A9;O75396	270	37	49	45	45	49	45	core	18.9397	16.2399	17.7498	9.67115	5.25621	37.6151
	AGL	amylo-alpha-1, 6-glucosidase, 4-alpha-glucanotransferase	P35573;P35573-2;P35573-3	236	37	49	45	45	15	45		0.130849	0.409032	0.0628851	0.332798	0.00829629	0.125695
	AGK	acylglycerol kinase	E9PC15;Q53H12;E9PG39	231	37	49	45	45	10	45		1.17506	3.22342	0.949643	0.53228	0.0236184	1.28813
	PDCD11	programmed cell death 11	Q14690	197	37	49	21	17	28	45		0.476378	0.28888	0.0140661	0.016985	0.0257165	0.413499
	PARP14	poly (ADP-ribose) polymerase family, member 14	Q460N5-1;Q460N5-3;H7C5R8;Q460N5;Q460N5-4;H7C4Y3;Q460N5-5	196	37	49	45	20		45		1.52605	3.24581	4.09401	0.213205		1.58764
	ACLY	ATP citrate lyase	P53396;K7EIE7;P53396-2;B4E3P0;K7ESG8	270	37	49	45	45	49	45	core	35.5096	37.6515	50.2925	32.2548	39.2479	143.909
	ALDH3A2	aldehyde dehydrogenase 3 family, member A2	I3L2W1;I3L0X1;P51648-2;C9JGJ2;J3QRD1;I3L1M4;P51648;J3QKK9;J3KTG1;J3KTD9;K7EN73;J3QS00;I3L4G6;J3QQV9	221	37	49	45	45		45		0.592232	0.844469	2.07301	3.23193		2.65148
	EDC4	enhancer of mRNA decapping 4	Q6P2E9-2;I3L2F4;Q6P2E9	265	37	49	45	45	44	45	core	0.717146	0.974532	0.785654	0.269947	0.243902	0.763823
	CSDE1	cold shock domain containing E1, RNA-binding	E9PNG3;E9PLD4;O75534;O75534-2;E9PKN4;E9PLT0;O75534-3;O75534-4;E9PJK7	270	37	49	45	45	49	45	core	2.82594	1.10767	1.62414	0.640364	1.05361	4.45431
	GMDS	GDP-mannose 4,6-dehydratase	O60547;O60547-2	245	37	49	45	45	24	45		1.48518	0.811417	1.20161	0.351559	0.0645878	3.40478
	COL1A2	collagen, type I, alpha 2	P08123;A0A087WTA8	262	37	49	45	37	49	45		5.14232	2.73012	2.77456	0.761799	2.44547	29.1724
	WAPAL	WAPL cohesin release factor	Q8WVX6;Q7Z5K2-3;Q7Z5K2-2;Q7Z5K2	235	37	49	40	37	27	45		0.360806	0.295957	0.260265	0.17942	0.0430515	0.114672
	RBM12B	RNA binding motif protein 12B	B9ZVT1;E5RHG1;Q8IXT5;E5RJ83;E5RJW8;E5RJV8	216	37	49	38	32	15	45		0.196878	0.220764	0.0957951	0.0482196	0.00961263	0.153569
	PSMD14	proteasome 26S subunit, non-ATPase 14	O00487	265	37	49	45	40	49	45	core	2.70527	3.77886	2.61648	1.8314	4.33287	6.45605
	PSMD11	proteasome 26S subunit, non-ATPase 11	J3QRY4;J3QS13;O00231;O00231-2;J3KSW3	270	37	49	45	45	49	45	core	2.42825	3.50885	3.49912	3.04949	5.72685	11.5176
	PSMD13	proteasome 26S subunit, non-ATPase 13	E9PL38;A0A087WUL9;Q9UNM6;H0YD73;Q9UNM6-2;J3KNQ3;E9PQG3;E9PPD2;F8W8J6	270	37	49	45	45	49	45	core	3.81164	5.545	5.76775	3.12035	5.49995	10.3761
	PSMD12	proteasome 26S subunit, non-ATPase 12	J3KTJ5;O00232-2;O00232;J3KSK1	270	37	49	45	45	49	45	core	1.73097	2.07174	1.93275	1.57938	2.19665	5.9626
	GANAB	glucosidase, alpha; neutral AB	F5H6X6;Q14697;E9PNH1;Q14697-2;E9PKU7;Q14697-3	270	37	49	45	45	49	45	core	12.8531	11.7812	16.7629	12.5002	4.02987	24.6829
	VAPB	VAMP (vesicle-associated membrane protein)-associated protein B and C	O95292-2;O95292;E5RK64	262	37	49	40	45	46	45	core	1.90496	1.25818	1.17614	0.689831	0.845798	4.93189
	VAPA	VAMP (vesicle-associated membrane protein)-associated protein A, 33kDa	Q9P0L0;Q9P0L0-2;J3QKM9	260	37	49	45	45	39	45		7.37986	5.23725	7.70226	3.08323	1.51881	15.3167
	EXOSC10	exosome component 10	Q01780;Q01780-2;K7EJ37	254	37	49	45	35	43	45		0.743779	0.505209	0.250759	0.109525	0.0907386	0.388691
	CD44	CD44 molecule (Indian blood group)	P16070-15;P16070-14;P16070-17;P16070-16;P16070-11;P16070-10;P16070-13;P16070-12;Q86UZ1;P16070-19;P16070-18;P16070;P16070-9;P16070-8;H0YDW7;P16070-5;P16070-4;P16070-7;P16070-6;H0YCV9;P16070-3;H0Y5E4;H0YD13;E9PKC6;H0Y2P0;H0YE40;H0YDX6;H0YD17;J3KN83	270	37	49	45	45	49	45	core	10.329	18.16	17.8622	1.3299	2.76883	42.1776
	CALR	calreticulin	K7EJB9;K7EL50;P27797	270	37	49	45	45	49	45	core	130.88	38.1694	71.1606	91.8924	30.5446	90.0448
	CALU	calumenin	O43852-14;O43852-15;O43852-10;O43852-11;O43852-12;O43852-13;O43852-6;O43852-7;O43852-4;O43852-5;O43852-2;O43852-3;O43852;O43852-8;O43852-9;H0Y875	260	37	49	45	40	44	45	core	4.52861	2.59843	1.7924	1.25651	1.39668	110.183
	PRPF8	pre-mRNA processing factor 8	I3L3Z8;I3L0J9;Q6P2Q9;I3L1T8	270	37	49	45	45	49	45	core	1.91405	2.77327	1.55329	0.783388	0.604686	2.12639
	PRPF3	pre-mRNA processing factor 3	O43395;O43395-3	254	37	49	45	35	43	45		1.36413	1.06383	0.783232	0.103411	0.22109	0.760908
	PRPF4	pre-mRNA processing factor 4	O43172;O43172-2	241	37	49	45	36	29	45		0.817573	0.929714	0.403171	0.172161	0.0920075	0.903991
	PRPF6	pre-mRNA processing factor 6	O94906;O94906-2	267	37	49	45	45	46	45	core	1.64197	1.67078	0.807034	0.378336	0.284006	0.930305
	PAK2	p21 protein (Cdc42/Rac)-activated kinase 2	Q13177;H7C1X3	270	37	49	45	45	49	45	core	4.73813	5.46747	6.38468	3.14275	1.52874	2.39977
	SUB1	SUB1 homolog, transcriptional regulator	D6RC37;P53999;D6R970	255	37	49	45	40	39	45		21.7877	36.8519	17.5574	4.38872	4.44389	13.5514
	ARGLU1	arginine and glutamate rich 1	X6R9F1;Q9NWB6;Q9NWB6-2;Q9NWB6-3	256	37	49	42	37	46	45		7.18176	5.52508	5.12012	1.38144	1.47753	1.19145
	PFN1	profilin 1	I3L3D5;K7EJ44;P07737	270	37	49	45	45	49	45	core	126.832	316.386	322.303	265.926	141.401	104.701
	PPA1	pyrophosphatase (inorganic) 1	Q5SQT6;Q15181	270	37	49	45	45	49	45	core	9.69806	9.96061	7.98861	5.75012	4.91789	12.3453
	TPM4	tropomyosin 4	P67936;K7EMU5;K7EPV9;K7EPB9;P67936-2;K7ENT6;K7ERG3;K7ELP0	270	37	49	45	45	49	45	core	46.8597	38.6963	53.0837	6.41245	26.1759	62.1287
	TPM3	tropomyosin 3	Q5VU61;P06753-7;P06753-4;P06753-5;P06753-2;Q5VU59;J3KN67;P06753;D6RFM2;D6R904;A0A087WWU8;P06753-6;P06753-3	270	37	49	45	45	49	45	core	1574.13	2716.95	2017.74	1074.23	723.283	584.05
	TPM1	tropomyosin 1 (alpha)	P09493-8;P09493-9;P09493-4;H0YK20;B7Z596;P09493-2;P09493-3;F5H7S3;P09493-5;P09493-6;H0YNC7;H0YKX5;H0YN06;H7BYY1;P09493;H0YK48;P09493-7;H0YL52;P09493-10;Q6ZN40;H0YL42;A0A087WTJ7;H0YKJ4;H0YKP3;H0YKZ6	270	37	49	45	45	49	45	core	8.82892	8.31414	6.61708	1.61081	28.9346	72.074
	ETF1	eukaryotic translation termination factor 1	B7Z7P8;P62495-2;P62495;I3L492;D6RCB3;D6RJE8	270	37	49	45	45	49	45	core	1.97722	1.96958	3.29724	2.63926	2.97347	6.64491
	ETFA	electron-transfer-flavoprotein, alpha polypeptide	H0YL12;P13804-2;P13804;H0YKF0;H0YNX6;H0YLU7;H0YK49;H0YL83;J3KN60;H0YM12	270	37	49	45	45	49	45	core	13.9063	14.139	11.3786	3.89178	8.64078	16.4638
	ETFB	electron-transfer-flavoprotein, beta polypeptide	M0QY67;P38117-2;P38117	270	37	49	45	45	49	45	core	21.1835	15.296	12.4197	3.55471	7.4115	11.1997
	RAB14	RAB14, member RAS oncogene family	P61106;X6RFL8	270	37	49	45	45	49	45	core	7.25797	6.87019	11.4925	10.1037	5.07675	14.7134
	PPAT	CoA synthase	Q06203;D6RCC8;D6RE15	265	37	49	40	45	49	45	core	2.18914	1.22579	0.434688	0.332779	0.637062	0.466365
	BABAM1	BRISC and BRCA1 A complex member 1	Q9NWV8-2;Q9NWV8-3;M0R3H9;M0QY17;M0R2I2;M0R0I0;M0R3F4;Q9NWV8;J3KQS6;M0R193;M0QYV1;M0QXG9;M0R2A4;M0R2K3	246	37	49	45	27	43	45		2.09071	2.01968	1.51966	0.84178	0.887356	0.814787
	SMARCA4	SWI/SNF related, matrix associated, actin dependent regulator of chromatin, subfamily a, member 4	P51532-5;P51532-4;P51532-3;P51532-2;P51532	229	37	49	45	36	17	45		0.552899	0.258306	0.243367	0.0593838	0.0188434	0.264417
	SMARCA5	SWI/SNF related, matrix associated, actin dependent regulator of chromatin, subfamily a, member 5	O60264	270	37	49	45	45	49	45	core	3.09976	2.81135	1.93266	1.41816	1.00766	0.51405
	CCT6A	chaperonin containing TCP1, subunit 6A (zeta 1)	P40227;P40227-2	270	37	49	45	45	49	45	core	11.2064	12.1996	9.79721	8.64407	20.4292	19.646
	RUFY1	RUN and FYVE domain containing 1	Q96T51;H0YA47;H0YAC8;J3KPP6;Q96T51-3;Q96T51-2;H0Y9Y8	270	37	49	45	45	49	45	core	2.2324	0.949332	1.85709	0.812319	0.370394	0.58589
	OLA1	Obg-like ATPase 1	J3KQ32;C9JCJ9;Q9NTK5-3;Q9NTK5-2;Q9NTK5;C9JTK6	270	37	49	45	45	49	45	core	4.57133	3.59706	4.50253	3.09383	5.33333	8.41562
	WIBG	PYM homolog 1, exon junction complex associated factor	Q9BRP8;Q9BRP8-2	270	37	49	45	45	49	45	core	3.14663	4.94507	3.68673	1.81853	2.84692	2.15198
	CUL5	cullin 5	Q93034;H0YCA0;E9PP19	262	37	49	45	37	49	45		0.201012	0.500714	0.390542	0.100082	0.226994	0.794067
	CUL1	cullin 1	Q13616	270	37	49	45	45	49	45	core	0.374655	0.234254	0.210152	0.248958	0.397747	0.623111
	CUL2	cullin 2	Q13617-2;Q5T2B7;Q5T2B4;Q5T2B5;Q13617	267	37	49	45	45	46	45	core	0.296678	0.955036	0.495324	0.451727	0.670198	1.64121
	TRIM28	tripartite motif containing 28	M0R2I3;M0R0K9;Q13263-2;Q13263;M0R3C0	270	37	49	45	45	49	45	core	26.1976	13.8716	7.66854	8.12382	6.91996	13.0443
	PNKP	polynucleotide kinase 3'-phosphatase	Q96T60;M0QYH2;M0R3C8;Q96T60-2	226	37	49	45	45	5	45		0.415793	0.340114	0.204029	0.22042	0.00222393	0.177173
	TRIM25	tripartite motif containing 25	Q14258	270	37	49	45	45	49	45	core	1.2243	0.896879	3.00523	1.00973	0.628272	2.64412
	TRIM21	tripartite motif containing 21	P19474;P19474-2;H0YDP8	270	37	49	45	45	49	45	core	0.495269	1.45884	1.70861	0.529294	0.599204	0.406987
	TRIM22	tripartite motif containing 22	Q8IYM9-2;C9JWC5;C9J060;C9JIU5;Q8IYM9;H7BZD3;H7C2K0	193	37	49	45	17		45		0.648556	1.22197	0.487233	0.0453149		0.595888
	C21orf33	chromosome 21 open reading frame 33	H7BYH1;P30042-2;H7C1F6;H7C2G3;F2Z2Q0;P30042	265	37	49	45	45	44	45	core	38.9102	26.9011	13.5354	5.25064	2.49389	8.9427
	ARCN1	archain 1	Q6P1Q5;B0YIW6;P48444;P48444-2;E9PK34	270	37	49	45	45	49	45	core	4.09624	5.05031	5.54465	4.01127	1.86695	14.3192
	GAPDH	glyceraldehyde-3-phosphate dehydrogenase	P04406;E7EUT5;P04406-2	270	37	49	45	45	49	45	core	163.787	253.889	362.686	326.229	181.359	206.709
	ARHGAP1	Rho GTPase activating protein 1	Q07960;E9PNR6;H0YE29	270	37	49	45	45	49	45	core	3.8944	4.19857	9.38358	5.41675	1.34231	8.07905
	ANXA11	annexin A11	H0Y6E1;P50995-2;P50995;Q5T0G9	265	37	49	45	45	44	45	core	4.86141	17.2946	9.3478	20.5868	0.523432	6.77301
	BAG2	BCL2-associated athanogene 2	O95816;A2A296;O95816-2	245	37	49	30	35	49	45		2.76123	3.65281	0.178704	0.275512	2.40054	47.059
	PDHA1	pyruvate dehydrogenase (lipoamide) alpha 1	Q5JPU1;Q5JPU0;P08559-3;P08559-2;Q5JPT9;P08559-4;Q5JPU2;P08559;Q5JPU3	265	37	49	45	45	44	45	core	4.13137	6.41732	2.42923	1.53618	0.810333	5.04953
	SAP18	Sin3A-associated protein, 18kDa	U3KPY7;U3KQ12;X6RAL5;H7BZW6;O00422	270	37	49	45	45	49	45	core	13.6389	10.8967	10.3654	3.12962	3.27807	3.62462
	TMPO	thymopoietin	G5E972;H0YJH7;P42167-3;P42167-2;P42167;P42166	270	37	49	45	45	49	45	core	294.223	344.253	210.742	55.0576	94.3637	53.3485
	VARS	valyl-tRNA synthetase	A2ABF4;P26640-2;P26640;H0Y426	270	37	49	45	45	49	45	core	5.24836	5.64257	4.70695	2.02893	3.32093	9.67734
	NAP1L4	nucleosome assembly protein 1-like 4	Q99733-2;E9PNW0;E9PS34;H0YCI4;Q99733;E9PNJ7;C9JZI7;E9PKI2;A8MXH2;C9J6D1;E9PP22;E9PJJ2;E9PKT8;C9J1B1	265	37	49	45	40	49	45	core	13.7392	14.1787	5.03134	1.835	18.8474	7.41957
	TGOLN2	trans-golgi network protein 2	O43493-3;O43493-2;F8W8W7;O43493-6;O43493-5;O43493-4;O43493;J3KQ45	226	37	49	45	45	5	45		0.882717	0.454554	1.64028	1.34593	0.00941101	1.71108
	APMAP	adipocyte plasma membrane associated protein	Q9HDC9-2;Q9HDC9;H0Y512	260	37	49	45	45	39	45		4.84168	9.19333	6.5939	14.4471	0.86714	8.35467
	CANX	calnexin	D6RAU8;P27824-2;P27824-3;P27824;H0Y9Q7;D6RHJ3;D6RDP7;D6RD16;D6RAQ8;D6RFL1;D6RGY2;D6RB85;H0Y9H1	270	37	49	45	45	49	45	core	13.8705	22.9672	42.5269	72.9187	8.8362	57.7397
	CIAPIN1	cytokine induced apoptosis inhibitor 1	H3BUG4;Q6FI81-2;Q6FI81-3;H3BT65;H3BPG7;H3BTZ8;H3BV90;H3BTT4;Q6FI81	262	37	49	45	37	49	45		2.11613	1.97826	1.07367	0.44574	1.00634	1.34979
	HSP90AB1	heat shock protein 90kDa alpha (cytosolic), class B member 1	P08238;Q5T9W8	270	37	49	45	45	49	45	core	43.7766	24.3861	36.2239	30.6464	33.4407	47.1617
	HSDL2	hydroxysteroid dehydrogenase like 2	Q6YN16-2;Q6YN16	260	37	49	45	35	49	45		1.78149	1.72085	1.35113	0.578018	0.81892	2.62703
	PA2G4	proliferation-associated 2G4, 38kDa	H0YIN7;F8VR77;F8W0A3;Q9UQ80;F8VZ69	270	37	49	45	45	49	45	core	36.2336	23.0708	20.071	13.5369	34.1569	18.7825
	EIF4G2	eukaryotic translation initiation factor 4 gamma, 2	H0YEC5;P78344-2;H0YE22;H0YEI7;H0YEN8;H0YCH5;H0YCF8;D3DQV9;H0Y3P2;H0YD77;H0YDC0;H0YD99;P78344;E9PKF8	270	37	49	45	45	49	45	core	0.649398	0.799077	0.736124	0.455646	0.264531	2.52675
	EIF4G1	eukaryotic translation initiation factor 4 gamma, 1	Q04637;E7EUU4;C9JIH5;C9JWH9;C9K073;E7EX73;E9PGM1;C9JF13;C9JHW9;H7C0V6;Q04637-3;Q04637-4;C9J6B6;Q04637-6;Q04637-7;Q04637-8;Q04637-9;C9J2Z7;H7C044;F8WCF2;Q04637-5;C9JSU8;C9JWW9;C9JWH7;C9J556	270	37	49	45	45	49	45	core	2.54904	2.09434	3.06277	1.86152	4.2314	8.7715
	GRB2	growth factor receptor-bound protein 2	J3QRL5;J3QLF6;P62993;P62993-2;J3KT38	270	37	49	45	45	49	45	core	7.4794	12.5979	18.4876	9.26414	2.43456	1.69485
	POLR2A	polymerase (RNA) II (DNA directed) polypeptide A, 220kDa	A0A087WWE2;P24928;P24928-2	267	37	49	45	45	46	45	core	0.665361	0.947424	0.559283	0.28585	0.159436	0.362144
	POLR2B	polymerase (RNA) II (DNA directed) polypeptide B, 140kDa	C9J2Y9;C9J4M6;P30876	267	37	49	45	45	46	45	core	0.782151	1.08109	0.604552	0.286303	0.130645	0.465871
	POLR2H	polymerase (RNA) II (DNA directed) polypeptide H	C9JLU1;P52434-3;P52434-2;P52434-5;P52434-4;P52434	260	37	49	41	42	46	45	core	4.2239	3.31284	2.25756	1.44241	1.77673	1.31166
	VBP1	von Hippel-Lindau binding protein 1	P61758;B4DWR3	270	37	49	45	45	49	45	core	2.57675	2.38173	2.26282	2.50886	3.52659	7.47817
	FAM120A	family with sequence similarity 120A	Q9NZB2;Q9NZB2-4;Q9NZB2-6;Q9NZB2-5;Q9NZB2-2	262	37	49	45	40	46	45	core	0.850527	1.08263	1.61485	0.345447	0.21768	2.09241
	USO1	USO1 vesicle transport factor	O60763;H0Y7C0;O60763-2	267	37	49	45	45	46	45	core	49.8031	29.1499	40.9349	50.4224	6.22849	94.2135
	HIST1H1D	histone cluster 1, H1d	P16402	270	37	49	45	45	49	45	core	129.174	456.15	115.446	56.8199	72.4678	2.9774
	HIST1H1E	histone cluster 1, H1e	P10412	270	37	49	45	45	49	45	core	156.675	522.147	228.316	281.523	177.464	52.3033
	HIST1H1B	histone cluster 1, H1b	P16401	270	37	49	45	45	49	45	core	226.479	133.564	299.434	283.429	240.12	54.7847
	HIST1H1C	histone cluster 1, H1c	P16403	270	37	49	45	45	49	45	core	151.854	252.685	153.213	177.201	183.048	23.7369
	TACC1	transforming, acidic coiled-coil containing protein 1	O75410-3;O75410-2;O75410-5;O75410-4;O75410-7;O75410-6;O75410-8;H0YAY0;O75410;E7ET87;B4E3H6;H0YBT8;E7EVI4;E5RJG6;E5RFM9;R4GMT7	224	37	49	42	42	9	45		0.324479	0.281769	0.234108	0.118875	0.0117773	0.431283
	ADRM1	adhesion regulating molecule 1	Q16186;A0A087WX59;A0A087WUX6	270	37	49	45	45	49	45	core	2.71139	2.90254	3.36963	2.96878	2.65061	6.52607
	SIN3A	SIN3 transcription regulator family member A	Q96ST3	204	37	49	40	33		45		1.54665	1.60292	0.212002	0.0887231		0.0672266
	RPL34	ribosomal protein L34	P49207	270	37	49	45	45	49	45	core	45.5168	19.0525	18.4872	14.3426	15.258	29.0613
	RPL35	ribosomal protein L35	F2Z388;P42766	270	37	49	45	45	49	45	core	19.2916	24.7233	20.4778	27.4106	27.9373	57.2867
	RPL30	ribosomal protein L30	E5RJH3;E5RI99;P62888	270	37	49	45	45	49	45	core	32.8665	33.6435	24.0933	23.0623	31.3576	43.2097
	RPL31	ribosomal protein L31	H7C2W9;P62899-2;P62899-3;P62899;B7Z4E3;B7Z4C8;C9JU56;B8ZZK4	270	37	49	45	45	49	45	core	49.1087	40.7365	25.1119	20.9596	38.5152	45.4846
	PPCS	phosphopantothenoylcysteine synthetase	Q9HAB8-2;Q5VVM3;Q9HAB8	270	37	49	45	45	49	45	core	1.27597	2.88066	2.57964	1.7596	1.58609	0.874036
	SMARCC2	SWI/SNF related, matrix associated, actin dependent regulator of chromatin, subfamily c, member 2	F8VXC8;Q8TAQ2;Q8TAQ2-2;Q8TAQ2-3;F8VZW6	267	37	49	45	45	46	45	core	3.29754	3.79706	2.8509	2.0376	0.502084	1.16541
	SMARCC1	SWI/SNF related, matrix associated, actin dependent regulator of chromatin, subfamily c, member 1	Q92922;F8WE13	262	37	49	45	45	41	45		1.08688	0.238847	0.399112	0.374111	0.132305	0.340688
	PSPC1	paraspeckle component 1	Q8WXF1-2;X6RDA4;Q8WXF1	267	37	49	45	45	46	45	core	4.06829	3.6867	2.56719	1.51424	1.52209	3.38788
	NADK2	NAD kinase 2, mitochondrial	Q4G0N4-3;B7Z8V7;Q4G0N4-2;Q4G0N4;H0Y9H7	267	37	49	45	45	46	45	core	1.04537	0.543738	0.279459	0.405827	0.297943	1.34186
	RSU1	Ras suppressor protein 1	Q15404-2;Q15404	270	37	49	45	45	49	45	core	3.07506	4.9626	10.4563	3.74976	7.01866	14.6178
	STIP1	stress-induced phosphoprotein 1	P31948-2;P31948-3;P31948;H0YGI8;F5GXD8;F5H783	270	37	49	45	45	49	45	core	9.43196	18.3281	15.7905	6.29864	11.1781	19.5441
	PEPD	peptidase D	P12955-3;P12955-2;P12955;K7ES25;V9GYE4	270	37	49	45	45	49	45	core	1.44232	2.96305	3.25433	0.581003	0.931796	3.22126
	SAMM50	SAMM50 sorting and assembly machinery component	Q9Y512	259	37	49	42	45	41	45		0.768479	1.16458	0.803531	0.570654	0.414794	2.38582
	GLS	glutaminase	O94925;O94925-3;O94925-2;C9JIJ6;B8ZZA8;H7BZD1;B8ZZC5	242	37	49	42	29	40	45		1.52482	4.08707	0.359356	0.171699	0.108486	9.28001
	NCOA5	nuclear receptor coactivator 5	Q9HCD5;Q5JY17	244	37	49	45	32	36	45		1.83161	1.29643	0.65231	0.239008	0.131198	0.51291
	ERO1L	endoplasmic reticulum oxidoreductase alpha	G3V3E6;G3V503;G3V5B3;Q96HE7;G3V2H0	226	37	49	45	45	5	45		1.70136	2.40315	3.66982	5.12585	0.0583698	11.8816
	ZNF638	zinc finger protein 638	E7EUZ3;Q14966-3;Q14966-4;Q14966-5;Q14966;M0QXP4;Q14966-2;C9JWN0	249	37	49	45	40	33	45		1.59282	0.780229	0.558162	0.275729	0.0577446	0.637948
	AK3	adenylate kinase 3	Q9UIJ7-2;Q9UIJ7-3;Q9UIJ7	265	37	49	45	45	44	45	core	4.75898	5.6017	2.30657	2.80077	1.51859	8.50722
	AK2	adenylate kinase 2	P54819;F8VY04;F8W1A4;F8VZG5;P54819-2;P54819-3;P54819-4;P54819-5;P54819-6;G3V213;F8VPP1	270	37	49	45	45	49	45	core	37.9776	15.1544	36.6867	28.6929	4.71797	13.5373
	TBCB	tubulin folding cofactor B	K7EP07;Q99426;Q99426-2;K7EK42;K7EL99;K7EQH0;K7ER04	270	37	49	45	45	49	45	core	6.75025	6.11207	6.12553	3.26775	1.16299	3.73643
	TBCA	tubulin folding cofactor A	E5RJD8;O75347;E5RHG6;O75347-2;E5RIX8;E5RIW3;E5RJM1	270	37	49	45	45	49	45	core	24.1407	20.5552	21.4791	16.3828	33.1396	12.5689
	SARS	seryl-tRNA synthetase	P49591;Q5T5C7	270	37	49	45	45	49	45	core	1.75178	6.93594	3.3557	1.67349	3.81802	7.93711
	ERH	enhancer of rudimentary homolog (Drosophila)	G3V279;P84090	260	37	49	45	40	44	45	core	31.5959	42.1784	31.4006	18.4257	9.92103	13.4943
	TRA2B	transformer 2 beta homolog (Drosophila)	H7BXF3;P62995;H7C2L4;P62995-3	237	37	49	45	15	46	45		19.402	7.75744	5.23394	1.07981	8.86754	4.00346
	ESYT1	extended synaptotagmin-like protein 1	Q9BSJ8;Q9BSJ8-2;F8VZB1	265	37	49	45	45	44	45	core	3.56587	5.50655	2.88532	1.23044	0.220605	5.99921
	ESYT2	extended synaptotagmin-like protein 2	A0FGR8-2;A0FGR8-6;A0FGR8-4;A0FGR8;A0A087WXU3;H7BXI1;A0FGR8-5	264	37	49	45	45	43	45	core	1.45912	2.01012	1.15534	1.17481	0.115749	2.1568
	DNTTIP2	deoxynucleotidyltransferase, terminal, interacting protein 2	J3KP30;Q5QJE6;E9PRB3	180	37	49	32	5	12	45		1.38157	2.07163	0.126578	0.0174068	0.11633	0.502789
	PSMB10	proteasome subunit beta 10	J3QQN1;J3QL48;P40306	224	37	49	45	45	3	45		6.97307	12.6452	7.21042	2.14091	0.017434	1.46203
	SKP1	S-phase kinase-associated protein 1	F8W8N3;E7ERH2;P63208-2;E5RJR5;P63208;E5RGM3;E5RGM4;E5RI56;E5RHM3	270	37	49	45	45	49	45	core	6.17361	6.51748	4.28842	4.74306	13.1715	8.0815
	IFI16	interferon, gamma-inducible protein 16	X6RHM1;H3BM18;Q16666-3;Q16666-2;Q16666-6;Q16666	226	37	49	45	45	5	45		8.29881	9.17051	7.51528	1.62269	0.00613492	3.33664
	HNRNPA3	heterogeneous nuclear ribonucleoprotein A3	P51991-2;H7C1J8;P51991	270	37	49	45	45	49	45	core	30.1524	37.1192	20.2596	8.77708	8.32578	16.3784
	HNRNPA0	heterogeneous nuclear ribonucleoprotein A0	Q13151	270	37	49	45	45	49	45	core	27.8467	14.2805	9.66108	4.63965	8.23005	8.35316
	HNRNPA1	heterogeneous nuclear ribonucleoprotein A1	P09651-2;P09651-3;F8W646;F8VTQ5;P09651;F8W6I7;H0YH80;F8VZ49;F8VYN5	270	37	49	45	45	49	45	core	61.0864	24.8859	27.7384	9.38753	26.685	15.4307
	LRRFIP1	leucine rich repeat (in FLII) interacting protein 1	Q32MZ4;Q32MZ4-2;Q32MZ4-3;Q32MZ4-4;C9JTC6	265	37	49	45	45	44	45	core	6.65325	8.92039	15.8	8.53895	0.302848	2.0318
	RBMX	RNA binding motif protein, X-linked	P38159;H3BUY5;H3BNC1;H3BT71;H3BR27;P38159-3;P38159-2;H0Y6E7	270	37	49	45	45	49	45	core	27.5267	26.0405	18.1199	10.2061	8.72697	8.93083
	SUN2	Sad1 and UNC84 domain containing 2	Q9UH99;Q9UH99-2;Q9UH99-3;B0QY60	238	37	49	45	45	17	45		0.650661	5.38818	2.67905	2.22285	0.0436206	2.51741
	HSPD1	heat shock 60kDa protein 1 (chaperonin)	P10809;E7ESH4;E7EXB4;C9JCQ4;C9JL19;C9JL25;P10809-2;C9J0S9	270	37	49	45	45	49	45	core	79.396	46.6374	35.3966	22.1451	48.267	63.2334
	PPIL1	peptidylprolyl isomerase (cyclophilin)-like 1	Q9Y3C6	259	37	49	42	45	41	45		5.0837	6.25495	3.09873	3.58235	3.07803	3.35816
	PPP1R7	protein phosphatase 1, regulatory subunit 7	Q15435-4;C9JD73;H7C003;Q15435;H7C118;C9JRC4;Q15435-2;Q15435-3;C9J177;H7C3Q5;B5MBZ8;Q15435-5	270	37	49	45	45	49	45	core	1.13143	4.69207	2.99802	1.32696	1.49147	3.64923
	IARS	isoleucyl-tRNA synthetase	Q5TCC6;J3KR24;Q5TCC5;Q5TCC4;Q5TCD2;Q5TCD1;P41252	270	37	49	45	45	49	45	core	1.30265	1.16296	1.01259	1.29462	1.47159	9.12471
	CTSB	cathepsin B	P07858;R4GMQ5;E9PCB3;E9PKQ7;E9PSG5;E9PLY3;E9PHZ5;E9PS78;E9PJ67;E9PR54;E9PQM1;E9PNL5	246	37	49	45	40	30	45		4.16244	3.80365	27.996	0.568448	0.549752	47.9656
	CTSD	cathepsin D	H7C1V0;F8W787;P07339;C9JH19;H7C469;F8WD96	270	37	49	45	45	49	45	core	14.3995	26.1241	56.717	56.6855	6.78647	106.829
	RPL14	ribosomal protein L14	E7EPB3;P50914	270	37	49	45	45	49	45	core	12.1092	10.1678	8.70429	3.79645	9.56169	22.534
	CTSZ	cathepsin Z	Q9UBR2	261	37	49	45	45	40	45		3.59773	1.48224	28.2786	4.59219	0.822615	10.0277
	RPL17	ribosomal protein L17	P18621;J3QLC8;A0A087WWH0;J3QS96;J3QQT2;A0A087WY81;J3KRB3;A0A087WXM6;P18621-3;P18621-2;J3KSJ0;J3KRX5	270	37	49	45	45	49	45	core	24.1412	23.7642	24.8583	16.2328	22.769	31.436
	RPL11	ribosomal protein L11	Q5VVC9;Q5VVC8;P62913;P62913-2	270	37	49	45	45	49	45	core	22.8425	12.3034	10.0991	9.67122	23.651	24.7547
	RPL13	mitochondrial ribosomal protein L13	P26373-2;J3QSB4;J3KS98;H3BUK8;P26373;H3BTH3	270	37	49	45	45	49	45	core	53.9177	17.8927	24.5025	19.7985	31.489	31.9653
	RPL18	ribosomal protein L18	F8VUA6;G3V203;A0A075B7A0;Q07020-2;F8VYV2;H0YHA7;Q07020;J3QQ67	270	37	49	45	45	49	45	core	23.5508	7.61969	15.2361	17.1665	14.6714	44.3541
	EMD	emerin	Q5HY57;P50402	262	37	49	45	40	46	45	core	2.11513	3.70183	2.26469	1.48481	1.67489	8.23413
	ALDH16A1	aldehyde dehydrogenase 16 family, member A1	Q8IZ83-2;F5H4B6;M0QY06;Q8IZ83-3;Q8IZ83	270	37	49	45	45	49	45	core	2.26192	1.39257	2.36389	1.45333	1.27447	0.590415
	ERP29	endoplasmic reticulum protein 29	P30040;P30040-2;F8VY02;F8W1G0	270	37	49	45	45	49	45	core	21.128	22.1367	64.1994	40.251	15.1189	33.8917
	UBA6	ubiquitin-like modifier activating enzyme 6	A0AVT1-4;H0Y8S8;A0AVT1;A0AVT1-2;A0AVT1-3;H0Y9U5	270	37	49	45	45	49	45	core	1.32986	2.78546	1.15002	0.911733	0.331217	1.95531
	UBA7	ubiquitin-like modifier activating enzyme 7	P41226	248	37	49	45	45	27	45		0.934039	0.60764	1.47877	1.26871	0.173344	0.423715
	UBA2	ubiquitin-like modifier activating enzyme 2	Q9UBT2;K7ES38;U3KQ55;U3KQ93;K7ESK7;Q9UBT2-2;K7EPL2	270	37	49	45	45	49	45	core	5.26847	7.58979	3.54644	2.17931	1.04947	3.00618
	UBA1	ubiquitin-like modifier activating enzyme 1	Q5JRS1;Q5JRS0;Q5JRS3;Q5JRS2;Q5JRR6;P22314;Q5JRR9;P22314-2	270	37	49	45	45	49	45	core	16.4367	22.167	19.5646	18.1645	10.4328	23.9656
	UBE2K	ubiquitin-conjugating enzyme E2K	P61086;P61086-2;P61086-3;D6RDM7	270	37	49	45	45	49	45	core	2.28022	3.04353	4.70439	2.19552	6.17931	5.54992
	NAA15	N(alpha)-acetyltransferase 15, NatA auxiliary subunit	Q9BXJ9-4;Q9BXJ9	270	37	49	45	45	49	45	core	0.996332	0.765417	0.453234	0.333675	0.668231	1.4819
	UBE2M	ubiquitin-conjugating enzyme E2M	M0QX69;M0QYI6;P61081	270	37	49	45	45	49	45	core	9.20707	7.49234	4.80736	5.02359	6.45593	8.12647
	NAA10	N(alpha)-acetyltransferase 10, NatA catalytic subunit	P41227-2;P41227;C9JN83	270	37	49	45	45	49	45	core	3.46392	2.41291	2.20483	1.72287	2.45137	3.02657
	ILK	integrin-linked kinase	A0A087WWY6;Q13418-3;Q13418-2;A0A087WW45;Q13418;E9PQ52	270	37	49	45	45	49	45	core	1.75196	2.06456	4.46893	1.79183	1.98904	7.07084
	RABEP2	rabaptin, RAB GTPase binding effector protein 2	Q9H5N1;B4DHR0;Q9H5N1-2;H3BNR2;H3BNR8;H3BT64;H3BU67;H3BMR7	199	37	49	45	23		45		0.450981	0.415535	0.305379	0.0457017		0.544931
	RABEP1	rabaptin, RAB GTPase binding effector protein 1	Q15276-2;Q15276;A0A087WZZ3;I3L2B8;K7ENJ9	260	37	49	45	40	44	45	core	0.350099	0.700937	0.265688	0.102929	0.11682	0.576489
	NDUFA4	NDUFA4, mitochondrial complex associated	O00483	270	37	49	45	45	49	45	core	22.7015	30.398	31.1944	10.2035	9.70989	18.7928
	NDUFA2	NADH dehydrogenase (ubiquinone) 1 alpha subcomplex, 2, 8kDa	O43678;O43678-2	243	37	49	45	35	32	45		5.71315	4.35204	3.16845	1.61961	0.865645	4.30784
	GNS	glucosamine (N-acetyl)-6-sulfatase	P15586-2;F6S8M0;H7C3P4;H0YFA9;P15586;F5H4C6	265	37	49	45	45	44	45	core	1.78961	1.17132	6.01616	4.77402	0.210709	5.8609
	EIF5	eukaryotic translation initiation factor 5	H0YK29;H0YK11;H0YM54;H0YLZ1;P55010;H0YN40;H0YMJ8	270	37	49	45	45	49	45	core	1.50111	1.67861	2.37176	1.69037	2.17279	6.39194
	EIF6	eukaryotic translation initiation factor 6	P56537-2;P56537;F8WD20;F8WDS6;B7ZBH1	265	37	49	45	45	44	45	core	10.8744	8.70232	14.3008	12.7112	3.56234	27.5018
	NSF	N-ethylmaleimide-sensitive factor	I3L2G1;K7EQD6;I3L0N3;P46459-2;P46459;I3L0L3;I3L4Q9;I3L338	270	37	49	45	45	49	45	core	2.02694	2.14664	4.4745	2.08965	1.17617	3.99187
	AHCY	adenosylhomocysteinase	P23526-2;P23526	270	37	49	45	45	49	45	core	4.76763	6.18672	5.27105	7.37093	8.03351	8.3474
	DDX5	DEAD (Asp-Glu-Ala-Asp) box helicase 5	J3QKN9;J3KTA4;J3QSF1;X6RLV5;J3KRX8;P17844-2;J3QRQ7;J3QR02;P17844;J3KRZ1	270	37	49	45	45	49	45	core	11.322	7.62673	7.52842	3.73687	4.40419	11.5639
	DDX6	DEAD (Asp-Glu-Ala-Asp) box helicase 6	Q8IV96;P26196	265	37	49	45	45	44	45	core	1.49069	2.69042	1.47037	1.1296	0.969615	2.69868
	DDX1	DEAD (Asp-Glu-Ala-Asp) box helicase 1	F1T0B3;Q92499-3;Q92499-2;Q92499;A0A087X2G1	270	37	49	45	45	49	45	core	4.51	5.58166	2.30773	1.91804	0.967755	10.1931
	NUP205	nucleoporin 205kDa	U3KPX2;Q92621;U3KQ97;U3KQ47	267	37	49	45	45	46	45	core	0.429882	0.597996	0.279672	0.143478	0.144254	0.604771
	HLA-A	major histocompatibility complex, class I, A	Q5SRN5;Q5SRN7;P30459;P30456;P30457;P30455;P30453;P30450;P05534;A7MAP4;P01891;P13746-2;P16190;Q09160;P10314;P30447;P30443;P01892;P10316;P04439;P18462;P16188;P16189;P13746;P30512	234	37	49	45	45	13	45		40.2794	35.964	11.9704	28.8082	0.797947	37.3903
	UBXN1	UBX domain protein 1	E9PS08;E9PRQ7;Q04323;E9PJ81;Q04323-2;A0A087WTZ5	270	37	49	45	45	49	45	core	2.98383	4.548	3.06236	0.721625	3.97444	2.32404
	NACA	nascent polypeptide-associated complex alpha subunit	F8W0W4;E9PAV3-2;F8VZ58;E9PAV3;F8VNW4;F8VZJ2;F8W1N5;H0YHX9;Q13765	270	37	49	45	45	49	45	core	10.6465	4.47291	8.13303	1.97188	3.22271	12.1217
	SMCHD1	structural maintenance of chromosomes flexible hinge domain containing 1	J3KTL8;A6NHR9-3;A6NHR9-2;A6NHR9;J3QSH1	270	37	49	45	45	49	45	core	0.65529	1.29659	0.607668	0.459812	0.093706	0.0962152
	RAB8A	RAB8A, member RAS oncogene family	P61006;P61006-2	260	37	49	45	35	49	45		2.96364	3.89286	5.59735	1.85447	3.057	3.99228
	TOMM70A	translocase of outer mitochondrial membrane 70 homolog A (S. cerevisiae)	O94826	257	37	49	45	40	41	45		1.61812	2.40805	1.17858	0.558358	0.404607	5.10093
	CRNKL1	crooked neck pre-mRNA splicing factor 1	Q9BZJ0-3;Q5JY65;Q9BZJ0-2;Q9BZJ0	247	37	49	45	42	29	45		0.414323	0.348347	0.23383	0.0661891	0.0449381	0.158135
	CSE1L	CSE1 chromosome segregation 1-like (yeast)	P55060-3;P55060-2;P55060;P55060-4	270	37	49	45	45	49	45	core	2.04742	1.67649	1.37639	1.24018	1.38525	3.88014
	RFTN1	raftlin, lipid raft linker 1	C9JHG2;Q14699;C9JRN3;G3XAJ6;U3KPZ2	193	37	49	45	17		45		1.29303	1.35624	0.486648	0.0290033		2.92723
	RAD21	RAD21 cohesin complex component	E5RJK5;E5RI01;E5RG18;E5RJW1;O60216;E5RFZ5;E5RIN7;E5RFV8	267	37	49	45	45	46	45	core	2.23895	3.10235	2.07203	0.814414	0.763854	0.440435
	ALDH6A1	aldehyde dehydrogenase 6 family, member A1	Q02252;G3V4Z4;Q02252-2	261	37	49	45	45	40	45		2.97197	2.34809	1.42767	1.13881	0.414152	1.92821
	USP14	ubiquitin specific peptidase 14 (tRNA-guanine transglycosylase)	P54578-2;A6NJA2;P54578;B7Z4N8	270	37	49	45	45	49	45	core	55.1241	82.6364	71.1896	40.0326	72.1253	100.926
	USP15	ubiquitin specific peptidase 15	Q9Y4E8-3;Q9Y4E8-2;Q9Y4E8-4;F8VVY7;F8W0H4;Q9Y4E8;H0YI31;H0YHM4;F8VZG8;H0YI26	270	37	49	45	45	49	45	core	1.08178	1.1194	3.15328	1.01896	6.05422	1.54449
	SSBP1	single-stranded DNA binding protein 1, mitochondrial	Q04837;C9K0U8;E7EUY5	270	37	49	45	45	49	45	core	22.484	25.9382	10.3732	6.05262	8.85859	15.3369
	UNC45A	unc-45 myosin chaperone A	Q9H3U1;Q9H3U1-2;Q9H3U1-3	270	37	49	45	45	49	45	core	0.495421	0.527523	0.477553	0.38412	0.306112	1.15766
	SUPT5H	SPT5 homolog, DSIF elongation factor subunit	O00267;O00267-2;M0QYL9	270	37	49	45	45	49	45	core	1.11936	1.03462	0.770916	0.314795	0.291986	0.423869
	FXR1	fragile X mental retardation, autosomal homolog 1	B4DXZ6;P51114;P51114-2;C9JAJ4;H7C4S4;C9J5B4;E9PFF5;C9JY20;C9IZ22;P51114-3;E7EU85;C9JZE0	265	37	49	45	45	44	45	core	0.721653	0.570686	0.381632	0.404363	0.460425	2.97916
	TSN	translin	E9PGT1;H7C1D4;Q15631-2;Q15631	270	37	49	45	45	49	45	core	5.51904	10.3725	5.71464	8.41847	4.99518	3.71674
	CHCHD3	coiled-coil-helix-coiled-coil-helix domain containing 3	C9JRZ6;F8WD73;F8WAR4;Q9NX63	270	37	49	45	45	49	45	core	12.4173	8.27094	5.89999	3.37213	5.36724	7.0613
	RPL7A	ribosomal protein L7a	P62424;Q5T8U3;Q5T8U2	270	37	49	45	45	49	45	core	18.4168	20.2704	17.7391	17.9644	14.4854	43.2302
	SRP68	signal recognition particle 68kDa	Q9UHB9-3;Q9UHB9-2;Q9UHB9-4;Q9UHB9;K7EN53;K7EQC2	270	37	49	45	45	49	45	core	1.43741	2.07187	1.69157	1.30989	0.611414	5.20924
	PSIP1	PC4 and SFRS1 interacting protein 1	O75475;O75475-2;O75475-3;V9GYT7	270	37	49	45	45	49	45	core	10.5689	12.9085	2.36677	1.77008	1.5523	1.90188
	SCAF4	SR-related CTD-associated factor 4	O95104;O95104-3;O95104-2	262	37	49	45	45	41	45		0.903901	0.94913	0.640422	0.461499	0.110163	0.20987
	RPL23A	ribosomal protein L23a	A8MUS3;P62750;K7EMA7;H7BY10;K7ERT8;K7EJV9	270	37	49	45	45	49	45	core	26.9222	36.9887	28.4972	23.8676	25.6691	54.0875
	CAT	catalase	P04040	270	37	49	45	45	49	45	core	53.3466	5.68738	44.1866	91.7108	182.239	7.0753
	CAD	carbamoyl-phosphate synthetase 2, aspartate transcarbamylase, and dihydroorotase	H7BZB3;H7C3Z5;P27708;H7C2E4;F8VPD4	270	37	49	45	45	49	45	core	1.95018	0.712336	0.582518	0.649502	0.890921	1.36639
	PGD	phosphogluconate dehydrogenase	P52209;K7EM49;K7EMN2;K7EPF6;K7ELN9;P52209-2	270	37	49	45	45	49	45	core	13.3045	7.61553	50.7768	65.8993	17.4854	18.2558
	NUDC	nudC nuclear distribution protein	Q9Y266	270	37	49	45	45	49	45	core	13.2928	6.1807	7.70592	3.95603	11.3195	9.26847
	PGP	phosphoglycolate phosphatase	H3BV17;A6NDG6	261	37	49	45	45	40	45		0.667964	0.525697	1.49989	2.0224	0.725446	1.44906
	OGT	O-linked N-acetylglucosamine (GlcNAc) transferase	O15294-3;O15294-2;O15294;O15294-4;C9JZL3;H7C2T7	270	37	49	45	45	49	45	core	0.845288	1.02713	0.516447	0.342362	0.698145	0.434328
	SF1	splicing factor 1	Q15637-6;Q15637-7;Q15637-4;Q15637-5;Q15637-2;Q15637-3;Q15637;H7C561;C9J792	270	37	49	45	45	49	45	core	3.49144	4.46637	3.05182	1.98625	0.989788	3.41053
	STRAP	serum response factor binding protein 1	H0YH33;Q9Y3F4-2;Q9Y3F4	270	37	49	45	45	49	45	core	5.76288	3.9954	4.89782	3.16121	3.39984	11.6604
	PAFAH1B1	platelet-activating factor acetylhydrolase 1b, regulatory subunit 1 (45kDa)	I3L495;I3L3N5;P43034-2;P43034	270	37	49	45	45	49	45	core	2.83097	6.92599	6.80153	3.23036	2.70872	4.77074
	ADAR	adenosine deaminase, RNA-specific	P55265-4;P55265-5;P55265-2;P55265-3;H0YCK3;P55265	267	37	49	45	45	46	45	core	2.08709	2.33699	1.26689	0.394999	0.106273	1.63782
	SF3A1	splicing factor 3a, subunit 1, 120kDa	Q15459;Q15459-2;H7C1L2;F8WB66	270	37	49	45	45	49	45	core	5.16331	4.74609	3.54329	2.27124	1.41794	2.80428
	SF3A3	splicing factor 3a, subunit 3, 60kDa	Q12874	262	37	49	45	45	41	45		2.04363	3.10259	2.0832	1.42015	0.614238	3.33747
	ALYREF	Aly/REF export factor	E9PB61;Q86V81	270	37	49	45	45	49	45	core	13.9237	11.8005	10.3135	2.6865	6.65984	3.613
	MRE11A	MRE11 homolog A, double strand break repair nuclease	B3KTC7;P49959-2;F5H742;P49959;F5GXT0;F8W7U8;F5H256	270	37	49	45	45	49	45	core	129.116	105.458	59.413	49.0917	56.2847	25.4556
	BLVRA	biliverdin reductase A	P53004;C9J1E1	270	37	49	45	45	49	45	core	3.76036	2.76583	12.6397	5.5199	20.4614	2.58509
	PROSC	proline synthetase co-transcribed homolog (bacterial)	E5RG77;O94903;E5RFZ4;E5RFX7;H0YBG2	257	37	49	45	45	36	45		5.09509	4.31813	2.36274	2.43783	0.712165	1.04187
	TCERG1	transcription elongation regulator 1	O14776;G3V220;O14776-2	270	37	49	45	45	49	45	core	1.60937	1.9375	0.943692	0.436996	0.362609	0.842942
	CNBP	CCHC-type zinc finger, nucleic acid binding protein	P62633;P62633-8;P62633-7;P62633-6;P62633-5;P62633-4;P62633-3;P62633-2;D6RAT4	270	37	49	45	45	49	45	core	9.607	4.925	3.81872	3.07488	3.60949	4.33243
	RNPEP	arginyl aminopeptidase (aminopeptidase B)	A6NKB8;C9JMZ3;Q9H4A4;A0A087WU27;A0A087WUS4;H7C2T3	260	37	49	45	45	39	45		1.18016	1.91024	8.30072	7.50433	0.358893	3.80317
	RANBP2	RAN binding protein 2	P49792;F8WBP7	270	37	49	45	45	49	45	core	4.25451	0.973476	0.629875	0.225135	0.155303	0.86959
	BASP1	brain abundant, membrane attached signal protein 1	P80723;P80723-2;U3KQP0	251	37	49	45	45	30	45		4.28007	2.94895	26.9417	58.226	2.08815	27.825
	YWHAZ	tyrosine 3-monooxygenase/tryptophan 5-monooxygenase activation protein, zeta	P63104;E5RGE1;H0YB80;B7Z2E6;P63104-2;B0AZS6;E7EVZ2;E7EX29;E7ESK7;E5RIR4;E9PD24	270	37	49	45	45	49	45	core	107.359	288.327	128.882	58.0351	59.1518	79.4398
	HDGFRP2	Hepatoma-derived growth factor-related protein 2	K7EPS6;M0R0J3;K7ERA4;Q7Z4V5;A0A087WZ99;A0A087WT54;Q7Z4V5-2;Q7Z4V5-3;Q7Z4V5-4;A0A087WX58	248	37	49	45	45	27	45		1.58761	1.36517	0.989752	0.862256	0.14493	1.65692
	NOP58	NOP58 ribonucleoprotein	Q9Y2X3;F8WED0;H7BZ72	261	37	49	45	45	40	45		4.12502	11.9882	2.81047	1.95291	0.769782	5.2197
	YWHAQ	tyrosine 3-monooxygenase/tryptophan 5-monooxygenase activation protein, theta	P27348;E9PG15	270	37	49	45	45	49	45	core	31.3219	23.6004	15.4377	9.94342	20.5222	28.2875
	YWHAH	tyrosine 3-monooxygenase/tryptophan 5-monooxygenase activation protein, eta	F8WEB6;Q04917;A2IDB1;A2IDB2	270	37	49	45	45	49	45	core	22.1101	13.1583	46.2773	25.165	38.8198	20.3436
	YWHAB	tyrosine 3-monooxygenase/tryptophan 5-monooxygenase activation protein, beta	Q4VY20;Q4VY19;P31946;P31946-2	270	37	49	45	45	49	45	core	50.797	87.598	74.6402	32.8499	26.4593	31.8418
	YWHAG	tyrosine 3-monooxygenase/tryptophan 5-monooxygenase activation protein, gamma	P61981	270	37	49	45	45	49	45	core	64.0302	26.8634	44.9956	18.4568	24.9471	29.8161
	YWHAE	tyrosine 3-monooxygenase/tryptophan 5-monooxygenase activation protein, epsilon	P62258-2;B4DJF2;I3L0W5;K7EIT4;P62258;K7EM20;I3L3T1	270	37	49	45	45	49	45	core	69.3211	25.519	54.2603	20.4149	77.9863	60.5915
	ROCK1	Rho-associated, coiled-coil containing protein kinase 1	J3KRH6;Q13464	262	37	49	45	45	41	45		0.489539	1.19931	1.08306	1.05323	0.0815622	0.492233
	ROCK2	Rho-associated, coiled-coil containing protein kinase 2	C9JFJ0;Q14DU5;O75116;D6REE7;E9PF63	270	37	49	45	45	49	45	core	0.332554	0.232174	0.481968	0.135965	0.391092	0.758617
	CAPRIN1	cell cycle associated protein 1	Q14444;A0A087X082;E9PLA9;G3V153;E9PP31;Q14444-2	270	37	49	45	45	49	45	core	18.9757	6.46557	7.22034	3.3996	8.1396	26.6298
	IRF2BP2	interferon regulatory factor 2 binding protein 2	Q7Z5L9-2;Q7Z5L9	254	37	49	45	45	33	45		2.69175	0.379434	2.31801	2.3038	0.275829	0.612781
	VRK1	vaccinia related kinase 1	H0YJ50;H0YJJ9;Q99986;H0YJF7	260	37	49	40	45	44	45	core	1.3803	1.23893	1.01234	2.40159	1.59718	0.429741
	WNK1	WNK lysine deficient protein kinase 1	F6UYG0;F5GWT4;H0YFF1;Q9H4A3-2;Q9H4A3-5;Q9H4A3-4;Q9H4A3-7;Q9H4A3-6;H0YH68;Q9H4A3	266	37	49	45	41	49	45	core	0.364269	0.633649	0.416439	0.0756779	1.77269	0.607751
	SHMT2	serine hydroxymethyltransferase 2 (mitochondrial)	H0YIZ0;P34897;P34897-2;P34897-3;G3V4T0;G3V5L0;G3V4X0;G3V540;G3V4W5;G3V2E4;G3V2W0;G3V3Y8;G3V2Y4;G3V241	270	37	49	45	45	49	45	core	4.36745	2.25672	3.59156	2.68165	1.79792	13.9563
	RRP9	ribosomal RNA processing 9, small subunit (SSU) processome component, homolog (yeast)	O43818	223	37	49	42	14	36	45		1.56018	0.817644	0.268266	0.0420898	0.152731	0.447009
	HSPH1	heat shock 105kDa/110kDa protein 1	Q92598;Q92598-4;R4GN69;Q92598-3;Q92598-2;Q5TBM3	270	37	49	45	45	49	45	core	1.3875	1.53187	1.0422	0.404581	1.53208	6.15816
	UBAP2L	ubiquitin associated protein 2-like	Q14157-1;Q14157-3;Q14157-4;Q14157-5;H7C2T8;Q5VU79;H0Y5H6;Q5VU80;Q14157;F8W726;Q5VU81;Q5VU78;Q5VU77	270	37	49	45	45	49	45	core	6.86667	2.3355	2.94538	1.80086	2.48399	10.236
	FAM98B	family with sequence similarity 98, member B	Q52LJ0-2;Q52LJ0	231	37	49	45	45	10	45		3.32405	3.47024	0.974085	1.18872	0.132188	1.21389
	SEC13	SEC13 homolog, nuclear pore and COPII coat complex component	A8MXL6;E7ERC8;P55735;P55735-2;P55735-3	252	37	49	45	45	31	45		4.0845	4.2705	4.52307	5.90584	0.650828	14.2296
	WARS	tryptophanyl-tRNA synthetase	P23381;G3V4C7;G3V3S7;P23381-2;G3V2F2;G3V423;H0YJP3;G3V2Y7;G3V3Y5;G3V3H8;G3V456;G3V227;G3V4S4;G3V3R3;G3V5W1;G3V4N0;G3V4N8;G3V5U1;G3V313;G3V3P2;G3V339;G3V277;G3V3X0;G3V2C0	270	37	49	45	45	49	45	core	2.87978	4.25067	11.0467	5.83443	2.40973	13.6175
	ATL3	atlastin GTPase 3	F5GWF8;Q6DD88;F5H6I7	267	37	49	45	45	46	45	core	1.3585	1.94713	5.78492	3.18046	0.55013	9.21254
	PPIG	peptidylprolyl isomerase G (cyclophilin G)	C9JN15;E9PG73;C9JM79;Q13427;Q13427-2;C9J679;C9JT64	237	37	49	42	45	19	45		0.440452	0.610987	0.722047	0.315006	0.0569536	0.535909
	PPID	peptidylprolyl isomerase D	Q08752;H0Y8J0	264	37	49	45	45	43	45	core	2.02523	1.82255	2.06555	1.13396	0.43236	1.46943
	PPIB	peptidylprolyl isomerase B (cyclophilin B)	P23284	270	37	49	45	45	49	45	core	34.8	47.1094	80.9962	72.4517	15.1415	105.765
	PPIA	peptidylprolyl isomerase A (cyclophilin A)	P62937;P62937-2;F8WE65;E5RIZ5;C9J5S7	270	37	49	45	45	49	45	core	154.513	291.704	184.008	166.049	203.133	108.963
	CORO1C	coronin, actin binding protein, 1C	F8VTT6;Q9ULV4;F8VV53;F8VVB7;F8VSA4;F8VRE9;B4E3S0;Q9ULV4-2;Q9ULV4-3;H0YHL7;F8W1H8;F8VUX3	270	37	49	45	45	49	45	core	7.31445	3.10521	16.3116	2.90321	4.80233	25.1138
	DCPS	decapping enzyme, scavenger	Q96C86	256	37	49	45	45	35	45		3.32319	8.05217	4.15401	2.95419	0.362603	2.65024
	WASF2	WAS protein family, member 2	Q9Y6W5;Q9Y6W5-2	243	37	49	45	45	22	45		4.19572	4.41963	3.19175	1.30039	0.170235	0.906066
	HNRNPA2B1	heterogeneous nuclear ribonucleoprotein A2/B1	A0A087WUI2;P22626-2;P22626	270	37	49	45	45	49	45	core	118.532	149.719	103.222	46.8961	44.3039	49.4707
	PITHD1	PITH (C-terminal proteasome-interacting domain of thioredoxin-like) domain containing 1	X6RHB9;Q9GZP4;Q9GZP4-2;X6R8S9	270	37	49	45	45	49	45	core	2.06869	2.9905	1.21941	1.12327	8.89067	1.09723
	NAA50	N(alpha)-acetyltransferase 50, NatE catalytic subunit	E7EQ69;C9J5J3;C9J5D1;Q9GZZ1-2;C9JZU6;Q9GZZ1;A0A087WWJ2;B0AZT5;F8WCK0	260	37	49	45	35	49	45		3.26101	2.71019	1.96869	0.996489	2.80437	3.12009
	MAN2B1	mannosidase, alpha, class 2B, member 1	M0R2P5;M0R174;O00754;O00754-2;M0QZ24	233	37	49	45	45	12	45		1.94662	0.637513	3.95625	7.44744	0.096805	2.00494
	FLII	flightless I actin binding protein	J3KS54;K7EQZ7;Q13045;J3KS39;Q13045-3;Q13045-2;J3QLR6;J3QQQ2	267	37	49	45	45	46	45	core	1.17828	1.76778	3.20318	2.33047	0.163937	1.289
	AKR1A1	aldo-keto reductase family 1, member A1 (aldehyde reductase)	P14550;V9GYP9;Q5T621;V9GYG2	265	37	49	45	45	44	45	core	3.44182	3.44806	5.61802	4.02183	0.719355	5.19229
	PCBP1	poly(rC) binding protein 1	Q15365	270	37	49	45	45	49	45	core	42.0913	33.1791	33.7689	15.5963	23.7007	20.0347
	RBM26	RNA binding motif protein 26	Q5T8P6-3;Q5T8P6-2;A0A087X0H9;Q5T8P6-5;Q5T8P6-4;Q5T8P6;E2PSN0;Q5T8P6-6	205	37	49	45	29		45		0.653021	0.611315	0.400803	0.110256		0.359586
	RBM27	RNA binding motif protein 27	Q9P2N5;U3KPZ7	218	37	49	45	37	5	45		1.66138	2.14737	1.76061	0.978758	0.0343024	1.67009
	RBM25	RNA binding motif protein 25	P49756-2;P49756-3;H0YE46;E9PQU5;P49756;E9PSE8;P49756-4	270	37	49	45	45	49	45	core	1.80249	2.85283	2.28897	1.24731	0.727922	1.90709
	RBM22	RNA binding motif protein 22	Q9NW64;Q9NW64-2;E5RJW4;E5RHA8	238	37	49	45	42	20	45		2.22	2.14434	0.860296	0.42855	0.0975878	0.595109
	RBM28	RNA binding motif protein 28	H7C5G8;Q9NW13;Q9NW13-2;C9JAA9;C9JE21	191	37	49	24	23	13	45		0.758815	0.362146	0.0474822	0.0518515	0.0201009	0.737264
	TF	transferrin	P02787;C9JVG0;H7C5E8;C9JB55;F8WEK9;F8WCI6;F8WC57	270	37	49	45	45	49	45	core	0.653955	0.610107	0.778418	0.497433	6.74823	3.89557
	TFAM	transcription factor A, mitochondrial	H7BYN3;Q00059-2;Q00059	250	37	49	45	30	44	45		9.18924	9.80001	3.76724	0.820988	1.87482	1.94032
	TXNL1	thioredoxin-like 1	K7EKG2;K7EME7;O43396;K7EML9;K7ER96;K7EPB7	270	37	49	45	45	49	45	core	6.9094	3.95244	4.03125	2.15626	18.1956	5.12578
	TMX1	thioredoxin-related transmembrane protein 1	Q9H3N1;G3V448	270	37	49	45	45	49	45	core	13.4544	8.15953	10.9121	10.5876	4.16664	11.4385
	NAGK	N-acetylglucosamine kinase	H0YEB7;H7C1L7;H0YE82;Q9UJ70-2;Q9UJ70;C9JEV6;H7C3G9;H7C286;E9PPU6;H0YF44;H0YC94	270	37	49	45	45	49	45	core	2.14755	3.65102	13.5517	4.69088	0.648129	4.48965
	HEBP1	heme binding protein 1	F5GWX2;H0YG71;Q9NRV9	270	37	49	45	45	49	45	core	5.71212	1.76289	5.55729	2.5421	32.9974	5.63253
	HEBP2	heme binding protein 2	C9IZA0;Q9Y5Z4-2;Q9Y5Z4;Q5THN1	261	37	49	45	45	40	45		5.44027	4.18326	11.655	7.66603	0.945764	3.6743
	HBS1L	HBS1-like translational GTPase	G5E991;E9PLR4;E9PMN1;Q9Y450-2;Q9Y450-4;H0YES5;E9PJ90;J3QT46;Q9Y450;H0YDX7;B7Z524;E9PN23;E9PHZ9;E9PS53;H0YD85	267	37	49	45	42	49	45	core	0.768815	0.269527	0.369131	0.239998	1.71075	1.20268
	VAC14	Vac14 homolog (S. cerevisiae)	Q08AM6;H3BN23;H3BUU8;Q08AM6-2	218	37	49	42	27	18	45		0.45064	0.3112	0.497978	0.106046	0.0578674	0.632052
	APRT	adenine phosphoribosyltransferase	P07741-2;H3BQB1;P07741;H3BQZ9;H3BQF1;H3BSW3	270	37	49	45	45	49	45	core	11.3647	33.9029	13.9692	9.01468	7.07813	6.71483
	SNAP23	synaptosomal-associated protein, 23kDa	H3BM38;H3BNG6;H3BNE1;O00161-2;H3BR99;H3BQY9;H3BV99;H3BPJ0;O00161;H3BP15;H3BR18;H3BU94	270	37	49	45	45	49	45	core	2.49241	2.95401	6.90538	2.43476	2.66247	6.13492
	SNAP29	synaptosomal-associated protein, 29kDa	C9JAF7;O95721	263	37	49	45	38	49	45		0.862166	0.665479	1.14619	0.224576	0.752958	0.624558
	SFXN1	sideroflexin 1	D6RAE9;Q9H9B4;D6RDG7;D6RFI0;S4R2X2;H0Y9J5	270	37	49	45	45	49	45	core	3.61716	19.3276	2.28546	1.78729	2.26844	5.16383
	CCT8	chaperonin containing TCP1, subunit 8 (theta)	H7C2U0;P50990-2;P50990-3;H7C4C8;P50990	270	37	49	45	45	49	45	core	18.4504	21.1751	15.9601	10.4208	25.4692	27.0236
	CCT2	chaperonin containing TCP1, subunit 2 (beta)	F8VQ14;P78371-2;P78371;F5GWF6	270	37	49	45	45	49	45	core	11.3591	11.8815	10.1028	7.34652	18.2142	24.6395
	CCT3	chaperonin containing TCP1, subunit 3 (gamma)	E9PQ35;Q5SZX9;P49368;Q5SZX6;Q5SZW8;P49368-2;E9PRC8;B4DUR8;E9PM09	270	37	49	45	45	49	45	core	8.14628	11.7035	7.54615	6.07334	12.0795	20.9894
	CCT7	chaperonin containing TCP1, subunit 7 (eta)	Q99832;Q99832-4;F8WAM2;Q99832-3;Q99832-2;F8WBP8	270	37	49	45	45	49	45	core	9.93622	13.0086	9.55176	4.19258	11.3472	23.1574
	CCT4	chaperonin containing TCP1, subunit 4 (delta)	P50991;P50991-2	270	37	49	45	45	49	45	core	13.1837	14.5914	10.5071	5.36045	13.2155	19.8649
	CCT5	chaperonin containing TCP1, subunit 5 (epsilon)	B7ZAR1;P48643-2;P48643;E9PCA1;H0Y914;E7ENZ3;D6RIZ7	270	37	49	45	45	49	45	core	11.1657	12.0145	9.79573	4.79522	16.7707	21.1393
	GFM1	G elongation factor, mitochondrial 1	H7C5M4;C9IZ01;F8WAU4;Q96RP9;Q96RP9-2	255	37	49	45	35	44	45		0.689842	0.740246	0.518423	0.157278	0.349322	1.38701
	ZC3H4	zinc finger CCCH-type containing 4	M0QY97;Q9UPT8	257	37	49	45	45	36	45		0.701595	0.341605	0.447102	0.263166	0.0629063	0.170478
	DCTN2	dynactin 2 (p50)	F8VRV7;F8VW18;H0YI98;F8W0U6;Q13561;F8W1I6;Q13561-2;Q13561-3;H0YHL1;F8VX93	270	37	49	45	45	49	45	core	3.17247	4.80593	5.9719	5.42381	3.10442	16.5057
	DCTN1	dynactin 1	Q14203;Q14203-2;Q14203-3;Q14203-4;Q14203-5;Q14203-6;E7EX90;E7EWF7	266	37	49	45	45	45	45	core	0.692937	0.562197	0.684307	0.437853	0.295567	1.44877
	BROX	BRO1 domain and CAAX motif containing	Q5VW32-2;Q5VW32;Q5VW33;F5GXQ0	270	37	49	45	45	49	45	core	0.787983	1.20522	1.51318	0.606987	2.12025	0.462184
	RNF20	ring finger protein 20, E3 ubiquitin protein ligase	Q5VTR2;C9JWJ4;C9JXC9;C9J0A5	262	37	49	45	45	41	45		0.529213	0.475258	0.37343	0.330341	0.0793785	0.210089
	MARS	methionyl-tRNA synthetase	P56192-2;H0YIC2;H0YI94;P56192;H0YI27;H0YHV5;H0YHL6;F5H2V6;H0YIP0	270	37	49	45	45	49	45	core	3.10702	3.66687	3.31864	1.82807	2.45607	7.4004
	G6PD	glucose-6-phosphate dehydrogenase	E7EM57;E7EUI8;P11413;P11413-3;P11413-2;E9PD92	270	37	49	45	45	49	45	core	4.13646	6.42187	9.67873	15.0764	3.6773	13.0268
	CNOT3	CCR4-NOT transcription complex, subunit 3	H7C3F5;O75175-3;O75175-2;O75175;H0Y5X7;H7C148	236	37	49	45	25	35	45		0.775	0.919551	0.766201	0.169697	0.0971367	0.676584
	CNOT2	CCR4-NOT transcription complex, subunit 2	Q9NZN8-5;Q9NZN8-4;Q9NZN8-2;F8VV52;F8W145;Q9NZN8;F8VP97;H0YH84;F8VRS8;H0YI11;F8VQF4;A0A087X050;F8VX63;F8VWH8;F8VQD8;F8VVY1;F8VUB4	252	37	49	45	40	36	45		0.969876	0.638453	0.502792	0.265105	0.211989	0.610963
	AARS2	alanyl-tRNA synthetase 2, mitochondrial	Q5JTZ9	191	37	49	42	9	9	45		0.626288	0.21124	0.0701629	0.0161085	0.00880831	0.215017
	ITGB1	integrin, beta 1 (fibronectin receptor, beta polypeptide, antigen CD29 includes MDF2, MSK12)	C9JPK5;Q5T3E5;P05556-2;P05556-3;E9PLR6;P05556-5;E7ERX5;Q5T3E6;E9PQJ2;C9JJP8;E7EQW5;E7EUI6;P05556;P05556-4;H7C4N8;C9JNE0	270	37	49	45	45	49	45	core	1.59971	3.03149	3.51276	0.429221	1.25094	26.2457
	ITGB3	integrin, beta 3 (platelet glycoprotein IIIa, antigen CD61)	H3BM21;P05106-3;P05106;I3L4X8;P05106-2	270	37	49	45	45	49	45	core	70.6393	90.8834	142.171	24.2044	101.679	28.0653
	LBR	lamin B receptor	C9JES9;C9JXK0;Q14739	270	37	49	45	45	49	45	core	11.0264	25.1399	9.75043	2.70368	6.45274	3.00908
	RAN	RAN, member RAS oncogene family	B4DV51;F5H018;H0YFC6;B5MDF5;J3KQE5;P62826	270	37	49	45	45	49	45	core	53.0857	61.5888	44.4251	42.0913	48.8401	32.2808
	ACIN1	apoptotic chromatin condensation inducer 1	G3V3B0;Q9UKV3;G3V3T3;E7EQT4;S4R3H4;Q9UKV3-5;Q9UKV3-2;Q9UKV3-3	270	37	49	45	45	49	45	core	2.93926	2.83178	1.71691	0.868983	0.597373	1.16538
	OSBP	oxysterol binding protein	P22059;H0YCV6	262	37	49	45	45	41	45		0.600717	1.08002	0.64421	0.811746	0.100887	1.43153
	SNX3	sorting nexin 3	O60493;O60493-2;O60493-3;O60493-4	270	37	49	45	45	49	45	core	4.76706	3.43015	7.12256	15.7064	15.3328	8.48728
	SNX2	sorting nexin 2	O60749-2;O60749;D6RC15	270	37	49	45	45	49	45	core	1.48666	2.28935	3.46008	0.81186	1.10195	1.99752
	SNX6	sorting nexin 6	G3V4Z5;G3V5X9;H0YJF8;G3V5U2;Q9UNH7-2;G3V2U1;Q9UNH7	270	37	49	45	45	49	45	core	4.29965	5.7275	6.5961	1.32767	1.99225	8.20563
	SNX5	sorting nexin 5	Q5QPE4;Q5QPE5;Q9Y5X3;A0A087WUY5	270	37	49	45	45	49	45	core	1.25482	1.40874	3.83294	1.60156	1.4244	1.24758
	RPL27A	ribosomal protein L27a	E9PLX7;P46776;E9PLL6;E9PJD9	270	37	49	45	45	49	45	core	10.3281	10.5165	10.5009	14.1312	10.8468	23.7703
	CCDC124	coiled-coil domain containing 124	M0R2F5;Q96CT7	270	37	49	45	45	49	45	core	3.8606	1.67106	2.83829	0.891535	6.05578	4.17758
	KHSRP	KH-type splicing regulatory protein	M0QXW7;M0QYH3;A0A087WTP3;M0R3J3;M0R0I5;Q92945;M0R0C6;M0QYG1	270	37	49	45	45	49	45	core	20.5536	9.16477	8.85594	4.77664	3.65474	8.07197
	MGEA5	meningioma expressed antigen 5 (hyaluronidase)	O60502-3;O60502-2;O60502;H7C3X0;O60502-4	254	37	49	42	32	49	45		0.485601	0.692702	0.312597	0.104063	0.378414	0.604385
	PKM	pyruvate kinase, muscle	H3BN34;H3BQ34;H3BR70;P14618;H3BT25;H3BQZ3;H3BTJ2;H3BTN5;H3BU13;P14618-3;P14618-2;H3BUW1	270	37	49	45	45	49	45	core	113.424	102.535	242.353	113.368	8.48021	150.659
	DLAT	dihydrolipoamide S-acetyltransferase	H0YDD4;E9PEJ4;P10515	270	37	49	45	45	49	45	core	1.99852	2.78285	1.46993	0.84087	0.634057	3.24619
	FASN	fatty acid synthase	P49327;J3KTF0	270	37	49	45	45	49	45	core	1.00234	0.242124	0.744445	0.611344	0.688406	8.47453
	DUT	deoxyuridine triphosphatase	H0YKC5;H0YNW5;H0YKI0;H0YMM5;P33316;H0YMP1;H0YNJ9;P33316-2	270	37	49	45	45	49	45	core	11.9218	1.9969	1.36235	5.89631	16.5906	3.62589
	NAT10	N-acetyltransferase 10 (GCN5-related)	E9PMU0;Q9H0A0;Q9H0A0-2;A0A087WV29;E9PJN6	264	37	49	42	45	46	45	core	2.13906	1.35509	0.350533	0.118965	0.29221	1.17034
	HNRNPD	heterogeneous nuclear ribonucleoprotein D (AU-rich element RNA binding protein 1, 37kDa)	D6RBQ9;Q14103-2;H0YA96;Q14103-3;H0Y8G5;D6RF44;D6RAF8;Q14103-4;Q14103;D6RD83	270	37	49	45	45	49	45	core	51.2629	45.0655	30.5566	11.8262	13.6318	20.6057
	ATP5F1	ATP synthase, H+ transporting, mitochondrial Fo complex, subunit B1	P24539;Q5QNZ2	270	37	49	45	45	49	45	core	8.32453	12.6529	12.6535	6.30962	4.54945	11.1886
	RPRD1B	regulation of nuclear pre-mRNA domain containing 1B	A2A2M0;Q9NQG5;A0A087X2D2;A0A087WUK3	270	37	49	45	45	49	45	core	2.06899	3.97683	1.58654	1.00269	1.18562	1.60566
	PSME2	proteasome activator subunit 2	H0YM70;A0A087X1Z3;Q9UL46;H0YLG1;H0YLD2;H0YKU2	270	37	49	45	45	49	45	core	6.95562	21.4259	10.3238	7.05291	1.96877	8.68488
	PSME3	proteasome activator subunit 3	K7ENH2;P61289;K9J957;K7ESG5;A0A087WTV2;P61289-3;P61289-2;B3KQ25;K7EMD0;K7EKR3;B7Z8D3;K7EPX6	270	37	49	45	45	49	45	core	1.63146	1.35085	2.40885	1.80091	1.10591	6.8886
	PSME1	proteasome activator subunit 1	H0YKK6;Q06323;Q06323-2;Q06323-3;H0YLU2	270	37	49	45	45	49	45	core	33.0963	69.9573	39.5736	20.6955	16.9268	11.4334
	MLEC	malectin	Q14165;F5GX14;F5H1S8;H0YG07	237	37	49	45	45	16	45		4.42985	2.19916	5.44354	7.58804	0.202844	11.0045
	IST1	increased sodium tolerance 1 homolog (yeast)	H3BUI0;P53990-3;P53990-2;P53990-5;P53990-4;P53990;H3BQF7;H3BMU1;J3KR23;F5GXM3;P53990-6;H3BRE2;H3BPP6	270	37	49	45	45	49	45	core	4.51276	6.62955	4.8269	3.53116	2.12487	2.45209
	SNRNP200	small nuclear ribonucleoprotein 200kDa (U5)	O75643-2;O75643;B4E0P5	270	37	49	45	45	49	45	core	2.43539	2.86301	1.84186	1.08425	0.772979	2.28928
	EML3	echinoderm microtubule associated protein like 3	Q32P44;H0Y3M3;Q32P44-2;H7C355;B7WPE2;G3V1D0;G3V195;Q32P44-3;E9PJV5;C9J6V3;E9PSB4	216	37	49	45	40		45		0.431945	1.47322	0.356617	0.135407		0.528609
	EML4	echinoderm microtubule associated protein like 4	Q9HC35;Q9HC35-2;B5MBZ0	226	37	49	45	45	5	45		0.324867	3.45831	0.561753	0.507973	0.00787104	3.0774
	TAGLN2	transgelin 2	X6RJP6;P37802-2;P37802	270	37	49	45	45	49	45	core	66.7492	103.941	75.4246	28.3075	30.7262	83.3769
	NUPL1	nucleoporin 58kDa	Q9BVL2-3;Q9BVL2-2;H7BYF2;Q5JRG1;Q9BVL2	213	37	49	37	15	30	45		1.73225	1.17108	0.93048	0.0818976	0.515269	1.12143
	GMPS	guanine monophosphate synthase	P49915-2;P49915	270	37	49	45	45	49	45	core	3.99867	1.84499	2.10998	2.1121	3.13134	3.88322
	CNN2	calponin 2	B4DDF4;A0A087X271;B4DUT8;H3BVI6;Q99439;A0A087X1X5;K7ES69;A0A087WV51;H3BQH0;Q99439-2	225	37	49	45	45	4	45		3.57553	23.5123	4.48634	11.6105	0.0222367	19.9854
	EIF5B	eukaryotic translation initiation factor 5B	O60841;A0A087WUT6	270	37	49	45	45	49	45	core	0.578671	0.615014	0.593325	0.451092	0.581194	2.13976
	NONO	non-POU domain containing, octamer-binding	Q15233;H7C367;Q15233-2;C9IZL7;C9J4X2;C9JYS8;C9JJ13	270	37	49	45	45	49	45	core	22.5108	18.0147	11.4741	8.79447	3.88905	10.206
	SH3BGRL3	SH3 domain binding glutamate-rich protein like 3	Q9H299;Q5T123;A0A087WV23	270	37	49	45	45	49	45	core	43.0909	115.359	100.55	21.9011	27.1552	27.1965
	SCP2	CTD (carboxy-terminal domain, RNA polymerase II, polypeptide A) small phosphatase 2	P22307;P22307-8;P22307-7;P22307-6;P22307-5;P22307-4;H0YF61;P22307-2;H0YD06;E9PLD1;P22307-3;H0YCB0	270	37	49	45	45	49	45	core	2.43412	1.86019	5.94414	9.70176	0.921863	9.2283
	MAP4	microtubule-associated protein 4	E7EVA0;P27816;F8W9U4;P27816-6;P27816-4;P27816-2;H7C4C5;H0Y2V1;B5MEG9;H7C456;P27816-5;P27816-7	265	37	49	45	45	44	45	core	1.87509	2.20228	1.22722	0.209421	0.189959	11.4615
	APEX1	APEX nuclease (multifunctional DNA repair enzyme) 1	G3V3M6;G3V5M0;G3V359;G3V3C7;H7C4A8;P27695;G3V5D9;G3V5Q1;G3V3Y6;G3V2D9	270	37	49	45	45	49	45	core	35.9921	55.0317	22.8716	32.3632	6.73329	15.8475
	MTPN	myotrophin	C9JL85;P58546	270	37	49	45	45	49	45	core	31.0409	43.4312	43.9728	13.8087	30.4294	16.8343
	GSS	glutathione synthetase	P48637-2;P48637	270	37	49	45	45	49	45	core	4.45252	3.76948	3.56602	3.20848	3.03529	2.71147
	GSR	glutathione reductase	E5RI06;P00390;H0YC68;P00390-5;P00390-4;P00390-3;P00390-2	270	37	49	45	45	49	45	core	3.76619	20.8267	12.9263	6.41953	5.65899	4.49553
	LRPPRC	leucine-rich pentatricopeptide repeat containing	B8ZZ38;H7C3W8;C9JCA9;P42704	270	37	49	45	45	49	45	core	2.17205	2.25329	2.15346	2.06248	1.72897	5.91243
	AFG3L2	AFG3-like AAA ATPase 2	Q9Y4W6;K7EP56	265	37	49	45	45	44	45	core	0.822217	1.10918	0.649445	0.269292	0.262541	1.1195
	TROVE2	TROVE domain family, member 2	P10155-3;P10155-2;P10155-5;P10155-4;G5E9R9;H0Y9N5;P10155;D6RE09	270	37	49	45	45	49	45	core	1.63505	5.56518	1.76198	1.67731	1.91906	3.89945
	GNB2L1	guanine nucleotide binding protein (G protein), beta polypeptide 2-like 1	D6R9Z1;D6RAC2;D6RBD0;H0Y8W2;D6RHH4;E9PD14;D6RGK8;D6RHJ5;D6RAU2;P63244;H0Y9P0;H0YAM7;D6REE5;J3KPE3;D6R9L0;D6RFX4;D6RF23;D6R909;D6RFZ9;H0YAF8;H0Y8R5;D6RDI0	270	37	49	45	45	49	45	core	41.3961	36.4991	29.9935	16.6016	32.061	58.9078
	PTBP1	polypyrimidine tract binding protein 1	K7ELW5;A6NLN1;P26599-3;A0A087WUW5;K7EK45;P26599-2;P26599;K7EKJ7;K7ES59;A0A087WU68	270	37	49	45	45	49	45	core	7.94649	7.47949	6.0616	4.96874	3.96115	11.9128
	NNT	nicotinamide nucleotide transhydrogenase	E9PCX7;Q13423;H0Y8P5;D6RAI5;D6RCR6;D6RHU2;H0Y9R2	270	37	49	45	45	49	45	core	9.43708	8.08856	6.9703	2.54827	3.58727	3.71077
	HK1	hexokinase 1	P19367-3;P19367-2;P19367-4;B1AR62;B1AR63;P19367;B1AR61	270	37	49	45	45	49	45	core	4.30343	17.6802	8.77402	1.30134	1.41784	14.7575
	ATP2B4	ATPase, Ca++ transporting, plasma membrane 4	P23634-3;P23634-2;P23634-7;P23634-6;P23634-5;P23634-4;P23634;P23634-8;H7BY13;H7BZS8;H0YDG5	270	37	49	45	45	49	45	core	0.571675	0.944096	0.744043	0.326291	0.510886	2.70574
	XRN2	5'-3' exoribonuclease 2	Q9H0D6-2;Q9H0D6	245	37	49	45	45	24	45		1.05283	1.31906	1.03608	0.771618	0.0483913	1.39664
	MACF1	microtubule-actin crosslinking factor 1	Q9UPN3;E9PNZ4;H0Y390;H3BQK9;Q9UPN3-3;Q9UPN3-2;H3BPE1;Q9UPN3-5;Q9UPN3-4	221	37	49	45	45		45		0.411638	0.378909	0.1413	0.029204		1.16178
	PABPC4	poly(A) binding protein, cytoplasmic 4 (inducible form)	H0YEU6;Q13310;B1ANR0;B1ANR1;H0Y6X6;H0YCC8;Q13310-2;Q13310-3;H0Y5F5;H0YEQ8;H0YER0	265	37	49	45	40	49	45	core	2.07582	0.828807	0.600612	0.398465	2.24724	3.94529
	PDHX	pyruvate dehydrogenase complex, component X	E9PRI6;E9PLU0;O00330;O00330-3;O00330-2;H0YD97	242	37	49	45	32	34	45		0.778681	0.551824	0.491944	0.113515	0.149959	0.573922
	PDHB	pyruvate dehydrogenase (lipoamide) beta	P11177-2;F8WF02;C9J634;P11177-3;P11177	270	37	49	45	45	49	45	core	6.00381	9.14939	4.58103	3.18662	2.3232	9.6333
	PML	promyelocytic leukemia	P29590-4;P29590-5;P29590-2;P29590-3;H3BRN3;H3BUJ5;P29590-8;P29590-9;H3BT29;P29590;H3BT57;P29590-14;P29590-11;P29590-12;P29590-13;P29590-10;H3BVD2	270	37	49	45	45	49	45	core	5.65827	5.01894	1.78094	1.92494	0.469107	5.21615
	HP1BP3	heterochromatin protein 1, binding protein 3	Q5SWC8;Q5SSJ5-5;Q5SSJ5-2;Q5SSJ5-3;X6RGJ2;B0QZK4;B0QZK8;B0QZK9;Q5SSJ5	270	37	49	45	45	49	45	core	15.0673	24.015	10.5125	6.63943	1.02454	5.71796
	MSN	moesin	P26038;V9GZ54	270	37	49	45	45	49	45	core	72.4781	114.789	129.992	70.1128	11.0733	36.1399
	SEC31A	SEC31 homolog A, COPII coat complex component	H0YAF5;D6RCQ9;O94979-7;O94979-2;H0Y8W8;O94979-3;H0Y9T9;O94979;D6REX3;H0Y8V7;O94979-8;O94979-9;O94979-6;D6RHZ5;O94979-4;O94979-5;O94979-10;D6RE64;H0YAB3;H7BXG7;H0Y9K1;H0Y9V3	267	37	49	45	45	46	45	core	0.995275	1.6174	2.04322	1.97588	0.483569	8.34921
	LONP1	lon peptidase 1, mitochondrial	K7EQF8;K7ER27;P36776-3;P36776;K7EKE6;K7ER56;K7EJE8;P36776-2;K7ERR6	270	37	49	45	45	49	45	core	1.0121	1.38895	0.719852	0.430584	0.351947	3.6291
	RCC1	regulator of chromosome condensation 1	C9JRH2;C9JQZ4;C9JW69;P18754;P18754-2;C9J3R0;C9JMJ4	244	37	49	45	35	33	45		5.0925	2.91618	1.34634	0.432763	0.75215	1.80561
	RCC2	regulator of chromosome condensation 2	Q9P258	270	37	49	45	45	49	45	core	23.0448	9.39867	13.2231	8.55241	5.00211	2.43644
	NCBP1	nuclear cap binding protein subunit 1, 80kDa	Q09161;X6R941;F2Z2T1	235	37	49	45	45	14	45		0.64993	0.928032	0.443182	0.265465	0.0584939	0.949902
	TRAPPC3	trafficking protein particle complex 3	O43617;A0A087WWM0;A6NKE1;A0A087WYS5;O43617-2	270	37	49	45	45	49	45	core	1.72085	3.55468	3.52133	3.3079	1.05196	2.61187
	SERBP1	SERPINE1 mRNA binding protein 1	Q8NC51-3;Q8NC51-2;Q8NC51;Q8NC51-4	270	37	49	45	45	49	45	core	31.5786	21.187	16.4707	12.7956	23.2468	18.9681
	NUP133	nucleoporin 133kDa	Q8WUM0;Q5TDI3	257	37	49	45	40	41	45		1.24007	1.63945	0.604585	0.246799	0.476869	4.02099
	PRKAR1A	protein kinase, cAMP-dependent, regulatory, type I, alpha	K7EIE5;K7EMU2;K7EID3;K7EMZ6;P10644-2;K7EJ40;K7EPB2;P10644;K7EK41;K7EM13	270	37	49	45	45	49	45	core	2.27461	6.97118	7.44868	1.32632	0.910303	7.28599
	NOL7	nucleolar protein 7, 27kDa	Q9UMY1;H7C2B1;Q9UMY1-2	179	37	49	33	5	10	45		1.23872	1.14678	0.307749	0.0456698	0.0385681	1.16798
	NOL6	nucleolar protein 6 (RNA-associated)	Q9H6R4;Q9H6R4-4;Q9H6R4-3;Q9H6R4-2	140	37	49	5		4	45		0.351717	0.201175	0.00173516		0.00522482	0.258328
	C19orf10	myeloid-derived growth factor	M0QXF7;M0QYN0;Q969H8	257	37	49	45	45	36	45		6.21087	6.71276	19.4642	28.4269	4.55472	35.7244
	CDC42	cell division cycle 42	Q5JYX0;P60953;P60953-1	270	37	49	45	45	49	45	core	24.8191	50.3871	57.2034	37.9832	11.7132	33.3343
	BIN1	bridging integrator 1	O00499-10;O00499-11;O00499-4;O00499-5;O00499-6;O00499-7;O00499-8;O00499-9;O00499-2;O00499;O00499-3	135	37	49		4		45		0.454371	6.5441		0.0249129		2.91255
	UBTF	upstream binding transcription factor, RNA polymerase I	E9PMM2;E9PLT2;E9PKP7;P17480-2;P17480;H0YDH7	270	37	49	45	45	49	45	core	2.93659	4.02115	0.591881	0.634161	1.21189	1.28485
	YLPM1	YLP motif containing 1	F8VU51;P49750-3;P49750-4;H0YI23;P49750;H0YIQ2	262	37	49	45	45	41	45		0.510203	0.381755	0.21921	0.130383	0.049866	0.389025
	TIMM50	translocase of inner mitochondrial membrane 50 homolog (S. cerevisiae)	M0R0C3;Q3ZCQ8-3;Q3ZCQ8-2;Q3ZCQ8;M0R2F8;M0R047;M0R003;M0R1Y4;M0QXC3;M0R303;M0R2Q2;M0R2Z3;M0R2D2	252	37	49	36	40	45	45		1.19777	1.01276	0.818466	0.5407	0.664871	3.07929
	PCK2	phosphoenolpyruvate carboxykinase 2 (mitochondrial)	B4DW73;Q16822;H0YML5;Q16822-2;H0YNG4;H0YMA5;H0YM31	232	37	49	45	7	49	45		0.989792	0.810074	1.8132	0.0165047	0.543234	2.9969
	RELA	v-rel avian reticuloendotheliosis viral oncogene homolog A	E9PQS6;A0A087X0W8;Q04206;E9PKH5;Q2TAM5;E9PKV4;E9PI38;H0YCB4;A0A087WVP0;Q04206-2;Q04206-3;E9PRX2;E9PJR1;E9PNV4;E9PMD5;E9PJZ9;Q04206-4;E9PNK5;E9PM47;E9PN69	241	37	49	45	45	20	45		1.36852	2.56613	1.13641	0.528512	0.127488	1.39763
	HDGF	hepatoma-derived growth factor	P51858-2;P51858-3;P51858	270	37	49	45	45	49	45	core	27.5655	36.5105	30.3668	36.6605	19.7292	17.2177
	ZMPSTE24	zinc metallopeptidase STE24	O75844	263	37	49	45	45	42	45	core	1.58253	1.30743	1.20547	0.677909	0.184933	3.86231
	THOC2	THO complex 2	H0Y594;Q8NI27-2;B7ZBA0;H0Y7U4;Q8NI27;H0Y815;H7C477	255	37	49	45	45	34	45		1.15361	0.94686	0.374483	0.168475	0.0477116	0.369517
	THOC6	THO complex 6	Q86W42-3;Q86W42-2;Q86W42	203	37	49	45	22	5	45		1.01536	0.853761	0.576775	0.131111	0.0187344	0.532113
	THOC5	THO complex 5	F8WES8;C9JXU6;F5GZF3;Q13769;F8WCP5;C9JXG5;H7C441;C9JCL9;H7C072	257	37	49	45	40	41	45		0.919626	0.575123	0.309434	0.138966	0.0838995	0.22819
	NUP88	nucleoporin 88kDa	I3L245;Q99567;J3KMX1;I3L4K7	259	37	49	45	45	38	45		1.05461	1.15091	0.473924	0.18914	0.23642	0.570062
	COPS3	COP9 signalosome subunit 3	C9JLV5;Q9UNS2-2;Q9UNS2;H7C3P9;K7ES36;K7ELN6;J3QKR0;J3KTQ1	264	37	49	42	42	49	45	core	8.07826	8.34407	4.75447	2.78001	7.52995	13.4966
	TKT	discoidin domain receptor tyrosine kinase 2	E9PFF2;P29401-2;P29401;F8W888	270	37	49	45	45	49	45	core	35.4989	46.0128	110.815	117.225	18.9143	27.4217
	DLD	dihydrolipoamide dehydrogenase	F8WDM5;F2Z2E3;E9PEX6;P09622-2;P09622-3;P09622	270	37	49	45	45	49	45	core	11.3426	9.41261	6.6102	3.86021	5.90795	9.71195
	NUDT5	nudix (nucleoside diphosphate linked moiety X)-type motif 5	Q9UKK9;C9JYY9;A6NJU6;A6NFX8;H0YEY4;A6NCQ0	270	37	49	45	45	49	45	core	4.52723	6.31298	4.94788	2.03986	2.40511	4.40865
	LARS	leucyl-tRNA synthetase	A0A087WXY1;B4DJ10;A0A087WTZ4;Q9P2J5	270	37	49	45	45	49	45	core	76.701	30.6352	22.7474	8.2328	25.1029	56.9616
	SSB	Sjogren syndrome antigen B (autoantigen La)	E9PFL9;E9PGX9;E7ERC4;P05455	270	37	49	45	45	49	45	core	14.0761	20.504	8.62264	11.2968	6.11343	14.8896
	RPLP2	ribosomal protein, large, P2	H0YDD8;P05387	270	37	49	45	45	49	45	core	20.4906	125.891	119.025	153.451	160.202	122.742
	THYN1	thymocyte nuclear protein 1	Q9P016;Q9P016-2	270	37	49	45	45	49	45	core	5.2226	8.64589	1.99358	2.43632	0.728015	0.910998
	TCP1	t-complex 1	E7EQR6;F5H726;F5H282;F5GZ03;F5H676;F5GYL4;F5H136;P17987;F5GZI8;F5H7Y1;E7ERF2	270	37	49	45	45	49	45	core	19.7463	16.3662	12.7248	6.77966	25.5435	19.4617
	KTN1	kinectin 1 (kinesin receptor)	G3V4Y7;Q86UP2-3;Q86UP2-2;Q86UP2-4;G3V5G2;Q86UP2;H0YJV5;H0YJZ8;B7Z6P3;H0YJP2;G3V5P0	270	37	49	45	45	49	45	core	2.07361	1.40946	1.28528	0.543367	0.330026	7.15427
	TCEB2	transcription elongation factor B (SIII), polypeptide 2 (18kDa, elongin B)	I3L0M9;Q15370;Q15370-2;B8ZZU8	270	37	49	45	45	49	45	core	6.80028	9.05327	10.6081	10.9905	10.2362	14.7854
	UQCRH	ubiquinol-cytochrome c reductase hinge protein	P07919;A0A087WTF2;A0A087X2B9	262	37	49	42	45	44	45	core	46.3742	21.2713	22.1601	12.6738	7.79223	24.766
	UQCRB	ubiquinol-cytochrome c reductase binding protein	P14927;P14927-2;E5RHG9;B7Z2R2	270	37	49	45	45	49	45	core	10.1218	11.1529	13.8135	5.4501	9.59541	7.37197
	GPS1	G protein pathway suppressor 1	J3KTB0;Q13098;J3QLE8;C9JFE4;J3QL53;J3KRJ4;J3KRE8;J3QLT0;J3QS84;J3QQX0;J3QS88;Q13098-7;Q13098-6;Q13098-5;J3KSA5	270	37	49	45	45	49	45	core	0.678986	1.08274	0.831922	0.733887	0.556985	2.20959
	LYPLA1	lysophospholipase I	O75608-2;A0A087X1K9;O75608;E5RJ48;E5RGR0;B4DP64;E5RI35	254	37	49	45	45	33	45		12.3559	8.98956	13.5519	10.6862	1.99577	2.41096
	GLO1	glyoxalase I	Q04760-2;Q04760	270	37	49	45	45	49	45	core	4.70433	11.8577	4.76451	4.96015	7.16618	11.3242
	C4orf27	chromosome 4 open reading frame 27	A8MVJ9;Q9NWY4	254	37	49	40	42	41	45		1.54778	1.19033	0.460985	0.408599	0.494473	0.515984
	PPM1G	protein phosphatase, Mg2+/Mn2+ dependent, 1G	O15355	270	37	49	45	45	49	45	core	9.25616	6.02992	5.70278	2.56695	3.15677	4.9366
	ABCF3	ATP-binding cassette, sub-family F (GCN20), member 3	Q9NUQ8-2;Q9NUQ8;F8WCU6	216	37	49	45	22	18	45		0.386406	0.471929	0.241269	0.0444951	0.040027	0.547595
	ABCF1	ATP-binding cassette, sub-family F (GCN20), member 1	H0YGW7;Q8NE71-2;Q8NE71;Q5STZ8;F5GYK6	270	37	49	45	45	49	45	core	12.8364	16.8504	9.749	8.38178	9.91012	19.9412
	PTPN1	protein tyrosine phosphatase, non-receptor type 1	B4DSN5;P18031	262	37	49	45	45	41	45		0.981856	2.18152	1.57847	1.54512	0.173658	3.1724
	PSMA3	proteasome subunit alpha 3	G3V4X5;P25788;G3V3W4;P25788-2;H0YJ03;G3V5N4	270	37	49	45	45	49	45	core	28.6954	23.8598	18.0109	11.464	13.5488	11.7732
	PSMA1	proteasome subunit alpha 1	F5GX11;B4DEV8;P25786-2;P25786;F5H112	270	37	49	45	45	49	45	core	38.8562	71.2209	66.7806	43.7839	48.0026	70.7337
	PSMA6	proteasome subunit alpha 6	G3V5Z7;P60900-3;G3V4S5;G3V2S7;G3V3I1;P60900-2;P60900;G3V295;G3V3U4;H0YJC4	270	37	49	45	45	49	45	core	22.8767	20.3049	17.4048	10.0539	15.3983	18.9668
	PSMA7	proteasome subunit alpha 7	O14818-4;O14818-2;O14818;H0Y586	270	37	49	45	45	49	45	core	19.3699	21.1554	21.1164	11.014	14.1098	13.2277
	PSMA4	proteasome subunit alpha 4	H0YMZ1;P25789;H0YLS6;H0YL69;H0YMA1;H0YMI6;P25789-2;H0YN18;H0YKT8;H0YLC2;H0YMV3;H0YKS0	270	37	49	45	45	49	45	core	12.4041	23.8983	22.7411	19.8553	19.2256	32.6638
	PSMA5	proteasome subunit alpha 5	P28066;P28066-2	270	37	49	45	45	49	45	core	11.0285	20.5692	16.3693	12.7981	15.6899	21.92
	SNRPB2	small nuclear ribonucleoprotein polypeptide B	P08579	246	37	49	45	27	43	45		7.00699	7.5588	5.49728	1.28649	2.24281	3.44398
	CS	citrate synthase	F8W0J2;F8VX07;F8VPF9;F8VWQ5;F8VX68;O75390;F8W4S1;F8VR34;F8W642;F8W031;F8VU34;B4DJV2;F8VRI6;F8VZK9;F8VP03;H0YIC4;H0YH82;F8VPA1;F8VRP1;F8VTT8;F8W1S4	270	37	49	45	45	49	45	core	14.1921	25.8812	17.9092	17.2633	6.19696	19.2323
	AP3B1	adaptor-related protein complex 3, beta 1 subunit	O00203-3;O00203;H0YBD0	265	37	49	45	45	44	45	core	0.450976	0.591692	0.844887	0.634531	0.0951449	2.05307
	P4HB	prolyl 4-hydroxylase, beta polypeptide	I3L312;F5H8J2;I3L398;I3L0S0;I3L3P5;I3NI03;H7BZ94;I3L4M2;I3L1Y5;H0Y3Z3;I3L514;P07237;I3L3U6	270	37	49	45	45	49	45	core	819.3	490.745	1765.15	3316.62	432.431	2083.52
	PPP1CA	protein phosphatase 1, catalytic subunit, alpha isozyme	P62136;F5H1L6;F5H037;E9PMD7;P62136-2;P62136-3	270	37	49	45	45	49	45	core	13.7899	19.6019	17.2527	10.2161	7.1983	8.99289
	SRP9	signal recognition particle 9kDa	P49458-2;P49458;E9PE20	265	37	49	45	45	44	45	core	64.1336	56.5856	32.695	30.0758	9.08821	19.2846
	ZYX	zyxin	H0Y2Y8;C9IZ41;C9JJK5;Q15942;B4DQX7;H7C3D3;H7C3R3	270	37	49	45	45	49	45	core	20.199	37.531	89.9211	48.3989	14.7765	59.6958
	NUCB1	nucleobindin 1	Q02818;H7BZI1;C9JKZ2;C9J3C1;C9JBD3	230	37	49	45	45	9	45		0.449313	2.06147	3.28775	1.18125	0.039014	12.5423
	UBR4	ubiquitin protein ligase E3 component n-recognin 4	Q5TBN9;X6RE05;Q5T4S7-3;Q5T4S7-2;Q5T4S7-5;Q5T4S7-4;Q5T4S7;X6R960;Q5T4S7-6	270	37	49	45	45	49	45	core	0.171012	0.220752	0.251195	0.280853	0.418393	0.43897
	SRPR	signal recognition particle receptor (docking protein)	P08240;P08240-2	263	37	49	45	45	42	45	core	0.659989	0.514777	1.1117	0.762852	0.146002	4.83483
	TBRG4	transforming growth factor beta regulator 4	Q969Z0-2;C9J7P5;H7C4R5;Q969Z0;C9IZN7;C9J5A2;C9J618;C9J347	206	37	49	37	5	33	45		1.05444	0.409334	0.271869	0.0109979	0.113579	0.823131
	MRPL11	mitochondrial ribosomal protein L11	Q9Y3B7;Q9Y3B7-2;Q9Y3B7-3;H0YCD5;E9PQB6	252	37	49	45	45	31	45		1.57742	1.44346	0.876979	0.559962	0.302426	2.10063
	ARPC2	actin related protein 2/3 complex, subunit 2, 34kDa	H7C3F9;G5E9S7;C9JTV5;O15144;G5E9J0	265	37	49	45	45	44	45	core	10.2712	49.4205	34.4046	32.2781	2.95052	20.9858
	ARPC5	actin related protein 2/3 complex, subunit 5, 16kDa	O15511-2;O15511;B1ALC0	264	37	49	45	45	43	45	core	6.9484	71.5107	50.9437	45.8893	4.15995	28.4016
	RNF40	ring finger protein 40, E3 ubiquitin protein ligase	H3BP71;H3BS50;O75150;H3BQ99;I3L332;H3BUL6;O75150-3;O75150-4;A0A087WTK2	261	37	49	42	45	43	45	core	1.11861	0.564435	0.378298	0.256878	0.143894	0.247249
	AIFM1	apoptosis-inducing factor, mitochondrion-associated, 1	E9PMA0;O95831-2;O95831-3;O95831-4;O95831-5;O95831-6;O95831	270	37	49	45	45	49	45	core	7.83866	6.85051	4.13998	2.84184	1.76319	4.01815
	LAP3	leucine aminopeptidase 3	P28838;P28838-2;H0Y9Q1;H0Y983	270	37	49	45	45	49	45	core	8.06334	4.12123	10.1489	3.08657	5.38951	10.8227
	NBN	artemin	A0A087X1V5;O60934;E5RGU1;E2QRP0	244	37	49	42	37	34	45		1.29525	0.479604	0.406864	0.12348	0.0489937	0.245099
	NFKB1	nuclear factor of kappa light polypeptide gene enhancer in B-cells 1	D6RF93;D6RH30;P19838;P19838-2;P19838-3;D6RC45	267	37	49	45	45	46	45	core	0.925897	3.31954	1.20873	0.667755	0.128456	0.505703
	TES	testin LIM domain protein	Q9UGI8-2;H7BYK1;F8W7T0;F8WDI4;Q9UGI8	211	37	49	45	35		45		4.83771	25.8526	6.5631	0.664607		6.33281
	HADHB	hydroxyacyl-CoA dehydrogenase/3-ketoacyl-CoA thiolase/enoyl-CoA hydratase (trifunctional protein), beta subunit	C9K0M0;F5GZQ3;P55084-2;B5MD38;P55084;C9JE81;C9JEY0	270	37	49	45	45	49	45	core	13.8522	12.5817	17.0266	10.3281	5.85446	16.1384
	HADHA	hydroxyacyl-CoA dehydrogenase/3-ketoacyl-CoA thiolase/enoyl-CoA hydratase (trifunctional protein), alpha subunit	H0YFD6;P40939;P40939-2	270	37	49	45	45	49	45	core	12.9241	13.6976	20.6128	13.4851	8.02298	23.2102
	SAE1	SUMO1 activating enzyme subunit 1	M0R375;B3KNJ4;M0R286;Q9UBE0-3;Q9UBE0-2;M0R054;Q9UBE0;M0QZS6;M0QYP2;M0QYM8;M0QX65	267	37	49	45	45	46	45	core	4.71386	7.13764	2.57017	1.62023	0.568703	4.08601
	RTF1	RTF1 homolog, Paf1/RNA polymerase II complex component	Q92541;H0YKX1	259	37	49	45	42	41	45		1.38192	0.506478	0.428285	0.15488	0.156521	0.289808
	LRRC59	leucine rich repeat containing 59	Q96AG4;I3L223	270	37	49	45	45	49	45	core	6.41011	1.25629	7.26057	6.01134	2.43204	30.2101
	DIS3	DIS3 homolog, exosome endoribonuclease and 3'-5' exoribonuclease	Q9Y2L1;Q9Y2L1-2;F2Z2C0;G3V1J5	255	37	49	45	45	34	45		1.17148	0.960375	0.393101	0.143564	0.159069	1.11735
	SDHA	succinate dehydrogenase complex, subunit A, flavoprotein (Fp)	P31040-3;P31040-2;D6RFM5;A0A087X1I3;P31040;H0Y8X1	270	37	49	45	45	49	45	core	4.60505	7.15556	3.46681	1.65506	1.39009	4.09267
	SDHB	succinate dehydrogenase complex, subunit B, iron sulfur (Ip)	P21912;A0A087WXX8;A0A087WWT1	265	37	49	45	40	49	45	core	2.2313	6.15541	2.76185	1.66138	0.804109	5.17994
	FAM114A2	family with sequence similarity 114, member A2	E5RGF9;E5RFK2;E5RHI8;Q9NRY5;E5RK42;E7ESJ7;E5RH43;I6L9D5;E5RHP2	265	37	49	45	40	49	45	core	0.784003	1.14314	0.808558	0.71779	1.84291	1.67709
	OSBPL8	oxysterol binding protein-like 8	F8VUA7;F8VZ43;Q9BZF1-2;Q9BZF1-3;Q9BZF1;F8VQX7;F8VVE7;F8VVD3;F8W1F1	262	37	49	45	40	46	45	core	0.423036	0.68592	0.464938	0.190205	0.123038	0.768022
	ARHGAP17	Rho GTPase activating protein 17	I3L1S9;Q68EM7-7;Q68EM7-6;Q68EM7-5;Q68EM7-4;Q68EM7-3;Q68EM7-2;I3L4P0;C9IZD3;Q68EM7;I3L4P6	216	37	49	45	25	15	45		0.730863	1.51033	1.79528	0.174779	0.058624	1.25181
	CAPZB	capping protein (actin filament) muscle Z-line, beta	B1AK88;B1AK85;P47756-2;B1AK87;P47756	270	37	49	45	45	49	45	core	12.7569	45.5417	45.7273	32.6602	8.38656	23.2359
	BMS1	BMS1 ribosome biogenesis factor	Q14692	166	37	49	31		4	45		0.250605	0.113205	0.0265997		0.00177898	0.227657
	AHSA1	AHA1, activator of heat shock 90kDa protein ATPase homolog 1 (yeast)	G3V3W9;H0YJG6;H0YJG7;G3V438;H0YJ63;O95433-2;O95433;H0YJU2	270	37	49	45	45	49	45	core	3.63829	4.59492	3.35748	1.8395	3.55175	6.4762
	MRI1	methylthioribose-1-phosphate isomerase 1	K7EM59;Q9BV20-2;Q9BV20	267	37	49	45	42	49	45	core	5.4468	2.71977	2.21284	1.14472	2.56953	1.48299
	PDAP1	PDGFA associated protein 1	Q13442;F8WBW6	270	37	49	45	45	49	45	core	7.77863	17.4468	9.89076	5.52764	16.8908	16.2492
	GSTO1	glutathione S-transferase omega 1	P78417;P78417-2;P78417-3;Q5TA01;Q5TA02	270	37	49	45	45	49	45	core	6.27579	14.4841	18.6814	33.1306	13.4504	16.1387
	TTC37	tetratricopeptide repeat domain 37	Q6PGP7;D6RCE2;H0Y915	241	37	49	38	40	32	45		0.175758	0.251768	0.159953	0.111349	0.0334904	0.706578
	BCLAF1	BCL2-associated transcription factor 1	E9PQN2;Q9NYF8;E9PK09;H0YF00;E9PJA7;E9PK91;Q9NYF8-2;Q9NYF8-3;Q9NYF8-4;E9PKI6;H0YF14;H0YF63	267	37	49	45	45	46	45	core	5.05268	2.58259	2.03784	0.421656	0.792142	1.93343
	CAPZA1	capping protein (actin filament) muscle Z-line, alpha 1	P52907	270	37	49	45	45	49	45	core	16.588	39.0387	27.3511	15.669	7.3316	20.0694
	GEMIN5	gem (nuclear organelle) associated protein 5	Q8TEQ6	253	37	49	36	42	44	45		0.274284	0.258907	0.117249	0.0857695	0.131165	0.404204
	PBRM1	polybromo 1	Q86U86-9;Q86U86-8;E7EVG2;Q86U86-4;Q86U86-7;Q86U86-6;Q86U86-3;Q86U86-2;Q86U86;Q86U86-5;H0Y5B5;C9JPI5	254	37	49	45	45	33	45		0.39368	0.232125	0.182173	0.237452	0.0381146	0.114508
	LARS2	leucyl-tRNA synthetase 2, mitochondrial	E9PHM2;Q15031	159	37	49	23	5		45		0.458561	0.186825	0.0550209	0.00609727		0.221549
	DDX17	DEAD (Asp-Glu-Ala-Asp) box helicase 17	Q92841-2;H3BLZ8;Q92841-1;Q92841-3;Q92841	270	37	49	45	45	49	45	core	12.8961	13.4847	9.15704	6.33179	3.91435	6.76189
	DDX18	DEAD (Asp-Glu-Ala-Asp) box polypeptide 18	H7C452;Q9NVP1	258	37	49	45	45	37	45		1.02469	1.089	0.54585	0.435139	0.187479	1.374
	PSMC1	proteasome 26S subunit, ATPase 1	P62191;P62191-2;G3V4X1	270	37	49	45	45	49	45	core	2.12954	4.0791	4.08552	2.79258	5.02213	12.0935
	PSMC2	proteasome 26S subunit, ATPase 2	C9JLS9;P35998-2;P35998	270	37	49	45	45	49	45	core	4.38485	5.45459	5.30773	3.69655	6.15659	9.88652
	PSMC3	proteasome 26S subunit, ATPase 3	E9PMD8;E9PN50;E9PM69;E9PLG2;P17980;R4GNH3;E9PKD5	270	37	49	45	45	49	45	core	4.0824	4.66151	4.08048	2.75043	5.72244	13.1058
	PSMC4	proteasome 26S subunit, ATPase 4	P43686;P43686-2	270	37	49	45	45	49	45	core	1.4093	2.8705	2.78208	1.86594	3.43907	9.36465
	PSMC6	proteasome 26S subunit, ATPase 6	A0A087X2I1;H0YJS8;P62333;H0YJX2;H0YJC0;H0YJE9;H0YJT1	270	37	49	45	45	49	45	core	1.96133	4.57987	4.20015	2.47213	4.62457	13.0048
	TRIP12	thyroid hormone receptor interactor 12	Q14669-4;Q14669;Q14669-2;Q14669-3;H7C2Y1;C9JLJ5;C9JSX9;C9JLD7;G5E9G6;H7C1L9;F8W9P3	260	37	49	45	45	39	45		0.0695588	0.2622	0.207006	0.0707884	0.0353027	0.314523
	FN3KRP	fructosamine 3 kinase related protein	I3L139;I3L407;I3L3W5;I3L2G3;Q9HA64;I3L2K8	265	37	49	45	40	49	45	core	2.98137	2.18474	1.00523	1.22131	1.76303	0.872515
	NCLN	nicalin	Q969V3-2;Q969V3;K7EMW4;K7ENM2;K7EN96;K7ELZ9;K7EQ66	252	37	49	45	45	31	45		0.899223	0.516584	1.47384	1.24188	0.163609	5.76612
	EIF3H	eukaryotic translation initiation factor 3, subunit H	O15372;B3KS98;E5RH59;E5RFH0;A0A087WZK9;E5RFW7;E5RHC7;E5RGU4;E5RJT0	270	37	49	45	45	49	45	core	5.63195	5.70126	5.86709	4.23264	3.9442	6.10049
	EIF3I	eukaryotic translation initiation factor 3, subunit I	Q13347;Q5TFK1	270	37	49	45	45	49	45	core	8.34934	6.86114	5.74801	4.8638	5.45461	8.88763
	EIF3J	eukaryotic translation initiation factor 3, subunit J	O75822-2;O75822-3;H0YLP3;H0YGJ7;O75822	270	37	49	45	45	49	45	core	4.98534	4.01893	4.55902	3.56648	8.04303	6.73917
	EIF3L	eukaryotic translation initiation factor 3, subunit L	C9K0Q7;H7C3A0;Q9Y262-2;B0QY90;C9JHP4;B0QY89;H0Y7E6;Q9Y262	270	37	49	45	45	49	45	core	3.51223	4.17738	4.21818	4.1236	4.62628	7.02965
	EIF3A	eukaryotic translation initiation factor 3, subunit A	Q14152-2;Q14152	270	37	49	45	45	49	45	core	4.58691	3.09202	3.78699	2.23419	3.96037	5.66896
	EIF3B	eukaryotic translation initiation factor 3, subunit B	C9JQN7;P55884-2;P55884;C9JZG1	270	37	49	45	45	49	45	core	5.93461	5.85263	4.86886	2.27183	5.51293	8.22188
	EIF3D	eukaryotic translation initiation factor 3, subunit D	O15371;B0QYA5;B0QYA4;B0QYA7;B0QYA6;O15371-3;O15371-2;B0QYA8	265	37	49	45	45	44	45	core	2.1123	1.47116	1.73476	0.653573	1.2717	5.61711
	EIF3E	eukaryotic translation initiation factor 3, subunit E	H0YBR5;H0YAW4;E5RHS5;P60228;E5RIT4;E5RGA2;H0YBP5;E5RII3;E5RIP5;E5RJ25	270	37	49	45	45	49	45	core	3.42567	3.63858	3.24145	1.5887	2.99126	4.22557
	EIF3G	eukaryotic translation initiation factor 3, subunit G	K7EL60;K7EP16;O75821;K7ENA8;K7ER90;K7EL20;K7ENH0	270	37	49	45	45	49	45	core	7.17599	5.32916	5.37252	2.43618	7.73029	8.74236
	AP2B1	adaptor-related protein complex 2, beta 1 subunit	A0A087WXS3;P63010-3;K7EN71;A0A087X253;P63010;A0A087WYD1;K7ERB2;K7EKZ5;A0A087WZQ6;K7EJX1;A0A087WU93;P63010-2	270	37	49	45	45	49	45	core	1.45463	1.72936	1.44314	0.549119	1.91376	6.05872
	RRBP1	ribosome binding protein 1	Q9P2E9;A0A087WVV2;V9GY78;A2A2S5;Q9P2E9-2;F8W7S5;A0A087WU26;Q9P2E9-3	270	37	49	45	45	49	45	core	7.40034	2.67547	9.56671	10.9318	1.04212	53.9202
	RALY	RALY heterogeneous nuclear ribonucleoprotein	Q5QPM0;Q5QPM1;Q5QPM2;Q5QPL9;Q9UKM9;Q9UKM9-2	270	37	49	45	45	49	45	core	16.0156	16.0773	12.2894	7.75708	2.61471	6.14693
	SRRT	serrate, RNA effector molecule	H7C3A1;Q9BXP5;H7C1K0;Q9BXP5-2;Q9BXP5-3;H7C0U8;Q9BXP5-4;Q9BXP5-5	270	37	49	45	45	49	45	core	5.40104	7.42334	3.33843	1.41762	1.2875	3.15224
	DNAJB1	DnaJ (Hsp40) homolog, subfamily B, member 1	P25685-2;P25685;M0R080;M0QXK0;M0QYT3;M0QZD0;M0R1D6;M0R128	270	37	49	45	45	49	45	core	3.73838	4.46425	2.6	1.75625	5.12711	2.48169
	DIDO1	death inducer-obliterator 1	Q9BTC0-2;Q9BTC0-3;Q9BTC0-1;Q9BTC0	236	37	49	45	45	15	45		0.257671	0.287599	0.133928	0.0503902	0.0101253	0.0540039
	ARPC1B	actin related protein 2/3 complex, subunit 1B, 41kDa	C9J6C8;C9J4Z7;O15143;C9JBJ7;C9K057;C9JTT6;C9JEY1	260	37	49	45	45	39	45		20.9981	68.9215	49.1039	24.7163	1.6804	13.9038
	PHB2	prohibitin 2	Q99623;F5GY37;F5H3X6;U3KPZ5;F5GWA7;Q99623-2;J3KPX7;F5H0C5;F5H2D2	270	37	49	45	45	49	45	core	29.607	21.26	11.1068	5.45353	11.3969	18.0235
	MSH2	mutS homolog 2	E9PHA6;A0A087X078;A0A087X1E7;C9J809;V9H0B2;V9H015;P43246-2;P43246;V9H019	270	37	49	45	45	49	45	core	2.91844	0.653377	0.645234	0.837145	0.673196	0.676048
	MSH6	mutS homolog 6	A0A087WWJ1;P52701-4;C9JH55;P52701;C9J7Y7;C9J8Y8;P52701-2;P52701-3;F8W7G9;A0A087WYT6;F8WAX8;U3KQ72	267	37	49	45	45	46	45	core	2.23899	0.228599	0.235536	0.297792	0.569009	0.25404
	COPA	coatomer protein complex, subunit alpha	P53621;P53621-2	270	37	49	45	45	49	45	core	2.84063	3.53549	3.75286	2.57453	0.872661	10.2325
	GSTP1	glutathione S-transferase pi 1	P09211;A8MX94;A0A087X2E9;A0A087X243	270	37	49	45	45	49	45	core	57.2531	33.8052	96.4694	95.0417	19.556	46.6265
	ATP6V1C1	ATPase, H+ transporting, lysosomal 42kDa, V1 subunit C1	P21283;E7EV59	265	37	49	45	45	44	45	core	0.884931	0.788341	2.9528	1.46558	0.188072	1.89419
	CDKN2AIP	CDKN2A interacting protein	Q9NXV6;D6RGD2;J3KNE1	240	37	49	45	45	19	45		3.67156	8.56652	1.92799	0.664365	0.080291	0.583183
	LUC7L3	LUC7-like 3 pre-mRNA splicing factor	C9JL41;O95232-2;O95232;H0YA81;H0YBV7;H0YAR4;J3KPP4;E7EN55;D6RDI2	267	37	49	45	45	46	45	core	4.75078	4.27419	1.76549	0.954185	0.932261	2.00887
	SH3GLB1	SH3-domain GRB2-like endophilin B1	Q9Y371;A0A087WW40;Q9Y371-3;Q9Y371-2	265	37	49	45	45	44	45	core	2.32917	3.1103	2.95267	1.7182	0.943932	6.00784
	SH3GLB2	SH3-domain GRB2-like endophilin B2	F8WFB9;Q9NR46;B7ZC39;B7ZC38;H7C1Z6;Q9NR46-2;G5E9J1	260	37	49	45	35	49	45		0.805579	2.0085	0.571812	0.329224	5.76911	0.455386
	MATR3	matrin 3	A8MXP9;D6RAY2;D6RAM9;D6REM6;D6R991;D6RE02;B3KM87;P43243-2;D6RIA2;H0Y8T4;P43243;D6RBI2;D6RBK5;D6R9F3;D6RBS2;D6R8Z5;D6RB45;D6RCM3;D6REK4	270	37	49	45	45	49	45	core	154.002	134.515	76.2951	46.57	27.6044	101.849
	SFPQ	splicing factor proline/glutamine-rich	P23246;P23246-2;H0Y9U2;H0Y9K7	270	37	49	45	45	49	45	core	27.829	23.9554	15.0707	7.84186	7.20841	13.7175
	SAFB2	scaffold attachment factor B2	Q14151-2;K7EQU4;K7ERX3;Q14151	270	37	49	45	45	49	45	core	1.20636	1.56567	1.03451	0.247968	0.164331	0.543158
	UPF1	UPF1 regulator of nonsense transcripts homolog (yeast)	Q92900;Q92900-2	270	37	49	45	45	49	45	core	1.36573	1.3508	0.959286	0.905742	0.626596	2.26335
	UPF2	UPF2 regulator of nonsense transcripts homolog (yeast)	Q9HAU5-2;Q9HAU5	248	37	49	41	35	41	45		0.197356	0.212231	0.0791952	0.085154	0.056411	0.126441
	RBM8A	RNA binding motif protein 8A	Q9Y5S9-2;Q9Y5S9	270	37	49	45	45	49	45	core	18.707	29.8351	14.2945	9.89547	7.51867	7.82938
	CAST	calpastatin	D6RC54;E7EQK6;D6RGF7;E7EVY3;B7Z468;E7ES10;F8W7E0;D6RBZ8;H0Y7F0;E9PSG1;H0Y944;P20810-6;P20810-7;P20810-4;P20810-5;P20810-2;P20810-3;H0YD33;E9PDE4;P20810-8;P20810-9;E7EN75;E7EQA0;B7Z574;P20810;E9PCH5;D6RAA8;H0Y9H6;H0YA91;D6RBR1;E7ESM9;E7EQ12	270	37	49	45	45	49	45	core	4.19454	37.8546	181.192	49.0473	371.446	136.399
	VCPIP1	valosin containing protein (p97)/p47 complex interacting protein 1	Q96JH7	262	37	49	45	40	46	45	core	0.104422	0.261127	0.181324	0.0517696	0.0723431	0.0643551
	THRAP3	thyroid hormone receptor associated protein 3	Q9Y2W1	270	37	49	45	45	49	45	core	4.90836	3.41383	2.20679	1.11122	0.612308	1.92501
	WBP11	WW domain binding protein 11	Q9Y2W2;F5H5G4;F5GXS9	262	37	49	45	40	46	45	core	1.57559	1.57143	0.736071	0.191416	0.38945	0.868208
	TARDBP	TAR DNA binding protein	A0A087WV68;A0A087X260;K7EJM5;Q13148;A0A087WZC9;K7EN94;A0A087WX29;A0A087WXV3;A0A087WW61;A0A087WXQ5;A0A087WYY0;G3V162;A0A087WX67;Q13148-4;B1AKP7;K7EJ99	270	37	49	45	45	49	45	core	12.2264	10.4504	6.10502	3.10271	2.82939	5.52411
	EFHD2	EF-hand domain family, member D2	H0Y4Y4;Q96C19	270	37	49	45	45	49	45	core	15.493	38.192	49.4043	21.9815	2.1005	4.23251
	LTA4H	leukotriene A4 hydrolase	B4DEH5;P09960-4;P09960-3;P09960-2;P09960	270	37	49	45	45	49	45	core	9.15647	13.8731	30.5978	25.1331	3.85803	3.62497
	CBR1	carbonyl reductase 1	A8MTM1;P16152;P16152-2;E9PQ63	270	37	49	45	45	49	45	core	3.8274	6.03268	3.42588	1.52095	1.52776	11.1795
	ANXA1	annexin A1	Q5T3N1;P04083;Q5T3N0	270	37	49	45	45	49	45	core	30.6206	76.8998	110.579	139.789	7.79058	55.9592
	ANXA5	annexin A5	D6RBL5;D6RBE9;D6RCN3;E9PHT9;P08758	270	37	49	45	45	49	45	core	16.4881	35.516	85.5127	24.8582	2.7159	88.3886
	ANXA4	annexin A4	P09525;P09525-2;Q6P452	265	37	49	45	45	44	45	core	8.37509	6.14346	14.7853	20.2691	0.588282	5.5099
	ANXA7	annexin A7	P20073-2;P20073	270	37	49	45	45	49	45	core	4.64588	8.42681	6.41929	4.49707	3.78645	5.15481
	ANXA6	annexin A6	E5RFF0;E7EMC6;P08133-2;H0YC77;P08133;E5RK69;E5RI05;E5RJF5;E5RK63;E5RJR0;E5RIU8	270	37	49	45	45	49	45	core	13.5502	147.459	84.9361	68.317	0.979454	41.7936
	MCM7	minichromosome maintenance complex component 7	P33993;P33993-2;P33993-3;C9J8M6	270	37	49	45	45	49	45	core	12.8129	0.246275	1.37936	3.22617	5.37717	1.45867
	MCM3	minichromosome maintenance complex component 3	P25205;Q7Z6P5;J3KQ69;P25205-2	270	37	49	45	45	49	45	core	14.2146	0.477216	1.85275	5.81666	5.01928	1.65796
	M6PR	mannose-6-phosphate receptor (cation dependent)	F5H4U1;H0YGE9;F5H883;P20645;F5GXE0;F5GX30;F5GXU0;H0YF90;H0YGT2	255	37	49	45	45	34	45		10.2486	8.15403	10.6353	4.10884	0.451131	5.13525
	CPT2	carnitine palmitoyltransferase 2	P23786	240	37	49	45	45	19	45		0.801458	0.571491	1.23779	0.908717	0.0502016	1.02184
	PYGB	phosphorylase, glycogen; brain	H0Y4Z6;P11216	262	37	49	45	45	41	45		0.85654	4.05464	1.92782	0.766219	0.298583	11.8163
	PFAS	phosphoribosylformylglycinamidine synthase	J3QSH6;J3QSG0;H0YGH1;O15067;J3KT98	270	37	49	45	45	49	45	core	2.83946	0.525359	0.678872	0.297707	0.842387	0.704521
	DDX3X	DEAD (Asp-Glu-Ala-Asp) box helicase 3, X-linked	O00571-2;O00571;B4DLA0;A0A087WVZ1;A0A087WX09	265	37	49	45	45	44	45	core	3.00906	2.41607	3.20546	1.82537	4.65075	6.50758
	SOD1	superoxide dismutase 1, soluble	H7BYH4;P00441	270	37	49	45	45	49	45	core	126.587	191.165	50.4947	29.9669	221.445	43.5992
	RANGAP1	Ran GTPase activating protein 1	H0Y4Q3;P46060;B0QYT6;B0QYT4;B0QYT5	270	37	49	45	45	49	45	core	4.16664	4.1603	3.18923	1.62801	6.36289	6.25471
	NIT2	nitrilase family, member 2	Q9NQR4;F8WF70;H7C579	260	37	49	45	45	39	45		3.1555	2.3712	3.84023	7.59002	0.397001	3.46889
	FOXK1	forkhead box K1	P85037;P85037-2	193	37	49	40	22		45		0.910914	0.786866	0.289631	0.107906		0.505933
	FAF2	Fas associated factor family member 2	Q96CS3	247	37	49	45	30	41	45		0.802826	0.345449	0.382223	0.194705	0.1581	3.13916
	PGM1	phosphoglucomutase 1	P36871-2;P36871-3;P36871	256	37	49	45	45	35	45		3.36833	4.86256	6.64564	7.39406	0.224638	8.2198
	PGM2	phosphoglucomutase 2	E7ENQ8;Q96G03-2;Q96G03;H0Y921;E9PD70	270	37	49	45	45	49	45	core	2.93452	11.5103	6.05268	4.65049	2.20081	1.44866
	SART3	squamous cell carcinoma antigen recognized by T cells 3	B7ZKM0;F8W667;H0YHU8;Q15020;F8VV04;Q15020-2;Q15020-3;F8VVK9;F8VZM2	267	37	49	45	45	46	45	core	33.3148	74.3554	24.0657	12.9128	7.17032	21.9828
	SART1	squamous cell carcinoma antigen recognized by T cells 1	E9PQI8;O43290	264	37	49	45	42	46	45	core	1.85772	1.41842	1.1979	0.367112	0.348639	1.04881
	NUP153	nucleoporin 153kDa	P49790;P49790-2;P49790-3	240	37	49	45	32	32	45		0.82214	0.637907	0.264788	0.0503398	0.0736279	0.514592
	NUP155	nucleoporin 155kDa	E9PF10;O75694;O75694-2	254	37	49	45	45	33	45		0.382583	0.542098	0.364738	0.19592	0.0686428	1.58108
	RPL35A	ribosomal protein L35a	C9K025;F8WB72;F8WBS5;P18077	270	37	49	45	45	49	45	core	47.7196	37.5743	23.0414	14.9494	40.4425	39.6196
	GPKOW	G patch domain and KOW motifs	Q92917	240	37	49	45	22	42	45		0.470948	0.309253	0.208248	0.0583517	0.147495	0.307611
	GCN1L1	GCN1 eIF2 alpha kinase activator homolog	Q92616	270	37	49	45	45	49	45	core	0.296772	0.363959	0.325199	0.258796	0.186424	2.30836
	MAPK1	mitogen-activated protein kinase 1	P28482-2;P28482	270	37	49	45	45	49	45	core	2.72713	6.09987	7.26734	5.39617	1.99791	6.20804
	PPP1R12A	protein phosphatase 1, regulatory subunit 12A	O14974;F8VZN8;H0YIM2;H0YIS3;H0YIS4;H0YHI8;O14974-5;O14974-4;O14974-3;O14974-2;H0YIL7;F8VW28;H0YHL8	270	37	49	45	45	49	45	core	1.20496	2.94383	1.45878	0.977161	0.204139	4.29424
	PITPNB	phosphatidylinositol transfer protein, beta	P48739;P48739-2;P48739-3;B3KYB7;B3KYB6	267	37	49	45	42	49	45	core	2.19236	4.40773	2.51301	1.42864	1.31374	3.32336
	BCAP31	B-cell receptor-associated protein 31	C9JSP1;C9JQ75;P51572-2;C9JMD7;C9J0M4;P51572;C9JM14	270	37	49	45	45	49	45	core	25.554	28.6757	20.3288	18.0366	2.57447	28.9592
	VPS35	VPS35 retromer complex component	I3L4P4;I3L4S0;Q96QK1	270	37	49	45	45	49	45	core	1.94946	2.76383	5.87405	4.19086	1.80863	4.84277
	METTL3	methyltransferase like 3	B4DTN4;H0YFV6;F5H6D8;Q86U44;Q86U44-2;B4E349	212	37	49	41	20	20	45		0.830609	0.514669	0.211178	0.0857114	0.0345881	0.308286
	HCFC1	host cell factor C1	H7C1C4;P51610;A6NEM2;P51610-2;P51610-3;P51610-4	270	37	49	45	45	49	45	core	2.21019	2.98531	1.47343	0.518821	0.507562	0.523013
	MYO18A	myosin XVIIIA	Q92614-2;Q92614-3;Q92614-5;Q92614-4;Q92614;H0YEV9	270	37	49	45	45	49	45	core	4.5411	1.27714	1.0731	1.98901	0.188845	0.167744
	PPP1R18	protein phosphatase 1, regulatory subunit 18	Q6NYC8;Q6NYC8-2	221	37	49	45	45		45		1.08687	3.88467	2.15617	0.26503		3.17745
	SMC3	structural maintenance of chromosomes 3	Q9UQE7	270	37	49	45	45	49	45	core	3.35551	3.39216	2.53159	2.26353	1.08729	0.699459
	GRIPAP1	GRIP1 associated protein 1	Q4V328-3;Q4V328-2;Q4V328-4;Q4V328;A0A087WXA6;A0A075B793;A0A087WT45;A0A087WW92;A0A087WV84;A0A087WZF5	267	37	49	45	45	46	45	core	0.495524	0.435327	0.828033	0.507945	0.212557	0.275742
	LASP1	LIM and SH3 protein 1	C9J9W2;Q14847-2;Q14847-3;F6S2S5;Q14847;J3KSN1;K7ESD6	270	37	49	45	45	49	45	core	18.5373	61.2555	35.1013	15.8712	6.72328	27.4509
	HYOU1	hypoxia up-regulated 1	K7EQK2;J3QQH7;E9PJ21;A0A087X054;A0A087WWI4;Q9Y4L1-2;J3QLE9;J3KTF1;Q9Y4L1;Q9BST8;J3QL06;A0A087X214;A0A087WW13	270	37	49	45	45	49	45	core	5.76697	3.02853	6.47487	6.86989	1.74299	20.443
	EEFSEC	eukaryotic elongation factor, selenocysteine-tRNA-specific	P57772;C9J8T0	250	37	49	45	30	44	45		0.983223	0.736593	0.946337	0.126143	0.184834	0.271832
	ERAP1	endoplasmic reticulum aminopeptidase 1	Q9NZ08-2;Q9NZ08;H0Y9X5;D6RAL9	254	37	49	45	45	33	45		1.78832	3.49146	3.14474	2.46615	0.0979361	2.69325
	FAM129A	family with sequence similarity 129, member A	H0Y7M9;Q9BZQ8	221	37	49	45	45		45		0.739163	1.56432	2.71158	2.11333		0.35222
	BUB3	BUB3 mitotic checkpoint protein	J3QSX4;O43684-2;O43684;J3QT28	270	37	49	45	45	49	45	core	17.1672	14.9548	9.95956	4.78297	3.31033	4.87062
	PRPF40A	PRP40 pre-mRNA processing factor 40 homolog A	O75400;O75400-2;O75400-3;H0YG38;F5H578;H7C2N3	265	37	49	45	45	44	45	core	1.4102	2.02298	1.28352	1.07863	0.430468	1.44383
	AIM1	absent in melanoma 1	Q9Y4K1;Q9Y4K1-2;Q96QW7	226	37	49	45	40	10	45		0.155642	0.198995	0.436383	0.043025	0.00531374	0.348692
	EEF1G	eukaryotic translation elongation factor 1 gamma	P26641;P26641-2	270	37	49	45	45	49	45	core	20.214	14.0884	17.4554	20.3067	24.496	37.2514
	IQGAP1	IQ motif containing GTPase activating protein 1	A0A087X225;P46940;H0YLE8;A0A087WWP1	265	37	49	45	45	44	45	core	1.34989	11.445	19.489	5.74446	0.200285	17.4097
	DYNC1H1	dynein, cytoplasmic 1, heavy chain 1	H0YJ21;Q14204	270	37	49	45	45	49	45	core	1.46011	3.53068	2.41924	1.06726	0.874777	7.88522
	CALD1	caldesmon 1	Q05682-6;Q05682-5;Q05682-4;Q05682-3;Q05682-2;E7EX44;E9PGZ1;C9J813;Q05682;C9JEK3	235	37	49	45	10	49	45		0.693759	0.783096	1.12115	0.0320742	1.35341	40.9375
	CSTF2	cleavage stimulation factor, 3' pre-RNA, subunit 2, 64kDa	E7EWR4;E9PID8;P33240;P33240-2	235	37	49	45	45	14	45		0.727348	1.31042	1.07976	0.584473	0.0803492	1.13691
	C1orf123	chromosome 1 open reading frame 123	Q9NWV4;B1ARP7	265	37	49	45	45	44	45	core	8.18189	8.75371	8.8088	9.01207	4.15363	6.91361
	PCCB	propionyl CoA carboxylase, beta polypeptide	P05166-2;P05166;E7EX59;E7ETT1;C9JQS9;E7EUY3;F8WBI9;E9PDR0;E9PEC3;E7ENC1;E7ETT4;C9JVY9;C9JVW9;H7C5C9;C9JAW3	216	37	49	37	15	33	45		1.57486	0.529271	0.253224	0.0538477	0.127454	0.96072
	TOR1AIP1	torsin A interacting protein 1	J3KN66;H0YDU3;H0Y4R4;Q5JTV8;H0YD16;Q5JTV8-3;Q5JTV8-2	270	37	49	45	45	49	45	core	4.89525	9.96327	8.02435	5.59129	0.405465	3.18257
	RPS23	ribosomal protein S23	P62266;D6RIX0;D6RDJ2;D6R9I7;D6RD47	270	37	49	45	45	49	45	core	35.4528	22.8225	27.5254	29.0209	44.6926	44.481
	RPS20	ribosomal protein S20	E5RIP1;P60866-2;P60866;E5RJX2;G3XAN0	270	37	49	45	45	49	45	core	43.6566	54.007	38.767	26.5522	56.6141	48.1847
	RPS21	ribosomal protein S21	Q8WVC2;Q9BYK1;P63220	265	37	49	45	40	49	45	core	59.9355	28.4043	13.2977	9.09918	25.7008	14.6141
	RPS28	ribosomal protein S28	P62857	270	37	49	45	45	49	45	core	113.257	76.8054	62.6598	19.6778	58.2897	49.1417
	ATRX	alpha thalassemia/mental retardation syndrome X-linked	P46100-2;P46100-3;P46100-4;P46100-5;P46100;H0Y3T0	195	37	49	45	14	5	45		0.142152	0.11467	0.0433597	0.0073321	0.000799981	0.0632463
	PREP	prolyl endopeptidase	P48147	270	37	49	45	45	49	45	core	1.52975	2.06786	2.69485	1.74847	0.448803	2.01354
	AIMP1	aminoacyl tRNA synthetase complex-interacting multifunctional protein 1	Q12904-2;D6R937;Q12904	270	37	49	45	45	49	45	core	3.16669	2.963	3.78792	2.80947	1.71855	8.79288
	MDH2	malate dehydrogenase 2, NAD (mitochondrial)	P40926-2;G3XAL0;P40926	270	37	49	45	45	49	45	core	66.7025	78.6923	49.5969	30.3761	16.0491	55.3788
	MDH1	malate dehydrogenase 1, NAD (soluble)	P40925-3;P40925-2;B8ZZ51;P40925;C9JF79;C9JRL4;B9A041;C9JLV6	270	37	49	45	45	49	45	core	40.2451	71.0633	38.1466	22.4619	27.3606	23.3972
	SOD2	superoxide dismutase 2, mitochondrial	P04179-4;G5E9P6;P04179;G8JLJ2;F5GYZ5;P04179-2;P04179-3;F5GXZ9;F5H3C5;F5H4R2	259	37	49	45	42	41	45		9.50247	21.7909	9.52056	1.41237	1.36213	14.1928
	NBAS	neuroblastoma amplified sequence	H7C007;H0Y5G7;A2RRP1-2;A2RRP1;H7BZR3;H7BZU5;C9JCM7;H7C1Y9;H7C1U4	262	37	49	45	45	41	45		0.0519144	0.0587991	0.0603928	0.0518406	0.0311428	0.388224
	PPP6R3	protein phosphatase 6, regulatory subunit 3	H0YEN2;E9PKF6;Q5H9R7-3;Q5H9R7-2;Q5H9R7-5;Q5H9R7-4;Q5H9R7-6;H7BXH2;Q5H9R7;H0YEV0;E9PQP7;E9PKG4;E9PK08;E9PNN8;H0YDW1;E9PJD8	267	37	49	42	45	49	45	core	0.346131	0.291942	0.467571	0.141235	0.400661	0.499763
	PICALM	phosphatidylinositol binding clathrin assembly protein	E9PKP6;E9PK13;E9PI56;H0YCY1;H0YEF7;Q13492-3;Q13492-2;Q13492-5;Q13492-4;E9PJT1;H0YEH1;E9PLJ8;Q13492;H0YE97;H0YD48;H0YEY8	262	37	49	45	37	49	45		0.937895	0.779989	3.54243	0.343787	5.33742	8.58465
	METAP1	methionyl aminopeptidase 1	H0Y9L0;H0Y955;P53582;D6RF24;H0Y903;H0YAI3	253	37	49	45	42	35	45		1.95351	2.18184	1.22239	1.44757	0.31314	1.62247
	SRP14	signal recognition particle 14kDa (homologous Alu RNA binding protein)	H0YLA2;H0YLW0;P37108	270	37	49	45	45	49	45	core	20.1565	32.1687	16.4701	18.2016	9.69711	17.1555
	NPEPPS	aminopeptidase puromycin sensitive	H0YDG0;P55786;P55786-2;E9PLK3;H0YCQ5;E9PP11	270	37	49	45	45	49	45	core	0.762798	1.30104	1.0949	1.27472	0.571363	2.97793
	RAB7A	RAB7A, member RAS oncogene family	P51149;C9J4S4;C9J8S3;C9J592;C9IZZ0;C9J7D1;C9J4V0	270	37	49	45	45	49	45	core	19.6242	17.6328	40.6211	38.9092	11.3875	29.7404
	HADH	hydroxyacyl-CoA dehydrogenase	Q16836;Q16836-2;Q16836-3;E9PF18	270	37	49	45	45	49	45	core	17.0992	12.6307	10.2811	8.29397	9.37958	7.55677
	HNRNPH1	heterogeneous nuclear ribonucleoprotein H1 (H)	P31943;D6RAM1;D6RDL0;E7EN40;D6RF17;H0YBG7;D6RJ04;D6RIH9;E7EQJ0;D6R9T0;D6RIU0;E9PCY7;H0YBD7;G8JLB6;H0YB39;D6RFM3;D6RDU3;D6RBM0;D6RIT2;E5RGH4;D6R9D3;H0YAQ2;E5RGV0	267	37	49	45	45	46	45	core	40.4593	20.0764	16.3063	8.09895	10.8229	14.3714
	HNRNPH3	heterogeneous nuclear ribonucleoprotein H3 (2H9)	P31942;P31942-2;P31942-3;P31942-4;P31942-5;P31942-6	270	37	49	45	45	49	45	core	17.266	15.8622	11.8575	3.9542	9.04939	13.7237
	RBM17	RNA binding motif protein 17	Q96I25;Q5W012;Q5W010;Q5W011;H0Y6J6	270	37	49	45	45	49	45	core	2.32241	1.36857	0.921997	0.467354	0.394421	0.758945
	HNRNPUL1	heterogeneous nuclear ribonucleoprotein U-like 1	M0R0K8;M0QYZ0;M0R203;M0QYI8;Q9BUJ2;B7Z4B8;M0QYM5;Q9BUJ2-2;Q9BUJ2-3;M0R3F1;M0QZV6;Q9BUJ2-4;Q9BUJ2-5;M0R247;A0A087X1I2	267	37	49	45	45	46	45	core	2.63047	3.96926	2.11809	1.35713	0.379084	2.14694
	STOML2	stomatin (EPB72)-like 2	F2Z2I8;A0A087WYB4;Q9UJZ1-2;Q9UJZ1	270	37	49	45	45	49	45	core	4.58154	2.40012	2.28044	1.84367	4.64606	6.98603
	TXN	thioredoxin	P10599;P10599-2	270	37	49	45	45	49	45	core	84.0244	42.7358	85.2382	94.4832	93.5913	55.4048
	WDR3	WD repeat domain 3	Q9UNX4	193	37	49	30	22	10	45		0.564332	0.31586	0.0401437	0.0287445	0.0143475	0.28793
	DIAPH1	diaphanous-related formin 1	E7ERW8;E9PEZ3;E7EMV0;O60610-3;O60610-2;H9KV28;E9PHQ0;B4E2I7;O60610;E5RJ79	270	37	49	45	45	49	45	core	10.889	127.41	106.747	15.0498	12.2106	8.12521
	UROD	uroporphyrinogen decarboxylase	H0Y5R6;P06132;Q5T446	270	37	49	45	45	49	45	core	5.54279	0.995156	2.20405	2.18446	20.1084	2.95416
	SERPINE2	serpin peptidase inhibitor, clade E (nexin, plasminogen activator inhibitor type 1), member 2	P07093-2;P07093-3;C9JN98;P07093	213	37	49	40	3	39	45		1.88731	0.866904	0.861765	0.0079586	0.572409	14.6111
	RPRD2	regulation of nuclear pre-mRNA domain containing 2	Q5VT52;Q5VT52-4;Q5VT52-5;Q5VT52-2;Q5VT52-3	217	37	49	45	31	10	45		0.338605	0.237924	0.16279	0.0361888	0.00469932	0.104028
	MCCC2	methylcrotonoyl-CoA carboxylase 2 (beta)	D6R9R1;D6RD67;Q9HCC0-2;Q9HCC0;D6RDF7	259	37	49	45	42	41	45		2.34603	1.10525	0.695236	0.34158	0.190917	1.15812
	MCCC1	methylcrotonoyl-CoA carboxylase 1 (alpha)	Q96RQ3;G5E9X5;E9PG35;F5GYT8;E9PHF7	196	37	49	42	13	10	45		0.682159	0.511118	0.171382	0.047567	0.0222621	0.272649
	FH	fumarate hydratase	P07954;P07954-2	270	37	49	45	45	49	45	core	8.17287	8.23541	10.4658	3.72514	9.64289	14.9636
	NDUFV3	NADH dehydrogenase (ubiquinone) flavoprotein 3, 10kDa	P56181-2;P56181	262	37	49	45	45	41	45		1.74601	1.33923	1.96661	0.619431	0.541835	2.51582
	PSMD6	proteasome 26S subunit, non-ATPase 6	C9J0E9;Q15008-2;Q15008-3;C9J7B7;Q15008-4;Q15008;H7C531	270	37	49	45	45	49	45	core	2.24377	2.4432	2.84113	1.9041	2.99543	6.8443
	EPS15	epidermal growth factor receptor pathway substrate 15	P42566;P42566-2;B1AUU8;S4R3U1	270	37	49	45	45	49	45	core	0.99459	0.918783	1.38435	0.992436	1.23882	0.767286
	HSD17B4	hydroxysteroid (17-beta) dehydrogenase 4	P51659-3;P51659-2;E7EPL9;G5E9S2;E7ET17;E7EWE5;P51659;E7ER27	270	37	49	45	45	49	45	core	4.17883	1.17153	4.91773	2.49803	2.86528	9.24922
	KPNB1	karyopherin (importin) beta 1	J3KTM9;J3QR48;Q14974-2;Q14974;J3QRG4;J3QKQ5;J3KS06	270	37	49	45	45	49	45	core	4.93537	6.17509	5.56756	7.79461	6.16585	19.1739
	HGS	hepatocyte growth factor-regulated tyrosine kinase substrate	O14964-2;I3L165;I3L2H4;O14964;I3L1P5;I3L1E3	265	37	49	45	45	44	45	core	0.7317	1.0812	1.44877	0.736179	1.00173	3.07787
	HUWE1	HECT, UBA and WWE domain containing 1, E3 ubiquitin protein ligase	H0Y659;Q7Z6Z7;Q5H963;Q7Z6Z7-2;Q7Z6Z7-3;A0A087X146;A0A087X1S3	270	37	49	45	45	49	45	core	0.788915	0.886275	0.681849	0.166376	0.303681	1.77291
	NUDT21	nudix (nucleoside diphosphate linked moiety X)-type motif 21	H3BV41;H3BND3;O43809	270	37	49	45	45	49	45	core	8.53881	7.07281	5.68923	4.88266	2.35223	5.44418
	PEBP1	phosphatidylethanolamine binding protein 1	P30086	270	37	49	45	45	49	45	core	77.4439	84.1497	33.1864	38.6897	28.1072	23.1561
	CNOT1	CCR4-NOT transcription complex, subunit 1	H3BR89;A5YKK6-2;A5YKK6-3;A5YKK6-4;H3BNB1;H3BMH0;A5YKK6;H3BVC9;H3BMZ2;B5MDN3;H3BT18;H3BU44;H3BTH2	270	37	49	45	45	49	45	core	0.209555	0.267363	0.224484	0.181013	0.0779471	0.338473
	RNMT	RNA (guanine-7-) methyltransferase	O43148;O43148-2;K7EP06;K7EPP5	259	37	49	45	45	38	45		0.747632	1.10569	0.519228	0.300101	0.105669	0.753027
	DDAH2	dimethylarginine dimethylaminohydrolase 2	Q5SRR8;O95865;Q5SSV3	208	37	49	42	31	4	45		82.6808	12.8214	8.11966	2.729	0.166006	15.7753
	CSK	c-src tyrosine kinase	P41240;H3BU69;H3BUM9;H3BN15	262	37	49	45	45	41	45		2.31088	9.81735	5.76724	1.16633	0.301806	1.66366
	CD74	CD74 molecule, major histocompatibility complex, class II invariant chain	E7ESL3;E7EQJ3;P04233-3;H0YBZ8;H0YBZ2;P04233;P04233-2;E7ER71	193	37	49	45	17		45		7.20865	8.67036	16.2751	0.948342		1.85081
	RFC4	replication factor C (activator 1) 4, 37kDa	C9JZI1;P35249;F8WE44;C9JGY5;C9J8M3;C9JXZ7;C9JW34;P35249-2;C9JTT7;H7C1P0	265	37	49	40	45	49	45	core	0.681941	0.446058	0.477811	0.939146	0.646378	0.65535
	RFC2	replication factor C (activator 1) 2, 40kDa	F8WC37;H7C5A0;P35250;P35250-2;H7C5P1;H7C5Q7;H7C5S7;H7C5G4;A0A087WVY3;H7C5P4;H7C596	223	37	49	45	22	25	45		3.32126	0.820117	0.465483	0.19062	0.469243	0.672085
	CBX5	chromobox homolog 5	F8VNY3;P45973	267	37	49	45	45	46	45	core	12.2788	6.40707	3.24797	4.46381	3.91412	3.65729
	CBX3	chromobox homolog 3	S4R2Y4;C9JMM0;B8ZZ43;Q13185	270	37	49	45	45	49	45	core	47.9645	30.6971	27.9828	30.7037	24.8318	13.0862
	RAB10	RAB10, member RAS oncogene family	P61026	270	37	49	45	45	49	45	core	7.53365	9.96494	20.4849	15.2214	10.4106	15.8861
	SRP72	signal recognition particle 72kDa	O76094;O76094-2;R4GNC1;D6RDY6	270	37	49	45	45	49	45	core	1.29413	1.55589	1.38333	1.37415	0.640556	3.56886
	PFKP	phosphofructokinase, platelet	V9GY25;B1APP6;Q01813-2;Q01813;B1APP8;H0Y757;V9GYV7;H0Y3Y3;Q5VSR5	230	37	49	45	30	24	45		2.1665	3.74851	1.54236	0.225811	0.169088	14.5717
	PFKL	phosphofructokinase, liver	P17858;P17858-2	270	37	49	45	45	49	45	core	2.79816	4.23637	4.77208	3.67169	2.60647	4.57471
	LSM6	LSM6 homolog, U6 small nuclear RNA and mRNA degradation associated	P62312	262	37	49	45	45	41	45		4.36396	17.7754	8.24987	10.9494	1.68894	4.15985
	NSFL1C	NSFL1 (p97) cofactor (p47)	Q9UNZ2-4;Q9UNZ2-5;Q9UNZ2-6;F2Z2K0;R4GMY2;Q9UNZ2;R4GNE6;G3V4V8	270	37	49	45	45	49	45	core	7.72797	7.32616	3.12914	3.28605	9.92136	3.76883
	LAS1L	LAS1-like, ribosome biogenesis factor	Q9Y4W2;Q9Y4W2-4;Q9Y4W2-3;Q9Y4W2-2	182	37	49	25	26		45		0.331139	0.268679	0.0329514	0.0745145		0.392557
	SLC25A24	solute carrier family 25 (mitochondrial carrier; phosphate carrier), member 24	H3BMI3;Q6NUK1-2;Q6NUK1;J3KN42	221	37	49	45	45		45		0.943524	3.89308	4.39458	2.07613		3.24535
	COPB1	coatomer protein complex, subunit beta 1	E9PP73;P53618;E9PP63;E9PKQ1	270	37	49	45	45	49	45	core	1.73699	2.29845	2.66057	2.03125	0.375963	8.96361
	COPB2	coatomer protein complex, subunit beta 2 (beta prime)	P35606-2;P35606;D6R997;H0YAC7;D6RCL6;D6RBT6;H0Y938;D6RBZ7;D6RBG7	270	37	49	45	45	49	45	core	2.30756	3.32359	4.08688	3.18014	1.15705	11.4519
	PGK1	phosphoglycerate kinase 1	P00558;P00558-2	270	37	49	45	45	49	45	core	59.612	103.667	102.716	63.6057	27.6595	56.8881
	DOCK10	dedicator of cytokinesis 10	Q96BY6;Q96BY6-3;Q96BY6-2;F8WE73;H0YFC5	221	37	49	45	45		45		0.0556527	0.862371	0.199404	0.0335213		0.440949
	MARCKSL1	MARCKS-like 1	P49006	154	37	49	15	8		45		12.6628	8.03609	0.383743	0.16917		7.38404
	BOD1L1	biorientation of chromosomes in cell division 1-like 1	Q8NFC6	236	37	49	42	45	18	45		0.231814	0.216287	0.25016	0.0511047	0.00412782	0.0888672
	GPD2	glycerol-3-phosphate dehydrogenase 2 (mitochondrial)	P43304-2;P43304;F5GYK7	257	37	49	45	45	36	45		1.17635	0.818788	2.34418	1.59442	0.255734	3.81272
	SON	SON DNA binding protein	H7C1M2;J3QSZ5;P18583;P18583-10;P18583-8;P18583-9;H7C2G8;P18583-2;P18583-3;P18583-4;P18583-5;P18583-6;P18583-7	267	37	49	45	45	46	45	core	1.35157	1.03352	0.61609	0.556468	0.153674	0.687455
	NIPBL	Nipped-B homolog (Drosophila)	Q6KC79;Q6KC79-2;Q6KC79-3	232	37	49	45	41	15	45		0.176638	0.138856	0.193942	0.10014	0.0073069	0.0243029
	GAK	cyclin G associated kinase	H0Y8H5;O14976-2;O14976;A0A087X1U9;D6RE78;D6RAW3;D6RF16;D6RAQ7	262	37	49	45	45	41	45		0.669532	0.814591	1.05411	0.319026	0.105348	0.359406
	CKAP5	cytoskeleton associated protein 5	Q14008;E9PQH5;H0YDX5;Q14008-3;Q14008-2;H0YCF6;H0YEK7	270	37	49	45	45	49	45	core	0.332446	0.659361	0.397884	0.369541	0.709381	2.12993
	UGP2	UDP-glucose pyrophosphorylase 2	C9JUW1;C9JQU9;E7EUC7;C9JTZ5;Q16851;A0A087WYS1;C9JWG0;Q16851-2;C9JVG3;C9JNZ1;C9J3M0;F8WC70;F2Z3H1;F2Z3P4;C9J6Q0	270	37	49	45	45	49	45	core	4.40508	9.99267	8.26096	12.5844	1.92821	14.4111
	PCMT1	protein-L-isoaspartate (D-aspartate) O-methyltransferase	C9J0F2;P22061;H7BY58;F8WDT3;P22061-2;F6S8N6;F8WAX2;F8WAV5;H7C4X2	270	37	49	45	45	49	45	core	11.5619	13.6951	21.2962	9.58222	22.3241	10.4232
	THBS1	thrombospondin 1	P07996-2;A8MZG1;P07996	270	37	49	45	45	49	45	core	4.25475	6.20104	10.9406	1.86724	5.27492	11.7293
	DSTN	destrin (actin depolymerizing factor)	P60981;F6RFD5;P60981-2	257	37	49	45	45	36	45		3.58681	8.70473	2.44555	1.6355	0.804386	25.3541
	C14orf166	chromosome 14 open reading frame 166	G3V4C6;H0YJB9;Q9Y224;G3V4E7	265	37	49	45	45	44	45	core	2.30398	4.67148	1.87926	1.37795	0.604458	9.34793
	ASMTL	acetylserotonin O-methyltransferase-like	O95671-2;O95671-3;O95671	225	37	49	42	34	18	45		0.788871	0.399004	0.331913	0.152515	0.0391722	0.715159
	BUD31	BUD31 homolog	P41223-2;P41223;C9JNV2;C9JCD9;F8WCN7	251	37	49	42	45	33	45		0.899427	1.64266	0.872075	0.85846	0.551215	1.58768
	HNRNPR	heterogeneous nuclear ribonucleoprotein R	B4DT28;O43390-4;O43390-3;O43390-2;O43390	270	37	49	45	45	49	45	core	11.7648	10.4317	9.49732	7.79583	5.18247	9.81139
	HNRNPU	heterogeneous nuclear ribonucleoprotein U (scaffold attachment factor A)	Q5RI18;Q00839;Q00839-2	270	37	49	45	45	49	45	core	53.9555	61.0536	39.7257	19.6123	17.0411	24.3434
	HNRNPK	heterogeneous nuclear ribonucleoprotein K	Q5T6W5;P61978-2;P61978-3;Q5T6W1;P61978;S4R359;S4R457;Q5T6W2	270	37	49	45	45	49	45	core	1357.55	859.202	676.479	467.194	343.34	368.369
	HNRNPL	heterogeneous nuclear ribonucleoprotein L	M0QYT0;P14866-2;B4DVF8;M0QXS5;M0R1W6;P14866;M0QYL7;M0R076	270	37	49	45	45	49	45	core	63.1843	49.0941	33.5331	27.3766	14.512	40.1384
	HNRNPM	heterogeneous nuclear ribonucleoprotein M	M0R0Y6;M0R2T0;M0R0N3;M0QYL3;M0QZM1;M0QYQ7;A0A087X0X3;M0QY96;P52272-2;M0R2I7;P52272;M0R019	270	37	49	45	45	49	45	core	32.9334	23.7524	16.8975	8.77289	7.95919	15.1964
	HNRNPC	heterogeneous nuclear ribonucleoprotein C (C1/C2)	P07910-3;G3V576;G3V4C1;G3V5V7;G3V575;B4DY08;P07910-2;G3V4W0;P07910-4;G3V5X6;G3V3K6;G3V2Q1;G3V555;P07910;G3V251;G3V2D6;B4DSU6;G3V4M8	270	37	49	45	45	49	45	core	66.7277	64.4639	38.7279	26.7999	30.9792	27.7587
	HNRNPF	heterogeneous nuclear ribonucleoprotein F	P52597	270	37	49	45	45	49	45	core	12.1694	13.9274	8.55495	5.72922	5.57459	10.2058
	GLUD1	glutamate dehydrogenase 1	P00367-3;P00367-2;P00367	257	37	49	45	45	36	45		14.1219	22.8453	8.84181	2.81086	0.619436	7.44692
	RAB35	RAB35, member RAS oncogene family	Q15286;F5H157;Q15286-2;F5H7F8	261	37	49	45	45	40	45		1.03499	2.9827	3.7972	2.75091	1.21831	3.4029
	SRP54	signal recognition particle 54kDa	P61011;P61011-2;G3V4F7;G3V480	262	37	49	45	45	41	45		0.600731	1.10495	0.901608	0.883926	0.271348	4.98342
	CLASP2	cytoplasmic linker associated protein 2	O75122;E3W994;B2RTR1;E7EW49;H7C4M5;H7C4X8;E7ERI8;J3KR49;E7ENG2;O75122-2;B3KR06	215	37	49	45	30	9	45		6.4829	5.13348	7.11884	1.15723	0.480133	5.41802
	PDIA6	protein disulfide isomerase family A, member 6	Q15084;Q15084-4;Q15084-5;Q15084-2;Q15084-3	270	37	49	45	45	49	45	core	14.9185	8.09134	26.0958	38.3144	7.80191	48.7546
	PDIA4	protein disulfide isomerase family A, member 4	C9JMN9;P13667	270	37	49	45	45	49	45	core	12.7589	8.77594	17.0194	18.303	3.16879	33.8297
	PDIA3	protein disulfide isomerase family A, member 3	H7BZJ3;P30101	270	37	49	45	45	49	45	core	141.213	85.5506	148.601	144.442	42.7252	157.406
	AARS	alanyl-tRNA synthetase	H3BPK7;P49588	270	37	49	45	45	49	45	core	3.5305	2.56477	1.77111	2.53368	3.77105	8.60639
	PDCD6IP	programmed cell death 6 interacting protein	Q8WUM4-2;Q8WUM4;F8WDK9;C9IZF9;F8WEQ7;F8WBR8	270	37	49	45	45	49	45	core	6.12308	8.5312	8.38176	8.97114	3.98373	8.4836
	HIST1H4A	histone cluster 1, H4a	P62805	270	37	49	45	45	49	45	core	417.342	1598.66	927.283	566.833	910.6	253.183
	HSPA5	heat shock 70kDa protein 5 (glucose-regulated protein, 78kDa)	P11021	270	37	49	45	45	49	45	core	51.7939	30.9167	57.7095	87.6495	22.4351	107.146
	HSPA4	heat shock 70kDa protein 4	P34932-2;A0A087WYC1;A0A087WTS8;P34932	270	37	49	45	45	49	45	core	5.78394	6.51682	5.90408	4.19224	4.81076	13.1382
	HSPA9	heat shock 70kDa protein 9 (mortalin)	H0Y8S0;P38646;H0YBG6;D6RA73;D6RJI2	270	37	49	45	45	49	45	core	34.0785	35.4177	20.2798	10.7198	15.8982	37.0574
	HSPA8	heat shock 70kDa protein 8	P11142-2;E9PKE3;E9PLF4;E9PNE6;E9PN89;E9PPY6;E9PI65;E9PQK7;E9PK54;E9PM13;P11142;E9PS65;A8K7Q2;E9PN25;E9PQQ4	270	37	49	45	45	49	45	core	93.5201	98.1515	88.045	87.0482	87.7726	102.124
	HNRNPDL	heterogeneous nuclear ribonucleoprotein D-like	O14979;O14979-2;O14979-3;A0A087WUK2	267	37	49	45	45	46	45	core	16.3386	13.2382	6.56296	1.98342	2.44056	11.3958
	XPO1	exportin 1	C9J673;C9JKM9;O14980;H7BZC5;C9IYM2;C9JV99;C9IZS4;C9JQ02;F8WF71;C9JF49	270	37	49	45	45	49	45	core	3.03883	3.83003	2.6246	1.88565	1.62662	5.6855
	GART	phosphoribosylglycinamide formyltransferase, phosphoribosylglycinamide synthetase, phosphoribosylaminoimidazole synthetase	P22102-2;C9JZG2;H7C366;C9JKQ7;P22102;C9JTV6;C9JBJ1;F8WD69	270	37	49	45	45	49	45	core	4.46526	2.05067	2.27605	1.92122	2.46102	4.23284
	GARS	glycyl-tRNA synthetase	P41250;H7C443	270	37	49	45	45	49	45	core	2.00687	2.61584	2.18164	1.293	1.94288	19.8233
	TOP1	topoisomerase (DNA) I	P11387	270	37	49	45	45	49	45	core	3.12846	2.32894	2.477	1.28151	1.92441	3.88607
	GIT2	G protein-coupled receptor kinase interacting ArfGAP 2	Q14161-11;Q14161-6;R4GNG3;Q14161-7;Q14161;Q14161-5;Q14161-3;Q14161-2;Q14161-9;Q14161-8;Q14161-10;F8VXI9;F8W822;Q14161-4;F8WAK2	230	37	49	45	45	9	45		1.40538	1.56536	2.32883	0.768063	0.0206375	0.45754
	EEA1	early endosome antigen 1	Q15075	251	37	49	45	45	30	45		0.274603	0.568449	0.967837	0.337603	0.0167142	5.28239
	FIP1L1	factor interacting with PAPOLA and CPSF1	Q6UN15-5;Q6UN15;Q6UN15-3;Q6UN15-4	201	37	49	42	4	24	45		1.83493	1.49949	0.48528	0.0157219	0.186047	0.971158
	NOLC1	nucleolar and coiled-body phosphoprotein 1	Q14978;S4R3C2;Q14978-3;Q14978-2;S4R349;S4R402;S4R341	267	37	49	45	45	46	45	core	6.12626	2.35186	0.748204	0.632652	0.858001	1.45459
	SNW1	SNW domain containing 1	G3V3A4;G3V5R3;Q13573;G3V4X8	251	37	49	45	29	46	45		1.60275	0.984712	0.707519	0.121308	0.67445	0.890071
	EWSR1	EWS RNA-binding protein 1	C9JGE3;Q01844-6;Q01844-5;Q01844-3;Q01844-2;B0QYK0;H7BY36;Q01844	262	37	49	45	45	41	45		6.33118	5.81275	3.65271	2.15688	1.02864	3.02686
	RPN1	ribophorin I	F8WF32;B7Z4L4;P04843	270	37	49	45	45	49	45	core	26.3898	10.8632	18.3431	17.6545	6.44981	43.3032
	RPN2	ribophorin II	P04844-2;P04844;H0Y5M1;Q5JYR3;F2Z3K5;Q5JYR4;Q5JYR7	270	37	49	45	45	49	45	core	14.6363	6.90815	11.1393	14.6848	2.98953	30.1779
	AHCTF1	AT hook containing transcription factor 1	Q8WYP5;Q8WYP5-3;Q8WYP5-2	188	37	49	40	17		45		0.101998	0.0872559	0.0762696	0.0135826		0.380873
	PES1	pescadillo ribosomal biogenesis factor 1	B3KXD6;H7C267;O00541;O00541-2;B5MCF9	198	37	49	28	10	29	45		1.02485	0.430308	0.119239	0.0594242	0.110404	1.24496
	TBL3	transducin (beta)-like 3	A0A087WYP7;Q12788;J3KNP2	196	37	49	32	14	19	45		0.942442	0.583641	0.0586172	0.0337745	0.0263088	0.545573
	SH3BGRL	SH3 domain binding glutamate-rich protein like	O75368	270	37	49	45	45	49	45	core	82.258	52.0647	85.1421	77.5454	89.9213	11.7083
	FABP5	fatty acid binding protein 5 (psoriasis-associated)	Q01469;I6L8B7	260	37	49	45	45	39	45		34.1403	6.23154	31.1704	14.7722	1.61723	6.47809
	TMEM43	transmembrane protein 43	Q9BTV4;V9GY05	228	37	49	45	40	12	45		3.13114	4.96812	2.05538	1.05959	0.0769666	12.2455
	PPP1R9B	protein phosphatase 1, regulatory subunit 9B	Q96SB3;D3DTX6	260	37	49	45	40	44	45	core	0.411457	0.521709	1.04295	0.140733	0.113334	0.712408
	PPP5C	protein phosphatase 5, catalytic subunit	A8MU39;H0YDU8;P53041	270	37	49	45	45	49	45	core	1.90812	1.79382	1.15325	0.869133	0.654321	1.83898
	AMPD2	adenosine monophosphate deaminase 2	Q01433-5;Q01433;H0Y360;Q01433-3;Q01433-4;Q01433-2;E9PJF6;H0YF16;E9PIJ1;H0YCL9	250	37	49	45	45	29	45		1.66881	1.57458	1.15498	0.337411	0.101921	1.67925
	SNRPA1	small nuclear ribonucleoprotein polypeptide A'	H0YLR3;P09661;H0YMA0;H0YKK0	260	37	49	45	45	39	45		1.88498	6.64213	4.26886	3.81121	1.21805	6.41209
	RPS4X	ribosomal protein S4, X-linked	P62701;A6NH36	265	37	49	45	45	44	45	core	16.593	20.5158	16.2514	10.5972	24.8936	45.4875
	ATXN2L	ataxin 2-like	Q8WWM7-2;H3BUF6;Q8WWM7;H3BRB0;H3BSK9;Q8WWM7-3;Q8WWM7-6;Q8WWM7-7;Q8WWM7-4;Q8WWM7-5;Q8WWM7-8;Q8WWM7-9;H3BUE3;H3BSQ5	267	37	49	45	45	46	45	core	1.20638	0.674894	0.883503	0.276779	0.38675	2.29491
	DLST	dihydrolipoamide S-succinyltransferase (E2 component of 2-oxo-glutarate complex)	H0YJF9;P36957-2;P36957;Q86SW4;G3V3F0;G3V5M3	270	37	49	45	45	49	45	core	9.69133	15.797	6.23439	2.14983	4.5971	8.14395
	PRDX6	peroxiredoxin 5	P30041	270	37	49	45	45	49	45	core	39.3957	32.7146	26.5747	31.4493	95.4712	30.8037
	PRDX5	peroxiredoxin 5	P30044-4;P30044;P30044-2;P30044-3	270	37	49	45	45	49	45	core	10.4362	22.5695	34.4173	88.523	11.2071	37.0846
	PRDX3	peroxiredoxin 3	P30048;P30048-2	270	37	49	45	45	49	45	core	10.0831	19.4347	35.7817	22.9733	18.9674	24.7276
	PRDX2	peroxiredoxin 2	A6NIW5;P32119-2;P32119	270	37	49	45	45	49	45	core	61.7738	124.123	38.3583	17.7379	990.97	33.995
	PRDX1	peroxiredoxin 1	Q06830	255	37	49	45	30	49	45		57.5404	43.6754	34.6847	2.65525	37.7918	35.0794
	OTUB1	OTU deubiquitinase, ubiquitin aldehyde binding 1	F5H6Q1;F5H3F0;F5GYJ8;Q96FW1;Q96FW1-2;F5GYN4;J3KR44	270	37	49	45	45	49	45	core	7.48537	15.5864	12.4962	8.89472	5.16693	8.71486
	VASP	vasodilator-stimulated phosphoprotein	P50552;K7EM16;K7EQD0;K7ENR7;K7ENL7;K7EIG8	270	37	49	45	45	49	45	core	5.40857	10.4101	19.1959	8.83774	2.17515	8.56882
	ZFR	zinc finger RNA binding protein	Q96KR1;H0Y8W1;Q05D65	229	37	49	42	32	24	45		1.49903	0.793389	0.242134	0.0695872	0.0415368	0.900146
	TXNDC5	thioredoxin domain containing 5 (endoplasmic reticulum)	Q86UY0;Q8NBS9-2;Q8NBS9	270	37	49	45	45	49	45	core	151.002	40.7876	117.563	102.304	102.328	861.949
	SLC25A3	solute carrier family 25 (mitochondrial carrier; phosphate carrier), member 3	F8VVM2;F8VWQ0;F8VZL5;Q00325-2;F8VWR4;Q00325	270	37	49	45	45	49	45	core	13.552	18.3137	13.2363	7.48381	5.9301	17.0168
	PRMT1	protein arginine methyltransferase 1	H0YDE4;Q99873;E9PKG1;A0A087X1W2;Q99873-4;E9PNR9;H7C2I1;Q99873-2;Q99873-3;E9PQ98;E9PIX6;E9PMW9;E9PI83	265	37	49	45	45	44	45	core	3.30414	3.87257	2.37529	1.68623	1.13033	10.4705
	KIF5B	kinesin family member 5B	P33176	270	37	49	45	45	49	45	core	1.07024	1.14093	2.38936	1.72468	0.323887	6.10858
	SEC16A	SEC16 homolog A, endoplasmic reticulum export factor	O15027-5;J3KNL6;Q8N9G1;O15027;O15027-4;X6RGP5;O15027-3;O15027-2	253	37	49	45	45	32	45		0.199357	0.240331	0.326892	0.167806	0.0322093	0.776057
	ACADM	acyl-CoA dehydrogenase, C-4 to C-12 straight chain	P11310-2;Q5T4U5;P11310;E9PRX4;H0YDT5;E9PJM9;B7Z9I1	270	37	49	45	45	49	45	core	7.75385	6.88249	7.00464	5.23804	2.79978	2.0467
	IARS2	isoleucyl-tRNA synthetase 2, mitochondrial	Q9NSE4	262	37	49	45	45	41	45		1.15612	2.73527	0.906358	0.51668	0.0776372	1.80391
	USP48	ubiquitin specific peptidase 48	Q86UV5;Q86UV5-2;Q86UV5-3;Q86UV5-4;Q86UV5-5;Q86UV5-7;Q86UV5-8;E9PJH5;E9PRY5;E9PJ93	246	37	49	45	33	37	45		0.393748	0.129304	0.272463	0.10748	0.0633674	0.118915
	USP47	ubiquitin specific peptidase 47	Q96K76-2;Q96K76;Q96K76-4;Q96K76-3	270	37	49	45	45	49	45	core	0.307863	0.720151	0.223896	0.168991	0.232983	0.385821
	ACAD8	acyl-CoA dehydrogenase family, member 8	Q9UKU7;Q9UKU7-3;Q9UKU7-2	187	37	49	38	18		45		1.06522	1.30546	0.155542	0.0381074		0.180679
	ACAD9	acyl-CoA dehydrogenase family, member 9	Q9H845;H0Y8Z9;D6RCD8	265	37	49	45	45	44	45	core	0.761747	0.530492	1.21415	1.31687	0.405538	1.69692
	RPS7	ribosomal protein S7	B5MCP9;P62081	270	37	49	45	45	49	45	core	47.3453	43.7653	26.9179	23.6674	35.8716	36.3588
	RPS6	ribosomal protein S6	A2A3R5;P62753;A2A3R7	270	37	49	45	45	49	45	core	32.3293	21.8582	26.5938	20.8619	19.4522	37.5296
	RPS5	ribosomal protein S5	M0QZN2;M0R0R2;P46782;M0R0F0	270	37	49	45	45	49	45	core	29.4578	22.3612	16.3676	14.8396	25.2705	38.5821
	RPS3	ribosomal protein S3	H0YF32;H0YEU2;E9PPU1;E9PL09;E9PJH4;P23396;E9PSF4;F2Z2S8;H0YCJ7;P23396-2;E9PJN9;E9PQX2;E9PQ96;E9PK82;H0YES8	270	37	49	45	45	49	45	core	76.4597	73.9275	63.8259	29.5744	63.012	79.3159
	RPS2	ribosomal protein S2	E9PQD7;H3BNG3;E9PPT0;H0YEN5;I3L404;E9PMM9;H0YE27;P15880;E9PM36	270	37	49	45	45	49	45	core	15.2494	21.3706	12.6398	9.1967	11.6361	48.5698
	VDAC3	voltage-dependent anion channel 1 pseudogene 5	Q9Y277-2;E5RFP6;E5RHE1;E5RJN6;Q9Y277;E5RFL1;E5RHZ6;E5RK27	265	37	49	45	45	44	45	core	14.4614	12.5824	11.4048	5.5823	7.37386	7.33189
	VDAC2	voltage-dependent anion channel 2	A2A3S1;P45880-1;P45880-2;Q5JSD1;Q5JSD2;P45880	270	37	49	45	45	49	45	core	16.1298	18.2078	13.1177	5.36368	7.18236	26.5289
	VDAC1	voltage-dependent anion channel 1	P21796;C9JI87	270	37	49	45	45	49	45	core	21.5307	18.9791	14.3324	5.55493	4.18173	29.5186
	RPS9	ribosomal protein S9	F2Z3C0;A8MXK4;B5MCT8;P46781;C9JM19	270	37	49	45	45	49	45	core	115.893	133.529	111.417	133.331	111.033	214.964
	RPS8	ribosomal protein S8	P62241;Q5JR95	270	37	49	45	45	49	45	core	37.6012	23.8167	29.8858	22.4934	34.4037	43.7253
	NUP54	nucleoporin 54kDa	Q7Z3B4;Q7Z3B4-2;Q7Z3B4-3	270	37	49	45	45	49	45	core	0.850897	0.960508	0.783557	0.317878	0.622959	1.51204
	GCDH	glutaryl-CoA dehydrogenase	K7EKH1;K7ERX1;Q92947;K7ER63;K7ES74;Q92947-2;K7EQ99;K7ESA6;K7EKT3	247	37	49	45	30	41	45		1.46386	0.885033	0.416281	0.244618	0.516114	0.540026
	RPL28	ribosomal protein L28	P46779-4;P46779-5;P46779-2;P46779-3;H0YLP6;H0YKD8;P46779;H0YMF4	270	37	49	45	45	49	45	core	45.7068	37.2025	21.1344	16.805	29.2561	41.5042
	RPL24	ribosomal protein L24	P83731;C9JXB8;C9JNW5	270	37	49	45	45	49	45	core	24.3105	19.6238	12.6472	9.18458	14.9932	35.4914
	RPL27	ribosomal protein L27	K7EQQ9;K7ELC7;P61353;K7ERY7	270	37	49	45	45	49	45	core	31.9038	31.7539	22.5448	10.4888	23.4954	58.6852
	RPL23	ribosomal protein L23	J3QQT9;P62829;C9JD32;J3KTJ3;J3KT29;B9ZVP7	270	37	49	45	45	49	45	core	32.6915	24.5429	19.0497	10.3408	22.7547	49.0006
	RPL22	ribosomal protein L22	K7ERI7;K7EJT5;K7EKS7;P35268;K7EMH1;K7EP65;K7ELC4	263	37	49	45	41	46	45	core	54.4667	41.5021	32.4089	5.06243	31.837	39.5275
	PLIN3	perilipin 3	K7EL96;O60664;K7ER39;K7ERZ3;O60664-2;O60664-3;O60664-4	270	37	49	45	45	49	45	core	16.8516	4.68019	17.9169	12.5201	3.33859	35.4381
	EEF1D	eukaryotic translation elongation factor 1 delta (guanine nucleotide exchange protein)	E9PRY8;E9PK01;E9PK06;E9PJD0;E9PL12;E9PL71;E9PKK3;E9PIZ1;E9PN91;H0YE58;E9PNW6;P29692-2;E9PI39;H0YE72;P29692;E9PK72;E9PQZ1;E9PQ49;E9PMW7;H0YCK7;P29692-3;A0A087X1X7;P29692-4;E9PPR1;E9PQC9	270	37	49	45	45	49	45	core	8.57382	7.12203	10.5544	9.09513	11.5409	20.0479
	RPL8	ribosomal protein L8	E9PKZ0;E9PP36;E9PKU4;G3V1A1;P62917	270	37	49	45	45	49	45	core	31.7442	20.0601	22.205	8.17671	22.4154	38.1965
	RPL9	ribosomal protein L9	D6RAN4;H0Y9R4;E7ESE0;P32969;H0Y9V9	260	37	49	45	35	49	45		16.3977	19.3773	13.5943	7.4233	20.0817	29.6454
	RPL6	ribosomal protein L6	U3KQR5;Q02878;F8VZ45;F8VR69;F8VZA3;F8VWR1;F8VU16	270	37	49	45	45	49	45	core	28.0635	13.7149	24.0797	32.2992	17.0178	32.465
	RPL7	ribosomal protein L7	A8MUD9;P18124;C9JZ88;C9JIJ5	270	37	49	45	45	49	45	core	15.1506	17.4663	14.8637	16.8313	18.2306	43.2903
	RPL5	ribosomal protein L5	P46777;Q5T7N0;R4GNJ2	270	37	49	45	45	49	45	core	16.8381	13.4893	12.5632	11.71	12.4416	30.4659
	RPL3	ribosomal protein L3	P39023;H7C3M2;B5MCW2;H7C422;F8WCR1;G5E9G0	270	37	49	45	45	49	45	core	30.2357	14.9048	15.758	9.72806	14.0575	30.2081
	FEN1	flap structure-specific endonuclease 1	F5H1Y3;P39748;P39748-2;I3L3E9	270	37	49	45	45	49	45	core	14.5528	3.972	6.59356	4.7118	6.75369	2.79114
	TPP2	tripeptidyl peptidase II	P29144;Q5VZU9	270	37	49	45	45	49	45	core	1.25427	1.77044	1.9885	1.5117	1.09032	2.33402
	RCN1	reticulocalbin 1, EF-hand calcium binding domain	E9PP27;Q15293;Q15293-2	241	37	49	45	24	41	45		5.7445	1.38189	4.26475	0.205265	0.433568	67.966
	ACO1	aconitase 1, soluble	Q5VZA6;P21399	270	37	49	45	45	49	45	core	1.2882	1.11137	0.62324	0.364853	0.707366	3.54913
	ACO2	aconitase 2, mitochondrial	A2A274;Q99798	270	37	49	45	45	49	45	core	5.30819	14.1808	9.67959	4.66767	4.92495	7.34515
	RHOG	ras homolog family member G	P84095	270	37	49	45	45	49	45	core	10.5425	23.827	38.7432	25.4454	3.29908	4.75401
	RPL4	ribosomal protein L4	H3BU31;H3BM89;H3BTP7;P36578	270	37	49	45	45	49	45	core	9.29974	9.46156	13.2739	19.0219	6.73343	37.282
	DECR1	2,4-dienoyl CoA reductase 1, mitochondrial	Q16698-2;E5RFV2;E5RJG7;E5RJD2;Q16698;H0YAW3;E5RID6	270	37	49	45	45	49	45	core	6.35306	12.1873	9.69366	2.18349	5.29534	10.4042
	PRPF19	pre-mRNA processing factor 19	F5GY56;H0YGZ5;H0YGF3;F5H2I0;Q9UMS4	270	37	49	45	45	49	45	core	22.8699	14.1768	8.9833	5.43845	5.529	8.70778
	HOOK3	hook microtubule-tethering protein 3	Q86VS8;H0YDM4;H0YE69	221	37	49	45	45		45		0.280602	0.678889	1.2403	0.263629		2.78692
	ESD	esterase D	H7BZT7;X6RA14;P10768;U3KQT1	270	37	49	45	45	49	45	core	11.7803	9.12414	10.2555	9.2992	13.1059	12.3263
	DKC1	dyskeratosis congenita 1, dyskerin	O60832-2;C9IYT0;O60832;H7C2Q9;H7BZF2;H7C0M1;H7C2Q2	254	37	49	45	35	43	45		4.38813	4.01803	0.87106	0.293457	0.442639	1.66768
	WDR43	WD repeat domain 43	Q15061;H7C2H8	179	37	49	23	5	20	45		0.850642	0.561385	0.0793628	0.0104496	0.0394295	0.624664
	WDR44	WD repeat domain 44	H7BY83;Q5JSH3-4;Q5JSH3-3;Q5JSH3-2;Q5JSH3	267	37	49	45	45	46	45	core	0.283801	1.09584	0.625025	0.291124	0.210208	0.406225
	GTF2I	general transcription factor IIi	P78347;C9J6M0;P78347-2;P78347-3;P78347-4;P78347-5	247	37	49	45	40	31	45		4.15367	1.23178	0.542267	0.378575	0.0869435	1.35106
	PRKDC	protein kinase, DNA-activated, catalytic polypeptide	P78527;P78527-2;F5GX40;H0YG84	270	37	49	45	45	49	45	core	3.53867	3.79758	3.01245	1.77709	0.934534	3.9283
	DDB1	damage-specific DNA binding protein 1, 127kDa	F5GYG8;Q16531;F5GWI0;F5GZY8;F5H238;F5H0Y5;F5H581;Q16531-2;F5H6C5;F5H7A0;F5H775;F5GZ34;F8WF81;F5GY55;F5H2L3;F5H4N9;F5H198	270	37	49	45	45	49	45	core	10.4906	5.83188	5.50997	3.8604	10.9735	6.18768
	HSPE1	heat shock 10kDa protein 1	B8ZZL8;B8ZZ54;P61604	265	37	49	45	40	49	45	core	108.772	121.367	50.6639	35.8975	81.3218	66.4968
	EIF2S1	eukaryotic translation initiation factor 2, subunit 1 alpha, 35kDa	H0YJS4;P05198;G3V4T5	270	37	49	45	45	49	45	core	4.29957	6.10212	5.42896	3.02513	5.01609	14.4549
	EIF2S2	eukaryotic translation initiation factor 2, subunit 2 beta, 38kDa	P20042	270	37	49	45	45	49	45	core	4.65623	5.40806	5.79689	3.85369	5.40934	11.5035
	HEATR1	HEAT repeat containing 1	Q9H583;Q5T3Q7;Q6P664	190	37	49	37	8	14	45		0.156986	0.201172	0.0235602	0.00504214	0.00489812	0.213013
	VPS29	VPS29 retromer complex component	Q05DG7;F8VXU5;Q9UBQ0-2;Q9UBQ0	270	37	49	45	45	49	45	core	7.05197	8.91159	16.6521	11.7289	6.35466	8.83305
	IKBKG	inhibitor of kappa light polypeptide gene enhancer in B-cells, kinase gamma	A0A087X0G7;A0A087X1K7;C9JN51;Q9Y6K9-2;Q9Y6K9-3;C9JCG6;C9J2V2;A0A087WV30;A0A087WUW6;Q9Y6K9;A0A087X1B1;C9JH59	265	37	49	45	45	44	45	core	0.801985	1.03915	1.57408	0.630986	0.250452	0.807297
	GNL3	guanine nucleotide binding protein-like 3 (nucleolar)	Q9BVP2-2;Q9BVP2	171	37	49	25	10	5	45		0.713181	0.355352	0.0538353	0.056919	0.00914609	2.09621
	DHRS7	dehydrogenase/reductase (SDR family) member 7	A0A087X0Z7;H0YJR8;H0YJE4;Q9Y394-2;Q9Y394;H0YJ66	241	37	49	45	45	20	45		4.37522	4.50179	4.46178	7.46149	0.221479	3.46356
	RARS	arginyl-tRNA synthetase	P54136;P54136-2;E5RH09;E5RJM9	270	37	49	45	45	49	45	core	3.89112	2.51124	3.215	2.39504	1.89826	11.7281
	PCYT2	phosphate cytidylyltransferase 2, ethanolamine	I3L2Q1;Q99447-3;Q99447-2;Q99447-4;I3L1R7;I3L102;Q99447;I3L3V9;I3L1L9;I3L1C4	256	37	49	45	34	46	45		0.748787	0.874693	0.454052	0.250585	0.436729	0.651525
	IMPA1	inositol(myo)-1(or 4)-monophosphatase 1	P29218-3;E5RIF4;E5RIP7;E5RGY4;P29218;E5RHE9;E5RG13;E5RG94;P29218-2;E5RI82;H0YBL1	253	37	49	45	45	32	45		1.98445	6.25344	1.36226	1.45281	0.180208	1.52635
	BAZ1B	bromodomain adjacent to zinc finger domain, 1B	Q9UIG0;Q9UIG0-2	259	37	49	45	45	38	45		0.379807	0.43101	0.296619	0.226486	0.0710282	0.204449
	TPR	translocated promoter region, nuclear basket protein	P12270	270	37	49	45	45	49	45	core	2.9262	2.11917	1.31562	0.710542	0.394045	1.84958
	PHGDH	phosphoglycerate dehydrogenase	Q5SZU1;O43175	229	37	49	45	45	8	45		15.6718	0.812461	5.23565	1.58526	0.0412145	13.5475
	PTGES3	prostaglandin E synthase 3 (cytosolic)	A0A087WYT3;Q15185-4;Q15185-2;Q15185-3;B4DDC6;Q15185	270	37	49	45	45	49	45	core	23.688	27.5272	31.4704	18.6806	16.2962	25.6685
	ECHS1	enoyl CoA hydratase, short chain, 1, mitochondrial	P30084	270	37	49	45	45	49	45	core	11.8788	9.26648	5.58138	3.59478	2.18876	14.9707
	CCAR1	cell division cycle and apoptosis regulator 1	Q8IX12;F5H3E1;F5H2E6;Q8IX12-2;F5H1H2;H0YFJ7;F5H7M9	270	37	49	45	45	49	45	core	1.70362	2.01128	1.06956	0.578584	0.235374	0.90257
	CCAR2	cell cycle and apoptosis regulator 2	E5RFJ3;H0YB24;H0YC58;E5RHJ4;E5RHH8;Q8N163-2;G3V119;Q8N163;E5RGU7;H0YC69;A0A087X2B6	270	37	49	45	45	49	45	core	6.3922	10.7092	3.87404	1.69382	0.916354	3.65037
	MTDH	metadherin	H0YB56;E5RJU9;Q86UE4;H0YBJ8;H0YBE0	270	37	49	45	45	49	45	core	4.5575	2.9296	5.04718	4.83021	0.72181	5.91441
	H1FX	H1 histone family, member X	Q92522	270	37	49	45	45	49	45	core	24.2023	66.5304	37.7736	24.4272	7.29712	2.33294
	H1F0	H1 histone family, member 0	P07305;P07305-2	270	37	49	45	45	49	45	core	35.9652	14.8763	14.7215	42.8676	31.3549	4.67858
	CHAMP1	chromosome alignment maintaining phosphoprotein 1	S4R3K0;Q96JM3	245	37	49	45	40	29	45		0.645451	0.249936	0.137105	0.104034	0.0322208	0.127526
	SKIV2L2	superkiller viralicidic activity 2-like 2 (S. cerevisiae)	D6REC7;P42285;H0YAC4;H0Y8U3	267	37	49	45	45	46	45	core	1.86315	1.57917	1.00099	0.432974	0.56523	1.30383
	PNPT1	polyribonucleotide nucleotidyltransferase 1	H7C3C5;Q8TCS8;F8WBI3;H7BXF6	230	37	49	42	11	46	45		0.775149	0.808112	0.172468	0.0190748	0.250541	0.70697
	SF3B6	splicing factor 3b, subunit 6, 14kDa	Q9Y3B4	249	37	49	45	42	31	45		6.20264	3.57552	3.53652	1.4181	1.24916	5.20541
	SF3B1	splicing factor 3b, subunit 1, 155kDa	O75533;B4DGZ4;H7C341;F8WC19;O75533-2	270	37	49	45	45	49	45	core	6.06672	5.72639	3.88521	3.092	1.45957	2.62532
	SF3B3	splicing factor 3b, subunit 3, 130kDa	Q15393;J3QL37;J3QRB2;Q15393-3;Q15393-2;I3L4G7	270	37	49	45	45	49	45	core	7.70636	8.06787	5.20129	3.27586	2.02854	4.21199
	SF3B2	splicing factor 3b, subunit 2, 145kDa	H0YCG1;Q13435;H0YEX5;E9PIL8;A0A087WZZ5;E9PPJ0;E9PJ04;E9PJT3	270	37	49	45	45	49	45	core	11.1759	16.053	6.2608	5.16212	1.98259	7.52014
	EPRS	glutamyl-prolyl-tRNA synthetase	P07814;V9GYZ6;V9GZ76	270	37	49	45	45	49	45	core	2.69233	2.36237	2.33959	1.56511	1.87868	7.4781
	EDF1	endothelial differentiation-related factor 1	O60869-3;O60869-2;O60869	270	37	49	45	45	49	45	core	11.9194	12.3622	7.36517	5.50251	6.33925	9.69792
	SUPT16H	SPT16 homolog, facilitates chromatin remodeling subunit	Q9Y5B9;G3V2X0;G3V5A4;G3V401	270	37	49	45	45	49	45	core	4.79599	2.91227	2.04471	1.73272	1.66692	2.26963
	LMAN1	lectin, mannose-binding, 1	P49257	262	37	49	45	45	41	45		5.88353	2.10462	2.30119	6.97535	1.21603	20.7066
	ADD3	adducin 3 (gamma)	Q9UEY8;Q9UEY8-2;A0A087WX08	258	37	49	45	45	37	45		0.61193	4.49269	2.023	0.981897	0.144369	5.23292
	ADD1	adducin 1 (alpha)	E7EV99;D6RAH3;H0Y9H2;P35611-3;P35611-2;P35611-6;P35611-5;P35611-4;E7ENY0;H0YG19;P35611;D6RJE2;H0YFD8;D6RF25	270	37	49	45	45	49	45	core	1.91751	5.6186	3.10939	1.22403	11.5151	4.47095
	PRPF31	pre-mRNA processing factor 31	Q8WWY3-2;Q8WWY3;E7ESA8;E7EN72;Q8WWY3-3;E7ESX0;E7EVX8;E7EU94	262	37	49	45	45	41	45		11.7499	11.7238	4.93849	3.32672	2.48364	6.30271
	NUP214	nucleoporin 214kDa	P35658;H0Y837;P35658-2;P35658-3;P35658-4;P35658-5;H0YF36;E9PS86;E9PKD2;B7ZAV2;H0YDS4	270	37	49	45	45	49	45	core	1.76043	1.88945	2.08518	0.456768	0.327161	4.00954
	IDH2	isocitrate dehydrogenase 2 (NADP+), mitochondrial	H0YL11;P48735;P48735-2	270	37	49	45	45	49	45	core	16.2263	14.4068	17.8289	17.7777	13.5154	7.79367
	IDH1	isocitrate dehydrogenase 1 (NADP+), soluble	C9J4N6;C9JJE5;O75874;C9JLU6	270	37	49	45	45	49	45	core	7.81755	2.11013	23.9215	10.7436	1.46658	10.3275
	GLYR1	glyoxylate reductase 1 homolog (Arabidopsis)	K7EMM8;Q49A26;Q49A26-2;Q49A26-3;Q49A26-4;K7EPU6;Q49A26-5;K7EQB2	267	37	49	45	45	46	45	core	0.832005	1.11015	0.865429	0.671005	0.238336	0.363919
	ECH1	enoyl CoA hydratase 1, peroxisomal	M0R1A2;M0QYT0;M0QXS7;M0R248;Q13011;M0QZW4;M0R280	270	37	49	45	45	49	45	core	26.463	27.2957	24.5791	10.5737	13.2551	8.32674
	MOGS	mannosyl-oligosaccharide glucosidase	C9J8D4;Q13724-2;Q13724;C9JDQ1;B8ZZE2	259	37	49	45	45	38	45		1.72846	1.58511	1.06905	1.04346	0.207706	4.15363
	RPS15A	ribosomal protein S15a	I3L303;I3L3P7;I3L246;H3BVC7;P62244;H3BN98;H3BV27;H3BT37	270	37	49	45	45	49	45	core	51.4383	32.1002	18.5452	21.1601	22.1869	62.0815
	HARS	histidyl-tRNA synthetase	E7ETE2;D6RF05;B4E1C5;P12081-2;P12081;B4DDD8;P12081-3;B3KWE1;P12081-4	270	37	49	45	45	49	45	core	1.9942	4.6282	2.41867	1.6628	3.00299	5.56573
	SRPRB	signal recognition particle receptor, B subunit	Q9Y5M8;H7C4H2;C9J5Z8	265	37	49	45	45	44	45	core	4.71032	2.47669	3.51067	6.55381	0.694574	12.796
	QARS	glutamyl-prolyl-tRNA synthetase	P47897-2;C9J165;P47897;F2Z2V6;C9JSG9;H7C0R3	270	37	49	45	45	49	45	core	0.890748	0.9363	1.87664	1.32594	1.59372	5.35154
	FARSB	phenylalanyl-tRNA synthetase, beta subunit	Q9NSD9;Q9NSD9-2	270	37	49	45	45	49	45	core	4.21133	3.41767	1.88417	1.61094	2.91729	6.71509
	FARSA	phenylalanyl-tRNA synthetase, alpha subunit	K7ER16;Q9Y285-2;Q9Y285;K7EPH2;K7ER00;K7ERS0;K7EK06	265	37	49	45	40	49	45	core	1.22257	0.903392	0.458008	0.413508	1.13325	2.56761
	TLN1	talin 1	Q9Y490	270	37	49	45	45	49	45	core	11.4184	18.6074	28.6857	15.0179	22.9543	22.8781
	DPP3	dipeptidyl-peptidase 3	E9PNX5;E9PKK8;G3V1D3;Q9NY33;E9PQF2;E9PPK9;Q9NY33-2;Q9NY33-4;G3V180;E9PQ14	270	37	49	45	45	49	45	core	2.58574	2.53715	3.44198	1.85318	3.85959	1.88812
	IK	IK cytokine, down-regulator of HLA II	Q9H4P6;D6RAY9;D6RCQ4;A0A087X1R5;E7EQZ7;D6REL4;Q13123	252	37	49	45	30	46	45		34.164	48.5583	15.7597	4.78269	9.0017	10.178
	DHX15	DEAH (Asp-Glu-Ala-His) box helicase 15	O43143	270	37	49	45	45	49	45	core	3.61114	7.43224	4.25009	1.96894	1.21094	3.83726
	PITRM1	pitrilysin metallopeptidase 1	Q5JRX3-2;Q5JRX3-3;B1APQ0;H0Y4F7;Q5JRX3;H0Y7L7;B1APQ1	265	37	49	45	40	49	45	core	4.51377	2.3123	1.64609	0.411466	0.572648	10.3605
	GOT2	glutamic-oxaloacetic transaminase 2, mitochondrial	P00505-2;P00505	270	37	49	45	45	49	45	core	7.96403	15.1794	4.22427	3.88738	4.38128	10.0905
	GOT1	golgi transport 1A	P17174-2;P17174	267	37	49	42	45	49	45	core	1.02173	1.48547	0.456965	1.22362	3.54505	3.53607
	STMN1	stathmin 1	P16949-2;P16949;A2A2D0	270	37	49	45	45	49	45	core	83.9923	10.4835	47.5458	35.227	62.3463	15.402
	RNH1	ribonuclease H1 pseudogene 1	P13489;E9PMJ3;H0YCR7;E9PLZ3;E9PMN0;E9PMA9;E9PIK5;E9PIM9;E9PR82;E9PMI1	270	37	49	45	45	49	45	core	145.533	182.866	568.761	205.243	111.85	296.229
	TOP2B	topoisomerase (DNA) II beta	Q02880-2;E9PCY5;Q02880	265	37	49	45	45	44	45	core	3.23221	1.838	1.55659	2.19419	0.0839563	0.845553
	MIA3	melanoma inhibitory activity family, member 3	Q5JRA6-4;Q5JRA6;Q5JRA6-2	245	37	49	45	45	24	45		0.262753	0.288976	0.348963	0.157683	0.012239	1.0724
	GLOD4	glyoxalase domain containing 4	Q9HC38-3;Q9HC38-2;I3L3Q4;F6TLX2;Q9HC38;I3L1I0;I3NI24;I3NI27;I3L2C2;I3L277;I3L1F4	270	37	49	45	45	49	45	core	13.2552	25.2422	9.37399	6.69334	6.52693	5.45013
	HTT	huntingtin	P42858	230	37	49	45	26	28	45		0.0953495	0.0908057	0.116477	0.0582191	0.0142737	0.0680128
	DIABLO	diablo, IAP-binding mitochondrial protein	Q9NR28;H7BZK7;F5GXT8;F5GX50;H7BZQ7;Q9NR28-3;Q9NR28-2;F5GYH3;F5H796;F5H0Q4	223	37	49	42	21	29	45		4.15179	7.21862	3.25442	0.153672	0.440686	2.52977
	SNRNP70	small nuclear ribonucleoprotein 70kDa (U1)	M0QYR1;M0QX04;P08621;P08621-2;P08621-3;P08621-4	270	37	49	45	45	49	45	core	13.6009	7.92121	6.59034	5.05922	2.03252	5.99937
	RDX	radixin	P35241;P35241-4;P35241-5;P35241-2;P35241-3;H0YE16;E9PNV3;E9PQ82	270	37	49	45	45	49	45	core	1.86025	0.486866	2.05251	0.881167	4.71504	11.3644
	NUMA1	nuclear mitotic apparatus protein 1	A0A087WY61;Q14980;Q14980-5;K4DIE0;H0YFY6;Q14980-2;Q14980-3;Q14980-4;F5H6Y5;F5H4J1;F5H0Z7;F5H763;F5H1L0;F5GZW1;F5H3L6;F5H2F3	270	37	49	45	45	49	45	core	9.32996	6.96953	4.08642	2.93407	1.27941	1.76097
	HSPA1A	heat shock 70kDa protein 1A	P08107;V9GZ37;P08107-2	270	37	49	45	45	49	45	core	54.1383	26.0976	67.5188	83.8891	31.9848	28.0146
	IDH3A	isocitrate dehydrogenase 3 (NAD+) alpha	P50213;H0YKD0;H0YM64;H0YMU3;P50213-2;H0YL72;H0YLI6;H0YM46;H0YNF5	262	37	49	45	45	41	45		4.89164	8.86336	4.75932	0.871328	0.356932	5.61871
	UFL1	UFM1-specific ligase 1	O94874-2;O94874-3;O94874	265	37	49	45	45	44	45	core	0.581301	1.24745	0.785236	0.774445	0.151725	3.10075
	CNP	2',3'-cyclic nucleotide 3' phosphodiesterase	K7EN66;P09543-2;K7ERC4;C9K0L8;K7ERZ0;P09543	270	37	49	45	45	49	45	core	1.29633	0.763194	1.03009	0.843034	0.992066	4.25591
	NPM1	nucleophosmin (nucleolar phosphoprotein B23, numatrin)	P06748-2;P06748-3;E5RI98;E5RGW4;P06748	270	37	49	45	45	49	45	core	252.956	150.627	66.6487	85.6665	60.8604	63.6231
	RUVBL2	RuvB-like AAA ATPase 2	Q9Y230;M0R0Y3;X6R2L4;M0R0Z0;Q9Y230-2;M0QXI6	270	37	49	45	45	49	45	core	6.9047	4.92957	3.98309	1.96549	5.06532	7.26625
	SCFD1	sec1 family domain containing 1	H0YJY1;G3V5E2;Q8WVM8;Q8WVM8-2;Q8WVM8-3;H0YJS6;G3V5F3;G3V363;J3KNG4;G3V4I1;G3V2M8;G3V3K9	270	37	49	45	45	49	45	core	0.911789	0.906904	1.10479	0.772204	1.60188	4.10624
	NEK9	NIMA-related kinase 9	Q8TD19;G3V5V0;G3V2Z5;G3V459	270	37	49	45	45	49	45	core	1.07976	1.9282	1.40039	0.573622	0.300881	0.942368
	SQRDL	sulfide quinone reductase-like (yeast)	H3BNP9;H3BNX3;H3BV36;H3BMS6;Q9Y6N5	270	37	49	45	45	49	45	core	5.55245	58.1556	54.4044	17.9483	11.3364	28.8367
	CNDP2	CNDP dipeptidase 2 (metallopeptidase M20 family)	J3KRD5;J3KSV5;J3QKQ0;Q96KP4;J3QRD0;J3QRA8;A0A087WYZ1;J3KSS4;A0A087WVS2;J3QLU1;J3QQN6;J3QR27;J3QKT2;Q96KP4-2;J3QL02;J3QRP4;J3QRH4	270	37	49	45	45	49	45	core	4.63444	6.98981	6.32943	2.50533	1.55814	4.93876
	PDS5A	PDS5 cohesin associated factor A	H0Y9L6;Q29RF7;Q29RF7-3	270	37	49	45	45	49	45	core	1.21235	1.43308	0.711403	0.540144	0.274851	0.36047
	PDS5B	PDS5 cohesin associated factor B	A9IYQ1;Q9NTI5-5;Q9NTI5-3;Q9NTI5-2;Q9NTI5	257	37	49	45	45	36	45		0.933145	1.11645	1.36169	0.779336	0.0414167	0.212326
	PAICS	phosphoribosylaminoimidazole carboxylase, phosphoribosylaminoimidazole succinocarboxamide synthetase	P22234;E9PBS1;D6RF62;P22234-2	270	37	49	45	45	49	45	core	11.1098	3.00913	4.43707	3.61406	11.3014	9.38333
	FLOT2	flotillin 2	K7EKW9;Q14254;E7EMK3;J3QLD9	270	37	49	45	45	49	45	core	1.02999	2.57524	3.2983	4.33375	5.25807	1.67066
	AIP	aryl hydrocarbon receptor interacting protein	E9PMH2;O00170	226	37	49	45	45	5	45		3.50907	4.98034	2.82587	1.00107	0.0498213	1.91567
	NASP	nuclear autoantigenic sperm protein (histone-binding)	P49321-4;H0YF33;P49321-2;P49321-3;Q5T624;H0YDS9;E9PNB5;E9PRH9;P49321;E9PPR5;E9PPQ8;E9PI86	270	37	49	45	45	49	45	core	26.8698	6.87079	8.33435	3.97298	6.47122	5.14956
	IMPDH2	IMP (inosine 5'-monophosphate) dehydrogenase 2	P12268;H0Y4R1;E7ETK5	265	37	49	45	45	44	45	core	4.30715	3.05795	3.72118	2.80145	1.14112	10.2896
	EXOC8	exocyst complex component 8	Q8IYI6	267	37	49	45	45	46	45	core	0.358316	0.212707	0.320414	0.225877	0.155304	0.495525
	BZW1	basic leucine zipper and W2 domains 1	H0Y503;C9JV57;Q7L1Q6-4;Q7L1Q6-3;Q7L1Q6-2;C9JFN4;C9J188;C9JWF5;Q7L1Q6;C9IZ80	262	37	49	45	45	41	45		1.867	4.09641	4.55269	2.86246	0.96243	7.79565
	BZW2	basic leucine zipper and W2 domains 2	Q75MG1;E9PFE3;B5MCH7;Q9Y6E2;F8WDX8;E9PFD4;Q9Y6E2-2;E7EMS9;B5MCE7;E7ETZ4;C9JF98	264	37	49	45	45	43	45	core	1.27513	0.522435	0.988989	1.00449	0.550393	2.84694
	USP24	ubiquitin specific peptidase 24	Q9UPU5	264	37	49	42	45	46	45	core	0.0986075	0.2389	0.104272	0.0594572	0.0842585	0.0510999
	ARHGEF7	Rho guanine nucleotide exchange factor (GEF) 7	E9PDQ5;Q14155-6;Q14155-5;Q14155-2;Q14155-3;Q14155-1;B1ALK7;Q14155;E7EUY6;E7EU80	218	37	49	42	40	5	45		0.217603	0.55004	0.193966	0.114922	0.00718282	0.559024
	ARHGEF2	Rho/Rac guanine nucleotide exchange factor (GEF) 2	Q5VY93;Q92974-3;Q92974-2;V9GYM8;V9GYG5;Q92974;V9GYF0;V9GYF5;V9GZ14;V9GZ58	270	37	49	45	45	49	45	core	2.74212	0.862119	2.16851	1.59224	0.651257	1.49074
	COTL1	coactosin-like F-actin binding protein 1	H3BT58;Q14019	269	37	49	45	45	48	45	core	38.5965	235.092	199.584	32.894	5.91393	35.9024
	ARHGEF1	Rho guanine nucleotide exchange factor (GEF) 1	M0R2C7;Q92888-3;Q92888-2;M0QZR4;M0QYC1;Q6NX52;Q92888;M0QZH8;M0QXV6;M0QYS3	251	37	49	45	45	30	45		7.70583	66.6153	24.8775	12.1352	0.358142	6.59242
	SEC62	SEC62 homolog, preprotein translocation factor	Q99442;F8WF48;F8WCJ7	270	37	49	45	45	49	45	core	2.43412	1.94944	1.19125	1.56948	1.40981	5.70159
	DHX38	DEAH (Asp-Glu-Ala-His) box polypeptide 38	Q92620;Q92620-2;H3BMS7;J3KSA8	224	37	49	42	27	24	45		0.139237	0.279758	0.225915	0.0486159	0.0195256	0.167652
	MYH9	myosin, heavy chain 9, non-muscle	B1AH99;Q5BKV1;P35579;P35579-2	270	37	49	45	45	49	45	core	25.1322	102.985	71.2291	44.1261	19.7972	56.5351
	PUS1	pseudouridylate synthase 1	F5H1B2;F5GXL3;G8JLB3;F8W9U5;F5GY32;F5H168;Q9Y606-2;Q9Y606;F5H1S9	264	37	49	45	45	43	45	core	1.15293	1.0252	0.393944	0.28797	0.286307	0.224615
	MYO9B	myosin IXB	M0R0P8;M0R300;Q13459;Q13459-2	236	37	49	45	45	15	45		0.141051	0.235084	0.371607	0.275252	0.00401391	0.350618
	RAVER1	ribonucleoprotein, PTB-binding 1	Q8IY67-3;Q8IY67-2;K7EKR9;Q8IY67;A0A087WZ13;E9PAU2;K7EQG2	234	37	49	45	30	28	45		2.03549	1.42452	0.833197	0.201857	0.274996	0.588886
	MAT2A	methionine adenosyltransferase II, alpha	P31153-2;P31153	270	37	49	45	45	49	45	core	13.0135	5.38584	6.70067	4.82208	6.10966	8.1337
	MAT2B	methionine adenosyltransferase II, beta	Q9NZL9-3;Q9NZL9;Q9NZL9-2;H7C0X7;Q9NZL9-4;E5RJR3;Q9NZL9-5	265	37	49	45	45	44	45	core	3.00874	2.00378	1.93813	2.08492	1.92049	2.97131
	IMMT	inner membrane protein, mitochondrial	D6RAW4;C9J406;Q16891-2;Q16891-4;A0A087WYS0;H7C463;Q16891;Q16891-3;B9A067	270	37	49	45	45	49	45	core	9.36687	7.88606	6.21917	3.32834	3.97164	8.13642
	SUGT1	SGT1 homolog, MIS12 kinetochore complex assembly cochaperone	Q9Y2Z0;Q9Y2Z0-2	270	37	49	45	45	49	45	core	2.24664	2.30528	3.1212	2.23853	3.29641	4.61997
	ZC3HAV1	zinc finger CCCH-type, antiviral 1	Q7Z2W4;Q7Z2W4-2;Q7Z2W4-3;H7C5K1;Q7Z2W4-4;Q7Z2W4-5;C9J6P4	270	37	49	45	45	49	45	core	1.15404	1.8357	0.755204	0.51503	0.852993	1.64317
	PHB	prohibitin	P35232-2;C9JW96;D6RBK0;E9PCW0;P35232;C9JZ20;E7ESE2	270	37	49	45	45	49	45	core	33.0537	30.4702	15.0731	10.6668	17.1462	28.6539
	RNF213	ring finger protein 213	Q63HN8;Q63HN8-4;Q63HN8-6;Q63HN8-5;I3L3H9	221	37	49	45	45		45		0.117137	1.35572	0.408166	0.0500878		0.0919213
	SEPT9	septin 9		238	37	49	45	45	17	45		4.39387	15.4961	3.89374	1.33037	0.0265028	10.6892
	SEPT7	septin 7		270	37	49	45	45	49	45	core	4.17166	14.5501	3.67935	2.94804	1.90509	9.10634
	SEPT2	septin 2		270	37	49	45	45	49	45	core	8.91213	9.04015	5.53276	3.81879	2.99595	27.9641
	YARS	tyrosyl-tRNA synthetase	P54577	270	37	49	45	45	49	45	core	3.86265	4.06405	2.83265	2.64605	1.6579	6.04566
	RBM39	RNA binding motif protein 39	H0Y4X3;Q14498;A0A087X122;Q5QP21;G3XAC6;Q14498-2;Q14498-3;Q5QP23;Q5QP22	270	37	49	45	45	49	45	core	4.35702	4.96399	3.69312	2.28885	1.63076	4.22825
	PARP1	poly (ADP-ribose) polymerase 1	P09874;Q5VX84;Q5VX85	270	37	49	45	45	49	45	core	13.9864	12.9599	2.14735	1.74123	1.73859	2.03542
	SH3GL1	SH3-domain GRB2-like 1	Q99961;M0QYE0;Q99961-2;Q99961-3;M0R0I3;M0R2K6	270	37	49	45	45	49	45	core	1.15418	1.10195	2.11076	2.2105	2.07425	9.44376
	THOP1	thimet oligopeptidase 1	P52888;K7EL02;K7EP46;K7EIK4;P52888-2;K7EKB6;K7EL32;K7EMU4	270	37	49	45	45	49	45	core	1.57706	0.903916	0.684234	0.420788	1.24552	1.66767
	FHL1	complement factor H	Q13642-1;Q13642-3;Q13642-4;Q13642-5;Q5JXH9;Q5JXI8;Q5JXH8;Q5JXH7;Q13642;Q5JXI0;Q5JXI3;Q5JXI2	229	37	49	45	9	44	45		7.46089	4.15119	2.0722	0.176652	1.76717	3.70496
	UGGT1	UDP-glucose glycoprotein glucosyltransferase 1	Q9NYU2-2;Q9NYU2;H7BZG0;F8WCI2;F8WCE6	270	37	49	45	45	49	45	core	1.96708	1.69015	3.17549	2.97784	1.7531	6.3333
	GATAD2B	GATA zinc finger domain containing 2B	Q8WXI9	215	37	49	45	26	13	45		1.02442	0.604351	0.34906	0.101695	0.0269784	0.18563
	TP53BP1	tumor protein p53 binding protein 1	Q12888;A6NNK5;C9JXV0;Q12888-3;Q12888-2;H7C495;H7C3N7;H7BZY0	213	37	49	40	42		45		1.07384	0.27076	0.0585043	0.115598		1.8357
	DARS	aspartyl-tRNA synthetase	P14868;H7C278;P14868-2;C9JQM9;H7BZ35;C9JLC1;C9J7S3	270	37	49	45	45	49	45	core	10.0922	10.1006	8.3332	5.6876	4.84009	15.3977
	GLRX3	glutaredoxin 3	O76003	270	37	49	45	45	49	45	core	1.94935	2.58639	2.24395	0.819063	3.68793	5.09261
	C19orf43	chromosome 19 open reading frame 43	K7ERU7;K7EN60;Q9BQ61;K7ELS0	260	37	49	45	40	44	45	core	7.398	6.82487	4.70305	3.36488	3.17784	1.59593
	AHCYL1	adenosylhomocysteinase-like 1	O43865;O43865-2	219	37	49	45	33	10	45		2.0209	1.54486	2.27351	0.418179	0.0979765	2.63168
	STUB1	STIP1 homology and U-box containing protein 1, E3 ubiquitin protein ligase	Q9UNE7;H3BS86;Q9UNE7-2;H3BTA3;H3BUD0	250	37	49	42	36	41	45		0.559214	0.428519	0.175308	0.197653	0.38142	2.1396
	CAPN2	calpain 2, (m/II) large subunit	P17655-2;P17655	186	37	49	45	10		45		0.304048	4.8736	5.28878	0.0732769		13.9725
	CAPN1	calpain 1, (mu/I) large subunit	E9PL37;E9PMC6;E9PIA9;E9PJJ3;E9PQB3;E9PLX0;E9PLC9;E9PRM1;E9PSA6;E9PJA6;P07384	270	37	49	45	45	49	45	core	6.75147	7.15845	9.67196	4.27588	8.53858	4.31928
	SEPT11	septin 11		247	37	49	40	37	39	45		2.07368	1.92544	0.976874	0.288371	0.890305	12.9892
	SPAG9	sperm associated antigen 9	A0A087X2D8;O60271-4;O60271-5;O60271-2;O60271-3;O60271;O60271-9;H0YBE9;D6RHI8	231	37	49	40	19	41	45		0.438749	0.263661	0.304467	0.0401092	0.0996872	1.98085
	PRRC2C	proline-rich coiled-coil 2C	Q9Y520;Q9Y520-4;Q9Y520-7;Q9Y520-6;Q9Y520-3;Q9Y520-2;H7C5N8;Q9Y520-5;E7EPN9	267	37	49	45	45	46	45	core	0.513158	0.378338	0.355805	0.135715	0.0659699	0.616511
	PTMA	prothymosin, alpha	P06454-2;H7C2N1;B8ZZQ6;P06454;B8ZZA1;A0A087WUT1;B8ZZW7	270	37	49	45	45	49	45	core	418.584	289.781	216.528	193.663	227.608	34.9854
	CDV3	CDV3 homolog (mouse)	H0Y8K3;Q9UKY7;Q9UKY7-2;D6R9V8;D6R973;D6RDN0;D6RAV0;D6RFH2;Q9UKY7-3	270	37	49	45	45	49	45	core	5.96479	16.1635	12.7999	5.14741	4.2679	11.0541
	PLEC	plectin	E9PMV1;Q15149-6;Q15149-7;Q15149-4;Q15149-5;Q15149-2;Q15149-3;Q15149;Q15149-8;Q15149-9;H0YDN1	240	37	49	45	45	19	45		0.183206	13.3147	13.86	0.373033	0.0162163	21.0481
	CSTF3	cleavage stimulation factor, 3' pre-RNA, subunit 3, 77kDa	E9PLP8;Q12996;E9PJ06;Q12996-2;H0YE74	250	37	49	45	45	29	45		1.16041	1.68732	0.974995	0.47747	0.0717665	1.02879
	TRAP1	heat shock protein 90kDa beta (Grp94), member 2, pseudogene	I3L0K7;Q12931;Q12931-2;I3L239;I3L2D5	267	37	49	45	42	49	45	core	1.04191	0.763328	0.492109	0.281061	0.942115	2.17239
	STK10	serine/threonine kinase 10	O94804;H0YB71	267	37	49	45	45	46	45	core	1.64735	4.96628	3.68428	2.02532	0.176203	0.38866
	FKBP4	FK506 binding protein 4, 59kDa	H0YFG2;F5H120;Q02790;F5H1U3	270	37	49	45	45	49	45	core	18.6476	5.56694	3.36237	1.7099	6.37991	6.08844
	FKBP5	FK506 binding protein 5	Q13451;Q13451-2	270	37	49	45	45	49	45	core	6.65671	5.71258	6.41028	5.53879	1.56333	1.71976
	SEC23IP	SEC23 interacting protein	Q9Y6Y8-2;Q9Y6Y8;H7C4C4;H7C0V8	262	37	49	45	45	41	45		0.690308	0.858376	0.796452	0.429599	0.110886	3.08837
	FKBP3	FK506 binding protein 3, 25kDa	Q00688;G3V5F2	270	37	49	45	45	49	45	core	9.06142	5.04523	4.31073	4.20282	6.00464	11.6638
	SYMPK	symplekin	Q92797-2;M0QXP5;M0R1C2;A0A087WUE9;Q92797;M0R3C7;M0R180;M0R033	236	37	49	45	45	15	45		0.291434	0.276827	0.17562	0.0772738	0.0135988	0.22846
	CSRP1	cysteine and glycine-rich protein 1	E9PND2;P21291;E9PP21;E9PS42	270	37	49	45	45	49	45	core	7.65078	7.00003	10.2731	3.95232	2.92347	27.0421
	HSD17B12	hydroxysteroid (17-beta) dehydrogenase 12	Q53GQ0;Q53GQ0-2;E9PI21	270	37	49	45	45	49	45	core	3.97382	2.27155	4.20793	6.56582	1.0491	9.79512
	HSD17B10	hydroxysteroid (17-beta) dehydrogenase 10	Q99714-2;Q5H928;Q99714	270	37	49	45	45	49	45	core	10.8617	31.2382	18.8229	5.24621	8.33871	13.293
	ATP6V1A	ATPase, H+ transporting, lysosomal 70kDa, V1 subunit A	C9JVW8;P38606;P38606-2;C9JA17	270	37	49	45	45	49	45	core	1.66306	1.56833	10.2635	2.54809	3.10294	5.60603
	GPX1	glutathione peroxidase 1	P07203;A0A087WUQ6;P07203-2	265	37	49	45	45	44	45	core	6.99805	4.67803	19.0884	3.52659	5.80526	7.01697
	FLNA	filamin A, alpha	Q5HY54;P21333;A0A087WWY3;Q60FE5;H0Y5C6;H7C2E7;F8WE98;H0Y5F3;P21333-2	270	37	49	45	45	49	45	core	25.8772	76.8426	88.3057	45.5057	18.5283	105.312
	FLNB	filamin B, beta	H7C5L4;O75369;O75369-8;O75369-9;E7EN95;O75369-2;O75369-3;O75369-6;O75369-7;O75369-4;O75369-5	221	37	49	45	45		45		3.83373	1.52713	2.45216	0.22162		8.5407
	LETM1	leucine zipper-EF-hand containing transmembrane protein 1	O95202;O95202-2;O95202-3	270	37	49	45	45	49	45	core	1.14965	0.970762	0.884038	0.3227	0.695536	3.66587
	PRKCSH	protein kinase C substrate 80K-H	K7ELL7;K7EJ70;P14314;K7EKX1;K7EPW7;P14314-2	270	37	49	45	45	49	45	core	17.6352	15.1575	17.5954	15.6221	4.14879	27.9784
	RBM12	RNA binding motif protein 12	Q9NTZ6;Q5JX62;A6PVI0;A6PVI1	270	37	49	45	45	49	45	core	1.97514	2.29227	1.20539	0.912064	0.431088	1.64123
	RBM10	RNA binding motif protein 10	P98175-4;P98175-3;P98175-2;P98175	252	37	49	45	45	31	45		1.12807	0.463842	0.447277	0.255077	0.0679822	0.512371
	RBM15	RNA binding motif protein 15	Q96T37-3;Q96T37-2;Q96T37;Q96T37-4;A0A087WWP4	257	37	49	45	40	41	45		0.352424	0.587472	0.21749	0.0853651	0.0463555	0.147596
	RBM14	RNA binding motif protein 14	Q96PK6;Q96PK6-2;B8ZZ74;F8WDX3;Q96PK6-3;Q96PK6-4;Q96PK6-5	270	37	49	45	45	49	45	core	16.5073	11.3889	9.17974	1.47919	1.44219	11.1874
	MVP	major vault protein	H3BRL2;I3L155;H3BNF6;H3BUK7;Q14764;H3BQK6	230	37	49	45	45	9	45		0.509671	7.36008	10.4531	3.75201	0.0654244	23.3823
	ALDH9A1	aldehyde dehydrogenase 9 family, member A1	P49189;P49189-2	270	37	49	45	45	49	45	core	5.81869	18.3249	6.37567	2.41376	2.04779	6.57591
	SUCLA2	succinate-CoA ligase, ADP-forming, beta subunit	Q9P2R7-2;Q5T9Q5;Q5T9Q8;Q9P2R7	270	37	49	45	45	49	45	core	4.89338	5.96208	3.45393	1.22583	0.647345	3.45832
	PSMD9	proteasome 26S subunit, non-ATPase 9	F5H5V4;O00233;O00233-2;F5H169;J3KN29;F5GX23;F5H7X1;O00233-3	270	37	49	45	45	49	45	core	3.82506	5.268	6.129	3.60765	18.1996	3.38868
	PSMD4	proteasome 26S subunit, non-ATPase 4	P55036-2;P55036;H0Y3Y9;A6PVX3;Q5VWC4;H0Y561;H7C2J9	255	37	49	45	30	49	45		6.40499	6.90719	7.54178	1.31655	7.79936	10.2813
	PSMD1	proteasome 26S subunit, non-ATPase 1	Q99460;C9J9M4;A0A087WW66;H7BZR6;Q99460-2;H7C378;F8WCE3	270	37	49	45	45	49	45	core	3.21681	2.94889	2.5054	0.920038	2.74217	9.39408
	PSMD3	proteasome 26S subunit, non-ATPase 3	H0YGV8;O43242-2;O43242	270	37	49	45	45	49	45	core	4.16712	4.64474	4.62948	2.92253	4.86636	8.29873
	PSMD2	proteasome 26S subunit, non-ATPase 2	Q13200;Q13200-2;Q13200-3;H7C2Q3;C9JPC0;H7C1H2;F8WBS8	270	37	49	45	45	49	45	core	1.8629	3.14373	4.26495	2.56979	3.34699	8.28531
	CYB5R3	cytochrome b5 reductase 3	P00387-3;P00387-2;P00387;B1AHF3	270	37	49	45	45	49	45	core	2.92264	7.92365	8.47093	6.62079	7.00989	30.5636
	SPTAN1	spectrin, alpha, non-erythrocytic 1	Q13813;Q13813-2;Q13813-3	239	37	49	45	45	18	45		4.06885	9.26434	2.18253	6.02415	0.060393	8.2776
	RBBP4	retinoblastoma binding protein 4	E9PNS6;E9PNS2;Q09028;Q09028-4;C9JPP3;Q09028-3;Q09028-2;E9PIC4;H0YEU5;H0YF10;H0YDK2;H0YCT5	265	37	49	45	40	49	45	core	11.9369	11.116	6.77269	7.02111	10.5221	3.40614
	EIF4H	eukaryotic translation initiation factor 4H	Q15056-2;Q15056	270	37	49	45	45	49	45	core	18.8065	8.33033	9.05849	5.03836	12.0888	8.86571
	EIF4E	eukaryotic translation initiation factor 4E	H0Y8J7;D6RFJ3;D6RBW1;P06730-2;P06730-3;P06730	265	37	49	45	45	44	45	core	4.54761	4.31217	4.16918	1.52126	6.31856	7.53671
	EIF4B	eukaryotic translation initiation factor 4B	F8VX11;F8W0K0;P23588;F8VYE9;B4DS13;E7EX17;F8VRU1;F8VSC7;F8VP89	270	37	49	45	45	49	45	core	90.0143	70.499	40.418	24.2548	85.3249	87.2926
	HDAC1	histone deacetylase 1	Q5TEE2;Q13547	266	37	49	45	45	45	45	core	3.54641	5.94113	2.07878	1.81712	0.452756	0.674931
	CIRBP	cold inducible RNA binding protein	F6WMK9;K7EQR7;K7EMY9;K7EPM4;Q14011-2;Q14011-3;D6W5Y5;Q14011;K7ENX8;K7ELV6;K7ELT6;K7EJV5;K7EJV1;K7ER40;K7EIF7;K7EQX4;K7ENN6;K7EQL0	262	37	49	40	45	46	45	core	2.27556	5.01105	2.59294	1.80432	1.41647	10.529
	OXSR1	oxidative stress responsive 1	O95747;C9JIG9	270	37	49	45	45	49	45	core	3.80636	3.28137	2.49686	2.21345	4.09151	3.24096
	ITIH2	inter-alpha-trypsin inhibitor heavy chain 2	Q5T985;Q5T987;A0A087WTE1;P19823	252	37	49	42	30	49	45		3.11187	1.51498	1.66033	0.125639	1.73023	0.571586
	RRS1	ribosome biogenesis regulator homolog	Q15050	197	37	49	33	19	14	45		1.10905	0.47682	0.132368	0.0595854	0.0497558	2.48332
	GMPPB	GDP-mannose pyrophosphorylase B	Q9Y5P6;Q9Y5P6-2	247	37	49	45	45	26	45		0.995669	1.2887	1.1432	1.18204	0.264527	1.48817
	SND1	staphylococcal nuclease and tudor domain containing 1	Q7KZF4;H7C597	270	37	49	45	45	49	45	core	13.6453	6.3937	10.0787	10.2993	3.93974	15.7448
	RPL10A	ribosomal protein L10a	P62906	270	37	49	45	45	49	45	core	21.3157	24.2945	19.4924	22.2766	27.3303	35.3494
	RAD50	RAD50 homolog, double strand break repair protein	Q92878-2;Q92878-3;E9PM98;E7EN38;Q92878;E7ESD9;H7C0V2;H7C0P8;C9JNH8	270	37	49	45	45	49	45	core	2.82298	1.90139	0.894072	0.442221	0.799103	0.650768
	USP5	ubiquitin specific peptidase 5 (isopeptidase T)	P45974;P45974-2;F5H571	270	37	49	45	45	49	45	core	3.2236	4.26704	3.11331	1.83197	4.08299	5.02943
	USP7	ubiquitin specific peptidase 7 (herpes virus-associated)	Q93009;H3BRA2;Q93009-3;H3BND8;H3BMF6;H3BUV0;F5H2X1;H3BQD1;H3BTM1	270	37	49	45	45	49	45	core	0.765966	1.77151	1.04086	0.967606	0.928707	1.0674
	XRCC5	X-ray repair complementing defective repair in Chinese hamster cells 5 (double-strand-break rejoining)	C9JZ81;P13010;H7C0H9	270	37	49	45	45	49	45	core	11.2357	33.7207	13.4663	6.40468	4.36629	16.2557
	XRCC6	X-ray repair complementing defective repair in Chinese hamster cells 6	P12956;P12956-2;B1AHC9	270	37	49	45	45	49	45	core	26.1544	41.9887	20.7005	14.4365	10.0602	21.8056
	INTS1	integrator complex subunit 1	Q8N201	219	37	49	42	37	9	45		0.0574499	0.0712717	0.0473756	0.031534	0.00271775	0.0510178
	GPI	glucosamine-6-phosphate deaminase 1	K7ERK8;K7ENA0;K7EP41;P06744-2;K7EPY4;K7ERC6;P06744;K7EQ48;K7ELR7;K7EIL4;K7ESF4	270	37	49	45	45	49	45	core	16.2695	21.4921	41.151	70.8429	7.87189	22.0113
	ATIC	5-aminoimidazole-4-carboxamide ribonucleotide formyltransferase/IMP cyclohydrolase	F8WEF0;H7BZU3;P31939-2;H7C084;C9JLK0;H7C1S2;P31939	270	37	49	45	45	49	45	core	11.7351	11.005	5.21552	4.59588	11.751	18.7415
	GSPT1	G1 to S phase transition 1	P15170-3;P15170-2;P15170;H3BR35;H3BSV8	270	37	49	45	45	49	45	core	3.17097	2.83267	2.77546	3.35922	3.63939	9.92147
	ACSF3	acyl-CoA synthetase family member 3	F5H5A1;F5H2G6;F5H755;Q4G176;F5H362;H0YGC7;F5GX20	216	37	49	45	23	17	45		1.02466	1.3341	0.460755	0.0794461	0.0456984	0.216224
	GALK1	galactokinase 1	P51570;K7ERJ9;K7ERN9;K7EII7;P51570-2	226	37	49	45	45	5	45		1.96347	1.33096	3.84972	0.740449	0.0302761	1.94801
	STRN	striatin, calmodulin binding protein	O43815;O43815-2	265	37	49	45	45	44	45	core	0.502013	1.40041	0.915558	0.29606	0.292829	0.783631
	STAT3	signal transducer and activator of transcription 3 (acute-phase response factor)	P40763;G8JLH9;P40763-3;P40763-2	249	37	49	45	45	28	45		0.62137	0.859556	1.02774	2.86288	0.13625	1.13662
	STAT1	signal transducer and activator of transcription 1, 91kDa	P42224-2;P42224;J3KPM9;E7ENM1;E7EPD2;D2KFR9;H7BZB5	255	37	49	45	45	34	45		1.36348	8.41768	4.0567	0.979233	0.162334	29.1734
	HTATSF1	HIV-1 Tat specific factor 1	Q5H918;O43719;Q5H919	270	37	49	45	45	49	45	core	1.32775	2.2322	0.987648	0.847393	0.226248	0.518676
	AKR1B1	aldo-keto reductase family 1, member B1 (aldose reductase)	E9PCX2;E9PEF9;P15121	236	37	49	45	25	35	45		41.1637	87.2626	41.3708	1.10995	1.29761	48.9759
	LRBA	LPS-responsive vesicle trafficking, beach and anchor containing	P50851;P50851-2;H0YAC6;E9PEM5;H0Y9N9;H0YA17	267	37	49	42	45	49	45	core	0.8917	0.776407	0.0895131	0.138197	0.201731	0.0387503
	PBDC1	polysaccharide biosynthesis domain containing 1	Q9BVG4;A6NDF3	255	37	49	45	45	34	45		0.975901	2.19837	1.31824	1.77454	0.275132	3.22703
	SUCLG2	succinate-CoA ligase, GDP-forming, beta subunit	H0Y852;Q96I99;Q96I99-2;E9PDQ8	265	37	49	45	45	44	45	core	0.696434	12.6654	4.13481	1.43492	0.602554	4.62649
	SUCLG1	succinate-CoA ligase, alpha subunit	H7C233;P53597	260	37	49	45	40	44	45	core	3.91429	12.1945	5.69286	2.41375	0.87916	6.60643
	ALDOA	aldolase A, fructose-bisphosphate	H3BQN4;P04075-2;H3BUH7;H3BMQ8;P04075;H3BR68;H3BR04;H3BPS8;H3BU78;J3KPS3	270	37	49	45	45	49	45	core	153.495	195.644	242.074	113.408	87.1382	119.484
	ALDOC	aldolase C, fructose-bisphosphate	K7EKH5;J3QKK1;J3KSV6;A8MVZ9;J3QKP5;P09972;C9J8F3	219	37	49	35	45	8	45		1.19597	11.8554	2.32202	10.8181	0.358721	4.90506
	NMT1	N-myristoyltransferase 1	B7Z8J4;P30419-2;K7EN42;P30419;K7EN82	270	37	49	45	45	49	45	core	3.11225	4.54411	2.97746	1.28579	2.11415	3.32354
	TMOD3	tropomodulin 3 (ubiquitous)	H0YKU1;H0YNJ8;Q9NYL9;H0YNU8	262	37	49	45	45	41	45		3.77371	8.15657	9.43098	5.37803	1.53722	15.2957
	GOLGA3	golgin A3	Q08378-4;Q08378;Q08378-2;A0A087WV43	262	37	49	45	45	41	45		0.113665	0.359344	0.21067	0.136833	0.0967045	1.53489
	PDPR	pyruvate dehydrogenase phosphatase regulatory subunit	H3BQG3;A8MT40;Q8NCN5	192	37	49	42	14	5	45		0.512681	1.08823	0.203242	0.0214234	0.00348688	0.434313
	CD2AP	CD2-associated protein	Q9Y5K6	260	37	49	45	35	49	45		0.634605	1.39868	0.364316	0.134411	0.948163	0.761674
	PTMS	parathymosin	P20962;F5GXR3;F5H7R9	230	37	49	33	17	49	45		16.5595	6.88518	4.21588	0.569146	12.3638	31.5376
	UBE2L3	ubiquitin-conjugating enzyme E2L 3	P68036;P68036-2;P68036-3	270	37	49	45	45	49	45	core	18.3082	32.1152	26.8243	14.2481	17.5575	21.2441
	NHP2L1	SNU13 homolog, small nuclear ribonucleoprotein (U4/U6.U5)	P55769;B1AHD1	270	37	49	45	45	49	45	core	18.251	29.4201	9.35737	8.23339	4.41163	8.5919
	STT3B	STT3B, subunit of the oligosaccharyltransferase complex (catalytic)	Q8TCJ2	260	37	49	45	45	39	45		2.48016	0.905459	2.15539	2.85554	0.405132	3.47141
	STT3A	STT3A, subunit of the oligosaccharyltransferase complex (catalytic)	P46977-2;E9PN73;E9PI32;P46977;H0YET6	270	37	49	45	45	49	45	core	3.37819	2.11334	4.25706	7.69662	1.00704	14.0082
	RAD23B	RAD23 homolog B, nucleotide excision repair protein	H0Y579;P54727;P54727-2;Q5W0S4;Q5W0S5	270	37	49	45	45	49	45	core	9.18309	13.0794	14.402	11.5077	7.56924	18.6823
	SACM1L	SAC1 suppressor of actin mutations 1-like (yeast)	C9JV50;Q9NTJ5;F8WDN7;E9PGZ4;Q9NTJ5-2;F8WD07;F8WCQ2;C9J3E3	270	37	49	45	45	49	45	core	1.44378	5.69436	5.5717	4.59727	1.12662	10.3951
	RPS25	ribosomal protein S25	P62851;E9PK60;E9PQK3	265	37	49	45	45	44	45	core	35.9518	34.4143	28.2215	32.469	44.2422	49.7974
	CACYBP	calcyclin binding protein	Q9HB71-3;Q9HB71;Q9HB71-2;B2ZWH1	265	37	49	45	45	44	45	core	11.0603	6.01055	8.18348	5.04024	3.81776	6.10117
	CAND1	cullin-associated and neddylation-dissociated 1	H0YH27;Q86VP6;Q86VP6-2;Q86VP6-3;F5H6I6	270	37	49	45	45	49	45	core	1.7059	5.68687	2.27459	2.45326	3.77559	5.94858
	TTLL12	tubulin tyrosine ligase-like family member 12	Q14166;V9GY16	270	37	49	45	45	49	45	core	1.0253	0.788485	1.04386	0.956039	2.51685	1.07258
	LDHA	lactate dehydrogenase A	P00338-5;F5H6W8;F5H5J4;F5GWW2;F5GXC7;F5GXY2;F5GZQ4;P00338;P00338-4;F5GXH2;P00338-3;P00338-2;F5GYU2;F5GXU1;F5H8H6	270	37	49	45	45	49	45	core	60.456	76.1495	95.5698	109.044	22.9428	148.054
	LDHB	lactate dehydrogenase B	A8MW50;P07195;F5H793;C9J7H8	270	37	49	45	45	49	45	core	88.4723	145.489	62.6641	45.7967	65.6335	48.1815
	CFL1	cofilin 1 (non-muscle)	E9PS23;E9PP50;G3V1A4;E9PQB7;E9PLJ3;P23528;E9PK25	270	37	49	45	45	49	45	core	98.9796	349.457	304.874	159.647	82.4483	92.5311
	DNM1L	dynamin 1-like	B4DDQ3;O00429-3;O00429-2;O00429-5;O00429-4;O00429-7;O00429-6;O00429-8;B4DPZ9;O00429;F8VZ52;F8W1W3;F8VUJ9;F8VYL3;F8VR28;G8JLD5;H0YHY4	270	37	49	45	45	49	45	core	1.926	1.38798	2.19096	0.825607	1.0576	5.13772
	PLAA	phospholipase A2-activating protein	H0YC16;E5RIM3;Q9Y263;H0YBW4;H0YAU9	270	37	49	45	45	49	45	core	0.554701	0.705594	0.645863	0.451276	0.445677	1.53881
	GSTK1	glutathione S-transferase kappa 1	C9JNT3;Q9Y2Q3-2;Q9Y2Q3-3;Q9Y2Q3-4;E9PFN5;Q9Y2Q3	267	37	49	45	45	46	45	core	4.80494	14.0359	10.8498	8.21709	1.06119	7.63379
	ANKFY1	ankyrin repeat and FYVE domain containing 1	Q9P2R3-4;Q9P2R3;Q9P2R3-2;K7EPT2;I3L3P8	266	33	49	45	45	49	45	core	0.149302	0.766783	1.06425	0.370023	0.402234	0.803294
	TARS2	threonyl-tRNA synthetase 2, mitochondrial (putative)	Q9BW92;Q5T5F2;U3KQG0;U3KQ50;Q9BW92-2;F6S7Q7	155	33	49	23	5		45		0.390014	0.207302	0.0349933	0.017842		0.189405
	EIF2AK2	eukaryotic translation initiation factor 2-alpha kinase 2	P19525-2;P19525;F8WBH4;C9JZT2	258	33	49	45	45	41	45		0.685174	0.360103	0.607668	0.400711	0.291568	2.46415
	PSMB3	proteasome subunit beta 3	P49720;A0A087WXQ8;A0A087WY10;A0A087WUL2	263	33	49	45	45	46	45	core	2.7143	8.38342	7.71936	7.33657	4.06894	12.3372
	PPP3CB	protein phosphatase 3, catalytic subunit, beta isozyme	P16298;P16298-4;Q5F2G0;Q5F2F8;P16298-2;P16298-3	218	33	49	45	36	10	45		0.331064	1.22314	0.945306	0.426608	0.0755671	0.736309
	LRRC40	leucine rich repeat containing 40	Q9H9A6	260	33	49	42	42	49	45	core	0.357056	0.435533	0.35393	0.160213	0.548769	0.586808
	STX5	syntaxin 5	Q13190-2;Q13190-3;H7C3X5;Q13190-4;Q13190;E9PNU4	255	33	49	37	45	46	45		0.503641	0.651108	0.97541	0.638481	0.323312	2.14064
	OPTN	optineurin	Q96CV9-3;Q96CV9-2;Q96CV9;H7C1H4;A0A087WY28;X6RKL2;A0A087X2G2	180	33	49		4	49	45		0.0784764	2.63235		0.00826032	3.01261	1.21316
	GNAI3	guanine nucleotide binding protein (G protein), alpha inhibiting activity polypeptide 3	P08754	230	33	49	45	45	13	45		0.678741	5.59292	3.33069	3.48137	0.108077	2.68759
	COX5A	cytochrome c oxidase subunit Va	H3BNX8;P20674;H3BV69;H3BRM5	266	33	49	45	45	49	45	core	6.97774	27.6091	23.4752	11.623	6.58762	11.5627
	SEH1L	SEH1-like nucleoporin	K7EP88;K7ENI5;Q96EE3;K7ELV2;Q96EE3-1	217	33	49	37	30	23	45		1.66049	1.35226	0.755527	0.252068	0.209006	0.860159
	SNRPD3	small nuclear ribonucleoprotein D3 polypeptide 18kDa	P62318-2;P62318;H3BT13	261	33	49	45	45	44	45	core	15.4681	14.5106	15.0293	16.7367	6.2929	16.9016
	TIMM9	translocase of inner mitochondrial membrane 9 homolog (yeast)	G3V2F3;G3V502;Q9Y5J7	249	33	49	45	40	37	45		2.96945	7.43742	2.64972	2.26504	1.08607	4.14158
	MPHOSPH10	M-phase phosphoprotein 10 (U3 small nucleolar ribonucleoprotein)	O00566;U3KQ48	161	33	49	10	5	19	45		0.417121	0.353867	0.0207762	0.00902358	0.0492168	0.61787
	RAB2A	RAB2A, member RAS oncogene family	P61019;H7C125;P61019-2;E9PKL7;H0YD31	256	33	49	45	45	39	45		13.1617	8.68401	19.6741	14.3407	2.19945	25.0243
	PIP4K2A	phosphatidylinositol-5-phosphate 4-kinase, type II, alpha	Q5JUT3;P48426-2;P48426;Q5JUT2;H7BXS3;S4R320	266	33	49	45	45	49	45	core	2.41879	12.1336	3.06636	2.65961	8.1697	1.35192
	PPWD1	peptidylprolyl isomerase domain and WD repeat containing 1	Q96BP3-2;F5H7P7;D6R9Q1;H0Y8N5;Q96BP3;D6RB19;D6RDA4;D6RHV0;D6RA12	217	33	49	42	40	8	45		0.317393	0.989762	0.233829	0.109127	0.012174	0.228038
	STXBP3	syntaxin binding protein 3	O00186	248	33	49	45	40	36	45		0.357929	0.612735	0.726496	0.301806	0.110386	0.877196
	HIBADH	3-hydroxyisobutyrate dehydrogenase	P31937;H7BZL2	179	33	49	22	17	13	45		1.7334	1.75912	0.298412	0.115164	0.105792	1.99292
	IPO5	importin 5	O00410;H0Y3V4;E7EWK4;H0Y8C6;O00410-3;O00410-2;C9JQT6;C9J875;C9JZ53;C9JXE0;E7EQT5;E7EV12;E7ETV8;E7EX05;C9JMV5;C9JZD8;E7ETV3;E7ESA1;E7ESZ1	266	33	49	45	45	49	45	core	1.54427	1.59518	1.62723	1.33467	1.85715	9.16991
	HMBS	hydroxymethylbilane synthase	F5H345;F5H226;P08397;F5GY90;F5H4X2;F5H4W5;P08397-2;P08397-3;P08397-4;F5H0P4	266	33	49	45	45	49	45	core	0.874094	0.698186	1.86671	0.371527	121.005	1.42027
	PURB	purine-rich element binding protein B	Q96QR8	192	33	49	37	10	18	45		1.24346	2.55395	0.851367	0.109212	0.357253	2.87031
	PURA	purine-rich element binding protein A	Q00577	211	33	49	40	9	35	45		1.89647	12.6941	2.1828	0.110539	2.65362	4.7195
	TMX3	thioredoxin-related transmembrane protein 3	Q96JJ7;Q96JJ7-2;H3BVI1;H3BPB3;H3BT89;F5H4F7;B4DIE3	246	33	49	45	45	29	45		0.711009	2.12453	1.82741	1.05489	0.173238	7.78148
	SNX1	sorting nexin 1	H0YK42;Q13596;Q13596-2;Q13596-3;H0YKD5;J3KPH4;H0YKL5;H0YK43;H0YK58	266	33	49	45	45	49	45	core	0.583192	1.02746	1.77128	0.892818	0.863729	2.69917
	MUT	methylmalonyl CoA mutase	P22033	246	33	49	38	40	41	45		0.18402	0.677057	0.148083	0.131906	0.164642	1.14523
	FDPS	farnesyl diphosphate synthase	A0A087X1D8;P14324;A0A087WVN4;A0A087WTP2;A0A087X090;P14324-2	266	33	49	45	45	49	45	core	6.75001	4.7713	8.94683	8.06604	8.00357	3.46113
	AP3D1	adaptor-related protein complex 3, delta 1 subunit	O14617;O14617-5;O14617-4;O14617-3;O14617-2;K7ERW8	236	33	49	45	45	19	45		0.134609	0.245586	0.505881	0.576977	0.0297531	2.41418
	CAPZA2	capping protein (actin filament) muscle Z-line, alpha 2	F8W9N7;C9JUG7;P47755-2;P47755;C9J7V0	266	33	49	45	45	49	45	core	5.15088	9.12705	10.0326	4.938	2.98816	13.9753
	ANXA2	annexin A2	H0YN28;H0YMU9;H0YKL9;P07355;H0YLV6;H0YMW4;H0YM50;H0YN42;H0YL33;H0YKS4;H0YKV8;H0YMT9;H0YNP5;H0YKZ7;H0YMM1;H0YMD0;P07355-2;H0YKX9	209	33	49	45	32	5	45		2.60349	19.7122	62.5745	0.508029	0.0787601	58.0875
	ATP6V1G1	ATPase, H+ transporting, lysosomal 13kDa, V1 subunit G1	O75348	262	33	49	45	45	45	45	core	3.83278	3.55173	14.5404	3.21335	2.53648	3.61583
	PREB	prolactin regulatory element binding	Q9HCU5;B5MC98;H7C2N7;H7C0W3;F8WCS5	250	33	49	45	45	33	45		0.522208	0.697107	0.848807	1.07957	0.170854	1.73927
	HMGCL	3-hydroxymethyl-3-methylglutaryl-CoA lyase	P35914;P35914-3;P35914-2;H0Y2L7	236	33	49	45	40	24	45		1.19203	2.37849	2.21276	0.956193	0.129529	3.94716
	UTP14A	UTP14, U3 small nucleolar ribonucleoprotein, homolog A (yeast)	Q9BVJ6-3;Q9BVJ6;Q9BVJ6-2;X6RJY0	157	33	49	20		10	45		0.484406	0.336263	0.0345185		0.0150014	0.502378
	TMED4	transmembrane p24 trafficking protein 4	Q7Z7H5-3;Q7Z7H5-2;Q7Z7H5;F8W7F7	256	33	49	45	35	49	45		1.26437	1.92409	2.01838	2.06411	0.505616	4.01937
	TSG101	tumor susceptibility 101	Q99816-2;Q99816;F5H442;J3QKS4;J3QRU6	266	33	49	45	45	49	45	core	0.868794	1.39255	1.33379	0.787998	1.60277	1.89823
	XPO7	exportin 7	H0YBE1;Q9UIA9;E7ESC6;E5RIW1	266	33	49	45	45	49	45	core	0.342193	0.820065	0.442806	0.301354	6.28824	0.477598
	GIT1	G protein-coupled receptor kinase interacting ArfGAP 1	J3QRU8;Q9Y2X7-3;Q9Y2X7;J3QLH1	172	33	49	45			45		0.382214	0.386075	0.288283			0.130774
	RHOA	ras homolog family member A	P61586	247	33	49	45	45	30	45		18.3577	40.9322	53.5195	38.0221	2.15864	16.4736
	NUP35	nucleoporin 35kDa	Q8NFH5;Q8NFH5-3;Q8NFH5-2;C9IYQ7;F8WEL4;F8WCF5;C9JIY9	199	33	49	45	3	24	45		1.84476	1.05329	0.783178	0.044993	0.193716	0.916375
	HSPA14	heat shock 70kDa protein 14	Q0VDF9;B0YIZ1;H7C2A1	262	33	49	45	45	45	45	core	0.675646	0.34195	0.268327	0.216027	0.461235	0.554702
	FLOT1	flotillin 1	A2ABJ5;O75955-2;A2AB11;A2AB10;A2AB13;A2AB12;O75955;A2AB09	266	33	49	45	45	49	45	core	1.54478	8.7636	7.48272	11.0655	10.154	5.57016
	TPT1	tumor protein, translationally-controlled 1	J3KPG2;E9PJF7;P13693-2;Q5W0H4;P13693;H0YCX0	256	33	49	45	35	49	45		4.78059	15.6069	16.0073	4.59954	14.8315	38.3143
	CUL4B	cullin 4B	Q13620-3;Q13620;K4DI93;Q13620-1;A6NE76	214	33	49	42	40	5	45		0.431629	0.799111	0.237117	0.18484	0.0117304	2.63718
	S100A11	S100 calcium binding protein A11	P31949	232	33	49	45	45	15	45		4.88842	38.8232	87.6455	66.7775	1.18127	88.2506
	CMAS	cytidine monophosphate N-acetylneuraminic acid synthetase	F5H296;Q8NFW8-2;Q8NFW8;F5GYM0	258	33	49	45	37	49	45		1.31609	3.3911	0.447278	0.126047	0.92529	0.892188
	GPX4	glutathione peroxidase 4	P36969-2;K7ENB4;A0A087WT12;P36969;R4GNE4;K7EKX7;A0A087X2I2;K7EJ20;A0A087X247;K7ERP4	249	33	49	45	45	32	45		0.620785	5.54779	3.10816	3.05302	0.632333	1.73035
	RABGGTA	Rab geranylgeranyltransferase, alpha subunit	H0YKP6;H0YLG7;H0YMG5;H0YKZ8;H0YLH3;Q92696	258	33	49	45	45	41	45		0.301209	0.651496	0.870981	0.23063	0.121417	1.05966
	CEBPZ	CCAAT/enhancer binding protein (C/EBP), zeta	A0A087X1N2;Q03701	137	33	49		5	5	45		0.159431	0.152777		0.00620445	0.00348472	0.450569
	LAMTOR1	late endosomal/lysosomal adaptor, MAPK and MTOR activator 1	Q6IAA8;F5H3Y3;F5H479;F5GX19;H0YFI1	246	33	49	45	40	34	45		3.37179	3.23733	15.9371	6.14727	2.53466	10.591
	ERGIC3	ERGIC and golgi 3	A6PVJ2;H0Y5K5;Q9Y282-2;Q9Y282-3;H0Y621;Q9Y282;H0Y802;H0Y6Z0	219	32	49	45	33	15	45		0.555683	0.897205	0.641342	0.357268	0.106095	3.71847
	BRD4	bromodomain containing 4	O60885;O60885-3;O60885-2;M0R0H4;M0QZD9;M0QYW0	226	32	49	45	40	15	45		0.273174	0.281025	0.161314	0.135313	0.0360389	0.112561
	SRM	spermidine synthase	P19623;K7ESL0;K7EL89;K7EQ47;K7EKM4	265	32	49	45	45	49	45	core	3.22762	1.22888	1.55825	2.02742	1.12091	8.88983
	HN1	hematological and neurological expressed 1	J3KT51;J3KSH8;Q9UK76;Q9UK76-2;Q9UK76-3;F2Z3M5	257	32	49	45	37	49	45		5.44746	4.74089	4.99381	1.96185	5.06339	4.50543
	DR1	down-regulator of transcription 1	Q01658	245	32	49	45	25	49	45		4.83802	7.99181	4.8005	1.47728	1.74794	3.16083
	DYNC1LI2	dynein, cytoplasmic 1, light intermediate chain 2	H3BUM4;O43237-2;O43237	171	32	49	45			45		0.188412	0.295265	0.341596			3.60218
	PSMB2	proteasome subunit beta 2	P49721;A0A087WVV1	265	32	49	45	45	49	45	core	7.49342	9.42389	8.69534	5.63655	4.12569	7.58804
	CLTA	clathrin, light chain A	C9J8P9;F8WF69;P09496-3;P09496-2;P09496-5;P09496-4;P09496	265	32	49	45	45	49	45	core	18.1738	11.4069	24.2029	10.5082	23.0386	37.2387
	LEMD2	LEM domain containing 2	D6RBV0;Q8NC56;Q8NC56-2;H0Y9B7;H7C2Z0;H0Y8H8	203	32	49	45	32		45		0.730038	0.58544	0.650938	0.282261		1.83322
	HINT1	histidine triad nucleotide binding protein 1	P49773;D6RE99;D6REP8;D6RD60;D6RC06	260	32	49	45	40	49	45	core	48.4249	25.2707	16.6004	18.9119	35.3471	15.26
	S100A6	S100 calcium binding protein A6	P06703;R4GN98	259	32	49	45	39	49	45	core	66.5076	251.764	451.093	46.9974	355.419	95.547
	PRKRA	protein kinase, interferon-inducible double stranded RNA dependent activator	O75569-2;O75569-3;F8WEG8;G5E9Q4;O75569;C9JMM3	172	32	49	27	15	4	45		1.51701	1.29321	0.324686	0.105778	0.00899183	2.72104
	ENSA	endosulfine alpha	Q5T5H1;O43768-8;O43768-9;O43768-2;O43768-3;O43768-6;O43768-7;O43768-4;O43768-5;A6NMQ3;O43768	260	32	49	45	40	49	45	core	8.56142	11.2334	10.6816	4.41977	5.94756	1.689
	CLINT1	clathrin interactor 1	Q14677-3;Q14677-2;Q14677;H0YD52;H0YDU9	260	32	49	45	45	44	45	core	1.6449	2.07396	4.28835	1.52869	1.19956	2.86048
	GBAS	glioblastoma amplified sequence	C9K068;O75323;C9J7B1;F8WBI5;O75323-2;H7C333	178	32	49	40	4	8	45		2.65397	1.47414	0.680646	0.0570977	0.039559	1.2929
	GNAI2	guanine nucleotide binding protein (G protein), alpha inhibiting activity polypeptide 2	P04899-5;P04899;P04899-6;P04899-3;P04899-4;P04899-2	252	32	49	45	45	36	45		5.0731	17.3131	27.9633	30.1985	1.11139	16.49
	RPS17	ribosomal protein S17	P08708;A0A075B716;H0YN88;H0YN73;H3BNC9	265	32	49	45	45	49	45	core	25.4245	37.9569	24.3531	31.5889	42.8115	88.5416
	SLC25A11	solute carrier family 25 (mitochondrial carrier; oxoglutarate carrier), member 11	I3L1P8;Q02978-2;Q02978	252	32	49	45	45	36	45		0.539655	3.78147	2.26457	1.24639	0.241003	2.39521
	PPM1A	protein phosphatase, Mg2+/Mn2+ dependent, 1A	P35813-3;P35813-2;P35813;E9PKB5;E9PL75;E9PJN3	262	32	49	45	42	49	45	core	0.852763	1.57027	1.20077	0.66135	1.14469	0.538912
	ERBB2IP	erbb2 interacting protein	Q96RT1;Q96RT1-8;Q96RT1-9;B4DIP2;Q96RT1-2;Q96RT1-3;Q96RT1-4;Q96RT1-5;Q96RT1-6;Q96RT1-7	249	32	49	45	41	37	45		0.0787159	0.390079	0.271769	0.0478334	0.0510557	0.388286
	HMGB2	high mobility group box 2	P26583;D6R9A6	265	32	49	45	45	49	45	core	36.0047	71.1967	63.2402	45.0866	58.1231	6.10666
	CD47	CD47 molecule	Q08722-4;Q08722-3;Q08722-2;Q08722	262	32	49	45	45	46	45	core	6.4935	11.6117	7.5615	11.9849	13.4035	6.39288
	RAB27A	RAB27A, member RAS oncogene family	P51159;H3BVH7;H3BUD9;H3BS49;H3BN55;P51159-2;H3BU81	224	32	49	45	45	8	45		1.22286	2.57067	11.0439	13.8284	0.435908	0.758975
	ANKRD13A	ankyrin repeat domain 13A	Q8IZ07;S4R3D2;H0YIN8	217	32	49	42	35	14	45		0.673507	0.663012	0.666067	0.197973	0.041919	0.353958
	PPA2	pyrophosphatase (inorganic) 2	H0Y9D8;D6R967;D6RAD3;Q9H2U2-4;F8W7R6;H0Y8X2;Q9H2U2-6;D6RGV9;Q9H2U2-2;Q9H2U2-3;Q9H2U2;H0YAK2;D6RGI1	265	32	49	45	45	49	45	core	3.69789	6.32999	4.22955	3.53127	1.56994	4.29291
	NUP62	nucleoporin 62kDa	M0QXN5;P37198	250	32	49	40	45	39	45		2.42826	2.58313	1.63474	1.60582	1.02862	6.03184
	YKT6	YKT6 v-SNARE homolog (S. cerevisiae)	O15498-2;O15498;H7C3K7	260	32	49	45	45	44	45	core	1.5126	1.94259	2.29103	1.01415	1.33598	3.25341
	DCXR	dicarbonyl/L-xylulose reductase	J3QS45;Q7Z4W1;J3KSZ5;J3QS36;J3KS22;J3QRQ2;J3QL34;J3KRZ4	260	32	49	45	45	44	45	core	2.54878	8.25109	5.50112	3.06063	1.84206	1.1639
	MRPL3	mitochondrial ribosomal protein L3	E9PF06;H0Y9G6;P09001;E7ETU7;D6RC14	174	32	49	38	5	5	45		0.395837	0.184981	0.134285	0.0168896	0.0112328	0.435817
	TWF2	twinfilin actin binding protein 2	H0Y858;D6RG15;Q6IBS0	243	32	49	45	45	27	45		3.21848	15.6823	13.2103	4.92428	0.560668	7.31479
	AGO2	argonaute RISC catalytic component 2	Q9UKV8-2;Q9UKV8;E5RJY2	193	32	49	18		49	45		0.111295	0.280707	0.0237586		1.25155	0.146538
	RPL36	ribosomal protein L36	J3QSB5;Q9Y3U8;J3KTD3	255	32	49	45	35	49	45		2.97101	9.7731	5.57914	6.30852	6.96734	35.4199
	WDFY1	WD repeat and FYVE domain containing 1	C9JJ54;Q8IWB7	250	32	49	45	45	34	45		0.54355	0.698506	2.08227	2.48029	0.189703	1.51187
	MESDC2	mesoderm development candidate 2	Q14696;Q14696-2;H0YLI4	253	32	49	45	45	37	45		4.73756	6.81167	6.65541	3.72062	0.375984	12.1907
	TYMP	thymidine phosphorylase	P19971;P19971-2;C9JGI3	250	32	49	45	45	34	45		0.202823	0.966866	19.2205	0.853436	0.145581	0.848101
	CTSA	cathepsin A	U3KQF1;P10619-2;Q5JZH0;P10619;Q5JZG9;U3KQU6;X6R8A1;U3KQ41;X6R5C5	242	32	49	45	45	26	45		2.04857	2.57649	10.3686	11.1433	0.372826	13.385
	RPL10	ribosomal protein L10	X1WI28;F8W7C6;A0A087WV22;P27635;H7C2C5;H7C123	265	32	49	45	45	49	45	core	15.704	18.5063	12.2773	11.1581	9.26428	44.7813
	UBE2Z	ubiquitin-conjugating enzyme E2Z	I3L4C5;Q9H832;Q9H832-2;D6RB11	174	32	49	34	9	5	45		1.02042	1.9972	0.644761	0.0638606	0.0531767	1.93453
	PARN	poly(A)-specific ribonuclease	F5H1Z4;O95453-2;O95453-3;B4DSB0;H3BRK1;O95453	205	32	49	45	34		45		1.03041	1.14098	0.796151	0.341297		0.783672
	PGRMC2	progesterone receptor membrane component 2	O15173-2;O15173;D3DNX8;U3KQM0	265	32	49	45	45	49	45	core	2.85587	2.94573	1.7243	0.707506	2.00672	12.442
	SCAF8	SR-related CTD-associated factor 8	Q9UPN6-2;Q9UPN6	155	32	49	24	5		45		0.259391	0.167752	0.0441645	0.00550271		0.0966896
	COA6	cytochrome c oxidase assembly factor 6	Q5JTJ3-2;Q5JTJ3-3;X6R5Z6;Q5JTJ3	217	32	49	45	34	12	45		4.81703	4.88562	4.80429	1.3842	0.678235	1.71317
	GTF2F1	general transcription factor IIF, polypeptide 1, 74kDa	M0QXD6;M0R0R9;P35269;M0R0Z3	248	32	49	45	36	41	45		0.496105	0.543238	0.401743	0.20845	0.422579	1.22006
	RANBP1	RAN binding protein 1	F6WQW2;C9JDM3;C9JJ34;C9JXG8;C9JIC6;C9JGV6;P43487;P43487-2	265	32	49	45	45	49	45	core	10.6585	5.22931	6.5634	5.77169	13.2856	7.98787
	A2M	alpha-2-macroglobulin	P01023;F8W7L3;H0YFH1	238	32	49	45	18	49	45		2.70712	1.67496	1.31896	0.0817783	1.0577	2.27425
	SFXN3	sideroflexin 3	S4R3N9;Q9BWM7	171	32	49	45			45		1.1585	1.04517	1.34253			4.37123
	C1QBP	complement component 1, q subcomponent binding protein	I3L3B0;I3L3Q7;Q07021	260	32	49	45	45	44	45	core	4.3562	20.5637	14.8273	19.4296	21.6854	48.1721
	BCAS2	breast carcinoma amplified sequence 2	O75934	193	32	49	40	9	18	45		1.46477	0.851149	0.517885	0.0203607	0.254403	1.98553
	PTPN23	protein tyrosine phosphatase, non-receptor type 23	Q9H3S7;C9JD91;R4GMM7	230	32	49	42	39	23	45		0.127994	0.155916	0.161526	0.0642261	0.0192727	0.60145
	XRN1	5'-3' exoribonuclease 1	H7C5E4;Q8IZH2-2;Q8IZH2;Q8IZH2-3;C9JCZ8;H7C583	250	32	49	38	40	46	45		0.0784388	0.243262	0.0945588	0.0752557	0.0872612	0.244441
	ACTL6A	actin-like 6A	H7C5S0;O96019-2;O96019;C9JQT2	260	32	49	40	45	49	45	core	4.92451	3.01117	1.7878	1.73589	1.19559	2.22117
	SAR1A	secretion associated, Ras related GTPase 1A	Q9NR31;H0Y5E8;Q9NR31-2	262	32	49	45	45	46	45	core	1.39362	5.81726	6.65742	8.4561	2.69777	13.0659
	THOC1	THO complex 1	Q96FV9;R4GMN4;A0A087WWS1;R4GN58;A0A087WY84;Q96FV9-2	204	32	49	42	27	9	45		0.352156	0.402419	0.328368	0.100215	0.0206897	0.302838
	COPS4	COP9 signalosome subunit 4	Q9BT78-2;Q9BT78;D6RAX7;D6RFN0;D6RD63	265	32	49	45	45	49	45	core	1.0808	2.28692	1.25672	0.596603	2.2889	4.75212
	BCKDHA	branched chain keto acid dehydrogenase E1, alpha polypeptide	H0YH31;F5GXU9;M0R0C8;P12694;F5H5P2;P12694-2	177	32	49	32	10	9	45		9.49607	4.64432	1.02661	0.38229	0.171134	4.6703
	UQCRQ	ubiquinol-cytochrome c reductase, complex III subunit VII, 9.5kDa	O14949	231	32	49	45	19	41	45		8.67952	9.52079	9.56718	1.29527	3.82346	5.07494
	ABHD10	abhydrolase domain containing 10	Q9NUJ1;Q9NUJ1-3;Q9NUJ1-2	252	32	49	45	45	36	45		1.69151	2.02191	1.14534	0.919938	0.362835	2.38961
	ARPC3	actin related protein 2/3 complex, subunit 3, 21kDa	F8VR50;O15145;C9JZD1	245	32	49	45	45	29	45		5.01081	19.2494	19.2226	18.9788	1.84015	16.7392
	AP1M1	adaptor-related protein complex 1, mu 1 subunit	K7EQX3;E7ENJ6;K7EJL1;Q9BXS5-2;Q9BXS5;K7ENA7;K7EQ90;K7EPJ8;K7ER75;A0A087WZX7	252	32	49	45	45	36	45		0.553325	1.20538	1.71212	1.09046	0.244693	2.68672
	PSMC5	proteasome 26S subunit, ATPase 5	J3KRP2;J3QRW1;J3QSA9;J3QQM1;P62195;J3QSE0;J3QLH6;P62195-2;J3QRR3;J3KTQ9	265	32	49	45	45	49	45	core	1.16805	3.58975	3.91098	2.45546	3.59317	10.8264
	EIF3F	eukaryotic translation initiation factor 3, subunit F	H0YDT6;O00303;E9PQV8	255	32	49	45	40	44	45	core	1.39955	3.26379	4.65806	2.62464	5.16143	9.43332
	NIT1	nitrilase 1	Q86X76;Q86X76-4;Q86X76-5;Q86X76-3;Q86X76-2	235	32	49	38	40	31	45		0.711355	1.23858	0.840643	0.468153	0.202884	0.384693
	ANP32A	acidic (leucine-rich) nuclear phosphoprotein 32 family, member A	H7BZ09;P39687;H0YN26	265	32	49	45	45	49	45	core	43.689	49.4059	33.8317	20.5208	15.5251	11.6109
	FDXR	ferredoxin reductase	P22570-3;P22570-2;P22570-7;P22570-6;P22570-5;P22570-4;P22570;J3QQX3;J3QKZ8	183	32	49	38		19	45		0.303632	0.315079	0.196221		0.0256563	1.30582
	HSD17B11	hydroxysteroid (17-beta) dehydrogenase 11	D6RCD0;Q8NBQ5	242	32	49	45	45	26	45		1.0234	1.21388	12.677	10.3934	0.635813	1.66701
	TUBA4A	tubulin, alpha 4a	C9JDL2;P68366;C9JJQ8;C9JQ00;C9JEV8;P68366-2	265	32	49	45	45	49	45	core	2.63205	43.2944	34.1464	16.6281	21.6885	7.16424
	RPS24	ribosomal protein S24	E7ETK0;A0A087WUS0;P62847;P62847-4;P62847-2;P62847-3	255	32	49	45	35	49	45		8.55237	15.5112	13.8083	5.56965	19.4149	30.034
	AIMP2	aminoacyl tRNA synthetase complex-interacting multifunctional protein 2	A8MU58;Q13155;F8W950	230	32	49	42	35	27	45		1.73944	1.96352	2.28854	0.696271	0.486816	4.72168
	STAMBP	STAM binding protein	C9JK83;O95630;F5H5B9;C9JEK5;C9JZ93	226	32	49	37	22	41	45		0.413302	0.332184	0.287039	0.105062	0.383597	0.433418
	MAP7D1	MAP7 domain containing 1	C9JIR3;H0YF21;E9PLH3;Q3KQU3-3;Q3KQU3-2;Q3KQU3-4;Q3KQU3	193	32	49	42	25		45		0.215479	0.326381	0.227706	0.0439121		0.949359
	NDUFV2	NADH dehydrogenase (ubiquinone) flavoprotein 2, 24kDa	P19404;E7EPT4	265	32	49	45	45	49	45	core	2.52796	4.96737	3.84421	3.54309	2.3228	4.53333
	NDUFV1	NADH dehydrogenase (ubiquinone) flavoprotein 1, 51kDa	P49821;G3V0I5;H0YE81;E9PJL9;E9PMX3;E9PPD6;B4DE93;E9PPR0;E9PLC6;E9PQP1;P49821-2;E9PPS5;H0YD04	265	32	49	45	45	49	45	core	1.86056	3.19026	1.75041	0.820116	0.451331	1.88654
	GGH	gamma-glutamyl hydrolase (conjugase, folylpolygammaglutamyl hydrolase)	Q92820	252	32	49	45	45	36	45		1.93946	0.72977	7.06533	8.56504	0.58342	3.58657
	RAB1A	RAB1A, member RAS oncogene family	P62820;E7END7;P62820-3;P62820-2	265	32	49	45	45	49	45	core	9.31572	5.16653	13.442	10.1099	3.38081	26.0491
	ABHD14B	abhydrolase domain containing 14B	Q96IU4;F8W9U3;B4DQI4;Q96IU4-2	254	32	49	42	45	41	45		7.75852	16.1432	5.57916	3.53093	3.31697	2.99448
	EBNA1BP2	EBNA1 binding protein 2	H7C2Q8;Q99848	182	32	49	27	10	19	45		0.768879	0.796981	0.12668	0.050153	0.173794	1.87663
	PPP2R2A	protein phosphatase 2, regulatory subunit B, alpha	E5RFR9;P63151-2;P63151;E5RIY1	191	32	49	40	20	5	45		2.63372	2.70372	1.48265	0.291451	0.0916197	3.04207
	ABCB7	ATP-binding cassette, sub-family B (MDR/TAP), member 7	O75027-3;O75027-2;O75027;B4DGL8;A0A087WW65;E9PJR8	220	32	49	45	8	41	45		0.235725	0.372014	0.250779	0.026201	0.390384	0.276582
	ZNF622	zinc finger protein 622	Q969S3	203	32	49	42	13	22	45		0.19631	0.276622	0.134468	0.0262117	0.0351152	0.289827
	DDB2	damage-specific DNA binding protein 2, 48kDa	Q92466;A0A087X0X5;A0A087WYT8;Q92466-2;Q92466-5;Q92466-4;A0A087WW71;Q92466-3	159	32	49	25	8		45		0.527153	0.465002	0.0938656	0.0162453		0.272061
	PTGES2	prostaglandin E synthase 2	A6NHH0;Q9H7Z7;X6RJ95	203	32	49	45	32		45		0.492232	0.889424	0.410767	0.0925195		1.48076
	TMED10	transmembrane p24 trafficking protein 10	G3V2K7;P49755	247	32	49	45	45	31	45		7.40273	4.92455	9.43049	5.14537	2.20745	38.0171
	DPP7	dipeptidyl-peptidase 7	R4GNE8;R4GN05;Q9UHL4;R4GMV4;R4GMU5;R4GMR2	233	32	49	45	45	17	45		2.91052	6.55086	2.60364	3.11927	0.141669	2.38667
	NDUFB10	NADH dehydrogenase (ubiquinone) 1 beta subcomplex, 10, 22kDa	O96000;H3BV16;H3BPJ9;O96000-2	247	32	49	45	45	31	45		4.39177	3.43769	2.98592	2.33333	0.458553	3.34785
	UBE3A	ubiquitin protein ligase E3A	Q05086-3;Q05086-2;Q05086;S4R306	211	32	49	45	25	15	45		0.3767	0.364539	0.284672	0.0538291	0.0377265	0.357506
	EMC1	ER membrane protein complex subunit 1	Q8N766;Q8N766-4;Q8N766-3;Q8N766-2;Q5TG59	224	32	49	45	35	18	45		0.420594	0.253708	0.613185	0.221821	0.0287236	2.77154
	SPCS2	signal peptidase complex subunit 2	Q15005;E9PL01;A0A087WUC6;H0YE04;E9PRB9;E9PI68	253	32	49	45	45	37	45		2.51267	4.58712	4.17624	3.27982	0.864937	9.87866
	EXOC4	exocyst complex component 4	Q96A65-2;Q96A65	260	32	49	45	40	49	45	core	0.401767	0.248935	0.289393	0.101013	0.154585	0.54908
	SEC63	SEC63 homolog, protein translocation regulator	Q9UGP8;A6PVC9	238	32	49	45	45	22	45		0.734441	0.31969	0.725432	0.782945	0.0387612	5.04816
	SUPT6H	SPT6 homolog, histone chaperone	Q7KZ85-2;Q7KZ85;Q7KZ85-3	254	32	49	45	45	38	45		0.0980098	0.293237	0.235221	0.163091	0.0483137	0.174134
	MAPRE1	microtubule-associated protein, RP/EB family, member 1	Q15691	260	32	49	45	45	44	45	core	3.99121	13.0795	11.3824	10.586	5.43695	9.24148
	MAPRE2	microtubule-associated protein, RP/EB family, member 2	Q15555-5;Q15555-4;Q15555;Q15555-3;Q15555-2;K7EL66;K7ERD8;M0QX52	255	32	49	45	40	44	45	core	1.0111	2.22612	1.83924	1.73422	0.760515	0.729091
	SYNE3	spectrin repeat containing, nuclear envelope family member 3	Q6ZMZ3;Q6ZMZ3-2;Q6ZMZ3-3;G3V533	216	32	49	45	45		45		0.167	0.460273	1.01303	0.0849474		0.123151
	FKBP8	FK506 binding protein 8, 38kDa	Q14318;M0R2Q6;M0R1Q0;U3KQ64;M0R2K9;Q14318-2;M0R1S6;U3KQI1;Q14318-3	265	32	49	45	45	49	45	core	1.16636	1.19384	1.34419	0.810253	3.51591	4.60427
	MYBBP1A	MYB binding protein (P160) 1a	I3L2H8;I3L1L3;Q9BQG0-2;Q9BQG0	226	32	49	32	40	28	45		0.398158	0.21709	0.0743853	0.129348	0.0353649	1.72107
	PSMD8	proteasome 26S subunit, non-ATPase 8	K7ENY6;K7EJC1;K7ERW6;K7EJR3;P48556;R4GMR5	242	32	49	45	32	39	45		2.15671	2.97569	2.84478	1.20983	2.72812	4.50088
	NCK1	NCK adaptor protein 1	C9J0K5;C9K098;C9J869;C9JVV5;H7C5C7;P16333;C9JAB9;P16333-2	217	32	49	42	27	22	45		0.958173	1.69998	0.454287	0.232481	0.121273	0.631751
	GBP1	guanylate binding protein 1, interferon-inducible	P32455	168	32	49	38	4		45		0.483692	7.20809	0.976635	0.0143401		1.08339
	STK38	serine/threonine kinase 38	Q15208	250	32	49	45	35	44	45		0.403381	1.63989	0.813707	0.223077	0.239242	0.365117
	GRHPR	glyoxylate reductase/hydroxypyruvate reductase	Q9UBQ7;U3KQ56;Q5T946;Q9UBQ7-2	255	32	49	45	45	39	45		4.33689	8.70839	9.29222	8.32723	4.88799	13.4984
	ACAP2	ArfGAP with coiled-coil, ankyrin repeat and PH domains 2	H7C3Q8;A0A087X1H5;H7C1E0;Q15057;H7C3K3	246	32	49	45	45	30	45		0.534252	2.16836	2.70502	1.48478	0.0944707	0.81775
	PTPLAD1	3-hydroxyacyl-CoA dehydratase 3	Q9P035;H3BRL8;H3BMZ1;H3BPZ1;Q9P035-2;H3BS72	242	29	49	45	30	44	45		0.652435	1.19081	0.506046	0.358804	0.987362	5.38286
	FMR1	fragile X mental retardation 1	A0A087WXI3;Q06787;G3V0J0;Q06787-7;G8JLE9;Q06787-8;Q06787-9;Q06787-6;A8MQB8;Q06787-4;Q06787-5;Q06787-2;Q06787-3;R9WNI0;Q8IXW7;A0A087WY29;A0A087WWR6	221	29	49	45	17	36	45		0.134243	0.422203	0.188085	0.026345	0.131537	0.515732
	NAE1	NEDD8 activating enzyme E1 subunit 1	Q13564-3;Q13564-2;Q13564;Q13564-4;H3BMR3;J3QRA5;J3KTE3	234	29	49	40	27	44	45		0.851584	1.46981	0.383255	0.217466	0.42918	1.37408
	ASAH1	N-acylsphingosine amidohydrolase (acid ceramidase) 1	E7EMM4;Q13510-2;Q13510-3;Q13510	233	29	49	45	45	20	45		0.640421	2.23073	3.2574	1.5945	0.0610367	2.39169
	DCAF7	DDB1 and CUL4 associated factor 7	A0A087WWI6;P61962-2;P61962	230	29	49	40	42	25	45		0.609302	0.99072	0.585118	0.368373	0.339945	0.667915
	SRSF4	serine/arginine-rich splicing factor 4	Q08170	240	28	49	45	40	33	45		1.76654	4.13124	2.84513	1.06294	0.425383	2.14684
	LPCAT1	lysophosphatidylcholine acyltransferase 1	Q8NF37	212	28	49	45	45		45		0.223961	0.825038	0.770645	0.487868		1.62282
	GNA13	guanine nucleotide binding protein (G protein), alpha 13	Q14344;Q14344-2	256	28	49	45	45	44	45		0.280366	1.66762	1.00415	0.540532	0.303635	0.906988
	KRR1	KRR1, small subunit (SSU) processome component, homolog (yeast)	A0A087WZC7;Q13601-2;Q13601	174	28	49	15	4	33	45		0.587811	1.12445	0.0379006	0.0105171	0.127148	0.783819
	CHMP2A	charged multivesicular body protein 2A	M0R1L7;M0QXX8;M0R1T5;O43633	261	28	49	45	45	49	45		1.34768	3.2942	4.98991	1.39774	5.09276	2.68345
	CCDC58	coiled-coil domain containing 58	Q4VC31;C9JQ41;H7C525	232	28	49	40	26	44	45		1.05236	1.83606	0.974273	0.83809	0.878692	2.4455
	PELP1	proline, glutamate and leucine rich protein 1	E7EV54;Q8IZL8;I3L445;I3L4M7;I3L1P4;C9JFV4	209	28	49	37	45	5	45		0.385438	0.492329	0.210008	0.318099	0.00970916	0.890179
	ARFGAP1	ADP-ribosylation factor GTPase activating protein 1	F8VWH9;F8W1U7;E5RHC5;E5RHT6;Q8N6T3-2;Q8N6T3-3;Q8N6T3-5;Q8N6T3-4;F8VWB3;Q8N6T3;E5RHH7	239	28	49	45	35	37	45		0.21821	0.404306	0.661803	0.211886	0.162049	3.42802
	DDI2	DNA-damage inducible 1 homolog 2	Q5TDH0;H0YII4;H0YI90;Q5TDH0-3;Q5TDH0-2	256	28	49	45	40	49	45		1.57332	2.11322	1.764	0.49556	27.2717	0.769289
	FTO	fat mass and obesity associated	Q9C0B1-2;Q9C0B1;Q9C0B1-4;X6R3I0	221	28	49	45	45	9	45		0.29384	0.422407	0.170573	0.223292	0.0317761	0.819445
	RPS16	ribosomal protein S16	M0R1M5;M0QX76;Q6IPX4;M0R210;M0R3H0;P62249	238	28	49	45	30	41	45		7.65802	8.62129	6.21231	0.569505	4.35373	12.0037
	RPS6KA3	ribosomal protein S6 kinase, 90kDa, polypeptide 3	P51812;B1AXG2;B1AXG1	247	28	49	45	40	40	45		0.641313	4.91004	3.11404	0.252594	0.370124	0.624841
	ARF5	ADP-ribosylation factor 5	C9J1Z8;P84085	224	28	49	42	45	15	45		8.39863	8.67141	13.2518	12.7779	1.88565	9.98384
	SLC3A2	solute carrier family 3 (amino acid transporter heavy chain), member 2	F5H867;H0YFS2;F5H0E2;P08195;P08195-4;F5GZI0;F5GZS6;P08195-2;P08195-3;J3KPF3;F5GZR9	261	28	49	45	45	49	45		0.44137	0.505074	1.92596	0.999803	1.31901	12.2799
	ECHDC1	ethylmalonyl-CoA decarboxylase 1	Q9NTX5-2;Q9NTX5-3;Q9NTX5-6;Q9NTX5;H0YCS9;H0Y5L2;F2Z2D6;H0Y525;Q9NTX5-4;E9PJS8;E9PPG7;J3KP84;E9PLY6;E9PRU6;Q9NTX5-5;E9PIU8	245	28	49	45	45	33	45		0.470724	4.60822	4.65219	0.871288	0.223941	2.8547
	SEC11A	SEC11 homolog A, signal peptidase complex subunit	H0YNA5;P67812;P67812-4;P67812-3;H0YNX5;P67812-2;H0YNG3;H0YKT4	220	28	49	45	45	8	45		2.68315	8.05356	9.50409	11.0888	0.134958	13.4973
	KLC1	kinesin light chain 1	E7EVH7;Q07866;Q07866-7;Q07866-6;Q07866-3;Q07866-2;Q07866-4;G3V3H3;G3V2E7;G5E9S8;G3V2P7;Q07866-5;F8W6L3;Q07866-8;Q07866-9;G3V5R9;Q07866-10;H0YG16;H0YJL0;H0YGB8;H0YJT3;H0YJU9	229	28	49	45	45	17	45		9.43067	23.7807	31.135	35.9645	3.05569	168.512
	NT5DC1	5'-nucleotidase domain containing 1	Q5TFE4;Q5QPD0;Q5TFE4-2;H0Y6C1	245	28	49	32	42	49	45		0.638314	1.04832	0.538777	0.805603	0.376449	1.40697
	CHTOP	chromatin target of PRMT1	Q9Y3Y2-4;X6R700;Q9Y3Y2-3;Q5T7Y7;Q9Y3Y2;A0A087X1B7	202	28	49	40	16	24	45		1.49543	2.08849	1.02453	0.204249	0.168233	1.74941
	SNRNP40	small nuclear ribonucleoprotein 40kDa (U5)	Q96DI7-2;Q96DI7	229	28	49	42	37	28	45		1.16975	1.77682	0.75104	0.660094	0.229588	1.37839
	NFKB2	nuclear factor of kappa light polypeptide gene enhancer in B-cells 2 (p49/p100)	M0R119;A0A087WWG7;Q00653-4;Q00653;Q00653-3	156	28	49	24	10		45		0.0678715	1.53485	0.0584844	0.0130109		0.193692
	EIF3K	eukaryotic translation initiation factor 3, subunit K	K7ES31;K7EMQ9;Q9UBQ5;Q9UBQ5-2;K7ERF1;A0A087WVB9;K7EK53;K7EQM4	253	28	49	40	42	49	45		15.3453	20.0825	19.0315	17.956	27.1148	23.7492
	CARS2	cysteinyl-tRNA synthetase 2, mitochondrial (putative)	H0YFV1;Q9HA77;A0A087WWV1;H0YFF0;F5H623	196	28	49	37	32	5	45		0.200352	0.447483	0.354172	0.238971	0.0201319	0.82254
	PACS1	phosphofurin acidic cluster sorting protein 1	E9PSE1;Q6VY07;B4DF77;E9PNZ9;H0YCU5;E9PSG7;Q6VY07-2;E9PNG7;E9PPK2	190	28	49	45	23		45		0.239133	2.71873	0.532655	0.0439031		0.344915
	PDLIM2	PDZ and LIM domain 2 (mystique)	C9J760;E5RGS7;A0A087WUQ1;B3KPU0;Q96JY6-4;Q96JY6-5;A0A087WXJ0;Q96JY6-2;Q96JY6-3;A0A087WVI1;H0YBP7;C9J0X3;H7C1D1;C9JS55;C9K0F0;C9JSR2;Q96JY6	171	28	49	45	4		45		0.537937	4.18939	1.36385	0.0154372		2.60931
	SHOC2	SHOC2 leucine-rich repeat scaffold protein	X6RI37;Q9UQ13-2;Q9UQ13	206	28	49	45	10	29	45		0.192286	0.411194	0.336864	0.0461986	0.0720696	0.276571
	SLC25A20	solute carrier family 25 (carnitine/acylcarnitine translocase), member 20	C9JPE1;O43772	207	28	49	45	35	5	45		5.81388	15.4686	11.2617	5.17413	0.219325	5.62575
	TMED2	transmembrane p24 trafficking protein 2	E7EQ72;F5GX39;Q15363	247	28	49	45	45	35	45		6.36952	9.53827	13.4168	19.583	1.39393	41.2943
	UMPS	uridine monophosphate synthetase	P11172-3;E9PFD2;P11172;P11172-2;P11172-4;F2Z303;F2Z3P2;F8WDG4	258	28	49	45	42	49	45		0.649574	0.903502	0.532818	0.338541	0.591985	1.66167
	SMAP2	small ArfGAP2	Q8WU79;Q8WU79-2;Q8WU79-3;A0A087WV97;X6RCC3	256	28	49	45	45	44	45		0.788145	2.90065	2.78405	1.0555	0.893386	0.735303
	DPP9	dipeptidyl-peptidase 9	Q86TI2-2;Q86TI2;M0R2A8;Q86TI2-4;M0R3C4;M0R145;M0QXA6;M0R0I1;M0R2G6;M0QXG6;M0R1L4;M0QXI5	254	28	49	45	45	42	45		0.14789	0.444546	0.267251	0.101087	0.0884589	0.411207
	STK39	serine threonine kinase 39	Q9UEW8-2;Q9UEW8	172	28	49	36	14		45		0.504271	1.74274	0.476342	0.0446457		0.654389
	WDR82	WD repeat domain 82	Q6UXN9;C9JBU3	227	28	49	45	40	20	45		0.567997	2.41151	1.49164	1.17836	0.140095	1.07208
	NDUFB5	NADH dehydrogenase (ubiquinone) 1 beta subcomplex, 5, 16kDa	H0Y886;O43674;E7EWP0;O43674-2;A0A087WYD0;H7C568	202	28	49	28	35	17	45		2.11893	2.94072	1.09856	0.667715	0.27447	1.34743
	TRIAP1	TP53 regulated inhibitor of apoptosis 1	O43715	162	28	49	40			45		0.773194	1.33045	0.652843			1.52038
	ATP6V1H	ATPase, H+ transporting, lysosomal 50/57kDa, V1 subunit H	E5RJG1;E5RHH0;Q9UI12;Q9UI12-2;E5RG49;E5RK31;G3V126	256	28	49	45	45	44	45		0.710986	0.519748	2.50107	0.601239	0.616048	1.83783
	PRPSAP2	phosphoribosyl pyrophosphate synthetase-associated protein 2	I3L164;O60256;C9JJS3;C9K0K7;I3L0S1;I3L331;C9JDU5;C9JDH0;O60256-3;O60256-2;E7EW35;E7EPA1;O60256-4	230	28	49	42	17	49	45		0.659391	2.55067	0.734327	0.135098	1.78663	0.647348
	DENND4C	DENN/MADD domain containing 4C	Q5VZ89-2;Q5VZ89-3;Q5VZ89-5;Q5VZ89-6;X6RAE7;R4GN35;Q5VZ89;X6R5W5;R4GNB2;Q5VZ89-4;R4GMN2	126	27	49	5			45		0.0260094	0.0953939	0.0014584			0.0633267
	CUL3	cullin 3	Q13618;H7C399;A0A087WTG3;Q13618-3;Q13618-2;A0A087X1R9;H7C1L6	260	27	49	45	45	49	45		0.335749	0.938427	0.443145	0.540985	0.802139	0.943287
	UBE2I	ubiquitin-conjugating enzyme E2I	H3BPC4;B0QYN7;H3BQQ9;P63279;H3BRD1	238	27	49	45	45	27	45		1.7817	12.5579	10.5442	17.7792	1.66379	12.6871
	PPIH	peptidylprolyl isomerase H (cyclophilin H)	O43447-2;H0YEL5;A6NM32;O43447;C9JAN8;C9JQD4	252	27	49	45	45	41	45		2.0266	4.66813	3.30137	3.08619	1.53321	2.3213
	ATP5L	ATP synthase, H+ transporting, mitochondrial Fo complex, subunit G	O75964;E9PN17	252	27	49	45	45	41	45		1.15448	13.4636	12.5075	8.30859	4.30898	13.5111
	LAMP2	lysosomal-associated membrane protein 2	P13473-3;P13473-2;P13473;H0YCG2	239	27	49	45	45	28	45		1.08355	2.84159	10.8508	15.3757	0.526946	13.0839
	EML2	echinoderm microtubule associated protein like 2	K7EKG3;K7EII6;K7EIK7;O95834-3;O95834-2;C9JRL6;O95834;K7ELI8;K7ERR2;K7EQR0;K7EIM1;K7ERY9;K7EKU5	255	27	49	45	45	44	45		0.237952	2.00505	0.831998	0.311915	0.125612	0.241811
	COPS2	COP9 signalosome subunit 2	P61201;P61201-2;B4DIH5;H0YKU5;H0YMC2;H0YM03	260	27	49	45	45	49	45		1.68721	1.94813	2.45693	2.50431	4.20728	8.6934
	TCEB3	transcription elongation factor B (SIII), polypeptide 3 (110kDa, elongin A)	Q14241	163	27	49	42			45		0.0909767	0.0863447	0.147342			0.226103
	RAB5C	RAB5C, member RAS oncogene family	P51148;K7ERI8;F8VSF8;K7ERQ8;P51148-2;F8VVK3;F8VWU4;K7EIP6;K7ENY4	260	27	49	45	45	49	45		3.21478	14.7415	32.3327	21.7414	7.90471	33.801
	RAB5B	RAB5B, member RAS oncogene family	P61020;P61020-2;F8VUA5;F8VVZ0;F8VPW9;F8VWZ7	252	27	49	45	45	41	45		0.754787	2.74715	2.31726	10.3922	2.2405	4.18809
	SSR1	signal sequence receptor, alpha	C9J5W0;P43307-2;E9PAL7;C9J3L8;C9IZQ1;P43307;C9JBX5	260	27	49	45	45	49	45		2.12872	3.35776	9.65943	15.5723	3.30564	36.2071
	SEC23A	Sec23 homolog A, COPII coat complex component	Q15436-2;Q15436;F5H365;G3V5X8;G3V2R6;G3V4V1;G3V3G5;G3V1W4;G3V4Q2	211	27	49	45	45		45		0.190992	0.777581	0.947437	0.539684		7.55233
	HMGA1	high mobility group AT-hook 1	P17096-2;P17096-3;P17096	225	27	49	40	22	42	45		13.0814	42.5834	2.83056	1.80197	4.67471	14.3404
	NELFB	negative elongation factor complex member B	Q8WX92	215	27	49	45	32	17	45		0.304617	0.654533	0.391419	0.238493	0.0218418	0.249305
	MCTS1	malignant T cell amplified sequence 1	Q9ULC4-3;Q9ULC4-2;Q9ULC4	237	27	49	45	40	31	45		1.46639	1.71224	1.25514	1.06561	0.342342	3.58165
	IDH3G	isocitrate dehydrogenase 3 (NAD+) gamma	H7C1W2;G5E9Q7;E9PF84;P51553-2;H0Y5Q7;D3DWV9;P51553;E7EQB8	193	27	49	36	18	18	45		2.23111	5.81242	1.7172	0.659554	0.35699	3.75866
	CC2D1B	coiled-coil and C2 domain containing 1B	Q5T0F9-2;H7C1U3;Q5T0F9	158	27	49	32	5		45		0.0867686	0.472787	0.0545883	0.00851763		0.163939
	PMM2	phosphomannomutase 2	H3BRM0;H3BPH4;H3BV55;O15305;H3BT06;H3BM92;O15305-2;H3BV34;H3BNY9;H3BR08	205	24	49	45	42		45		0.438563	2.25495	1.49911	1.78739		3.03204
	CISD2	CDGSH iron sulfur domain 2	D6RCF4;Q8N5K1;I3L1N9	253	24	49	41	45	49	45		1.74304	1.67633	2.25031	2.11113	4.17676	5.56684
	LNPEP	leucyl/cystinyl aminopeptidase	Q9UIQ6;Q9UIQ6-2;Q9UIQ6-3	223	24	49	45	45	15	45		0.220139	0.758028	0.407435	0.403451	0.0139434	0.737716
	NECAP2	NECAP endocytosis associated 2	D6RB24;Q9NVZ3;F6SKB8;Q9NVZ3-4;Q9NVZ3-2;Q9NVZ3-3;D6RAN6;H0Y970	257	24	49	45	45	49	45		0.774065	4.27514	2.27204	1.4799	2.03751	1.53876
	CLIP1	CAP-GLY domain containing linker protein 1	F5H1T5;J3KP58;F5H367;F5H6A0;P30622-2;P30622-1;P30622;F5H270;F6VGP8;F5H0N7	222	24	49	45	45	14	45		0.0752912	0.347554	0.427109	0.0663811	0.00536062	1.15168
	RABL6	RAB, member RAS oncogene family-like 6	Q3YEC7-3;Q3YEC7-2;B1AMX5;H0Y4Z8;Q3YEC7-6;Q3YEC7-5;Q3YEC7-4;Q3YEC7;H0Y7H6;G3V154;F2Z2T0	217	24	49	42	40	17	45		0.192085	0.541177	0.51636	0.271563	0.0771093	0.412729
	ACP1	acid phosphatase 1, soluble	G5E9R5;P24666-3;P24666-2;P24666-4;F2Z2Q9;P24666;D3YTI2	249	24	49	45	42	44	45		1.42046	5.55969	3.38931	2.16631	12.5403	3.6555
	C9orf64	chromosome 9 open reading frame 64	Q5T6V5;Q5T6V6;Q5T6V7	240	24	49	40	42	40	45		0.10842	0.660022	0.51111	0.201876	0.378394	0.297992
	YARS2	tyrosyl-tRNA synthetase 2, mitochondrial	H0YHS6;Q9Y2Z4	222	24	49	45	30	29	45		0.259843	0.509833	0.222181	0.0980116	0.0692193	1.14199
	ANP32B	acidic (leucine-rich) nuclear phosphoprotein 32 family, member B	Q92688-2;Q92688	248	24	49	45	45	40	45		32.2216	39.2603	32.0503	22.7995	14.8163	33.6814
	PPP6R1	protein phosphatase 6, regulatory subunit 1	Q9UPN7;K7EM28	252	24	49	45	40	49	45		0.176451	1.27902	0.906928	0.461729	0.54231	0.34391
	CWC27	CWC27 spliceosome-associated protein homolog	Q6UX04-2;Q6UX04;D6REK3	216	24	49	37	42	19	45		0.483416	0.514078	0.377649	0.286455	0.0888681	0.46188
	IDH3B	isocitrate dehydrogenase 3 (NAD+) beta	O43837;A0A087X2E5;A0A087WZN1;O43837-3;O43837-2	188	24	49	45	15	10	45		0.970423	2.25564	1.26993	0.190062	0.0318978	2.2235
	MAP2K3	mitogen-activated protein kinase kinase 3	J3KRV4;P46734-3;P46734-2;J3QR49;E9PRZ0;P46734	257	24	49	45	45	49	45		0.352257	1.00466	1.32915	0.570548	9.63116	0.85571
	NOP9	leukotriene B4 receptor 2	Q86U38-2;Q86U38	232	23	49	42	45	28	45		0.188975	0.433967	0.172018	0.157035	0.0841276	0.263389
	RAP1B	RAP1B, member of RAS oncogene family	F5GX62;F5H6R7;P61224;F5H823;B7ZB78;A6NIZ1;E7ESV4;P61224-4;P61224-2;P61224-3;F5H7Y6;F5H004;F5GZG1;F5GYB5;F5H491;F5H0B7;F5H077;F5H500;F5GWU8	235	23	49	42	45	31	45		3.40927	29.3301	23.9862	17.6079	5.0229	36.3422
	ATM	ATM serine/threonine kinase	Q13315;H0YDU7;E9PIN0	186	23	49	42	27		45		0.0149633	0.643609	0.0363474	0.00805334		0.0158692
	ENO2	enolase 2 (gamma, neuronal)	P09104;F5H0C8;F5H1C3;U3KQP4;P09104-2	165	23	49		4	44	45		0.565018	2.82259		0.0063142	1.19377	4.22154
	VPS4A	vacuolar protein sorting 4 homolog A (S. cerevisiae)	Q9UN37;I3L4J1	190	23	49	42	8	23	45		0.629238	1.76456	1.12662	0.148903	0.498803	1.74918
	RBBP7	retinoblastoma binding protein 7	Q16576;E9PC52;Q5JP01;Q16576-2;Q5JNZ6;Q5JP02	250	23	49	42	45	46	45		4.44595	3.46563	3.01006	3.52497	3.7266	2.92125
	LHPP	phospholysine phosphohistidine inorganic pyrophosphate phosphatase	Q9H008-2;Q9H008;Q5T1Z0	200	23	49	42	7	34	45		0.610121	3.29352	1.38005	0.0493232	0.535934	0.939619
	SLC25A12	solute carrier family 25 (aspartate/glutamate carrier), member 12	O75746-2;O75746;B4DGK6;F8W9J0;H0YFB2	161	23	49	40	4		45		0.165495	2.02881	0.251242	0.0329743		1.09437
	ARIH1	ariadne RBR E3 ubiquitin protein ligase 1	A0A087WT96;Q9Y4X5;H3BUS0	185	23	49	32	27	9	45		0.38891	0.819569	0.345365	0.0776106	0.0193345	0.534573
	NOSIP	nitric oxide synthase interacting protein	A0A075B797;M0QX85;M0R1K2;M0R3B2;A0A075B6F9;Q9Y314;M0R1T7	155	23	49	24	4	10	45		0.286978	1.72978	0.0895632	0.0101131	0.0472808	0.300149
	RAB3GAP2	RAB3 GTPase activating protein subunit 2 (non-catalytic)	Q9H2M9;H7C4Y9	236	23	49	45	45	29	45		0.114243	0.282598	0.284226	0.207285	0.021694	1.14853
	NDUFA9	NADH dehydrogenase (ubiquinone) 1 alpha subcomplex, 9, 39kDa	H3BRM9;Q16795;F5H0J3;F5GY40	230	23	49	45	35	33	45		0.389253	0.954161	0.860082	0.666903	0.301891	2.3971
	NRBP1	nuclear receptor binding protein 1	Q9UHY1;F8W6G1	230	23	49	32	40	41	45		0.171212	0.466232	0.250561	0.565383	0.29403	2.3567
	CMPK1	cytidine monophosphate (UMP-CMP) kinase 1, cytosolic	P30085;Q5T0D2;P30085-2	252	23	49	45	41	49	45		1.24471	3.11079	1.86031	1.22056	4.25398	5.02284
	PGAM1	phosphoglycerate mutase 1 (brain)	P18669	231	23	49	45	45	24	45		2.58803	23.7688	44.4172	37.9868	1.64688	23.8783
	AGPAT3	1-acylglycerol-3-phosphate O-acyltransferase 3	C9JL26;Q9NRZ7;Q9NRZ7-2;Q9NRZ7-3	181	23	49	45	5	14	45		0.311502	0.593997	0.934141	0.00526532	0.0296066	1.04919
	RMDN3	regulator of microtubule dynamics 3	Q96TC7-2;Q96TC7;H0YLG5;H0YMB1;H0YLV7;H0YNE5	198	23	49	32		49	45		0.260606	0.30338	0.0711533		0.909093	1.12596
	PACSIN2	protein kinase C and casein kinase substrate in neurons 2	Q9UNF0-2;H0Y923;Q9UNF0;B0QYG8;B0QYG7	240	23	49	45	45	33	45		0.974455	2.07449	2.25235	2.09643	0.170419	2.89327
	DAD1	defender against cell death 1	P61803;F5GXX5;F5H895	253	23	49	45	45	46	45		9.22215	9.85968	19.8205	32.7181	3.85878	25.403
	UCHL5	ubiquitin carboxyl-terminal hydrolase L5	H0Y6Y4;Q5LJA5;Q9Y5K5-3;Q9Y5K5-2;Q5LJA9;Q9Y5K5-4;Q9Y5K5;H0Y636;H0Y4E0;H0Y4K0;Q5LJB0	243	23	49	40	37	49	45		1.09556	1.66062	0.862111	0.613368	1.68593	1.91961
	SEC23B	Sec23 homolog B, COPII coat complex component	Q15437;Q5QPE2;Q5QPE1	246	23	49	45	45	39	45		0.169468	0.271091	0.863499	0.47626	0.130851	0.192449
	GMPPA	GDP-mannose pyrophosphorylase A	Q96IJ6;Q96IJ6-2;C9JAH0;F8WD54;A0A087WUI8	226	23	49	42	45	22	45		0.298935	0.560523	0.987633	0.971094	0.229319	2.14899
	ELMO2	engulfment and cell motility 2	Q96JJ3;Q5JVZ5;Q5JW01;Q96JJ3-3;H0YCM7;Q5JVZ8;Q5JVZ4	196	22	49	45	35		45		0.103752	0.602078	0.811508	0.221795		0.512863
	EHD1	EH-domain containing 1	C9J2Z4;C9JC03;Q9H4M9;C9JDQ8;A0A024R571;C9IZH1;C9JIJ3	250	22	49	45	45	44	45		0.157579	6.07129	3.23456	5.5284	0.876062	6.59194
	ASAP1	ArfGAP with SH3 domain, ankyrin repeat and PH domain 1	H0YBY9;E5RFD9;Q9ULH1-2;H0YBM4;Q9ULH1;H0YBF7;E5RHD7	252	19	49	45	45	49	45		0.0376556	0.334675	0.598799	0.639498	1.06344	0.537383
	SBF1	SET binding factor 1	H0Y5W8;O95248-4;O95248;G5E933	136	19	49	20	3		45		0.02021	0.356064	0.0101578	0.000997073		0.0980249
	NAPG	N-ethylmaleimide-sensitive factor attachment protein, gamma	Q99747-2;J3QS28;J3QKW4;Q99747;J3KTJ6	220	19	49	42	40	25	45		0.0864503	0.475342	0.905236	0.568346	0.111958	2.26955
	RPL32	ribosomal protein L32	P62910;D3YTB1;F8W727;D3YTI8	231	19	49	45	40	33	45		0.687766	5.53143	7.44044	5.49356	2.44796	25.3763
	FRYL	FRY-like	F2Z2S2;H0Y9X0;O94915;D6R9B9;D6RJI4	207	19	49	33	30	31	45		0.0312402	0.109414	0.175435	0.0957093	0.0256697	0.110113
	DNPEP	aspartyl aminopeptidase	B9ZVU2;E7EPX3;Q9ULA0;E7EMB6;E3W974;E5RJ35;C9JRG3;C9JBE1;F8WAN0;E7ETB3;C9J1E2	240	19	49	45	45	37	45		0.253125	3.38134	0.628261	0.375758	0.288989	1.19032
	SP100	SP100 nuclear antigen	P23497-2;P23497-3;P23497-4;P23497-5;P23497-6;P23497-7;E9PHV6;C9JBL0;P23497	225	19	49	42	45	25	45		0.308993	0.682474	0.721582	0.248076	0.0627826	0.731755
	LAMP1	lysosomal-associated membrane protein 1	P11279-2;P11279	242	19	49	40	45	44	45		2.07647	6.71368	10.2908	8.28604	2.16832	13.4619
	SH3BP1	SH3-domain binding protein 1	Q9Y3L3-2;F8WEQ3;Q9Y3L3	203	19	49	45	45		45		1.10475	9.55513	5.09487	1.00586		0.313097
	HAGH	hydroxyacylglutathione hydrolase	H3BV79;H3BQW8;Q16775-2;Q16775-3;H3BPK3;H3BPQ4;Q16775	239	19	49	37	40	49	45		0.292821	2.33906	1.01706	0.943207	14.7021	0.795818
	SLC25A1	solute carrier family 25 (mitochondrial carrier; citrate transporter), member 1	B4DP62;P53007	212	19	49	45	40	14	45		0.912044	2.07133	1.14707	0.331507	0.0813036	4.77967
	PCYOX1	prenylcysteine oxidase 1	F8W8W4;Q9UHG3;Q9UHG3-2;C9K055	205	19	49	42	45	5	45		0.211878	1.2406	0.26223	0.92536	0.0510636	6.12298
	DGKA	diacylglycerol kinase, alpha 80kDa	P23743-2;P23743-3;F8W1M3;P23743;F8W1H7;G3V327;C9JM35;H0YJH4;G3V4E1	217	19	49	45	45	14	45		0.0417776	8.44454	0.159998	0.330758	0.0174375	0.310358
	DHX36	DEAH (Asp-Glu-Ala-His) box polypeptide 36	Q9H2U1;E7EWK3;Q9H2U1-3;Q9H2U1-2	203	19	49	45	26	19	45		0.0788576	0.164977	0.125241	0.0523409	0.0245847	0.584234
	PSMD5	proteasome 26S subunit, non-ATPase 5	Q16401;Q16401-2;Q4VXH0;F2Z3J2;Q4VXG9	230	19	49	37	40	40	45		0.165386	1.34096	0.398654	0.543588	0.523034	2.66225
	PSMD7	proteasome 26S subunit, non-ATPase 7	H3BTM8;H3BNT7;P51665;H3BQV2	247	19	49	45	45	44	45		0.995629	2.11315	2.57527	1.94966	2.3703	4.25907
	GMPR2	guanosine monophosphate reductase 2	H0YLV5;Q9P2T1;A0A087WWM4;H0YMW6;H0YN22;H0YMB3;H0YK13;H0YLB8;H0YNJ6;H0YK71;Q9P2T1-2;Q9P2T1-3;F8WAN9;H0YNS9;H0YNH0	225	19	49	45	45	22	45		0.603691	3.26888	2.17429	1.02968	0.14589	1.20021
	LYAR	Ly1 antibody reactive	Q9NX58;D6RDJ1	235	18	49	45	45	33	45		0.246828	1.85459	0.802043	0.398807	0.212577	1.18028
	GDI1	GDP dissociation inhibitor 1	P31150;G5E9U5	246	18	49	45	45	44	45		0.317727	8.22393	3.42134	3.14841	0.831921	8.90496
	IPO7	importin 7	O95373;E9PLB2;E9PLJ0	251	18	49	45	45	49	45		0.257288	0.66836	0.525479	0.632263	0.749609	4.26723
	GYG1	glycogenin 1	G5E9W8;P46976-3;P46976-2;P46976;C9JQ42;C9J7C7;C9J8R8	212	18	49	40	45	15	45		0.841188	3.30742	3.29733	15.5784	0.824353	3.54181
	SYNE1	spectrin repeat containing, nuclear envelope 1	F5GZ83;Q8NF91-8;Q8NF91-2;E7ENN3;F5H6R8;Q8NF91-4;H0Y325;H0Y326;Q8NF91	181	18	49	24	45		45		0.00203578	0.143675	0.0027632	0.0956674		0.167696
	RPA3	replication protein A3, 14kDa	P35244;B5MC59	224	15	49	37	35	43	45		2.79265	7.33327	5.76965	9.18346	4.61353	4.38014
	PRPS1	phosphoribosyl pyrophosphate synthetase 1	B1ALA7;B1ALA9;P60891-2;P60891	222	15	49	37	32	44	45		2.00303	10.2599	3.00871	1.53466	13.6658	4.16513
	DRAP1	DR1-associated protein 1 (negative cofactor 2 alpha)	Q14919-2;E9PMW2;Q14919;E9PNC7;E9PQX9;C9JCC6	174	14	49	37	29		45		0.321919	1.95255	0.697859	0.350704		2.13318
	USP9X	ubiquitin specific peptidase 9, X-linked	Q93008;Q93008-1	242	14	49	45	40	49	45		0.0317351	0.210359	0.18129	0.114551	0.40319	0.571562
	IFI35	interferon-induced protein 35	P80217-2;P80217	208	14	49	45	45	10	45		0.18892	1.3323	2.13625	1.40801	0.0724122	0.479786
	TMEM173	transmembrane protein 173	Q86WV6;J3QTB1	198	14	49	45	45		45		0.865712	1.35979	6.76684	3.56184		1.3132
	ARL6IP5	ADP-ribosylation factor-like 6 interacting protein 5	C9JQU6;F8WF33;F8WF90;O75915	194	14	49	40	22	24	45		4.51946	24.1229	16.8895	4.96439	1.45515	20.3667
	VWA8	von Willebrand factor A domain containing 8	A3KMH1;A3KMH1-2;A3KMH1-3	113	14	49	5			45		0.0085755	0.0759451	0.00111814			0.0597301
	UBLCP1	ubiquitin-like domain containing CTD phosphatase 1	Q8WVY7	207	13	49	42	27	31	45		0.158239	3.53158	0.97864	0.379092	0.289272	1.18138
	PXN	peroxidasin	P49023;P49023-4;P49023-2;P49023-3;F5GZ78	197	13	49	45	40	5	45		0.129017	1.96533	1.75722	0.493115	0.0046188	1.75264
	GALM	galactose mutarotase (aldose 1-epimerase)	B8ZZ75;H7C1B5;Q96C23;F8WB82;H7C320	148	13	49	32	9		45		0.266914	6.96184	0.658212	0.0830647		1.85126
	IAH1	isoamyl acetate-hydrolyzing esterase 1 homolog	C9J5J2;C9JE02;C9JDY4;Q2TAA2-2;Q2TAA2;H7C5G1	166	13	49	20	19	20	45		0.345527	3.00427	0.454944	0.18704	0.384182	1.65292
	CTBS	chitobiase, di-N-acetyl-	Q01459	184	10	49	45	30	5	45		0.0752126	0.81856	0.696251	0.574911	0.0213872	0.618694
	PDXK	pyridoxal (pyridoxine, vitamin B6) kinase	O00764-3;O00764-2;O00764;F2Z2Y4;A8MV33	204	10	49	45	45	10	45		0.0730747	1.20559	3.95661	2.92588	0.0756048	2.94895
	HMOX2	heme oxygenase 2	I3L159;I3L1Y2;I3L1F5;P30519-2;A0A087WT44;P30519;I3L4P8;I3L276;I3L463	176	10	49	42	30		45		0.260729	4.5197	0.976425	0.393692		3.60413
	GAR1	cyclic nucleotide gated channel beta 1	Q9NY12-2;Q9NY12	218	10	49	40	40	34	45		0.175293	2.15448	0.649493	1.2012	0.259366	3.83075
	JAK1	Janus kinase 1	P23458	107	10	49	3			45		0.00982359	0.165827	0.00260894			0.137289
	IGF2R	insulin-like growth factor 2 receptor	P11717	198	9	49	45	45	5	45		0.00812276	0.347703	1.03984	0.1988	0.00161324	2.11875
	CHMP7	charged multivesicular body protein 7	Q8WUX9	160	9	49	42	10	5	45		0.0645964	1.55638	0.268258	0.0213112	0.0235303	0.398104
	AAK1	AP2 associated kinase 1	A0A087WUK0;Q2M2I8;Q2M2I8-2;E9PG46	187	9	49	42	42		45		0.799656	20.1058	3.61672	2.32564		14.5296
	PITPNA	phosphatidylinositol transfer protein, alpha	F5GWE5;I3NI10;I3L4H1;I3L2X8;I3L4C0;I3L4U7;Q00169;I3L459;I3L471;I3L3W1	219	9	49	42	25	49	45		0.127944	1.42692	1.52344	0.276344	2.71572	0.69739
	MARK2	MAP/microtubule affinity-regulating kinase 2	Q7KZI7-8;Q7KZI7-9;Q7KZI7-4;Q7KZI7-5;Q7KZI7-6;Q7KZI7-7;Q7KZI7-14;Q7KZI7-2;Q7KZI7-3;Q7KZI7-16;E7ETY4;Q7KZI7-15;Q7KZI7-12;Q7KZI7-13;Q7KZI7-10;Q7KZI7-11;E9PC69;Q7KZI7	190	9	49	45	37	5	45		0.0289863	0.359903	0.240549	0.15615	0.0067824	0.124891
	LACTB	lactamase, beta	H0YNN5;P83111-2;P83111	171	9	49	45	23		45		0.0855561	0.891416	1.77119	0.0530963		1.73235
	DBT	dihydrolipoamide branched chain transacylase E2	P11182;Q5VVL7	133	9	49	30			45		0.0439451	0.270479	0.0593104			0.411074
	CYB5R1	cytochrome b5 reductase 1	Q9UHQ9;H7C0R7	202	9	49	37	37	25	45		0.0373919	1.69967	0.722783	0.193371	0.233197	2.80568
	CLPP	caseinolytic mitochondrial matrix peptidase proteolytic subunit	M0QYV5;M0R208;Q16740	161	5	49	37	3	22	45		0.0449453	1.15913	0.682473	0.12795	0.215354	2.4573
	GNPDA1	glucosamine-6-phosphate deaminase 1	D6RAY7;P46926;D6RFF8;P46926-2;D6R9P4;D6RB13;D6R917	238	5	49	45	45	49	45		0.067997	5.12104	5.1084	6.81131	1.29162	1.67209
	SPCS3	signal peptidase complex subunit 3	P61009	205	5	49	42	45	19	45		1.14719	5.91781	6.09269	5.76879	1.11002	13.369
	ACADSB	acyl-CoA dehydrogenase, short/branched chain	P45954;P45954-2;H0Y6T4	130	4	49	24	8		45		0.0166186	1.23327	0.133051	0.028997		0.935115
	CD46	CD46 molecule, complement regulatory protein	P15529-5;P15529-2;P15529-4;P15529-3;P15529-16;P15529-15;P15529-14;P15529-13;P15529-12;P15529-11;P15529-10;P15529-7;P15529;P15529-8;P15529-9;P15529-6;R4GN18	139		49	42	3		45			0.972604	0.654387	0.0159443		0.979678
	GFPT1	glutamine--fructose-6-phosphate transaminase 1	Q06210-2;Q06210	186		49	42	45	5	45			0.582316	0.308615	0.361709	0.0110971	5.56058
	PRKCA	protein kinase C, alpha	P17252;J3KRN5	144		49	42	3	5	45			1.58179	1.93229	0.00863992	0.00852304	1.57689
	SLFN5	schlafen family member 5	Q08AF3	98		49		4		45			1.26676		0.00361848		0.281819
	ARPC5L	actin related protein 2/3 complex, subunit 5-like	Q9BPX5	176		49	42	35	5	45			12.8851	2.15218	1.2439	0.0556486	6.04914
	PSAT1	phosphoserine aminotransferase 1	Q9Y617;Q9Y617-2	147		49	3	45	5	45			0.416784	0.00765544	0.402336	0.00799516	8.51955
	CAMK2D	calcium/calmodulin-dependent protein kinase II delta	E9PBG7;Q13557;D6R938;Q13557-11;E9PF82;Q13557-10;Q13557-12;Q13557-5;Q13557-4;Q13557-6;Q13557-3;H0Y9J2;Q13557-9;Q13557-8;H0Y9C2	112		49	18			45			2.21491	0.0593857			8.65498
	PLCG1	phospholipase C, gamma 1	P19174-2;P19174	94		49				45			0.68672				0.183136
	DPP4	dipeptidyl-peptidase 4	F8WE17;F8WBB6;H7C1N5;P27487	94		49				45			2.1273				1.02011
	NMT2	N-myristoyltransferase 2	Q5VUC6;Q5VUC7;O60551	94		49				45			1.16334				0.344084
	ZC3H13	zinc finger CCCH-type containing 13	Q5T9K0;Q5T200-2;Q5T200	189	37	49	38	23		42		0.182331	0.0712338	0.0459344	0.0125128		0.0357963
	NGLY1	N-glycanase 1	Q96IV0;Q96IV0-2;Q96IV0-3;Q96IV0-4;Q96IV0-5;C9JU75;H0Y2P2	240	37	49	34	40	38	42		0.729692	0.173341	0.0999766	0.110706	0.0809564	0.10954
	CPSF3	cleavage and polyadenylation specific factor 3, 73kDa	Q9UKF6;G5E9W3	257	37	49	45	45	39	42		0.672423	0.5971	0.363243	0.281263	0.161971	0.338263
	DNMT1	DNA (cytosine-5-)-methyltransferase 1	P26358-3;P26358-2;K7ENW7;K7EJL0;P26358;K7ENQ6;K7ELB1;K7ERQ1;K7EMU8;K7EIZ6	264	37	49	45	45	46	42	core	1.2363	0.307504	0.147712	0.185347	0.483812	0.14137
	NUP50	nucleoporin 50kDa	B0QY21;Q9UKX7;Q9UKX7-2	267	37	49	45	45	49	42	core	2.19447	2.8997	2.54391	1.75829	1.39374	0.770065
	SLC4A1AP	solute carrier family 4 (anion exchanger), member 1, adaptor protein	Q9BWU0;A0A087X0M4;A0A087WWF4;H7C256	234	37	49	45	25	36	42		0.234106	0.279524	0.188259	0.0546191	0.0474409	0.140624
	ASH2L	ash2 (absent, small, or homeotic)-like (Drosophila)	F5H8F7;Q9UBL3-2;Q9UBL3;Q9UBL3-3;H0YBF6;H0YAQ0	259	37	49	45	45	41	42		1.15505	0.861108	0.664209	0.830291	0.249744	0.380993
	SPAG7	sperm associated antigen 7	O75391;I3L4C3;I3L0X5;I3L0Q5	174	37	49	32		14	42		0.727902	1.16715	0.351125		0.0929028	0.472517
	ZC3H11A	zinc finger CCCH-type containing 11A	O75152;E9PQ61;E9PBY7	247	37	49	45	45	29	42		1.44847	0.866262	0.358929	0.207185	0.0404956	0.144186
	ARID1A	AT rich interactive domain 1A (SWI-like)	H0Y488;O14497-3;O14497-2;O14497;A0A087WUV6	228	37	49	45	45	10	42		0.533963	0.341409	0.47822	0.229696	0.0154745	0.096184
	RBM5	RNA binding motif protein 5	C9JFQ5;C9J9P7;P52756;P52756-2;P52756-4;P52756-5	216	33	49	40	23	29	42		0.556113	0.473636	0.284914	0.0414306	0.0943893	0.140123
	ADO	2-aminoethanethiol (cysteamine) dioxygenase	Q96SZ5	178	33	49	37	17		42		0.933725	0.766918	0.472824	0.132872		0.299346
	PSMB9	proteasome subunit beta 9	A2ACR1;A2ACR0;P28065;P28065-2	221	32	49	45	45	8	42		7.30561	31.5775	25.9363	22.3922	0.163307	5.29096
	TP53RK	TP53 regulating kinase	Q96S44;Q5JZ02	234	32	49	45	45	21	42		1.6133	2.34467	1.76777	1.9691	0.348389	1.01648
	EMG1	EMG1 N1-specific pseudouridine methyltransferase	V9GYP5;A0A087WVM7;A0A087WWQ2;Q92979	226	32	49	37	20	46	42		12.4519	7.76814	1.51789	0.799133	3.03442	3.05882
	PARP9	poly (ADP-ribose) polymerase family, member 9	Q8IXQ6;Q8IXQ6-2;Q8IXQ6-3;G5E9U8	190	32	49	42	3	22	42		0.286236	0.737637	0.463657	0.00311938	0.0355484	0.116554
	LRCH3	leucine-rich repeats and calponin homology (CH) domain containing 3	F8WFB5;H7C0J8;Q96II8;E9PD99;Q96II8-3;Q96II8-2;B4E0T7	183	28	49	42	17	5	42		1.03186	0.843993	0.743297	0.106733	0.0374246	1.75179
	RASA2	RAS p21 protein activator 2	Q15283-2;Q15283	134	5	49	28	10		42		0.00418159	0.677556	0.0482222	0.0147837		0.0443061
	AKAP8	A kinase (PRKA) anchor protein 8	O43823	225	37	49	45	40	13	41		0.50351	0.303101	0.409901	0.23414	0.0311229	0.271789
	HMGN4	high mobility group nucleosomal binding domain 4	O00479	227	37	49	45	37	18	41		30.8877	182.935	10.2747	7.79409	0.779826	8.13682
	HMGN3	high mobility group nucleosomal binding domain 3	Q15651-2;A0A087WZE9;Q15651	207	37	49	30	27	23	41		10.349	5.92292	4.28485	2.77132	1.06627	2.20714
	WDR33	WD repeat domain 33	Q9C0J8	209	37	49	45	37		41		0.60864	0.473798	0.340324	0.0522606		0.0981328
	GABPA	GA binding protein transcription factor, alpha subunit 60kDa	Q06546	217	37	49	45	40	5	41		1.52879	1.29498	0.595889	0.29507	0.0166205	0.167621
	PKN1	protein kinase N1	K7EM57;K7EKY9;Q16512-3;Q16512-2;Q16512	222	37	49	45	45	5	41		0.606285	1.1304	1.12557	0.672022	0.0048573	0.0865424
	UBR7	ubiquitin protein ligase E3 component n-recognin 7 (putative)	H0YJM2;G3V336;H0YJY4;Q8N806;E9PCJ7;G3V2G3;G3V3Q6;H0YJA0	250	37	49	42	32	49	41		1.80733	0.552156	0.445865	0.419325	0.601346	0.37864
	NOP14	NOP14 nucleolar protein	P78316-2;E9PFK5;P78316	210	37	49	27	27	29	41		0.273869	0.230903	0.0382622	0.0506656	0.039419	0.207458
	NCBP2	nuclear cap binding protein subunit 2, 20kDa	P52298-3;P52298;F8WE41;C9JQX9;P52298-2;B3KSB0	248	37	49	45	35	41	41		2.39826	1.97365	1.06814	0.48006	0.643939	0.915157
	CDC40	cell division cycle 40	O60508;Q5SRN1;Q5SRM9	233	37	49	45	32	29	41		0.371905	0.7335	0.52739	0.226582	0.0977726	0.165228
	COX6C	cytochrome c oxidase subunit VIc	P09669	252	37	49	45	31	49	41		35.7269	27.7017	31.1557	11.0549	12.9047	9.88659
	KRI1	KRI1 homolog	Q8N9T8;H0YG91;H0YH26;F8WFC1;D3YTE0;H0YFD2	153	37	49	21		5	41		31.7229	35.5298	3.46133		0.146233	18.4111
	CCDC25	coiled-coil domain containing 25	G3V121;Q86WR0-2;Q86WR0;B7Z2L8;Q0VGD4	197	37	49	33	9	28	41		0.774153	0.785937	0.23737	0.0384398	0.313215	0.373085
	RFC5	replication factor C (activator 1) 5, 36.5kDa	P40937;P40937-2;F5H5S0;E9PEP3;C9JH72	266	37	49	45	45	49	41	core	1.27108	0.358852	0.309814	0.494011	0.373954	0.334717
	SCAMP2	secretory carrier membrane protein 2	H3BV04;H3BN93;H3BPL9;O15127;H3BUB6	228	37	49	42	37	22	41		9.16577	7.08009	7.87455	5.15003	0.485917	4.09504
	SET	SET nuclear proto-oncogene	Q01105-3;Q01105-2;Q01105;Q01105-4	240	37	49	35	42	36	41		12.4716	60.9652	26.5742	27.9831	6.03349	17.7626
	CWF19L1	CWF19-like 1, cell cycle control (S. pombe)	Q69YN2;Q69YN2-2;Q69YN2-3;X6R7M0	216	37	49	45	40	4	41		0.530039	0.698279	0.620386	0.507612	0.0058551	0.176445
	PQBP1	polyglutamine binding protein 1	O60828-2;O60828-3;C9JQA1;O60828-6;O60828-4;O60828-5;O60828;H7C053	238	33	49	42	37	36	41		2.78792	2.15852	1.79797	0.857565	0.940872	1.13357
	TSPO	translocator protein (18kDa)	P30536;B1AH87	248	32	49	45	45	36	41		19.1386	51.6563	158.103	165.399	19.1281	47.7058
	CAMK2G	calcium/calmodulin-dependent protein kinase II gamma	Q13555-9;Q13555-8;Q8WU40;Q13555-3;Q13555-2;Q13555-7;Q13555-6;Q13555-5;Q13555-4;Q13555;Q5SWX3;H0Y6G2;Q13555-10	209	32	49	42	45		41		0.664525	1.26459	0.585576	0.780304		0.549591
	SYNRG	synergin, gamma	Q9UMZ2-7;Q9UMZ2-6;Q9UMZ2-5;Q9UMZ2-4;Q9UMZ2-3;Q9UMZ2;Q9UMZ2-8;Q9UMZ2-9;A0A087WZS7	196	32	49	42	8	24	41		0.188554	0.381175	0.14494	0.00762055	0.0413875	0.0547768
	APIP	APAF1 interacting protein	Q96GX9;S4R3D6;Q96GX9-3	218	28	49	42	40	18	41		0.337969	0.798632	0.987431	0.502415	0.13385	0.215172
	IRAK4	interleukin-1 receptor-associated kinase 4	Q9NWZ3;A0A087WW32;Q9NWZ3-2	216	28	49	45	22	31	41		0.268414	1.0198	0.769371	0.10997	0.180963	0.309934
	AGO1	argonaute RISC catalytic component 1	Q5TA58;Q9UL18	195	24	49	41	40		41		0.189758	0.530259	0.222261	0.214891		0.0810665
	SEPT6	septin 6		195	13	49	42	45	5	41		1.29372	10.3373	2.27133	3.25699	0.0589684	0.211086
	PPM1B	protein phosphatase, Mg2+/Mn2+ dependent, 1B	C9JIR6;O75688-2;O75688-3;O75688-4;O75688-5;B8ZZF0;O75688	228	9	49	45	45	39	41		0.0706186	1.07606	0.879115	1.22752	0.23524	0.192942
	PGM2L1	phosphoglucomutase 2-like 1	Q6PCE3	174		49	10	25	49	41			0.284057	0.00658326	0.0347971	0.576028	0.0659015
	H2AFX	H2A histone family, member X	P16104	255	37	49	45	35	49	40		112.942	320.197	97.2879	16.6429	130.899	34.9265
	ISOC1	isochorismatase domain containing 1	D6RGE2;Q96CN7	252	37	49	37	45	44	40		1.74986	2.46377	1.02975	0.823455	2.27881	0.321384
	SMNDC1	survival motor neuron domain containing 1	O75940	231	37	49	32	35	38	40		1.95381	3.21426	1.29191	0.99983	0.917954	1.07076
	CTDP1	CTD (carboxy-terminal domain, RNA polymerase II, polypeptide A) phosphatase, subunit 1	Q9Y5B0;Q9Y5B0-4;K7EJD2;K7EPW4	214	37	49	45	34	9	40		0.426508	0.245686	0.224749	0.074246	0.00605347	0.0920463
	DTX3L	deltex 3 like, E3 ubiquitin ligase	Q8TDB6;Q8TDB6-2	220	37	49	45	29	20	40		0.2569	0.488944	0.396097	0.042408	0.0379003	0.179057
	CFDP1	craniofacial development protein 1	Q9UEE9-2;Q9UEE9	220	37	49	40	13	41	40		2.03304	1.23085	0.480659	0.137586	0.755569	0.621693
	MFAP1	microfibrillar-associated protein 1	P55081	227	37	49	45	22	34	40		2.17316	1.13118	0.697805	0.203819	0.304459	0.489507
	SMEK1	protein phosphatase 4, regulatory subunit 3A	Q6IN85-2;Q6IN85-4;Q6IN85	177	37	49	37	9	5	40		0.286876	0.400394	0.155572	0.0222867	0.0107657	0.192839
	MYCBP2	MYC binding protein 2, E3 ubiquitin protein ligase	O75592;O75592-2;H7C3U4	211	37	49	45	40		40		0.145124	0.1764	0.12192	0.0397967		0.0190734
	AQR	aquarius intron-binding spliceosomal factor	O60306;H0YH15;H0YLN9	225	37	49	45	31	23	40		0.291181	0.254886	0.161985	0.0517995	0.024549	0.0958588
	ARRB1	arrestin, beta 1	P49407-2;P49407;E9PM35;H0YET9	237	37	49	45	45	21	40		2.64097	1.16496	2.99497	0.96112	0.102005	0.198194
	PPP1R10	protein phosphatase 1, regulatory subunit 10	Q96QC0	196	37	49	38	22	10	40		0.244552	0.0943976	0.107079	0.0339693	0.0118375	0.155668
	TRMT1L	tRNA methyltransferase 1-like	Q7Z2T5-2;Q7Z2T5;X6RK96	185	37	49	22	8	29	40		0.290037	0.135584	0.0262694	0.0172028	0.0518876	0.0825019
	CTBP1	C-terminal binding protein 1	D6RAX2;Q13363;E9PGB1;E7ESU7;H0Y8W7;H0Y9M9;E7EPF8;Q13363-2;E7EUB3	253	37	49	45	45	37	40		4.09955	4.85016	2.73049	1.41953	0.505931	1.75774
	ZZEF1	zinc finger, ZZ-type with EF-hand domain 1	O43149-3;O43149;I3L3Q3;O43149-2;I3L141	249	33	49	45	45	37	40		0.0649815	0.0812384	0.15398	0.049506	0.0200734	0.0278474
	RRP1B	ribosomal RNA processing 1B	Q14684-2;Q14684	139	32	49	18			40		0.607907	0.247717	0.0274381			0.154409
	RIPK1	receptor (TNFRSF)-interacting serine-threonine kinase 1	Q13546-2;Q13546	242	32	49	45	45	31	40		0.164759	0.39221	0.217149	0.233488	0.0741635	0.239845
	WDR37	WD repeat domain 37	Q9Y2I8-3;Q9Y2I8-2;C9JGR9;Q9Y2I8;A0A087WTQ2;E7EQ49	211	32	49	45	40	5	40		0.548356	2.34329	0.828719	0.348635	0.010467	0.120641
	DCK	deoxycytidine kinase	D6RCP9;D6RG38;D6RFG8;P27707	253	32	49	45	45	42	40	core	1.0691	1.6083	2.00755	1.06125	1.36069	0.618517
	COX7A2L	cytochrome c oxidase subunit VIIa polypeptide 2 like	H0YBD2;O14548;E5RFH8;E5RJZ1	227	32	49	45	29	32	40		2.53336	3.46776	3.67564	0.347169	0.583961	0.89254
	ACADS	acyl-CoA dehydrogenase, C-2 to C-3 short chain	P16219;E9PE82	260	32	49	45	45	49	40	core	1.58678	2.46758	1.0738	1.02468	1.47591	0.249333
	PAFAH1B3	platelet-activating factor acetylhydrolase 1b, catalytic subunit 3 (29kDa)	M0R1K3;M0R389;Q15102;M0QZT2;M0R323;M0QXS6	252	29	49	45	40	49	40		3.34929	2.34865	1.6778	0.866605	5.95625	0.666552
	B2M	beta-2-microglobulin	F5H6I0;H0YL18;P61769;H0YLF3	209	28	49	40	40	12	40		3.69644	16.9718	11.8398	15.1267	1.05266	7.30623
	ARAP1	ArfGAP with RhoGAP domain, ankyrin repeat and PH domain 1	E7EU13;Q96P48-3;Q96P48-2;Q96P48-1;Q96P48-7;Q96P48-4;Q96P48;F5GWQ2;Q96P48-5	210	27	49	45	45	4	40		0.0419705	0.177874	1.27545	0.616543	0.00287918	0.0513005
	LANCL1	LanC lantibiotic synthetase component C-like 1 (bacterial)	E9PHS0;O43813;F8WDS9	192	27	49	15	38	23	40		0.459356	1.51224	0.105035	0.611128	0.289574	0.765228
	TAPBP	TAP binding protein (tapasin)	O15533;C9JA35;Q6P1N7;A2AB90;O15533-3;O15533-2;O15533-4	181	27	49	45	20		40		16.0768	36.5246	18.4933	4.22577		13.7154
	CASP8	caspase 8, apoptosis-related cysteine peptidase	E7ETB7;E7EQ01;E7EQ06;H7BZM4;E7EVN1;Q14790-8;Q14790-5;Q14790-9;H7C0E2;Q14790;Q14790-4;Q14790-7;Q14790-6;C9JB29;Q14790-3;Q14790-2	199	23	49	42	45		40		0.131472	0.56801	0.542477	0.257238		1.74217
	NDUFA6	NADH dehydrogenase (ubiquinone) 1 alpha subcomplex, 6, 14kDa	R4GN43;P56556	227	22	49	40	37	39	40		0.601236	1.19847	0.958018	0.523664	0.763529	1.12101
	PDP1	pyruvate dehyrogenase phosphatase catalytic subunit 1	E5RIV4;E5RI96;Q9P0J1;Q9P0J1-2;E5RIE5	150	20	49	41			40		0.122607	0.734125	0.198768			0.258022
	ISG15	ISG15 ubiquitin-like modifier	P05161	184	18	49	40	17	20	40		0.223136	3.01591	1.67028	0.240888	0.555653	1.74951
	LZIC	leucine zipper and CTNNBIP1 domain containing	K7ES95;Q8WZA0;Q8WZA0-2	246	18	49	45	45	49	40		0.477839	2.98476	2.40618	1.41704	2.26817	1.48381
	MAP2K1	mitogen-activated protein kinase kinase 1	Q02750;Q02750-2;H3BRW9	218	14	49	45	45	25	40		0.265202	3.72962	5.12494	4.67278	0.677184	2.44205
	APOOL	apolipoprotein O-like	A0A087WUX8;A0A087WYF7;Q6UXV4	156	13	49	27	14	13	40		0.100861	0.845076	0.26915	0.145854	0.0516955	0.392859
	HLA-C	major histocompatibility complex, class I, C	P30508;P30501;Q29963;A0A087WWL9;Q29960;P10321;P30510;Q29960-2;A2AEA2;Q9TNN7;P30505;P04222;Q07000;P30504;Q29865;Q95604;A2BF26;P30499	166	5	49	45	27		40		0.0957143	29.1935	19.362	2.72263		11.9826
	RASA3	RAS p21 protein activator 3	Q14644-2;Q14644	136	5	49	38		4	40		0.00829142	0.614981	0.0719604		0.0041831	0.159069
	CMC4	C-x(9)-C motif containing 4	P56277	126	5	49	32			40		0.0725741	1.93837	0.5099			0.893439
	ABAT	4-aminobutyrate aminotransferase	H3BNQ7;P80404;H3BRN4;H3BRJ1;H3BPW8;H3BMJ9;H3BRT1	89		49				40			0.103509				0.103023
	UPP1	uridine phosphorylase 1	B4DND0;C9JIP2;C9J486;Q16831;F8WD51;C9K0J2	159		49	45	25		40			1.83604	0.877781	0.0754791		0.272062
	KRT10	keratin 10, type I	P13645	263	37	49	45	45	49	38		59.9151	89.1384	97.9611	24.0706	51.4952	3.63362
	GUSB	glucuronidase, beta	P08236-2;P08236-3;F8WBK6;F2Z3L6;P08236	237	37	49	45	45	23	38		1.05886	1.63457	2.04879	2.17379	0.206147	0.229949
	ZNF512	zinc finger protein 512	Q96ME7-2;Q96ME7-3;Q96ME7;G3XAG1	190	37	49	37	29		38		0.993461	1.04215	0.108947	0.123925		0.0547024
	AKAP13	A kinase (PRKA) anchor protein 13	Q12802;Q12802-4;H0YMW2;Q12802-2;A0A087WTD7;A8MYJ1;A0A087WY36;A0A087WX73;A0A087X047;H0YLH1	214	37	49	45	45		38		0.0828074	0.466486	1.44406	0.0568157		0.0411844
	GATAD2A	GATA zinc finger domain containing 2A	Q86YP4-3;Q86YP4-2;Q86YP4;C9JVY3;V9GYX5;C9JJK9;C9JGN4;V9GY85;C9JHD7;C9JMI3;H7C3H1	226	37	49	42	40	20	38		1.18622	0.593719	0.251695	0.166922	0.0205722	0.137512
	DBR1	debranching RNA lariats 1	F8WAY1;Q9UK59-2;Q9UK59	212	33	49	37	42	13	38		0.661836	0.672265	0.454875	0.433922	0.0493004	0.283907
	ITSN2	intersectin 2	F8W719;Q9NZM3-3;Q9NZM3-2;Q9NZM3-4;Q9NZM3;E7EPJ2;A0A087WVF7	200	28	49	45	40		38		0.0584526	0.286975	0.224687	0.0634751		0.0275302
	RBBP5	retinoblastoma binding protein 5	Q15291-2;Q15291	235	37	49	45	45	22	37		0.708893	0.678586	0.269924	0.282375	0.0770681	0.162657
	CGGBP1	CGG triplet repeat binding protein 1	Q9UFW8;C9JUJ0	240	37	49	45	42	30	37		2.34149	4.17015	1.44235	1.24407	0.591686	0.435929
	CORO1A	coronin, actin binding protein, 1A	H3BRJ0;H3BNA2;P31146;H3BRY3;H3BSL1;H3BTU6;H3BU76	262	37	49	45	45	49	37		61.9143	341.922	175.133	85.1958	7.41287	0.157432
	NUB1	negative regulator of ubiquitin-like proteins 1	H3BM74;H3BM14;C9J7X7;Q9Y5A7-2;F8WDB6;C9JRT6;Q9Y5A7;F8WDL9;H7C5N1	205	37	49	32	22	28	37		0.520202	0.771631	0.129868	0.0716356	0.0952544	0.155012
	C2CD5	C2 calcium-dependent domain containing 5	Q86YS7;Q86YS7-4;H0YGU7;Q86YS7-2;Q86YS7-5;Q86YS7-3;H0YFE9;H0YFC4	210	37	49	45	10	32	37		0.302784	0.296624	0.184353	0.0107121	0.0678125	0.0430475
	NELFE	negative elongation factor complex member E	P18615-3;P18615;E9PD43;P18615-4;A2ABK4	199	37	49	42	5	29	37		3.52759	3.84282	1.1144	0.046311	0.46164	0.500814
	NELFA	negative elongation factor complex member A	C9JHL4;H7C2C7;H0Y3X6;C9JEM7;Q9H3P2;H7C0W2;Q9H3P2-7;H7C2M8;F8W954;F8WF98	215	37	49	40	26	26	37		1.08581	1.06812	0.420466	0.0829218	0.0817411	0.195275
	ZCCHC8	zinc finger, CCHC domain containing 8	F5GX80;F5H6J5;Q6NZY4-2;Q6NZY4;F5GXQ6;F5H803	234	37	49	42	42	27	37		0.512948	0.642874	0.450063	0.231733	0.0991972	0.131106
	STAG2	stromal antigen 2	Q8N3U4-2;B1AMT3;B1AMT2;B1AMT1;B1AMT4;Q8N3U4	232	33	49	45	45	23	37		0.260541	0.615752	0.357269	0.449194	0.0409425	0.0534501
	TSC22D4	TSC22 domain family, member 4	Q9Y3Q8;Q9Y3Q8-2;H7BZ77	246	32	49	39	45	44	37		0.69415	1.64544	0.714618	0.616852	0.473525	0.15204
	C9orf142	chromosome 9 open reading frame 142	Q9BUH6	235	37	49	45	45	23	36		2.09841	13.356	2.53897	0.852744	0.132233	0.405857
	CMTR1	cap methyltransferase 1	Q8N1G2;Q5T7F5;H0YCQ1	190	37	49	42	13	13	36		0.302876	0.380705	0.124364	0.0233034	0.0179995	0.125675
	ISCA2	iron-sulfur cluster assembly 2	Q86U28;J3QSS7	218	37	49	42	8	46	36		1.08258	1.46021	0.379619	0.0633183	1.17617	0.276753
	POGZ	pogo transposable element with ZNF domain	M0R2X2;Q7Z3K3-4;Q7Z3K3-5;Q7Z3K3-6;Q7Z3K3-7;Q7Z3K3-2;Q7Z3K3-3;H7C238;Q7Z3K3;A6PW30;E9PIR8;E9PJY9	206	37	49	42	37	5	36		0.428001	0.24169	0.170113	0.0680381	0.00332928	0.182292
	NARS2	asparaginyl-tRNA synthetase 2, mitochondrial (putative)	E9PRK2;Q96I59	189	37	49	45	22		36		10.5801	4.3399	2.32402	0.851518		0.92931
	ITPR1	inositol 1,4,5-trisphosphate receptor, type 1	Q14643;Q14643-8;Q14643-2;Q14643-3;Q14643-4;Q14643-5;Q14643-6;Q14643-7	173	37	49	42	5	4	36		0.0870183	0.0874584	0.0810866	0.00140391	0.000620629	0.0173241
	XAB2	XPA binding protein 2	Q9HCS7	243	37	49	45	40	36	36		0.434423	0.390842	0.236	0.132352	0.0705104	0.102757
	SMARCD2	SWI/SNF related, matrix associated, actin dependent regulator of chromatin, subfamily d, member 2	B9EGA3;Q92925-3;Q92925-2;Q92925;J3KMX2;J3QWB6	221	32	49	45	35	24	36		1.67376	0.913368	0.675298	0.375931	0.0938688	0.21463
	PTER	phosphotriesterase related	Q96BW5;Q96BW5-2	164	24	49	37	13	5	36		0.477419	1.58602	0.25432	0.0619452	0.0170349	0.128613
	RGS10	regulator of G-protein signaling 10	O43665-2;O43665-3;O43665	197	15	49	42	6	49	36		0.466342	9.90793	0.998586	0.0345969	3.68431	0.263997
	GBP2	guanylate binding protein 2, interferon-inducible	P32456	145	14	49	42	4		36		0.0906778	2.99025	0.538343	0.0148397		0.237707
	RNASET2	ribonuclease T2	D6REQ6;D6RHI9;O00584-2;A0A087WZM2;A0A087WWI1;H0YAE9;O00584;J3QQ64	179	9	49	40	45		36		0.111623	4.31744	6.23878	19.5554		1.55931
	HLA-DRB1	major histocompatibility complex, class II, DR beta 1	P01911;A0A087WX18;Q29974;Q9TQE0;P13761;P20039	174	37	49	45	8		35		32.9472	6.33858	17.1978	0.348151		2.40923
	MICAL1	microtubule associated monooxygenase, calponin and LIM domain containing 1	Q8TDZ2-4;Q8TDZ2;Q8TDZ2-2;Q8TDZ2-3	216	37	49	45	45	5	35		0.672941	0.618948	2.61593	1.29452	0.00724152	0.137103
	PHF3	PHD finger protein 3	E7EVH3;Q92576-2;Q92576;E7ER40	196	37	49	45	25	5	35		0.204204	0.15218	0.0881386	0.0116247	0.00121589	0.0162772
	GCLC	glutamate-cysteine ligase, catalytic subunit	D6R959;E1CEI4;D6REX4;H0Y9I7;P48506;D6RGF8;H0YAB6	257	37	49	42	45	49	35		0.61291	0.581415	0.509905	0.383659	8.11579	0.0961947
	MBD2	methyl-CpG binding domain protein 2	Q9UBB5-3;Q9UBB5;J3KSA7;X6RBL6	155	19	49	45	7		35		0.223825	0.598454	0.553556	0.0403777		0.347609
	RAB8B	RAB8B, member RAS oncogene family	H0YNE9;Q92930;H0YLJ8;H0YMN7;H0YL94	196	15	49	42	37	18	35		0.558853	6.08446	5.21099	2.1793	0.326827	1.25473
	SLC44A2	solute carrier family 44 (choline transporter), member 2	Q8IWA5-2;Q8IWA5-3;K7ESF5;Q8IWA5;K7EPV6;K7ER17	142	5	49	8	45		35		0.013616	0.50146	0.0148138	0.363924		0.146257
	ITGA4	integrin, alpha 4 (antigen CD49D, alpha 4 subunit of VLA-4 receptor)	P13612;A0A087WX37;E7EP60;P13612-2	235	37	49	45	22	49	33		20.917	18.9539	18.3053	2.76843	30.5718	4.95639
	BRD3	bromodomain containing 3	Q15059;Q15059-2	228	37	49	45	45	19	33		0.484215	0.346809	0.472758	0.336024	0.0349742	0.0769743
	KRT9	keratin 9, type I	P35527;K7EQQ3	258	37	49	45	45	49	33		61.9388	85.5928	55.3719	20.2077	36.3328	1.43208
	ISY1	ISY1 splicing factor homolog	D6RC18;H0YA89;Q9ULR0;Q9ULR0-1;Q9ULR0-2;A8MVI5	221	37	49	45	37	20	33		0.754839	0.665769	0.452704	0.312497	0.135803	0.204719
	SAMD9	sterile alpha motif domain containing 9	Q5K651;C9JKF1	211	28	49	37	15	49	33		0.0697121	0.244058	0.0889288	0.0147953	0.0897335	0.0517757
	AKAP8L	A kinase (PRKA) anchor protein 8-like	V9GZ50;Q9ULX6;Q9ULX6-2;M0QYT7;M0R010;M0R1Y5	180	37	49	34	14	14	32		0.209489	0.352969	0.175219	0.0208396	0.0467153	0.206866
	ARHGEF18	Rho/Rac guanine nucleotide exchange factor (GEF) 18	Q6ZSZ5;Q6ZSZ5-2;A0A087WZG4;M0QZS0;M0R150	208	37	49	45	45		32		3.74134	13.5969	4.81676	5.03422		0.789726
	TRMT6	tRNA methyltransferase 6	Q9UJA5-4;Q9UJA5;Q9UJA5-2;Q9UJA5-3	170	37	49	42	5	5	32		0.465332	0.395285	0.192611	0.0232148	0.00481781	0.192724
	RNASEH2A	ribonuclease H2, subunit A	O75792	257	37	49	45	45	49	32		8.47415	0.915312	1.88614	1.757	3.10794	0.179404
	UBL5	ubiquitin-like 5	Q9BZL1;K7EQ43	230	37	49	38	42	32	32		5.66476	6.44946	3.214	2.68197	1.29002	1.38151
	CAB39	calcium binding protein 39	A0A087X0K1;Q9Y376	209	10	49	45	45	28	32		0.126922	2.23579	1.55362	1.43461	0.192562	0.427964
	LPXN	leupaxin	O60711;O60711-2;E9PNX9;B7Z5P7	115		49	30	4		32			3.10023	0.495093	0.0194616		0.148056
	C19orf53	chromosome 19 open reading frame 53	K7EN09;K7ESE5;Q9UNZ5;K7EIU1	167	37	49	40		10	31		2.6928	20.281	2.52868		0.208716	1.55591
	DPYD	dihydropyrimidine dehydrogenase	Q12882;Q12882-2	207	37	49	45	45		31		0.312685	0.540179	3.68871	0.388394		0.0847503
	THOC3	THO complex 3	D6RGZ2;Q96J01-2;Q96J01;D6REC9	209	37	49	41	22	29	31		2.32618	1.21036	0.45915	0.26925	0.458899	0.31945
	ADA	adenosine deaminase	F5GXW0;F5GWI4;P00813	240	37	49	42	45	36	31		5.49588	2.22191	0.435539	1.23364	0.164821	0.153758
	FLYWCH2	FLYWCH family member 2	Q96CP2;I3L1Y9;I3L4I0	161	32	49	28	21		31		1.45633	2.06566	0.292391	0.297746		0.368001
	SMARCA2	SWI/SNF related, matrix associated, actin dependent regulator of chromatin, subfamily a, member 2	B1ALG2;B1ALG1;F6UH26;F6VDE0;B1ALF6;P51531;F6XG14;F6T8Q0;P51531-2;F6XE55	206	37	49	45	45		30		1.34671	0.853849	0.557987	0.241949		0.0563131
	PRKCD	protein kinase C, delta	Q05655-2;Q05655	197	28	49	45	45		30		0.128721	0.202018	4.10123	2.1804		0.054764
	STK4	serine/threonine kinase 4	A0A087WVN8;F5H5B4;Q13043-2;Q13043;A0A087WYT4	215	37	49	45	45	10	29		1.13191	5.65625	3.1149	1.55377	0.0604353	0.0732907
	ALDH5A1	aldehyde dehydrogenase 5 family, member A1	P51649-2;C9J8Q5;P51649	180	37	49	5	14	46	29		2.50666	2.32291	0.00824379	0.0333846	0.526548	0.0766578
	NCOR1	nuclear receptor corepressor 1	A0A088AWL3;O75376;O75376-2;E7EVK1;E7EVU5;J3KS51;E7EW50;O75376-3	211	37	49	42	45	9	29		0.224895	0.0864685	0.0679826	0.0424579	0.00219785	0.0133044
	FNBP1	formin binding protein 1	B7ZL12;Q96RU3-3;Q96RU3-2;Q96RU3-4;B7ZL14;H0Y7W6;Q96RU3	205	37	49	45	45		29		78.7724	146.389	64.7296	28.9204		1.52226
	GTF2B	general transcription factor IIB	Q00403;B1APE1;B1APE2	199	15	49	45	24	37	29		0.258173	1.02092	0.320562	0.13098	0.280367	0.121881
	OAS3	2'-5'-oligoadenylate synthetase 3, 100kDa	Q9Y6K5;F8VS35;F8VWK9	173	37	49	38	21		28		0.130473	0.26059	0.116856	0.0727194		0.161803
	SLC9A3R1	solute carrier family 9, subfamily A (NHE3, cation proton antiporter 3), member 3 regulator 1	O14745;J3QRP6;O14745-2;J3QRA3	244	37	49	45	45	40	28		6.60818	21.1353	9.46079	4.72558	0.32823	0.0727485
	ARHGEF6	Rac/Cdc42 guanine nucleotide exchange factor (GEF) 6	Q15052-2;Q15052	204	37	49	45	45		28		0.929768	1.41058	1.96899	0.851705		0.0552004
	CCDC12	coiled-coil domain containing 12	J3KR35;Q8WUD4;S4R331;C9JUN5	216	32	49	40	35	32	28		0.7964	1.43346	1.25944	0.369781	0.427066	0.251202
	PLEKHA2	pleckstrin homology domain containing, family A (phosphoinositide binding specific) member 2	Q9HB19;A0A087WZ32;E5RGP3;A0A087X038;E5RHB5;A8K727	189	32	49	35	45		28		0.180733	0.933746	0.226601	0.709065		0.104857
	CRLF3	cytokine receptor-like factor 3	J3QLS9;Q8IUI8-2;Q8IUI8;J3KST8	252	37	49	45	45	49	27		1.24106	8.30445	2.73755	0.982698	3.32601	0.0797708
	TRRAP	transformation/transcription domain-associated protein	F2Z2U4;H0Y4W2;Q9Y4A5;Q9Y4A5-2	198	37	49	45	40		27		0.0483787	0.0657882	0.0274986	0.0190581		0.00605916
	WDR91	WD repeat domain 91	A4D1P6-3;A4D1P6-2;A4D1P6;C9J1X0	239	37	49	45	35	46	27		0.248357	0.407125	0.294586	0.151532	0.252329	0.0359354
	TERF2IP	telomeric repeat binding factor 2, interacting protein	Q9NYB0;H3BMI8	222	28	49	41	28	49	27		0.592162	1.64001	0.352055	0.130649	2.90661	0.0928028
	NDUFAF3	NADH dehydrogenase (ubiquinone) complex I, assembly factor 3	Q9BU61;Q9BU61-2	120	23	49	3	4	14	27		0.536895	0.953781	0.0104559	0.0577519	0.0765177	0.299923
	APBB1IP	amyloid beta (A4) precursor protein-binding, family B, member 1 interacting protein	Q7Z5R6;Q7Z5R6-2	207	37	49	45	45	5	26		2.20181	3.72456	3.48072	1.3471	0.00814599	0.0812838
	KRT2	keratin 2, type II	P35908	250	37	49	45	45	49	25		20.3287	45.6724	47.3309	10.1235	22.1902	1.01874
	MORC3	MORC family CW-type zinc finger 3	Q14149;H0YHQ4;H0YIR5	224	32	49	45	40	33	25		0.182078	0.381852	0.292667	0.0841728	0.0657453	0.0310833
	LRCH4	leucine-rich repeats and calponin homology (CH) domain containing 4	O75427;C9JYK0;H7C5D9;A0A087X197	182	18	49	45	45		25		0.119472	0.861826	0.798737	0.266349		0.0654533
	S100A4	S100 calcium binding protein A4	P26447	249	37	49	45	45	49	24		33.8537	262.837	396.015	25.8228	140.551	1.51448
	RABGAP1L	RAB GTPase activating protein 1-like	B7ZAP0;Q5R372;Q5R372-7;Q5R372-6;Q5R372-5;Q5R372-4;Q5R372-3;Q5R372-2;Q5R372-8;E9PS63;F5H8L0	179	23	49	25	9	49	24		1.87342	3.73676	0.101851	0.0112504	1.50337	0.0375546
	YY1	YY1 transcription factor	H0YJU4;P25490;H0YJV7	210	32	49	45	45	16	23		1.39365	2.28792	1.12509	0.649333	0.14284	0.0989112
	CASP1	caspase 1, apoptosis-related cysteine peptidase	P29466-2;P29466-3;H0YEC7;P29466-4;B4DVD8;Q5FBZ0;P29466;G3V169;P29466-5	165	33	49	45	16		22		0.337642	1.57596	6.82978	0.089764		0.0931437
	OAS2	2'-5'-oligoadenylate synthetase 2, 69/71kDa	P29728-3;P29728-2;P29728;F8W1C5;A0A087X0V5	120		49	42	7		22			1.40812	0.87159	0.0184079		0.284073
	PRKACB	protein kinase, cAMP-dependent, catalytic, beta	A0A087WVV9;P22694-10;B1APF6;B1APF7;B1APF8;B1APF9;P22694;B1APG3;B1APG2;B1APG1;B1APG0;P22694-2;P22694-3;A0A087WVC4;P22694-6;P22694-7;P22694-4;P22694-5;P22694-8;P22694-9	89		49	15		3	22			15.299	0.514748		0.0738805	2.57867
	TTC39C	tetratricopeptide repeat domain 39C	G3V1P2;Q8N584;Q8N584-2	94		49	24			21			0.482172	0.194244			0.0282125
	RBM6	RNA binding motif protein 6	B4E0G6;E9PGM9;F8WCA5;P78332-2;C9J250;P78332	172	37	49	42	24		20		1.24928	1.24515	0.623765	0.0316545		0.0614826
	ANKRD44	ankyrin repeat domain 44	Q8N8A2-5;Q8N8A2-4;Q8N8A2-3;Q8N8A2-2;H7C3P1;H7C4A0;C9JY51;Q8N8A2;H7C209	196	37	49	45	45		20		0.624304	4.7337	2.53078	0.773446		0.0237677
	EVL	Enah/Vasp-like	B7Z3I5;Q9UI08;H0YJN0;H0YJL6;G3V314;Q9UI08-2;G3V2K5;A0A087WYI2;G3V5F7;G3V3G2;G3V535	184	33	49	45	37		20		6.60754	186.418	5.0957	0.945297		0.246189
	ADRBK1	adrenergic, beta, receptor kinase 1	P25098;E9PRV7	210	37	49	45	45	15	19		1.2284	1.22815	2.05231	2.21451	0.0477557	0.0296243
	RPS6KA4	ribosomal protein S6 kinase, 90kDa, polypeptide 4	E9PJN1;O75676-2;O75676	159	37	49	45	9		19		0.210425	0.138302	0.489971	0.00353382		0.0103726
	METTL16	methyltransferase like 16	I3L362;Q86W50-2;Q86W50;I3L3W3;I3L4V1;K7EKQ8	115	37	49	10			19		0.241197	0.53502	0.021303			0.0194412
	C9orf78	chromosome 9 open reading frame 78	A0A087X2F5;Q9NZ63	221	37	49	45	22	49	19		1.43824	1.91565	0.473036	0.301835	1.08954	0.105204
	MIER1	mesoderm induction early response 1, transcriptional regulator	Q8N108;Q8N108-19;Q8N108-18;Q8N108-17;Q8N108-16;Q8N108-15;Q8N108-14;Q8N108-13;Q8N108-12	157	33	49	30	21	5	19		0.447032	0.97759	0.30122	0.226038	0.0180426	0.0586022
	HBB	hemoglobin, beta	P68871;F8W6P5	239	32	49	45	45	49	19		141.358	388.964	483.612	241.023	5917.23	0.764727
	UIMC1	ubiquitin interaction motif containing 1	Q96RL1;D6RC40;D6RCQ3;Q96RL1-2;Q96RL1-3;Q96RL1-4;Q96RL1-5	175	32	49	40	32	3	19		0.260899	0.390414	0.0945916	0.0457223	0.00216681	0.0113453
	MTMR12	myotubularin related protein 12	Q9C0I1;Q9C0I1-2;D6RHK0;D6RE76;Q9C0I1-3	141	28	49	24		21	19		0.130936	0.232969	0.0981755		0.0427111	0.0335878
	HLA-E	major histocompatibility complex, class I, E	P13747;Q2L6I5;Q6DU44	136	23	49	28	17		19		0.377859	2.07102	0.245057	1.27658		0.244091
	TRAPPC9	trafficking protein particle complex 9	Q96Q05-3;Q96Q05-2;Q96Q05;H0YBR0	122	9	49	29	11	5	19		0.0106975	0.174838	0.0591311	0.0114331	0.00337902	0.0115723
	MAX	MYC associated factor X	G3V563;G3V5L1;P61244-4;P61244-5;P61244-6;G3V2R5;G3V570;P61244-2;P61244-3;Q6V3B1;P61244	186	37	49	45	32	5	18		2.7798	4.6718	1.8294	0.553879	0.0384519	0.0717823
	MOCS3	molybdenum cofactor synthesis 3	O95396	127	23	49	37			18		0.0848663	0.179121	0.0764288			0.0821756
	RNF113A	ring finger protein 113A	O15541	121	18	49	23	8	5	18		0.300839	0.554746	0.166632	0.110808	0.0107598	0.0608583
	WIPF1	WAS/WASL interacting protein family, member 1	O43516;A0A087WW70;O43516-3;O43516-2;E9PB87;O43516-4	193	37	49	45	45		17		0.719103	2.68421	1.97325	0.859552		0.0255719
	IBA57	IBA57 homolog, iron-sulfur cluster assembly	Q5T440	110	23	49	5		16	17		0.338173	0.617123	0.0300074		0.14668	0.0669637
	INPP4A	inositol polyphosphate-4-phosphatase type I A	B8ZZB2;Q96PE3-2;Q96PE3;Q96PE3-3;Q96PE3-4	139	4	49	33	36		17		0.00380711	0.393171	0.0415339	0.0433012		0.0155934
	CDKN1B	cyclin-dependent kinase inhibitor 1B (p27, Kip1)	P46527;E7ES52;H7C2T1	132		49	42	4	20	17			2.66366	0.211996	0.0088512	0.102073	0.0405835
	CNST	consortin, connexin sorting protein	Q6PJW8;B1AQM9;Q6PJW8-3;Q6PJW8-2	120	37	49	15		4	15		0.225984	0.422538	0.0860956		0.00949398	0.0255016
	CHTF8	chromosome transmission fidelity factor 8	P0CG12	147	28	49	25	30		15		0.787386	2.80233	0.271803	0.748109		0.0602376
	KDM2A	lysine (K)-specific demethylase 2A	Q9Y2K7-2;Q9Y2K7-4;Q9Y2K7-5;Q9Y2K7;Q9Y2K7-3	158	27	49	45	22		15		0.0741664	0.23293	0.0948576	0.0254982		0.00978162
	PDK3	pyruvate dehydrogenase kinase, isozyme 3	Q15120;Q15120-2	170	19	49	42	30	15	15		0.0961579	0.706721	0.32316	0.186546	0.0284651	0.0215308
	TACC3	transforming, acidic coiled-coil containing protein 3	E7EMT0;H0Y8F2;Q9Y6A5;C9JA91	225	37	49	42	37	46	14		0.383688	0.895973	0.578737	0.225584	0.286142	0.015869
	RNASEH2B	ribonuclease H2, subunit B	Q5TBB1;Q5TBB1-2;A0A087WXR7;A0A087WZJ6	239	37	49	45	45	49	14		2.55276	0.802999	1.56948	1.55678	1.00875	0.0529921
	PPIL2	peptidylprolyl isomerase (cyclophilin)-like 2	Q13356;Q13356-2	181	33	49	40	30	15	14		0.340168	0.502387	0.165622	0.0817403	0.0278885	0.014827
	DMAP1	DNA methyltransferase 1 associated protein 1	Q9NPF5;Q5TG38;Q5TG39;Q5TG37;Q5TG40	150	28	49	27	32		14		0.341246	0.30829	0.135377	0.110857		0.026641
	SERPINB9	serpin peptidase inhibitor, clade B (ovalbumin), member 9	P50453	165	37	49	45	7	14	13		3.29067	20.727	3.00378	0.0911077	0.0376056	0.0190068
	EPB41	erythrocyte membrane protein band 4.1	P11171-2;P11171-3;P11171-4;P11171-5;P11171-6;P11171-7;P11171	220	37	49	45	27	49	13		0.709878	2.90958	0.605585	0.186735	25.8049	0.0115197
	CORO7	coronin 7	I3L442;P57737-4;P57737-2;P57737-3;P57737;I3L351	230	37	49	45	45	44	10		5.49124	7.53581	7.21291	1.71274	0.54981	0.0243768
	SIPA1	signal-induced proliferation-associated 1	Q96FS4;F6RY50	204	37	49	45	45	18	10		0.444739	0.655874	0.362449	0.440135	0.0212214	0.00838179
	GABPB1	GA binding protein transcription factor, alpha subunit pseudogene	Q06547-4;H0YNZ0;H9ZYI9;Q06547-2;Q06547-3;F5H7I4;Q06547	145	37	49	32	13	4	10		2.34594	1.32673	0.437091	0.144318	0.0219649	0.035998
	PHRF1	PHD and ring finger domains 1	E9PJ24;Q9P1Y6;Q9P1Y6-2;Q9P1Y6-3;F8WEF5	106	29	49	18			10		0.0400217	0.0707245	0.00999424			0.00623279
	CRIP1	cannabinoid receptor interacting protein 1	K4DIB9;H3BRQ4;P50238	137	27	49	40	8	3	10		12.703	272.388	58.5505	1.64268	0.150822	0.772645
	C17orf62	chromosome 17 open reading frame 62	J3KSB6;Q9BQA9-2;J3QS53;J3QKS6;J3QLB7;J3QRZ2;J3KTF4;J3KS78;J3QKZ6;Q9BQA9;J3QRG5;J3KTI1;J3KSJ5;H0Y2X1;J3QQQ4	160	27	49	45	29		10		2.01266	5.72262	7.38812	2.87487		0.313526
	ZGPAT	zinc finger, CCCH-type with G patch domain	Q8N5A5;Q8N5A5-4;Q8N5A5-3;Q8N5A5-2;V9GY48;A0A087WT57;X6RGY1	102	18	49	25			10		0.355248	1.19897	0.101616			0.0562489
	SDPR	serum deprivation response	O95810	234	37	49	45	45	49	9		2.75252	3.19781	4.99186	0.582546	5.25379	0.0546716
	PARP10	poly (ADP-ribose) polymerase family, member 10	Q53GL7;E9PK67;E9PPE7;E9PNI7;F8W8G7	188	37	49	38	14	41	9		0.139485	0.443863	0.160856	0.0253594	0.0712254	0.0334059
	LCP1	lymphocyte cytosolic protein 1 (L-plastin)	Q5TBN5;P13796-2;P13796;Q5TBN3	234	37	49	45	45	49	9		47.8735	194.808	153.066	98.9053	5.49239	0.141497
	DOCK11	dedicator of cytokinesis 11	Q5JSL3;A6NIW2	185	37	49	45	45		9		0.163945	0.690348	0.378741	0.21542		0.00143548
	KCNAB2	potassium channel, voltage gated subfamily A regulatory beta subunit 2	Q2YD85;Q5TG81;Q5TG80;Q5TG84;Q13303;K7EIR5;Q13303-2;Q13303-3;Q13303-4;K7EKU4;Q5TG78	171	23	49	45	45		9		2.07422	27.7519	12.2886	15.5249		0.16473
	DDX58	DEAD (Asp-Glu-Ala-Asp) box polypeptide 58	A2A376;O95786-2;O95786	102		49	37	7		9			0.607586	0.117732	0.00678681		0.0489098
	CTSS	cathepsin S	U3KQE7;P25774;P25774-2;U3KPS4	184	37	49	45	45		8		3.91064	4.19684	55.7386	5.63738		0.0442316
	FAM107B	family with sequence similarity 107, member B	C9J6N5;C9J3Q3;C9JYP1;Q9H098-2;C9JQ40;C9JW51;F8WCJ2;Q9H098;C9J6Y8;X6RET8;C9JP05	191	37	49	45	45	7	8		1.46282	12.0383	6.5527	8.38587	0.099911	0.0343372
	GALT	galactose-1-phosphate uridylyltransferase	P07902;G3V4G9;P07902-2;G3V3U5;G3V223;F2Z2X9	174	28	49	31	45	13	8		1.46824	3.57957	0.785372	1.14876	0.21493	0.0521195
	PRKRIP1	PRKR interacting protein 1 (IL11 inducible)	Q9H875;E9PC43;Q9H875-2	104	23	49	14		10	8		0.336381	0.963151	0.105228		0.0268867	0.0121512
	POLB	polymerase (DNA directed), beta	E5RIJ0;E7EW18;P06746;H0YBJ0;H0YBX1;H0YAV8	100	18	49	20	5		8		0.344477	0.410834	0.0460929	0.00792444		0.00860916
	TERF2	telomeric repeat binding factor 2	Q15554;H3BR06;J3KSZ6;U3KQ35;H3BTA7	163	28	49	37	37	5	7		0.29269	1.11879	0.215957	0.22148	0.0129709	0.00525437
	ARHGDIB	Rho GDP dissociation inhibitor (GDI) beta	P52566;F5H3P3;F5H2R5;H0YGX7;F5H6Q0	230	37	49	45	45	49	5		182.189	378.807	243.578	216.573	21.4811	0.0416628
	CA2	carbonic anhydrase II	P00918;E5RID5;E5RK37	230	37	49	45	45	49	5		1.43192	2.85135	8.1412	1.97538	293.954	0.0750388
	F13A1	coagulation factor XIII, A1 polypeptide	P00488;Q9NQP5;H0Y4W5;A6PVK5;H0Y796	230	37	49	45	45	49	5		2.41564	2.13936	12.945	1.20894	4.39859	0.0115191
	ITGB2	integrin, beta 2 (complement component 3 receptor 3 and 4 subunit)	D3DSM0;P05107;E5RIG7;E7EVZ9;A0A087WX36;E5RFI0;E5RIE4;A8MVG7;J3KNI6;E5RHT0;E5RK25	192	37	49	45	45	11	5		3.12469	14.4259	48.0673	23.9946	0.345339	0.0243575
	HCLS1	hematopoietic cell-specific Lyn substrate 1	P14317;F8WDD5;F8WEZ6;E7EVW7;P14317-2	214	37	49	45	45	33	5		7.46616	36.0279	25.7422	6.03974	0.242927	0.00750835
	ARID4B	AT rich interactive domain 4B (RBP1-like)	Q4LE39-3;Q4LE39-2;Q4LE39-4;H0Y7Y8;Q4LE39;X6RCR8;H7C5R6	100	33	49	10	3		5		0.0770944	0.154511	0.00688068	0.000960957		0.00261836
	STAT5A	signal transducer and activator of transcription 5A	K7EK35;P42229;P42229-2;C9JVV6;K7EM17;K7EIF9	168	32	49	38	18	26	5		1.38378	0.673149	0.495075	0.184842	0.164999	0.0117244
	PSTPIP2	proline-serine-threonine phosphatase interacting protein 2	Q9H939;Q9H939-2	222	32	49	45	45	46	5		1.29357	0.424325	1.67548	2.13033	0.479722	0.00905388
	CRYL1	crystallin, lambda 1	A0A087WW38;Q9Y2S2-2;Q9Y2S2	171	28	49	42	42	5	5		0.45321	1.00137	0.992743	0.79497	0.310563	0.0100402
	LYSMD2	LysM, putative peptidoglycan-binding, domain containing 2	Q8IV50;Q8IV50-2;H0YK98	106	23	49	29			5		0.793115	1.11834	0.229619			0.0114946
	DDX60	DEAD (Asp-Glu-Ala-Asp) box polypeptide 60	Q8IY21;H0Y8Z7;H0Y9B2	92	18	49	20			5		0.0245094	1.4167	0.0142857			0.00212106
	FAM175A	family with sequence similarity 175, member A	A0A087WWJ9;Q6UWZ7;A0A087WZ78;D6REL5	87	15	49	8	10		5		0.0882094	0.303727	0.018126	0.0201505		0.00800706
	FBP1	fructose-1,6-bisphosphatase 1	P09467	168	14	49	45	45	10	5		0.0900067	1.27753	9.25907	1.5067	0.0366174	0.0134021
	NRF1	nuclear factor, erythroid 2-like 1	Q16656-4;C9JP85;Q16656-2;Q16656;Q16656-3	104	4	49	28		18	5		0.0879053	1.57824	0.381108		0.132724	0.0483466
	MX2	MX dynamin-like GTPase 2	P20592	103		49	45	4		5			2.3034	1.04981	0.00651177		0.153273
	GBP5	guanylate binding protein 5	E7ETN8;Q96PP8-2;Q96PP8	76		49	18	4		5			0.682775	0.0692918	0.00717933		0.035665
	BTN3A2	butyrophilin, subfamily 3, member A2	S4R3N0;P78410-3;P78410-2;P78410;E9PRR1	54		49				5	specific (LYM)		1.18091				0.00389138
	ABLIM1	actin binding LIM protein 1	H0Y3K7;O14639-3;O14639-2;O14639-5;O14639-4;H0Y7N6;F6XFR5;O14639;J3QSX6;Q5JVV3;Q5T6N2;Q5T6N4;F8W8M4	81	28	49				4		4.21731	11.8639				0.0651405
	RIN3	Ras and Rab interactor 3	Q8TB24-4;H0YJ83;Q8TB24;A0A087WWY9	146	19	49	45	29		4		0.0659849	0.396468	0.581314	0.050196		0.00224296
	PREX1	phosphatidylinositol-3,4,5-trisphosphate-dependent Rac exchange factor 1	Q8TCU6;Q8TCU6-2;Q8TCU6-3;H0YDZ4	156	13	49	45	45		4		0.0156637	0.13407	0.480695	0.117933		0.00100561
	CRBN	cereblon	J3QT51;Q96SW2-2;Q96SW2;J3QT87	107	27	49	25	3		3		0.428807	0.407402	0.186616	0.00513591		0.0138177
	TECPR1	tectonin beta-propeller repeat containing 1	Q7Z6L1;C9J2A1;C9JUV4;Q7Z6L1-2;Q7Z6L1-3;Q7Z6L1-4;C9JEV4	67		49	15			3			0.295888	0.018647			0.000478533
	SPN	DEAF1 transcription factor	P16150;C9JUK7	200	37	49	45	40	29			16.5272	12.5008	8.17407	15.7263	1.4445
	ATP2A3	ATPase, Ca++ transporting, ubiquitous	Q93084;Q93084-4;Q93084-5;Q93084-6;Q93084-7;Q93084-2;Q93084-3	215	37	49	45	45	39			3.04075	3.9935	1.46276	3.48098	0.282704
	ITGA2B	integrin, alpha 2b (platelet glycoprotein IIb of IIb/IIIa complex, antigen CD41)	P08514;K7EKA6;K7EP83;P08514-3;P08514-2	225	37	49	45	45	49			4.5525	5.4439	9.30485	1.43049	9.2105
	MYO1G	myosin IG	B0I1T2;B0I1T2-4;B0I1T2-3	181	37	49	45	45	5			0.719821	4.35525	3.59404	1.02018	0.00412891
	MYO1F	myosin IF	O00160;M0QY89	181	37	49	45	45	5			0.3661	1.94066	6.42906	3.1811	0.0363809
	ARHGAP25	Rho GTPase activating protein 25	C9JB56;H7C4P1;P42331;P42331-3;P42331-6;P42331-4;P42331-5	181	37	49	45	45	5			1.49398	6.86064	2.47422	1.62411	0.00394316
	MPO	myeloperoxidase	P05164-3;P05164-2;P05164;J3QSF7	225	37	49	45	45	49			138.546	5.84999	123.495	320.481	14.8119
	RCSD1	RCSD domain containing 1	B7ZKW8;Q6JBY9;F6T4W9;Q6JBY9-2	190	37	49	45	45	14			5.45178	8.35452	10.5687	4.80844	0.118913
	HBA1	hemoglobin, alpha 1	P69905	220	37	49	45	40	49			575.172	741.792	883.119	463.512	10023.3
	ACSS1	acyl-CoA synthetase short-chain family member 1	Q9NUB1;Q9NUB1-4;Q5TF43;Q9NUB1-3;Q9NUB1-2	225	37	49	45	45	49			2.02769	0.774615	0.533368	0.659246	2.07612
	PTPRC	protein tyrosine phosphatase, receptor type, C	A0A075B788;E9PKH0;P08575-2;X6R433;P08575;M3ZCP1	184	37	49	45	45	8			1.30701	32.6788	17.891	4.80726	0.0211365
	APOBR	apolipoprotein B receptor	Q0VD83-3;Q0VD83;Q0VD83-4	181	37	49	45	45	5			0.41417	0.794143	9.45423	2.79619	0.013795
	HMHA1	histocompatibility (minor) HA-1	Q92619-2;K7EM85;Q92619;F5H1R4;K7ES92;K7ES98	179	37	49	45	45	3			1.18827	6.301	4.6472	1.43797	0.00248324
	FYB	FYN binding protein	O15117-3;O15117-2;O15117;D6RFJ5;D6RER7	208	37	49	45	45	32			0.207688	3.95528	1.12493	0.635081	0.122045
	ARHGAP4	Rho GTPase activating protein 4	P98171-2;E9PCM6;S4R352;P98171;S4R314;H7C3G3;E7EQN5;H7C120	176	37	49	45	45				1.66304	1.9951	1.77343	1.6657
	GMFG	glia maturation factor, gamma	M0R0C1;M0QYG8;M0QYJ8;O60234;M0QX47;M0R1D2;M0QXC2	211	37	49	45	45	35			9.11071	18.6138	21.9411	16.6326	1.41981
	NCKAP1L	NCK-associated protein 1-like	P55160-2;F8W050;P55160	190	37	49	45	45	14			0.575885	1.51855	1.36192	1.30548	0.0216808
	PRKCB	protein kinase C, beta	P05771-2;P05771;H3BV73	181	37	49	45	45	5			1.06747	3.33924	2.952	1.47268	0.021819
	LYZ	lysozyme	P61626;F8VV32	225	37	49	45	45	49			122.453	28.2875	565.788	318.231	32.0528
	VAV1	vav 1 guanine nucleotide exchange factor	P15498-2;F5H5P4;Q96D37;P15498	181	37	49	45	45	5			0.533007	1.76923	1.31289	0.578752	0.00231262
	FERMT3	fermitin family member 3	Q86UX7;Q86UX7-2;F5H1C6;H0YFT5;F5H3I6	225	37	49	45	45	49			7.84584	17.3194	20.8186	11.6763	10.6606
	SYNGR2	synaptogyrin 2	O43760-2;K7ELD9;K7ELS8;O43760;K7EJ35;K7ENG9	222	37	49	45	45	46			10.1232	6.56343	14.3167	5.93394	3.13243
	VAMP8	vesicle-associated membrane protein 8	Q9BV40;C9JXZ5;B8ZZT4	221	37	49	45	45	45			38.232	6.72934	24.2438	29.1258	2.30852
	DOCK8	dedicator of cytokinesis 8	Q8NF50-3;Q8NF50-2;E9PDJ4;Q8NF50-4;Q8NF50;A2A369;A2A370	185	37	49	45	45	9			0.707221	2.9337	2.16902	0.624786	0.00489574
	LSP1	lymphocyte-specific protein 1	P33241-2;P33241-3;E7EMG9;E9PBD8;P33241;C9JKF7;C9JU59;C9JDV1	187	37	49	45	45	11			9.5699	62.6206	62.4135	22.0337	0.463672
	RASAL3	RAS protein activator like 3	Q86YV0;V9GYD1;M0QX12;Q86YV0-2	176	37	49	45	45				0.303008	2.9938	0.303714	0.435643
	FGG	fibrinogen gamma chain	C9JEU5;P02679-2;C9JU00;P02679;C9JC84;C9JPQ9	225	37	49	45	45	49			3.55561	8.3632	11.6933	1.79264	7.70509
	FGA	fibrinogen alpha chain	P02671-2;P02671;A0A087WUA0	225	37	49	45	45	49			3.29218	6.22604	9.61141	1.6969	9.35576
	DOCK2	dedicator of cytokinesis 2	E7ERW7;E5RFJ0;Q92608	184	37	49	45	45	8			1.22372	2.04239	1.80205	1.47533	0.00515857
	PLCB2	phospholipase C, beta 2	H0YKR9;Q9BVT6;Q00722-3;Q00722-2;Q00722;H0YNI4	176	37	49	45	45				0.380047	0.289373	1.1207	0.228305
	RPIA	ribose 5-phosphate isomerase A	P49247	215	37	49	35	45	49			1.99734	2.08563	0.436534	3.141	9.26794
	PIK3R1	phosphoinositide-3-kinase, regulatory subunit 1 (alpha)	E5RHI0;P27986;E5RGI8;H0YBC2;P27986-3;P27986-2;E5RJY0;P27986-5;P27986-4	180	37	49	45	45	4			1.04938	3.57389	1.41823	0.935474	0.00324579
	BIN2	bridging integrator 2	Q9UBW5;Q9UBW5-2;F5H0W4;S4R418;A0A087X188;S4R3J0	225	37	49	45	45	49			3.55305	8.7115	8.9514	3.93426	0.996185
	SYTL1	synaptotagmin-like 1	A0A087X1N4;Q5SSD1;Q8IYJ3-2;Q8IYJ3	181	37	49	45	45	5			1.45588	1.8793	0.874439	2.79405	0.0205658
	PTPN7	protein tyrosine phosphatase, non-receptor type 7	F8WF66;E9PE54;E7EUM0;H7C5I3;P35236-2;P35236-3;P35236;H7C4T8;J3KR55;C9IYI6;C9JBA9	190	37	49	37	40	27			1.13912	1.94818	0.316116	0.685712	0.124387
	PTPN6	protein tyrosine phosphatase, non-receptor type 6	P29350-4;P29350-3;F5H1Z8;P29350;U3KQS1;F5H4Z1;F5H0N8;F5H5H9;F5GXD4;F5H1V7;P29350-2;F5GY79	220	37	49	45	45	44			12.8523	32.456	30.2333	14.203	0.808701
	ELMO1	engulfment and cell motility 1	Q92556-3;Q92556-2;C9JIW2;C9IZR8;Q92556	181	37	49	45	45	5			4.02244	2.92297	4.54285	1.55217	0.0158605
	ARHGAP15	Rho GTPase activating protein 15	Q53QZ3;H7BZM0;B8ZZK0	163	37	49	32	45				2.13072	2.937	0.225996	0.656397
	INPP5D	inositol polyphosphate-5-phosphatase D	Q92835;H0Y5Q9;C9JLW2;C9JF09;Q92835-3;Q92835-2;R4GMN8;H7C403	225	37	49	45	45	49			2.55441	5.15143	2.34693	2.35969	0.478915
	IL16	interleukin 16	H0YLH9;B5TY35;Q14005;Q14005-2;Q14005-3	176	37	49	45	45				4.44169	57.3118	8.08591	1.41209
	RASGRP2	RAS guanyl releasing protein 2 (calcium and DAG-regulated)	E7EM78;E7EMB4;A6NHE2;Q7LDG7;Q7LDG7-4;E7EWQ7;A6NJ28;Q7LDG7-3;Q7LDG7-2;C9JZ82	181	37	49	45	45	5			0.528321	1.55139	0.813853	1.14734	0.0086182
	IQGAP2	IQ motif containing GTPase activating protein 2	D6R939;Q13576-2;Q13576-3;F5H7S7;Q13576;E7EWC2;D6RDK8;E9PDT6;D6RGC6;H0YA28	225	37	49	45	45	49			3.0003	2.80571	3.97216	1.13569	0.669066
	UNC13D	unc-13 homolog D (C. elegans)	Q70J99-3;K7EIH3;K7EN29;K7EN81;K7EQ37;Q70J99-2;Q70J99;K7EM66;K7EMK8	215	37	49	45	45	39			0.638001	1.20413	2.00603	3.29255	0.200718
	HSD17B8	hydroxysteroid (17-beta) dehydrogenase 8	Q92506	119	37	49			33			1.76061	1.82305			0.284391
	ICAM3	intercellular adhesion molecule 3	P32942;K7EP52;K7ERN2	179	37	49	45	45	3			2.44946	3.32357	6.44379	5.30748	0.0143754
	ELF1	E74-like factor 1 (ets domain transcription factor)	P32519;P32519-2	155	37	49	45	19	5			1.8908	1.21979	0.708261	0.0803139	0.0120384
	CD38	CD38 molecule	P28907;H0Y950	166	37	49	40	35	5			1.48153	0.499401	0.500755	0.216719	0.010909
	DEF6	DEF6 guanine nucleotide exchange factor	Q9H4E7	181	37	49	45	45	5			0.993172	3.43796	1.42629	1.21416	0.00530781
	PPBP	pro-platelet basic protein (chemokine (C-X-C motif) ligand 7)	P02775	225	37	49	45	45	49			29.9298	43.0249	70.0153	19.0939	81.3972
	CELF2	CUGBP, Elav-like family member 2	V9GYD9;O95319;E9PC62;Q5VZZ6;O95319-3;O95319-2;O95319-5;O95319-4;V9GY47	176	37	49	45	45				3.85665	2.69884	3.50314	2.50546
	NUP210	nucleoporin 210kDa	Q8TEM1;Q8TEM1-2	225	37	49	45	45	49			2.61107	2.56043	1.80625	0.545192	0.661271
	WAS	Wiskott-Aldrich syndrome	P42768;C9J3B7	176	37	49	45	45				1.65179	9.03827	6.71709	3.50281
	STRBP	spermatid perinuclear RNA binding protein	Q96SI9-2;Q96SI9;H0YC91	124	37	49		14	24			0.478323	0.480606		0.117824	0.0429871
	SATB1	SATB homeobox 1	A0A087WW22;A0A087WW75;Q01826-2;Q01826;C9JP21;C9IZC5;C9J3I0;C9JLL5;C9J7F3;C9JGL9;H0YN86	86	37	49						0.691786	0.704509
	FMNL1	formin-like 1	O95466;K7EK60;K7EMY8;O95466-2;O95466-3;K7EJE6;K7ERL1	184	37	49	45	45	8			0.479754	4.10077	3.9284	1.51734	0.0231882
	PLEK	pleckstrin	P08567	225	37	49	45	45	49			8.53457	5.00837	10.795	5.52664	2.40807
	ALB	albumin	P02768;D6RHD5;H7C013;B7WNR0;A0A087WWT3;P02768-2;C9JKR2;Q8IUK7;H0YA55	225	37	49	45	45	49			30.4086	50.257	40.3625	27.6361	82.1281
	IKZF1	IKAROS family zinc finger 1 (Ikaros)	R9R4D9;A0A087WU46;Q13422;Q13422-4;Q13422-5;Q13422-6;Q13422-7;Q13422-2;Q13422-3;Q13422-8;C9JTB0	199	37	49	45	40	28			1.59825	1.54683	0.521566	0.273617	0.118916
	ARHGAP30	Rho GTPase activating protein 30	Q7Z6I6-2;Q7Z6I6-3;E9PLT5;Q7Z6I6-4;Q7Z6I6	172	33	49	45	45				0.337361	2.69198	2.13334	0.429088
	PTK2B	protein tyrosine kinase 2 beta	C9JHV9;Q14289-2;Q14289;E9PBI4;H0YB74	213	33	49	45	45	41			0.281405	1.85548	1.74017	0.702322	0.0760459
	AP1G2	adaptor-related protein complex 1, gamma 2 subunit	O75843;G3V532;G3V2V9;H0YJ47;G3V3Z2;H0YJ08	172	33	49	45	45				0.317406	0.400916	0.495198	0.47071
	FGD3	FYVE, RhoGEF and PH domain containing 3	Q5JSP0;Q5JSP0-2;Q5JSP0-3	172	33	49	45	45				0.230453	1.04763	1.39494	0.542544
	ACAP1	ArfGAP with coiled-coil, ankyrin repeat and PH domains 1	Q15027;I3L0K9;I3L268;I3L2Z4;I3L3X6	169	33	49	42	45				0.719498	3.76028	0.339202	0.974889
	RSBN1	round spermatid basic protein 1	A0A087WWP8;Q5VWQ0-4;Q5VWQ0	81	32	49						0.13747	0.291914
	FCER1G	Fc fragment of IgE, high affinity I, receptor for; gamma polypeptide	P30273;A6NCQ8	210	32	49	45	45	39			1.81626	7.55718	53.3074	19.3373	2.13154
	S100A8	S100 calcium binding protein A8	P05109	210	32	49	45	45	39			15.9913	35.5148	863.772	841.919	59.7494
	CYFIP2	cytoplasmic FMR1 interacting protein 2	H7C229;Q96F07;Q96F07-2;E7EVJ5;E7EW33;A0A087X0D6;A0A087WZL7;A0A087WWZ1;A0A087WVE1;A0A087WTQ3	155	32	49	29	45				0.139629	1.15119	0.0625874	0.300726
	RLTPR	RGD motif, leucine rich repeats, tropomodulin domain and proline-rich containing	R4GMZ7;Q6F5E8;Q6F5E8-2	81	32	49						0.0687913	0.310081
	CA1	carbonic anhydrase I	E5RJF6;H0YBE2;E5RJI8;E5RFE7;E5RIF9;P00915;E5RII2;E5RHP7;E5RG43;E5RH81;E5RG81;E5RFL2;E5RGU8;E5RHS7	220	32	49	45	45	49			37.5722	53.3398	18.2631	13.1519	3454.13
	LCP2	lymphocyte cytosolic protein 2 (SH2 domain containing leukocyte protein of 76kDa)	Q13094;E7ESF6	181	32	49	45	45	10			0.705689	2.52147	1.37895	0.687725	0.0168042
	CNTRL	centriolin	Q7Z7A1-5;Q7Z7A1-2;Q5JVD1;Q5JVD2;Q7Z7A1;Q5JVD6;Q8WX70;Q7Z7A1-3;Q7Z7A1-4	96	32	49	15					1.11089	5.04862	0.0158285
	SEPT1	septin 1		94	32	49	9	4				0.823364	13.5065	0.0167961	0.0741115
	ITGAL	integrin, alpha L (antigen CD11A (p180), lymphocyte function-associated antigen 1; alpha polypeptide)	P20701-3;P20701-2;P20701;B4E021;H3BSV1	167	28	49	45	45				0.180178	6.03807	4.69333	0.316503
	EVI2B	ecotropic viral integration site 2B	P34910-2;P34910	157	28	49	45	35				0.944756	1.90535	8.99168	1.4394
	PAG1	phosphoprotein membrane anchor with glycosphingolipid microdomains 1	Q9NWQ8	161	28	49	39	45				0.158659	0.939845	0.282653	1.07602
	GIMAP2	GTPase, IMAP family member 2	Q9UG22	112	28	49	35					0.150177	0.735914	0.238817
	FLI1	Fli-1 proto-oncogene, ETS transcription factor	V9GY62;Q01543-3;Q01543-2;Q01543;Q01543-4	138	28	49	40	21				0.3482	0.501892	0.336473	0.0814044
	GMIP	GEM interacting protein	Q9P107-2;Q9P107;K7EJC2;K7EQR5	171	27	49	45	45	5			0.0812152	0.530007	1.22663	0.650029	0.00579121
	CBR4	carbonyl reductase 4	Q8N4T8-2;Q8N4T8;H0Y962	90	27	49		4	10			0.249061	0.84681		0.00952262	0.0389306
	GRK6	G protein-coupled receptor kinase 6	D6RDA3;F8W9W2;D6RHC7;P43250-2;P43250-3;D6RHX8;P43250	168	24	49	45	45	5			0.167087	1.07054	0.427709	0.601304	0.0122112
	NFATC2	nuclear factor of activated T-cells, cytoplasmic, calcineurin-dependent 2	Q13469-3;Q13469-2;Q13469;Q13469-5;Q13469-4	91	24	49		4	14			0.0806397	0.924998		0.0033631	0.0260012
	TRAF3IP3	TRAF3 interacting protein 3	B1AJU2;Q9Y228-2;Q9Y228-3;Q9Y228;C9JBA0;E2QRE5;C9J0C0;H0YF09	132	24	49	45	14				0.278261	8.8267	0.943399	0.0514345
	CECR1	cat eye syndrome chromosome region, candidate 1	Q9NZK5-2;C9IZA8;F5H7J3;Q9NZK5;A0A087X0I3;B4E3Q4	162	23	49	45	45				0.350068	0.451834	6.94948	4.00852
	ALOX5AP	arachidonate 5-lipoxygenase-activating protein	A0A087WW23;P20292	172	23	49	45	45	10			2.14412	36.8136	23.5393	49.2904	1.2044
	ARHGAP9	Rho GTPase activating protein 9	Q9BRR9-2;Q9BRR9-3;Q9BRR9-4;Q9BRR9-5;R4GN15;J3KPQ4;H0YI36;Q9BRR9;F8VW89;F8W1N6;F8VR90;F8VQR0;H0YI33	155	19	49	42	45				0.107032	0.632326	0.379415	0.48079
	CARD8	caspase recruitment domain family, member 8	Q9Y2G2;Q9Y2G2-5;Q9Y2G2-4;E5RHJ3;F8W6F7;Q9Y2G2-3;Q9Y2G2-2	152	19	49	37	32	15			0.0552214	0.394033	0.205574	0.0998439	0.024819
	ITGAM	integrin, alpha M (complement component 3 receptor 3 subunit)	H3BMV4;P11215-2;P11215	165	18	49	45	45	8			0.0496912	1.16799	14.8475	16.431	0.241017
	FGFR1OP2	FGFR1 oncogene partner 2	Q9NVK5;Q9NVK5-3;Q9NVK5-2;F5GX47	144	17	49	35		43			0.102196	0.680278	0.194908		0.434724
	PHYKPL	5-phosphohydroxy-L-lysine phospho-lyase	H7BXR0;D6RCB8;Q8IUZ5;D6RAR0;Q8IUZ5-3;Q8IUZ5-2;H7BYK2;D6RD89	102	15	49	25	13				0.14306	1.33881	0.163687	0.0282779
	PIK3CD	phosphatidylinositol-4,5-bisphosphate 3-kinase, catalytic subunit delta	F8W9P4;O00329-2;Q5SR50;O00329	141	15	49	42	35				0.0517373	1.16385	0.29344	0.206304
	SEMA4D	sema domain, immunoglobulin domain (Ig), transmembrane domain (TM) and short cytoplasmic domain, (semaphorin) 4D	Q92854;Q92854-2;E9PFD9;C9JFP1	69	15	49	5					0.0390943	0.689906	0.0249599
	RASSF2	Ras association (RalGDS/AF-6) domain family member 2	P50749;P50749-2	153	14	49	45	45				0.0745	1.50299	1.50447	0.828989
	RAPGEF6	Rap guanine nucleotide exchange factor (GEF) 6	B7Z7Y1;Q8TEU7;Q8TEU7-6;Q8TEU7-3;Q8TEU7-2;Q8TEU7-5;Q8TEU7-4;E9PCH4;D6RE77	129	14	49	15	37	14			0.887049	4.759	0.43659	1.21269	0.165065
	SLC4A1	solute carrier family 4 (anion exchanger), member 1 (Diego blood group)	P02730	202	14	49	45	45	49			0.243582	1.97857	3.5697	1.36881	189.857
	CEP135	centrosomal protein 135kDa	Q66GS9;Q66GS9-2	119	14	49	15		41			0.00939336	0.0888298	0.00411246		0.0284488
	SERPINA1	serpin peptidase inhibitor, clade A (alpha-1 antiproteinase, antitrypsin), member 1	P01009-3;P01009-2;P01009;G3V2B9	202	14	49	45	45	49			0.203922	1.0297	4.51213	1.36841	1.97555
	HIP1R	huntingtin interacting protein 1 related	O75146-2;O75146;H0YH66	89	13	49		27				0.0111891	0.308455		0.0129152
	THEMIS2	thymocyte selection associated family member 2	X6RK39;Q5TEJ8-6;Q5TEJ8-4;Q5TEJ8-5;Q5TEJ8-2;Q5TEJ8-3;Q5TEJ8;H7C124;Q5TEK2	144	10	49	45	40				0.0300018	0.43896	2.30823	0.18968
	INPP5B	inositol polyphosphate-5-phosphatase B	P32019;P32019-2;P32019-3;P32019-4;E7ESY0	111	10	49	14		38			0.00640496	0.182271	0.0106293		0.0768851
	RPS6KA5	ribosomal protein S6 kinase, 90kDa, polypeptide 5	O75582;B7Z2Y5;O75582-2	99	9	49	37	4				0.0699235	3.5307	0.38142	0.0491226
	TRAPPC10	trafficking protein particle complex 10	P48553	90	9	49	27	5				0.0115049	0.132591	0.0297251	0.0052234
	DOK2	docking protein 2, 56kDa	G3V114;O60496;E5RJ11	107	5	49	45	4	4			0.0115232	4.00225	2.03448	0.0171068	0.0162408
	PTPRJ	protein tyrosine phosphatase, receptor type, J	Q12913-2;A0A087WVC6;A0A087WTK0;Q12913	157	4	49	45	45	14			0.00434581	0.238056	1.4496	1.07533	0.0144085
	CIB1	calcium and integrin binding 1 (calmyrin)	Q99828;Q99828-2	121	4	49	23	40	5			0.0250003	0.449132	0.118752	0.712239	0.0170772
	CAMK4	calcium/calmodulin-dependent protein kinase IV	Q16566;D6RE65;D6RCD6;D6REY7	49		49					specific (LYM)		2.80162
	ZAP70	zeta-chain (TCR) associated protein kinase 70kDa	P43403-3;P43403-2;P43403	53		49		4			specific (LYM)		5.40442		0.0261306
	TTC9	tetratricopeptide repeat domain 9	Q92623	49		49					specific (LYM)		0.642033
	GPRIN3	GPRIN family member 3	Q6ZVF9	49		49					specific (LYM)		0.200937
	DENND2D	DENN/MADD domain containing 2D	Q9H6A0;Q9H6A0-2	81		49	10	22					1.4794	0.0175162	0.0923464
	PRF1	perforin 1 (pore forming protein)	P14222	62		49	9	4					10.3228	0.0324441	0.0943077
	PYHIN1	pyrin and HIN domain family, member 1	Q6K0P9-6;Q6K0P9-4;Q6K0P9-5;Q6K0P9-2;Q6K0P9-3;X6RHR0;Q6K0P9	49		49					specific (LYM)		0.794477
	ABI3	ABI family, member 3	Q9P2A4;Q9P2A4-2;I3L1X2;I3L3W4	54		49	5				specific (LYM)		1.36035	0.0120062
	CD48	CD48 molecule	A0A087X1S7;P09326-2;P09326	98		49	40	9					5.55691	2.41485	0.051407
	CYTH1	cytohesin 1	Q15438-3;Q15438-2;Q15438;K7ENQ8;K7EJN5;K7ERV8	112		49	23	40					1.30083	0.180828	0.229786
	RGS3	regulator of G-protein signaling 3	H7BXY1;P49796-8;P49796-9;P49796-6;P49796-7;P49796-4;P49796-2;P49796-1;P49796;H7C539;A0A087WUY2;C9J6G2;C9J582	79		49	30						0.336634	0.0692848
	PRKCH	protein kinase C, eta	G3V4H0;G3V4Q6;P24723-2;P24723;G3V520;G3V4X4;G3V5U5;G3V4Q9;H0YJX3;G3V4L3	49		49					specific (LYM)		1.00822
	GZMM	granzyme M (lymphocyte met-ase 1)	P51124;U3KQV5	53		49		4			specific (LYM)		2.13066		0.0215448
	GZMH	granzyme H (cathepsin G-like 2, protein h-CCPX)	P20718-3;P20718-2;P20718	53		49		4			specific (LYM)		5.90619		0.194365
	SLAMF6	SLAM family member 6	Q96DU3-3;Q96DU3-2;Q96DU3	49		49					specific (LYM)		0.980107
	GIMAP8	GTPase, IMAP family member 8	Q8ND71	97		49	45	3					0.800657	1.16532	0.00190194
	GIMAP4	GTPase, IMAP family member 4	G5E9W9;Q9NUV9;C9IZQ3	119		49	45	25					45.1849	10.4862	0.486896
	GIMAP5	GTPase, IMAP family member 5	Q96F15-2;Q96F15;A0A087WTJ2	95		49	42	4					14.0869	1.15152	0.0736956
	GIMAP7	GTPase, IMAP family member 7	Q8NHV1	101		49	45	7					6.10649	2.41438	0.0145893
	GRAP2	GRB2-related adaptor protein 2	B1AH86;O75791	56		49		3	4		specific (LYM)		8.9777		0.00563773	0.0199216
	FAM65B	family with sequence similarity 65, member B	Q9Y4F9;F5GX51;B7Z6U4;F5H029;Q9Y4F9-2;H3BP45	114		49	45	20					1.89307	0.891655	0.0345938
	CD6	CD6 molecule	P30203-6;P30203;G5E973;F6UFK6;H0YGL3;P30203-3;P30203-2;P30203-5;P30203-4;P30203-7;E7ER04	53		49		4			specific (LYM)		4.88002		0.00888194
	EPPK1	epiplakin 1	A0A087X1U6;A0A075B730;P58107	64		49		15					0.249531		0.00256216
	IGHM	immunoglobulin heavy constant mu	A0A075B6N9;P01871-2;A0A087X2C0;P01871;A0A087WYJ9;P04220	121		49	27	4	41				4.02343	0.408354	0.0180776	1.35985
	CD247	CD247 molecule	P20963;P20963-3	52		49		3			specific (LYM)		14.2395		0.0166076
	PSTPIP1	proline-serine-threonine phosphatase interacting protein 1	J3KPG6;H0YLX8;H0YNS1;H0YKF1;O43586-2;H0YLW8;H0YKY3;H0YLI2;B4E1Z9;O43586;H0YLM9	144		49	45	45	5				1.19034	2.05558	1.30746	0.0181116
	ISG20	interferon stimulated exonuclease gene 20kDa	H3BLY5;Q96AZ6;Q96AZ6-2;H0YMM4	83		49			34				2.38291			0.7371
	THEMIS	thymocyte selection associated	Q8N1K5-4;Q8N1K5-3;Q8N1K5-2;Q8N1K5;X1WI26	49		49					specific (LYM)		1.41601
	CD3D	CD3d molecule, delta (CD3-TCR complex)	P04234;P04234-2;E9PMT5;H0YE18	49		49					specific (LYM)		9.96735
	CD3E	CD3e molecule, epsilon (CD3-TCR complex)	P07766;E9PSH8	53		49		4			specific (LYM)		12.2695		0.0705648
	CD3G	CD3g molecule, gamma (CD3-TCR complex)	A8MUH3;P09693	53		49		4			specific (LYM)		7.16802		0.0587727
	GNLY	granulysin	H0YDW8;P22749;B4E3H9;P22749-2	53		49		4			specific (LYM)		6.78421		0.328573
	PTPRCAP	protein tyrosine phosphatase, receptor type, C-associated protein	Q14761	49		49					specific (LYM)		10.8051
	CCDC88B	coiled-coil domain containing 88B	A6NC98;A6NC98-4;A6NC98-5;A6NC98-2;A6NC98-3;H7BY33	139		49	45	45					0.252633	0.695803	0.631771
	CARD11	caspase recruitment domain family, member 11	Q9BXL7	49		49					specific (LYM)		0.359003
	SYNE2	spectrin repeat containing, nuclear envelope 2	Q8WXH0;G3V5X4;Q86YP9;Q8WXH0-3;Q8WXH0-2;Q8WXH0-5;Q8WXH0-4;Q8WXH0-7;Q8WXH0-6;G3V4T3;G3V5N1;G3V3D4	94		49		45					6.73318		0.0502617
	BCL11B	B-cell CLL/lymphoma 11B (zinc finger protein)	Q9C0K0-2;Q9C0K0;D3YTK1	49		49					specific (LYM)		0.599269
	UBASH3A	ubiquitin associated and SH3 domain containing A	P57075-3;P57075-2;P57075	49		49					specific (LYM)		0.307328
	SKAP1	src kinase associated phosphoprotein 1	Q86WV1-2;J3QRG3;J3KS83;J3QS38;Q86WV1	53		49		4			specific (LYM)		4.16423		0.0126643
	LCK	LCK proto-oncogene, Src family tyrosine kinase	Q573B4;E9PAP0;E9PKQ8;P06239-2;F8W6B9;E9PJ92;P06239-3;P06239	53		49		4			specific (LYM)		4.88487		0.0235747
	CD5	CD5 molecule	P06127	53		49		4			specific (LYM)		2.62431		0.00824445
	CD2	CD2 molecule	P06729;Q5JVN7	54		49	5				specific (LYM)		4.37803	0.00399929
	IKZF3	IKAROS family zinc finger 3 (Aiolos)	Q9UKT9;Q9UKT9-3;Q9UKT9-14;Q9UKT9-16;Q9UKT9-7;Q9UKT9-2;Q9UKT9-12;Q9UKT9-13;Q9UKT9-10;Q9UKT9-11;Q9UKT9-4;Q9UKT9-5;Q9UKT9-6;Q9UKT9-15;Q9UKT9-8;Q9UKT9-9	49		49					specific (LYM)		0.513977
	RGS14	regulator of G-protein signaling 14	O43566-6;O43566-5;O43566-4;O43566;H0Y8W3	134		49	45	40					0.560826	0.509195	0.139213
	CNPY3	canopy FGF signaling regulator 3	Q9BT09	226	37	46	45	45	8	45		2.89268	1.14527	7.29278	4.78711	0.131332	1.55631
	ADNP	activity-dependent neuroprotector homeobox	Q9H2P0;E9PQK8	236	37	46	45	40	23	45		1.25598	0.214647	0.141386	0.0777448	0.0223302	0.12585
	CPPED1	calcineurin-like phosphoesterase domain containing 1	Q9BRF8-3;Q9BRF8-2;Q9BRF8	262	37	46	45	45	44	45	core	1.0776	0.766924	10.9776	2.55195	1.27717	1.95103
	CTPS1	CTP synthase 1	P17812;P17812-2	267	37	46	45	45	49	45	core	0.844803	0.326672	0.720127	0.238519	0.936404	2.57156
	PSMB7	proteasome subunit beta 7	Q99436;Q5TBG5;Q99436-2	267	37	46	45	45	49	45	core	7.5686	1.08982	5.84409	5.19394	10.7181	10.3111
	PSMB6	proteasome subunit beta 6	A0A087X2I4;I3L3X7;P28072	267	37	46	45	45	49	45	core	19.9876	1.58634	9.52846	10.1638	23.9307	16.9223
	DBN1	drebrin 1	D6R9W4;Q16643;D6RFI1;Q16643-2;Q16643-3;D6R9Q9;D6RCR4	183	37	46	27	5	23	45		1.54694	0.840356	0.121765	0.00513164	0.213822	11.3733
	EIF2A	eukaryotic translation initiation factor 2A, 65kDa	Q9BY44-4;Q9BY44-2;Q9BY44-3;Q9BY44;F8WAE5;H7C5R5;H7C5Q3;C9IZE1;F8WF18;F8WAT3	267	37	46	45	45	49	45	core	1.03543	0.588696	1.12463	0.52869	0.883925	3.67157
	RRP15	ribosomal RNA processing 15 homolog	Q9Y3B9	152	37	46	10		14	45		0.707998	0.549875	0.0269152		0.0298843	0.861788
	PPP1R8	protein phosphatase 1, regulatory subunit 8	Q12972-3;Q12972-2;Q12972	244	37	46	45	35	36	45		1.33927	1.06669	0.669599	0.453428	0.257089	1.05111
	GNAS	GNAS complex locus	Q5JWF2;S4R3E3;P63092-3;P63092-2;P63092-4;P63092;Q5JWF2-2;S4R3V9;H0Y7F4;Q5JWE9;Q5JWD1	267	37	46	45	45	49	45	core	1.7878	3.07955	1.64281	1.16549	0.948416	7.83697
	AGFG1	ArfGAP with FG repeats 1	C9J2I0;P52594;B8ZZY2;P52594-2;P52594-3;P52594-4	259	37	46	45	37	49	45		1.11875	2.30292	5.70735	1.42318	0.708378	1.78467
	PPT1	palmitoyl-protein thioesterase 1	E9PIA8;P50897-2;E9PSE5;P50897;E9PMG2;E9PK48;E9PP28;Q5T0S4	223	37	46	45	45	5	45		13.2048	3.25313	6.29005	2.43654	0.0788219	4.93245
	CCDC50	coiled-coil domain containing 50	Q8IVM0;Q8IVM0-2	173	37	46	45			45		0.423293	0.226709	0.176835			0.863024
	MBOAT7	membrane bound O-acyltransferase domain containing 7	Q96N66-3;Q96N66-2;Q96N66;M0R1Z5;A9C4B8;H7C2M4;C9J4E9	218	37	46	45	45		45		2.62021	0.460427	2.23318	0.677615		3.83389
	HINT2	histidine triad nucleotide binding protein 2	Q9BX68	257	37	46	45	40	44	45	core	4.59689	3.23194	2.23919	0.978206	3.37001	3.6664
	AP1B1	adaptor-related protein complex 1, beta 1 subunit	Q10567;C9J1E7;Q10567-2;Q10567-3;Q10567-4	262	37	46	45	45	44	45	core	1.02995	0.984788	2.13883	0.958667	1.23182	2.01367
	MRPS22	mitochondrial ribosomal protein S22	P82650-2;H7C5F2;H7C5H3;G5E9W7;G5E9V5;P82650;H7C5L9;C9J5D8	210	37	46	37	9	36	45		0.919083	0.477514	0.275837	0.0434196	0.210878	1.75567
	GTPBP1	GTP binding protein 1	B0QY59;F5H716;F5H257;O00178	252	37	46	40	35	49	45		0.958382	0.907297	0.386585	0.271288	2.71231	0.358029
	SERPINB8	serpin peptidase inhibitor, clade B (ovalbumin), member 8	C9JVA8;H7BXK7;C9JTJ8;P50452-3;P50452-2;P50452	218	37	46	45	45		45		1.20177	0.874905	14.3343	1.78837		0.674961
	SERPINB6	serpin peptidase inhibitor, clade B (ovalbumin), member 6	A0A024QZX5;P35237;A0A087X1N8	204	37	46	45	22	9	45		1.39211	2.24053	2.45636	0.385302	0.026057	5.30924
	MAGED2	melanoma antigen family D2	Q5H909;Q9UNF1;Q5H907;Q9UNF1-2	167	37	46	25	10	4	45		0.555885	0.335122	0.0514597	0.0301916	0.00643234	1.82866
	SPRYD4	SPRY domain containing 4	Q8WW59	172	37	46	24	15	5	45		0.941411	0.392594	0.183168	0.154757	0.0187393	0.572143
	NRD1	nardilysin (N-arginine dibasic convertase)	H0Y5G9;O43847-2;A0A087WYK8;B1AKJ5;G3V1R5;O43847;F5H7V1	267	37	46	45	45	49	45	core	0.112952	0.0588897	0.242828	0.166964	0.359234	0.590292
	CLPB	ClpB homolog, mitochondrial AAA ATPase chaperonin	B4DXW4;F5GX99;Q9H078-4;F5H392;S4R372;Q9H078-2;Q9H078-3;F5H7A5;H0YFF5;H0YGM0;Q9H078;Q7Z777	252	37	46	40	42	42	45	core	2.55558	0.709124	1.81928	0.685267	0.466095	1.85914
	TSSC1	tumor suppressing subtransferable candidate 1	C9J0U9;D3YTH5;F8WDS8;F8WDX0;Q53HC9;F8WB12;A8MUM1;C9JVR6	232	37	46	40	40	24	45		0.682914	0.534624	0.348471	0.34737	0.132864	0.513405
	GLIPR2	GLI pathogenesis-related 2	A0A088AWP7;A0A087WUM5;Q9H4G4;Q5VZR0	267	37	46	45	45	49	45	core	2.17853	5.30075	27.3243	9.30448	6.32665	4.29118
	HM13	histocompatibility (minor) 13	Q8TCT9-2;Q8TCT9-5;A0A075B6F6;Q8TCT9-4;Q8TCT9	247	37	46	45	45	29	45		3.05429	2.09182	6.37393	8.46299	0.532339	13.9674
	GIGYF2	GRB10 interacting GYF protein 2	Q6Y7W6-5;Q6Y7W6-4;E7ESB6;Q6Y7W6-3;Q6Y7W6;I1E4Y6;C9JH18;C9JHW1;C9J1A6;C9JH78;C9JZC0;C9J7G1;C9IYH5;B8ZZD2	267	37	46	45	45	49	45	core	0.979521	0.347302	0.530178	0.295338	0.33707	1.29039
	TM9SF3	transmembrane 9 superfamily member 3	Q9HD45;Q5TB53	244	37	46	45	45	26	45		0.903445	0.749938	1.11034	1.23714	0.277345	5.48172
	CPSF2	cleavage and polyadenylation specific factor 2, 100kDa	Q9P2I0	198	37	46	35	35		45		0.316226	0.276727	0.093665	0.144812		0.200762
	MTOR	mechanistic target of rapamycin (serine/threonine kinase)	B1AKP8;P42345	208	37	46	42	15	23	45		0.0638716	0.0731675	0.0340114	0.00626096	0.016397	0.120488
	ARFGEF1	ADP-ribosylation factor guanine nucleotide-exchange factor 1 (brefeldin A-inhibited)	E5RHL7;Q9Y6D6;E5RHZ1;E5RIF2	237	37	46	45	45	19	45		0.197332	0.23849	0.516134	0.999538	0.0227463	0.328656
	VPS26B	VPS26 retromer complex component B	H0YCI7;Q4G0F5	238	37	46	42	32	36	45		0.569541	0.894752	1.08379	0.235153	0.369444	0.826951
	DAK	triokinase/FMN cyclase	I3L252;Q3LXA3;H0YCY6;A0A087WUL0;E9PQR1;E9PJG8	267	37	46	45	45	49	45	core	0.931174	1.46114	2.19504	2.33968	1.59463	0.566666
	BICD2	bicaudal D homolog 2 (Drosophila)	Q8TD16;Q8TD16-2	232	37	46	45	45	14	45		0.146406	0.0625181	0.536732	0.201258	0.0130227	0.433565
	CRKL	v-crk avian sarcoma virus CT10 oncogene homolog-like	P46109	262	37	46	45	45	44	45	core	1.21178	2.89225	2.70075	1.39124	2.1178	1.46858
	UTP20	UTP20, small subunit (SSU) processome component, homolog (yeast)	O75691	143	37	46	10	5		45		0.071306	0.0431512	0.00148853	0.0013161		0.0518915
	RTFDC1	replication termination factor 2 domain containing 1	A2A2L6;A2A2L5;Q9BY42	237	37	46	40	40	29	45		0.873696	0.690281	0.490018	0.343891	0.280056	0.332205
	NSDHL	NAD(P) dependent steroid dehydrogenase-like	C9JDR0;Q15738	242	37	46	45	45	24	45		0.651414	0.304472	0.64903	0.522492	0.0910233	4.67709
	PAF1	PAF1 homolog, Paf1/RNA polymerase II complex component	B4DGJ5;Q8N7H5;Q8N7H5-2;Q8N7H5-3;M0QYC7	256	37	46	45	45	38	45		0.997536	0.682596	0.553392	0.213845	0.161461	0.404552
	MRPL1	mitochondrial ribosomal protein L1	Q9BYD6;H0Y8N7;H0YAB5	235	37	46	40	18	49	45		1.04551	1.038	0.930412	0.153567	1.11702	3.98425
	BAG6	BCL2-associated athanogene 6	F6U341;F6S6P2;P46379-2;P46379-3;H0Y4L1;F6U1F2;P46379-4;P46379-5;F6XTU0;F6RG75;F6VEM6;F6UR09;F6WML8;X6REW1;F6TC96;H0Y710;F6X9W3;P46379	267	37	46	45	45	49	45	core	4.90063	3.80733	4.86885	4.68404	6.04693	7.95946
	COL4A3BP	collagen, type IV, alpha 3 (Goodpasture antigen) binding protein	Q9Y5P4-3;Q9Y5P4-2;Q9Y5P4;H0Y9J1	232	37	46	45	45	14	45		0.262593	0.20321	1.17865	0.46823	0.0285788	0.45213
	POLR2C	polymerase (RNA) II (DNA directed) polypeptide C, 33kDa	P19387;H3BRR2	256	37	46	45	45	38	45		2.30731	1.79708	1.52308	0.824089	0.722972	1.29517
	ASCC3	activating signal cointegrator 1 complex subunit 3	Q8N3C0-4;Q8N3C0	215	37	46	45	5	37	45		0.093012	0.0687798	0.0485675	0.00492822	0.0214756	0.467878
	BCL2L13	BCL2-like 13 (apoptosis facilitator)	F2Z2C3;E9PDD6;A0A087WTL4;Q9BXK5-4;A0A087WX97;Q9BXK5-2;A0A087WW80;Q9BXK5;F6VJB4	252	37	46	45	40	39	45		1.34462	0.735881	2.0355	0.58338	0.203983	1.15861
	ALDH1B1	aldehyde dehydrogenase 1 family, member B1	P30837	189	37	46	37	19	5	45		1.01212	0.40905	0.28323	0.185836	0.0118394	7.29684
	MDC1	mediator of DNA-damage checkpoint 1	Q14676-4;Q14676-3;Q14676;Q14676-2;A2AB05;A2AB06;A0A087X0R2;A2AB07	250	37	46	45	45	32	45		13.5051	1.88114	2.54511	1.95818	0.261417	0.795977
	KDM1A	lysine (K)-specific demethylase 1A	O60341;O60341-2;R4GMP9;R4GMQ1	250	37	46	40	45	37	45		1.26743	0.349318	0.322352	0.486279	0.194863	0.399595
	VAT1	solute carrier family 18 (vesicular monoamine transporter), member 1	K7EJM4;Q99536;K7ESA3;K7ENX2;K7ER81;K7EM19;Q99536-2;Q99536-3;K7ERT7	249	37	46	45	45	31	45		4.96962	1.92871	6.98825	27.5104	0.990755	12.11
	EXOSC9	exosome component 9	Q06265;H0Y9L5;D6R905;Q06265-3;Q06265-2;D6RIY6;Q06265-4;D6RA17	244	37	46	38	41	37	45		0.685593	0.989962	0.439315	0.59864	0.306137	0.861318
	EXOSC6	exosome component 6	Q5RKV6	244	37	46	45	40	31	45		2.30418	1.29507	0.673869	0.759614	0.570441	1.23001
	NOC2L	NOC2-like nucleolar associated transcriptional repressor	Q9Y3T9	198	37	46	27	14	29	45		0.668687	0.464873	0.0671706	0.0456798	0.0896338	0.704022
	SCRIB	scribbled planar cell polarity protein	Q14160-2;Q14160-3;H0YCG0;Q14160;H0YDF9	178	37	46	45		5	45		0.167341	0.0731817	0.0743289		0.000673836	0.567051
	GPATCH8	G patch domain containing 8	Q9UKJ3;Q9UKJ3-2;K7EKU0	170	37	46	30	8	4	45		0.0847935	0.0402825	0.0236621	0.00817062	0.000851522	0.0472541
	MIF	macrophage migration inhibitory factor (glycosylation-inhibiting factor)	P14174	230	37	46	45	40	17	45		67.0349	74.0254	42.7677	61.0996	9.34706	44.9657
	OXR1	oxidation resistance 1	H0YC07;E5RII8;Q8N573-8;Q8N573;Q8N573-3;Q8N573-2;Q8N573-5;Q8N573-6;E5RFD1;C9JY63	249	37	46	45	45	31	45		0.449276	0.342633	0.750636	0.254367	0.0742751	0.285238
	UBXN7	UBX domain protein 7	C9JAT7;H7BYF4;O94888;C9JD50	223	37	46	40	40	15	45		0.990362	0.682086	0.640512	0.285857	0.0315769	0.76525
	CBFB	core-binding factor, beta subunit	Q13951;J3KTD8;J3KS23;H3BSC0;J3KRT0;Q13951-2	224	37	46	45	41	10	45		2.79402	7.57427	3.08088	1.57248	0.122561	1.51797
	USP39	ubiquitin specific peptidase 39	Q53GS9;F8WC91;B9A018;A0A087X1B2;C9JIU2;C9J0X5;Q53GS9-3;Q53GS9-2;A0A087WW31	264	37	46	45	45	46	45	core	0.81032	1.29929	0.627928	0.420303	0.171151	0.590299
	LZTFL1	leucine zipper transcription factor-like 1	H7C488;Q9NQ48;Q9NQ48-2;Q9NQ48-3;C9J0R9	259	37	46	37	45	49	45		2.69563	0.549293	0.204433	0.605631	1.23659	0.746239
	TOM1	target of myb1 membrane trafficking protein	O60784-4;O60784-3;O60784-2;O60784	239	37	46	45	45	21	45		0.435835	1.08746	4.46121	1.29671	0.0961496	3.04831
	EEF1B2	eukaryotic translation elongation factor 1 beta 2	F8WF65;P24534;C9JZW3;F2Z2G2	262	37	46	45	45	44	45	core	10.4574	8.62443	12.8132	11.6242	22.5847	59.6968
	GOLGB1	golgin B1	F1T0J2;H0Y867;Q14789-2;Q14789;E7EU81	236	37	46	45	45	18	45		37.342	10.4677	28.6483	20.9109	2.00962	98.3374
	ZMYND8	zinc finger, MYND-type containing 8	Q9ULU4-19;Q9ULU4-18;Q9ULU4-11;Q9ULU4-10;Q9ULU4-13;Q9ULU4-12;Q9ULU4-15;Q9ULU4-14;Q9ULU4-17;Q9ULU4-16;Q9ULU4-9;Q9ULU4-8;Q9ULU4-3;Q9ULU4-2;Q9ULU4-5;Q9ULU4-4;Q9ULU4-7;Q9ULU4-6;Q9ULU4;A0A087WYS3;Q9ULU4-20;Q9ULU4-21;Q9ULU4-22;Q9ULU4-23;H7C4X9;A0A087WVZ6;Q5TH12;Q5TH08;Q5TH07;A0A087WV57	228	37	46	45	31	24	45		0.223233	0.0632767	0.0577613	0.0252859	0.0236133	0.0762767
	CTNNBL1	catenin, beta like 1	Q8WYA6;Q8WYA6-4;A0A087WUB9;Q8WYA6-3;Q8WYA6-2;A2A2P1	264	37	46	45	45	46	45	core	1.55866	1.44229	1.0258	0.57716	0.515144	1.22877
	TRAPPC8	trafficking protein particle complex 8	Q9Y2L5;J3QQJ5;Q9Y2L5-2;J3QSA1;J3KSL8	236	37	46	45	42	21	45		0.0865501	0.10239	0.224981	0.0861048	0.0124599	0.0805971
	NDUFAF2	NADH dehydrogenase (ubiquinone) complex I, assembly factor 2	Q8N183;D6RA56	180	37	46	38		14	45		1.47194	1.0599	0.68674		0.148561	1.9164
	RSF1	remodeling and spacing factor 1	Q96T23-2;Q96T23-3;H7C306;H0YER1;Q96T23;H0YCN2	176	37	46	34	14		45		0.223005	0.0536653	0.042896	0.0120267		0.107993
	MRPL39	mitochondrial ribosomal protein L39	C9JG87;Q9NYK5;Q9NYK5-2	235	37	46	41	25	41	45		0.816764	0.463022	0.286393	0.10521	0.206081	0.873408
	NUP85	nucleoporin 85kDa	Q9BW27;Q9BW27-3;Q9BW27-2;J3QL54;J3QLH0;J3KSH3;J3KT10;F5H0W7;J3QLD4;J3KRC0;J3KS87;J3QL91	227	37	46	37	34	28	45		0.465036	0.297935	0.184076	0.103942	0.0787452	0.508688
	ATP6V0D1	ATPase, H+ transporting, lysosomal 38kDa, V0 subunit d1	P61421;F5GYQ1;R4GN72;J3QL14	267	37	46	45	45	49	45	core	0.920211	0.498094	6.9618	3.3422	1.44845	7.19139
	REPS1	RALBP1 associated Eps domain containing 1	H0YCR2;F2Z3L2;Q96D71-4;Q96D71-3;H0YDT0;E9PMG1;Q96D71;Q96D71-2	204	37	46	42	34		45		0.383569	0.339977	0.219038	0.111696		0.374366
	CHERP	calcium homeostasis endoplasmic reticulum protein	Q8IWX8;J3QK89	248	37	46	45	45	30	45		1.39181	1.33857	0.796712	0.375885	0.204489	0.855868
	MCM6	minichromosome maintenance complex component 6	Q14566	267	37	46	45	45	49	45	core	14.75	0.444183	1.728	4.65823	6.0432	1.54024
[truncated: 4,954 more rows]
