# Supplementary material for: Cell-specific proteome analyses of human bone marrow reveal molecular features of age-dependent functional decline
Source: Nat Commun. 2018 Oct 1;9:4004. doi: 10.1038/s41467-018-06353-4 (PMC6167374; doi:10.1038/s41467-018-06353-4)
Supplement: Supplementary file 6 — Supplementary Data 3 [file 41467_2018_6353_MOESM6_ESM.xls]

## Sheet: Supplementary Data 3
	Supplementary Data 3. List of pathways with different stoichiometry in the different cell populations
	Pathway	REACTOME broad category	Protein	# of cell populations (≥15%)	# of proteins per pathway	Mean p-value (Wilcoxon)	Fraction of significant stoichiometric changes [%] (p-value < 0.05)	Mean pathway abundance across cell populations (LF)
	Folding of actin by CCT/TriC	Metabolism of proteins	CCT3	6	8	0.14404	0	12.8394
	Folding of actin by CCT/TriC	Metabolism of proteins	CCT2	6	8	0.144351	0	12.8394
	Folding of actin by CCT/TriC	Metabolism of proteins	TCP1	6	8	0.146965	0	12.8394
	Folding of actin by CCT/TriC	Metabolism of proteins	CCT8	6	8	0.152687	0	12.8394
	Folding of actin by CCT/TriC	Metabolism of proteins	CCT5	6	8	0.164498	0	12.8394
	Folding of actin by CCT/TriC	Metabolism of proteins	CCT6A	6	8	0.170089	0	12.8394
	Folding of actin by CCT/TriC	Metabolism of proteins	CCT7	6	8	0.230872	0	12.8394
	Folding of actin by CCT/TriC	Metabolism of proteins	CCT4	6	8	0.269595	0	12.8394
	Folding of actin by CCT/TriC	Metabolism of proteins	ACTB		8		0	12.8394
	Beta oxidation of decanoyl-CoA to octanoyl-CoA-CoA	Metabolism	HADH	6	5	0.117181	0	10.8177
	Beta oxidation of decanoyl-CoA to octanoyl-CoA-CoA	Metabolism	HADHA	6	5	0.140187	0	10.8177
	Beta oxidation of decanoyl-CoA to octanoyl-CoA-CoA	Metabolism	ACADM	6	5	0.140187	0	10.8177
	Beta oxidation of decanoyl-CoA to octanoyl-CoA-CoA	Metabolism	ECHS1	6	5	0.158773	0	10.8177
	Beta oxidation of decanoyl-CoA to octanoyl-CoA-CoA	Metabolism	HADHB	6	5	0.227647	0	10.8177
	Beta oxidation of octanoyl-CoA to hexanoyl-CoA	Metabolism	HADH	6	5	0.117181	0	10.8177
	Beta oxidation of octanoyl-CoA to hexanoyl-CoA	Metabolism	HADHA	6	5	0.140187	0	10.8177
	Beta oxidation of octanoyl-CoA to hexanoyl-CoA	Metabolism	ACADM	6	5	0.140187	0	10.8177
	Beta oxidation of octanoyl-CoA to hexanoyl-CoA	Metabolism	ECHS1	6	5	0.158773	0	10.8177
	Beta oxidation of octanoyl-CoA to hexanoyl-CoA	Metabolism	HADHB	6	5	0.227647	0	10.8177
	Formation of tubulin folding intermediates by CCT/TriC	Metabolism of proteins	TUBA4A	6	11	0.148203	0	10.2995
	Formation of tubulin folding intermediates by CCT/TriC	Metabolism of proteins	CCT5	6	11	0.150683	0	10.2995
	Formation of tubulin folding intermediates by CCT/TriC	Metabolism of proteins	TUBB1	5	11	0.156169	0	10.2995
	Formation of tubulin folding intermediates by CCT/TriC	Metabolism of proteins	CCT2	6	11	0.164797	0	10.2995
	Formation of tubulin folding intermediates by CCT/TriC	Metabolism of proteins	CCT4	6	11	0.169982	0	10.2995
	Formation of tubulin folding intermediates by CCT/TriC	Metabolism of proteins	TCP1	6	11	0.171213	0	10.2995
	Formation of tubulin folding intermediates by CCT/TriC	Metabolism of proteins	CCT3	6	11	0.178266	0	10.2995
	Formation of tubulin folding intermediates by CCT/TriC	Metabolism of proteins	CCT7	6	11	0.183621	0	10.2995
	Formation of tubulin folding intermediates by CCT/TriC	Metabolism of proteins	CCT8	6	11	0.189287	0	10.2995
	Formation of tubulin folding intermediates by CCT/TriC	Metabolism of proteins	CCT6A	6	11	0.197825	0	10.2995
	Formation of tubulin folding intermediates by CCT/TriC	Metabolism of proteins	TUBB6	3	11	0.293356	0	10.2995
	Formation of tubulin folding intermediates by CCT/TriC	Metabolism of proteins	TUBA8		11		0	10.2995
	Formation of tubulin folding intermediates by CCT/TriC	Metabolism of proteins	TUBB4B		11		0	10.2995
	Formation of tubulin folding intermediates by CCT/TriC	Metabolism of proteins	TUBB4A		11		0	10.2995
	Formation of tubulin folding intermediates by CCT/TriC	Metabolism of proteins	TUBA1C		11		0	10.2995
	Formation of tubulin folding intermediates by CCT/TriC	Metabolism of proteins	TUBB3		11		0	10.2995
	Formation of ATP by chemiosmotic coupling	Metabolism	ATP5L	6	11	0.0626808	0	9.92282
	Formation of ATP by chemiosmotic coupling	Metabolism	ATP5H	6	11	0.0764562	0	9.92282
	Formation of ATP by chemiosmotic coupling	Metabolism	ATP5D	6	11	0.141664	0	9.92282
	Formation of ATP by chemiosmotic coupling	Metabolism	ATP5S	3	11	0.143342	0	9.92282
	Formation of ATP by chemiosmotic coupling	Metabolism	ATP5I	5	11	0.152174	0	9.92282
	Formation of ATP by chemiosmotic coupling	Metabolism	ATP5B	6	11	0.158843	0	9.92282
	Formation of ATP by chemiosmotic coupling	Metabolism	ATP5C1	6	11	0.169352	0	9.92282
	Formation of ATP by chemiosmotic coupling	Metabolism	ATP5F1	6	11	0.180531	0	9.92282
	Formation of ATP by chemiosmotic coupling	Metabolism	ATP5J	6	11	0.195637	0	9.92282
	Formation of ATP by chemiosmotic coupling	Metabolism	ATP5A1	6	11	0.242007	0	9.92282
	Formation of ATP by chemiosmotic coupling	Metabolism	ATP5O	6	11	0.297049	0	9.92282
	Membrane binding and targetting of GAG proteins	Disease	NMT2	2	7	0.000239367	42.8571	0.163628
	Membrane binding and targetting of GAG proteins	Disease	VPS37C	2	7	0.0024293	42.8571	0.163628
	Membrane binding and targetting of GAG proteins	Disease	VPS37B	3	7	0.0385938	42.8571	0.163628
	Membrane binding and targetting of GAG proteins	Disease	RPS27A	6	7	0.157874	42.8571	0.163628
	Membrane binding and targetting of GAG proteins	Disease	VPS37A	4	7	0.182118	42.8571	0.163628
	Membrane binding and targetting of GAG proteins	Disease	TSG101	6	7	0.188123	42.8571	0.163628
	Membrane binding and targetting of GAG proteins	Disease	VPS28	4	7	0.191712	42.8571	0.163628
	Synthesis And Processing Of GAG, GAGPOL Polyproteins	Disease	NMT2	2	7	0.000239367	42.8571	0.163628
	Synthesis And Processing Of GAG, GAGPOL Polyproteins	Disease	VPS37C	2	7	0.0024293	42.8571	0.163628
	Synthesis And Processing Of GAG, GAGPOL Polyproteins	Disease	VPS37B	3	7	0.0385938	42.8571	0.163628
	Synthesis And Processing Of GAG, GAGPOL Polyproteins	Disease	RPS27A	6	7	0.157874	42.8571	0.163628
	Synthesis And Processing Of GAG, GAGPOL Polyproteins	Disease	VPS37A	4	7	0.182118	42.8571	0.163628
	Synthesis And Processing Of GAG, GAGPOL Polyproteins	Disease	TSG101	6	7	0.188123	42.8571	0.163628
	Synthesis And Processing Of GAG, GAGPOL Polyproteins	Disease	VPS28	4	7	0.191712	42.8571	0.163628
	Listeria monocytogenes entry into host cells	Disease	CBLL1	2	12	8.83788e-08	30.7692	0.511605
	Listeria monocytogenes entry into host cells	Disease	CTNNB1	2	12	3.01678e-05	30.7692	0.511605
	Listeria monocytogenes entry into host cells	Disease	SH3KBP1	5	12	0.00337472	30.7692	0.511605
	Listeria monocytogenes entry into host cells	Disease	CTNND1	4	12	0.0260311	30.7692	0.511605
	Listeria monocytogenes entry into host cells	Disease	CBL	4	12	0.0509584	30.7692	0.511605
	Listeria monocytogenes entry into host cells	Disease	SH3GL1	6	12	0.11147	30.7692	0.511605
	Listeria monocytogenes entry into host cells	Disease	STAM2	5	12	0.136055	30.7692	0.511605
	Listeria monocytogenes entry into host cells	Disease	GRB2	6	12	0.138768	30.7692	0.511605
	Listeria monocytogenes entry into host cells	Disease	HGS	6	12	0.153667	30.7692	0.511605
	Listeria monocytogenes entry into host cells	Disease	STAM	6	12	0.155407	30.7692	0.511605
	Listeria monocytogenes entry into host cells	Disease	EPS15	6	12	0.158214	30.7692	0.511605
	Listeria monocytogenes entry into host cells	Disease	RPS27A	6	12	0.314303	30.7692	0.511605
	Listeria monocytogenes entry into host cells	Disease	CDH1		12		30.7692	0.511605
	Assembly Of The HIV Virion	Disease	VPS37C	2	8	0.0024293	25	0.294404
	Assembly Of The HIV Virion	Disease	NMT2	2	8	0.00651448	25	0.294404
	Assembly Of The HIV Virion	Disease	RPS27A	6	8	0.129819	25	0.294404
	Assembly Of The HIV Virion	Disease	PPIA	6	8	0.138104	25	0.294404
	Assembly Of The HIV Virion	Disease	VPS37A	4	8	0.14404	25	0.294404
	Assembly Of The HIV Virion	Disease	TSG101	6	8	0.161036	25	0.294404
	Assembly Of The HIV Virion	Disease	VPS28	4	8	0.195786	25	0.294404
	Assembly Of The HIV Virion	Disease	VPS37B	3	8	0.43858	25	0.294404
	Signaling by BRAF and RAF fusions	Disease	MACF1	5	43	0.00121495	17.0213	0.770433
	Signaling by BRAF and RAF fusions	Disease	LMNA	5	43	0.00231978	17.0213	0.770433
	Signaling by BRAF and RAF fusions	Disease	CSK	6	43	0.00461031	17.0213	0.770433
	Signaling by BRAF and RAF fusions	Disease	ATG7	6	43	0.0154908	17.0213	0.770433
	Signaling by BRAF and RAF fusions	Disease	AKAP9	6	43	0.0160244	17.0213	0.770433
	Josephin domain DUBs	Metabolism of proteins	ATXN3	6	5	0.146692	0	8.55314
	Josephin domain DUBs	Metabolism of proteins	RAD23A	6	5	0.167433	0	8.55314
	Josephin domain DUBs	Metabolism of proteins	VCP	6	5	0.290733	0	8.55314
	Josephin domain DUBs	Metabolism of proteins	RPS27A	6	5	0.301759	0	8.55314
	Josephin domain DUBs	Metabolism of proteins	RAD23B	6	5	0.381198	0	8.55314
	mitochondrial fatty acid beta-oxidation of saturated fatty acids	Metabolism	ACADS	6	7	0.10567	0	7.63233
	mitochondrial fatty acid beta-oxidation of saturated fatty acids	Metabolism	HADH	6	7	0.113781	0	7.63233
	mitochondrial fatty acid beta-oxidation of saturated fatty acids	Metabolism	ACADVL	6	7	0.121424	0	7.63233
	mitochondrial fatty acid beta-oxidation of saturated fatty acids	Metabolism	ECHS1	6	7	0.149093	0	7.63233
	mitochondrial fatty acid beta-oxidation of saturated fatty acids	Metabolism	HADHB	6	7	0.152815	0	7.63233
	mitochondrial fatty acid beta-oxidation of saturated fatty acids	Metabolism	HADHA	6	7	0.163269	0	7.63233
	mitochondrial fatty acid beta-oxidation of saturated fatty acids	Metabolism	ACADM	6	7	0.186134	0	7.63233
	mitochondrial fatty acid beta-oxidation of saturated fatty acids	Metabolism	ACSM3		7		0	7.63233
	Prefoldin mediated transfer of substrate to CCT/TriC	Metabolism of proteins	CCT5	6	17	0.0868875	0	6.3523
	Prefoldin mediated transfer of substrate to CCT/TriC	Metabolism of proteins	PFDN1	6	17	0.104661	0	6.3523
	Prefoldin mediated transfer of substrate to CCT/TriC	Metabolism of proteins	PFDN2	6	17	0.116829	0	6.3523
	Prefoldin mediated transfer of substrate to CCT/TriC	Metabolism of proteins	TUBB6	3	17	0.119135	0	6.3523
	Prefoldin mediated transfer of substrate to CCT/TriC	Metabolism of proteins	TUBA4A	6	17	0.126846	0	6.3523
	Prefoldin mediated transfer of substrate to CCT/TriC	Metabolism of proteins	PFDN5	5	17	0.136187	0	6.3523
	Prefoldin mediated transfer of substrate to CCT/TriC	Metabolism of proteins	CCT4	6	17	0.147502	0	6.3523
	Prefoldin mediated transfer of substrate to CCT/TriC	Metabolism of proteins	VBP1	6	17	0.148786	0	6.3523
	Prefoldin mediated transfer of substrate to CCT/TriC	Metabolism of proteins	TUBB1	5	17	0.152371	0	6.3523
	Prefoldin mediated transfer of substrate to CCT/TriC	Metabolism of proteins	TCP1	6	17	0.153574	0	6.3523
	Prefoldin mediated transfer of substrate to CCT/TriC	Metabolism of proteins	CCT3	6	17	0.159652	0	6.3523
	Prefoldin mediated transfer of substrate to CCT/TriC	Metabolism of proteins	CCT8	6	17	0.163248	0	6.3523
	Prefoldin mediated transfer of substrate to CCT/TriC	Metabolism of proteins	CCT2	6	17	0.177762	0	6.3523
	Prefoldin mediated transfer of substrate to CCT/TriC	Metabolism of proteins	CCT6A	6	17	0.189916	0	6.3523
	Prefoldin mediated transfer of substrate to CCT/TriC	Metabolism of proteins	PFDN4	6	17	0.207673	0	6.3523
	Prefoldin mediated transfer of substrate to CCT/TriC	Metabolism of proteins	PFDN6	6	17	0.207696	0	6.3523
	Prefoldin mediated transfer of substrate to CCT/TriC	Metabolism of proteins	CCT7	6	17	0.239717	0	6.3523
	Prefoldin mediated transfer of substrate to CCT/TriC	Metabolism of proteins	TUBA1C		17		0	6.3523
	Prefoldin mediated transfer of substrate to CCT/TriC	Metabolism of proteins	TUBB3		17		0	6.3523
	Prefoldin mediated transfer of substrate to CCT/TriC	Metabolism of proteins	TUBB4B		17		0	6.3523
	Prefoldin mediated transfer of substrate to CCT/TriC	Metabolism of proteins	TUBB4A		17		0	6.3523
	Prefoldin mediated transfer of substrate to CCT/TriC	Metabolism of proteins	ACTB		17		0	6.3523
	Signaling by BRAF and RAF fusions	Disease	VCL	6	43	0.0267787	17.0213	0.770433
	Signaling by BRAF and RAF fusions	Disease	PAPSS1	5	43	0.0489014	17.0213	0.770433
	Signaling by BRAF and RAF fusions	Disease	ARRB1	6	43	0.0498537	17.0213	0.770433
	Signaling by BRAF and RAF fusions	Disease	RAF1	2	43	0.0545755	17.0213	0.770433
	Signaling by BRAF and RAF fusions	Disease	AGK	6	43	0.0943345	17.0213	0.770433
	Signaling by BRAF and RAF fusions	Disease	MPRIP	3	43	0.0978205	17.0213	0.770433
	Signaling by BRAF and RAF fusions	Disease	SND1	6	43	0.0996356	17.0213	0.770433
	Signaling by BRAF and RAF fusions	Disease	QKI	6	43	0.105048	17.0213	0.770433
	Signaling by BRAF and RAF fusions	Disease	FXR1	6	43	0.109709	17.0213	0.770433
	Cooperation of Prefoldin and TriC/CCT in actin and tubulin folding	Metabolism of proteins	CCT5	6	17	0.0868875	0	5.16104
	Cooperation of Prefoldin and TriC/CCT in actin and tubulin folding	Metabolism of proteins	PFDN1	6	17	0.104661	0	5.16104
	Cooperation of Prefoldin and TriC/CCT in actin and tubulin folding	Metabolism of proteins	PFDN2	6	17	0.116829	0	5.16104
	Cooperation of Prefoldin and TriC/CCT in actin and tubulin folding	Metabolism of proteins	TUBB6	3	17	0.119135	0	5.16104
	Cooperation of Prefoldin and TriC/CCT in actin and tubulin folding	Metabolism of proteins	TUBA4A	6	17	0.126846	0	5.16104
	Cooperation of Prefoldin and TriC/CCT in actin and tubulin folding	Metabolism of proteins	PFDN5	5	17	0.136187	0	5.16104
	Cooperation of Prefoldin and TriC/CCT in actin and tubulin folding	Metabolism of proteins	CCT4	6	17	0.147502	0	5.16104
	Cooperation of Prefoldin and TriC/CCT in actin and tubulin folding	Metabolism of proteins	VBP1	6	17	0.148786	0	5.16104
	Cooperation of Prefoldin and TriC/CCT in actin and tubulin folding	Metabolism of proteins	TUBB1	5	17	0.152371	0	5.16104
	Cooperation of Prefoldin and TriC/CCT in actin and tubulin folding	Metabolism of proteins	TCP1	6	17	0.153574	0	5.16104
	Cooperation of Prefoldin and TriC/CCT in actin and tubulin folding	Metabolism of proteins	CCT3	6	17	0.159652	0	5.16104
	Cooperation of Prefoldin and TriC/CCT in actin and tubulin folding	Metabolism of proteins	CCT8	6	17	0.163248	0	5.16104
	Cooperation of Prefoldin and TriC/CCT in actin and tubulin folding	Metabolism of proteins	CCT2	6	17	0.177762	0	5.16104
	Cooperation of Prefoldin and TriC/CCT in actin and tubulin folding	Metabolism of proteins	CCT6A	6	17	0.189916	0	5.16104
	Cooperation of Prefoldin and TriC/CCT in actin and tubulin folding	Metabolism of proteins	PFDN4	6	17	0.207673	0	5.16104
	Cooperation of Prefoldin and TriC/CCT in actin and tubulin folding	Metabolism of proteins	PFDN6	6	17	0.207696	0	5.16104
	Cooperation of Prefoldin and TriC/CCT in actin and tubulin folding	Metabolism of proteins	CCT7	6	17	0.239717	0	5.16104
	Cooperation of Prefoldin and TriC/CCT in actin and tubulin folding	Metabolism of proteins	TUBA8		17		0	5.16104
	Cooperation of Prefoldin and TriC/CCT in actin and tubulin folding	Metabolism of proteins	TUBA1C		17		0	5.16104
	Cooperation of Prefoldin and TriC/CCT in actin and tubulin folding	Metabolism of proteins	TUBB3		17		0	5.16104
	Cooperation of Prefoldin and TriC/CCT in actin and tubulin folding	Metabolism of proteins	TUBB4B		17		0	5.16104
	Cooperation of Prefoldin and TriC/CCT in actin and tubulin folding	Metabolism of proteins	TUBB4A		17		0	5.16104
	Cooperation of Prefoldin and TriC/CCT in actin and tubulin folding	Metabolism of proteins	ACTB		17		0	5.16104
	Degradation of GLI2 by the proteasome	Signal Transduction	RPS27A	6	7	0.115753	0	4.71956
	Degradation of GLI2 by the proteasome	Signal Transduction	CSNK1A1	5	7	0.144351	0	4.71956
	Degradation of GLI2 by the proteasome	Signal Transduction	GSK3B	2	7	0.16306	0	4.71956
	Degradation of GLI2 by the proteasome	Signal Transduction	PRKACB	3	7	0.165234	0	4.71956
	Degradation of GLI2 by the proteasome	Signal Transduction	SKP1	6	7	0.18967	0	4.71956
	Degradation of GLI2 by the proteasome	Signal Transduction	PRKACA	5	7	0.286158	0	4.71956
	Degradation of GLI2 by the proteasome	Signal Transduction	CUL1	6	7	0.330524	0	4.71956
	Degradation of GLI2 by the proteasome	Signal Transduction	RBX1		7		0	4.71956
	GLI3 is processed to GLI3R by the proteasome	Signal Transduction	RPS27A	6	7	0.115753	0	4.71956
	GLI3 is processed to GLI3R by the proteasome	Signal Transduction	CSNK1A1	5	7	0.144351	0	4.71956
	GLI3 is processed to GLI3R by the proteasome	Signal Transduction	GSK3B	2	7	0.16306	0	4.71956
	GLI3 is processed to GLI3R by the proteasome	Signal Transduction	PRKACB	3	7	0.165234	0	4.71956
	GLI3 is processed to GLI3R by the proteasome	Signal Transduction	SKP1	6	7	0.18967	0	4.71956
	GLI3 is processed to GLI3R by the proteasome	Signal Transduction	PRKACA	5	7	0.286158	0	4.71956
	GLI3 is processed to GLI3R by the proteasome	Signal Transduction	CUL1	6	7	0.330524	0	4.71956
	GLI3 is processed to GLI3R by the proteasome	Signal Transduction	RBX1		7		0	4.71956
	Signaling by BRAF and RAF fusions	Disease	TLN1	6	43	0.119691	17.0213	0.770433
	Signaling by BRAF and RAF fusions	Disease	IQGAP1	6	43	0.121413	17.0213	0.770433
	Signaling by BRAF and RAF fusions	Disease	AP3B1	6	43	0.127651	17.0213	0.770433
	Signaling by BRAF and RAF fusions	Disease	FGA	5	43	0.128329	17.0213	0.770433
	Signaling by BRAF and RAF fusions	Disease	MAPK1	6	43	0.130575	17.0213	0.770433
	Signaling by BRAF and RAF fusions	Disease	RAP1B	6	43	0.143533	17.0213	0.770433
	Signaling by BRAF and RAF fusions	Disease	ARAF	6	43	0.143788	17.0213	0.770433
	Signaling by BRAF and RAF fusions	Disease	TRIM24	4	43	0.144191	17.0213	0.770433
	Signaling by BRAF and RAF fusions	Disease	MAP2K1	6	43	0.151127	17.0213	0.770433
	Signaling by BRAF and RAF fusions	Disease	FN1	6	43	0.156403	17.0213	0.770433
	Signaling by BRAF and RAF fusions	Disease	SRC	5	43	0.156654	17.0213	0.770433
	Signaling by BRAF and RAF fusions	Disease	YWHAB	6	43	0.157564	17.0213	0.770433
	Signaling by BRAF and RAF fusions	Disease	MAP2K2	6	43	0.16344	17.0213	0.770433
	Signaling by BRAF and RAF fusions	Disease	KRAS	5	43	0.163626	17.0213	0.770433
	Signaling by BRAF and RAF fusions	Disease	FGB	5	43	0.173833	17.0213	0.770433
	Signaling by BRAF and RAF fusions	Disease	ITGA2B	5	43	0.178836	17.0213	0.770433
	Signaling by BRAF and RAF fusions	Disease	MAPK3	4	43	0.179608	17.0213	0.770433
	Signaling by BRAF and RAF fusions	Disease	FAM114A2	6	43	0.181227	17.0213	0.770433
	Signaling by BRAF and RAF fusions	Disease	ITGB3	6	43	0.18567	17.0213	0.770433
	Signaling by BRAF and RAF fusions	Disease	ARRB2	4	43	0.188293	17.0213	0.770433
	Signaling by BRAF and RAF fusions	Disease	APBB1IP	5	43	0.192002	17.0213	0.770433
	Signaling by BRAF and RAF fusions	Disease	ZC3HAV1	6	43	0.198195	17.0213	0.770433
	Signaling by BRAF and RAF fusions	Disease	VWF	5	43	0.199519	17.0213	0.770433
	Signaling by BRAF and RAF fusions	Disease	FGG	5	43	0.207345	17.0213	0.770433
	Signaling by BRAF and RAF fusions	Disease	MARK3	5	43	0.216257	17.0213	0.770433
	Signaling by BRAF and RAF fusions	Disease	PEBP1	6	43	0.218522	17.0213	0.770433
	Signaling by BRAF and RAF fusions	Disease	AGTRAP	3	43	0.243611	17.0213	0.770433
	Signaling by BRAF and RAF fusions	Disease	RAP1A	5	43	0.27584	17.0213	0.770433
	Signaling by BRAF and RAF fusions	Disease	NRAS	4	43	0.294611	17.0213	0.770433
	Signaling by BRAF and RAF fusions	Disease	HRAS		43		17.0213	0.770433
	p53-Dependent G1 DNA Damage Response	Cell Cycle	CCNA2	2	6	0.0924722	0	4.6035
	p53-Dependent G1 DNA Damage Response	Cell Cycle	CDKN1B	4	6	0.106065	0	4.6035
	p53-Dependent G1 DNA Damage Response	Cell Cycle	RPS27A	6	6	0.136581	0	4.6035
	p53-Dependent G1 DNA Damage Response	Cell Cycle	CHEK2	5	6	0.146356	0	4.6035
	p53-Dependent G1 DNA Damage Response	Cell Cycle	ATM	5	6	0.151168	0	4.6035
	p53-Dependent G1 DNA Damage Response	Cell Cycle	CDK2	5	6	0.188993	0	4.6035
	p53-Dependent G1 DNA Damage Response	Cell Cycle	CDKN1A		6		0	4.6035
	p53-Dependent G1/S DNA damage checkpoint	Cell Cycle	CCNA2	2	6	0.0924722	0	4.6035
	p53-Dependent G1/S DNA damage checkpoint	Cell Cycle	CDKN1B	4	6	0.106065	0	4.6035
	p53-Dependent G1/S DNA damage checkpoint	Cell Cycle	RPS27A	6	6	0.136581	0	4.6035
	p53-Dependent G1/S DNA damage checkpoint	Cell Cycle	CHEK2	5	6	0.146356	0	4.6035
	p53-Dependent G1/S DNA damage checkpoint	Cell Cycle	ATM	5	6	0.151168	0	4.6035
	p53-Dependent G1/S DNA damage checkpoint	Cell Cycle	CDK2	5	6	0.188993	0	4.6035
	p53-Dependent G1/S DNA damage checkpoint	Cell Cycle	CDKN1A		6		0	4.6035
	Citric acid cycle (TCA cycle)	Metabolism	SUCLG2	6	17	0.0508245	0	4.51792
	Citric acid cycle (TCA cycle)	Metabolism	SUCLA2	6	17	0.058241	0	4.51792
	Citric acid cycle (TCA cycle)	Metabolism	DLST	6	17	0.0833909	0	4.51792
	Citric acid cycle (TCA cycle)	Metabolism	CS	6	17	0.10073	0	4.51792
	Citric acid cycle (TCA cycle)	Metabolism	MDH2	6	17	0.132289	0	4.51792
	Citric acid cycle (TCA cycle)	Metabolism	SDHB	6	17	0.132968	0	4.51792
	Citric acid cycle (TCA cycle)	Metabolism	FH	6	17	0.139468	0	4.51792
	Citric acid cycle (TCA cycle)	Metabolism	ACO2	6	17	0.139621	0	4.51792
	Citric acid cycle (TCA cycle)	Metabolism	NNT	6	17	0.140164	0	4.51792
	Citric acid cycle (TCA cycle)	Metabolism	OGDH	6	17	0.144191	0	4.51792
	Citric acid cycle (TCA cycle)	Metabolism	IDH2	6	17	0.144907	0	4.51792
	Citric acid cycle (TCA cycle)	Metabolism	SUCLG1	6	17	0.14706	0	4.51792
	Citric acid cycle (TCA cycle)	Metabolism	DLD	6	17	0.165273	0	4.51792
	Citric acid cycle (TCA cycle)	Metabolism	IDH3G	6	17	0.167317	0	4.51792
	Citric acid cycle (TCA cycle)	Metabolism	IDH3B	6	17	0.167567	0	4.51792
	Citric acid cycle (TCA cycle)	Metabolism	IDH3A	6	17	0.205556	0	4.51792
	Citric acid cycle (TCA cycle)	Metabolism	SDHA	6	17	0.274503	0	4.51792
	Citric acid cycle (TCA cycle)	Metabolism	SDHC		17		0	4.51792
	Endosomal/Vacuolar pathway	Immune System	LNPEP	6	7	0.100835	0	4.29445
	Endosomal/Vacuolar pathway	Immune System	CTSS	5	7	0.130911	0	4.29445
	Endosomal/Vacuolar pathway	Immune System	HLA-A	6	7	0.141197	0	4.29445
	Endosomal/Vacuolar pathway	Immune System	HLA-C	4	7	0.158026	0	4.29445
	Endosomal/Vacuolar pathway	Immune System	HLA-B	6	7	0.160572	0	4.29445
	Endosomal/Vacuolar pathway	Immune System	HLA-E	5	7	0.162304	0	4.29445
	Endosomal/Vacuolar pathway	Immune System	HLA-F	2	7	0.366118	0	4.29445
	Endosomal/Vacuolar pathway	Immune System	CTSL		7		0	4.29445
	TNFR2 non-canonical NF-kB pathway	Immune System	TRAF2	5	5	0.0941356	0	4.25328
	TNFR2 non-canonical NF-kB pathway	Immune System	SKP1	6	5	0.112903	0	4.25328
	TNFR2 non-canonical NF-kB pathway	Immune System	CUL1	6	5	0.14435	0	4.25328
	TNFR2 non-canonical NF-kB pathway	Immune System	CHUK	3	5	0.302211	0	4.25328
	TNFR2 non-canonical NF-kB pathway	Immune System	NFKB2	5	5	0.302956	0	4.25328
	TNFR2 non-canonical NF-kB pathway	Immune System	TNFRSF1A		5		0	4.25328
	TNFR2 non-canonical NF-kB pathway	Immune System	CD27		5		0	4.25328
	TNFR2 non-canonical NF-kB pathway	Immune System	CD40		5		0	4.25328
	TNFR2 non-canonical NF-kB pathway	Immune System	BIRC2		5		0	4.25328
	TNFR2 non-canonical NF-kB pathway	Immune System	TNFRSF12A		5		0	4.25328
	SUMO is transferred from E1 to E2 (UBE2I, UBC9)	Metabolism of proteins	UBA2	6	5	0.157299	0	3.14198
	SUMO is transferred from E1 to E2 (UBE2I, UBC9)	Metabolism of proteins	UBE2I	6	5	0.163824	0	3.14198
	SUMO is transferred from E1 to E2 (UBE2I, UBC9)	Metabolism of proteins	SAE1	6	5	0.164542	0	3.14198
	SUMO is transferred from E1 to E2 (UBE2I, UBC9)	Metabolism of proteins	SUMO1	6	5	0.28027	0	3.14198
	SUMO is transferred from E1 to E2 (UBE2I, UBC9)	Metabolism of proteins	SUMO2	3	5	0.34279	0	3.14198
	SUMO is transferred from E1 to E2 (UBE2I, UBC9)	Metabolism of proteins	SUMO3		5		0	3.14198
	Cross-presentation of particulate exogenous antigens (phagosomes)	Immune System	NCF2	3	5	0.136187	0	2.92456
	Cross-presentation of particulate exogenous antigens (phagosomes)	Immune System	CYBB	5	5	0.161061	0	2.92456
	Cross-presentation of particulate exogenous antigens (phagosomes)	Immune System	CD36	5	5	0.172077	0	2.92456
	Cross-presentation of particulate exogenous antigens (phagosomes)	Immune System	NCF4	4	5	0.172998	0	2.92456
	Cross-presentation of particulate exogenous antigens (phagosomes)	Immune System	CYBA	4	5	0.225811	0	2.92456
	Cross-presentation of particulate exogenous antigens (phagosomes)	Immune System	ITGB5		5		0	2.92456
	Cross-presentation of particulate exogenous antigens (phagosomes)	Immune System	ITGAV		5		0	2.92456
	Deposition of new CENPA-containing nucleosomes at the centromere	Cell Cycle	RUVBL1	6	6	0.161778	0	2.62234
	Deposition of new CENPA-containing nucleosomes at the centromere	Cell Cycle	NPM1	6	6	0.165234	0	2.62234
	Deposition of new CENPA-containing nucleosomes at the centromere	Cell Cycle	RBBP4	6	6	0.167472	0	2.62234
	Deposition of new CENPA-containing nucleosomes at the centromere	Cell Cycle	HIST1H4A	6	6	0.167627	0	2.62234
	Deposition of new CENPA-containing nucleosomes at the centromere	Cell Cycle	CENPC	4	6	0.170651	0	2.62234
	Deposition of new CENPA-containing nucleosomes at the centromere	Cell Cycle	RBBP7	6	6	0.215359	0	2.62234
	Deposition of new CENPA-containing nucleosomes at the centromere	Cell Cycle	MIS18A		6		0	2.62234
	Deposition of new CENPA-containing nucleosomes at the centromere	Cell Cycle	CENPH		6		0	2.62234
	Nucleosome assembly	Cell Cycle	RUVBL1	6	6	0.161778	0	2.62234
	Nucleosome assembly	Cell Cycle	NPM1	6	6	0.165234	0	2.62234
	Nucleosome assembly	Cell Cycle	RBBP4	6	6	0.167472	0	2.62234
	Nucleosome assembly	Cell Cycle	HIST1H4A	6	6	0.167627	0	2.62234
	Nucleosome assembly	Cell Cycle	CENPC	4	6	0.170651	0	2.62234
	Nucleosome assembly	Cell Cycle	RBBP7	6	6	0.215359	0	2.62234
	Nucleosome assembly	Cell Cycle	MIS18A		6		0	2.62234
	Nucleosome assembly	Cell Cycle	CENPH		6		0	2.62234
	Glucagon-type ligand receptors	Signal Transduction	GNB4	5	6	0.123488	0	2.46579
	Glucagon-type ligand receptors	Signal Transduction	GNB2	5	6	0.181219	0	2.46579
	Glucagon-type ligand receptors	Signal Transduction	GNG5	6	6	0.183746	0	2.46579
	Glucagon-type ligand receptors	Signal Transduction	GNAS	6	6	0.188993	0	2.46579
	Glucagon-type ligand receptors	Signal Transduction	GNB1	5	6	0.188993	0	2.46579
	Glucagon-type ligand receptors	Signal Transduction	GNG2	4	6	0.197797	0	2.46579
	Glucagon-type ligand receptors	Signal Transduction	GNG12		6		0	2.46579
	Glucagon-type ligand receptors	Signal Transduction	GNG7		6		0	2.46579
	Heme biosynthesis	Metabolism	ALAD	6	8	0.0844527	0	2.20868
	Heme biosynthesis	Metabolism	PPOX	4	8	0.0995821	0	2.20868
	Heme biosynthesis	Metabolism	FECH	6	8	0.146637	0	2.20868
	Heme biosynthesis	Metabolism	UROS	6	8	0.147753	0	2.20868
	Heme biosynthesis	Metabolism	HMBS	6	8	0.156147	0	2.20868
	Heme biosynthesis	Metabolism	CPOX	6	8	0.17799	0	2.20868
	Heme biosynthesis	Metabolism	UROD	6	8	0.18682	0	2.20868
	Heme biosynthesis	Metabolism	COX15	3	8	0.568661	0	2.20868
	Heme biosynthesis	Metabolism	ALAS1		8		0	2.20868
	Heme biosynthesis	Metabolism	ALAS2		8		0	2.20868
	Signaling by BRAF and RAF fusions	Disease	BCL2L11		43		17.0213	0.770433
	Signaling by BRAF and RAF fusions	Disease	JAK2		43		17.0213	0.770433
	Signaling by BRAF and RAF fusions	Disease	CLCN6		43		17.0213	0.770433
	Oncogenic MAPK signaling	Disease	PAPSS1	5	45	0.00156851	16	0.586044
	Oncogenic MAPK signaling	Disease	MPRIP	3	45	0.00358767	16	0.586044
	Oncogenic MAPK signaling	Disease	LMNA	5	45	0.00490371	16	0.586044
	Oncogenic MAPK signaling	Disease	MACF1	5	45	0.00857416	16	0.586044
	Oncogenic MAPK signaling	Disease	CSK	6	45	0.0120382	16	0.586044
	Oncogenic MAPK signaling	Disease	ATG7	6	45	0.0155911	16	0.586044
	Oncogenic MAPK signaling	Disease	AKAP9	6	45	0.0286036	16	0.586044
	Oncogenic MAPK signaling	Disease	PHB	6	45	0.046156	16	0.586044
	Oncogenic MAPK signaling	Disease	QKI	6	45	0.0582411	16	0.586044
	Oncogenic MAPK signaling	Disease	AGK	6	45	0.0758407	16	0.586044
	Oncogenic MAPK signaling	Disease	VCL	6	45	0.0760288	16	0.586044
	Oncogenic MAPK signaling	Disease	SND1	6	45	0.0764498	16	0.586044
	Oncogenic MAPK signaling	Disease	ARRB1	6	45	0.0859217	16	0.586044
	Oncogenic MAPK signaling	Disease	MAPK3	4	45	0.114775	16	0.586044
	Oncogenic MAPK signaling	Disease	MAP2K1	6	45	0.127384	16	0.586044
	Oncogenic MAPK signaling	Disease	TRIM24	4	45	0.136105	16	0.586044
	Oncogenic MAPK signaling	Disease	TLN1	6	45	0.136929	16	0.586044
	Oncogenic MAPK signaling	Disease	FGA	5	45	0.137394	16	0.586044
	Oncogenic MAPK signaling	Disease	ZC3HAV1	6	45	0.139017	16	0.586044
	Oncogenic MAPK signaling	Disease	ARRB2	4	45	0.13966	16	0.586044
	Oncogenic MAPK signaling	Disease	FXR1	6	45	0.141375	16	0.586044
	Oncogenic MAPK signaling	Disease	IQGAP1	6	45	0.144351	16	0.586044
	Oncogenic MAPK signaling	Disease	AP3B1	6	45	0.145289	16	0.586044
	Oncogenic MAPK signaling	Disease	KRAS	5	45	0.152242	16	0.586044
	Oncogenic MAPK signaling	Disease	ITGB3	6	45	0.153635	16	0.586044
	Oncogenic MAPK signaling	Disease	AGTRAP	3	45	0.156462	16	0.586044
	Galactose catabolism	Metabolism	GALT	6	5	0.0792816	0	2.11741
	Galactose catabolism	Metabolism	PGM1	6	5	0.123616	0	2.11741
	Galactose catabolism	Metabolism	PGM2	6	5	0.159302	0	2.11741
	Galactose catabolism	Metabolism	GALK1	5	5	0.177477	0	2.11741
	Galactose catabolism	Metabolism	GALE	4	5	0.18007	0	2.11741
	Oncogenic MAPK signaling	Disease	MAP2K2	6	45	0.158992	16	0.586044
	Oncogenic MAPK signaling	Disease	PEBP1	6	45	0.160991	16	0.586044
	Oncogenic MAPK signaling	Disease	SRC	5	45	0.162769	16	0.586044
	Oncogenic MAPK signaling	Disease	RAP1B	6	45	0.16344	16	0.586044
	Oncogenic MAPK signaling	Disease	FN1	6	45	0.165475	16	0.586044
	Oncogenic MAPK signaling	Disease	FGB	5	45	0.168541	16	0.586044
	MAP2K and MAPK activation	Immune System	ARRB2	4	30	0.0619266	0	1.82198
	MAP2K and MAPK activation	Immune System	CSK	6	30	0.0650329	0	1.82198
	MAP2K and MAPK activation	Immune System	MAPK3	4	30	0.0889325	0	1.82198
	MAP2K and MAPK activation	Immune System	VCL	6	30	0.132961	0	1.82198
	MAP2K and MAPK activation	Immune System	LAMTOR2	5	30	0.134318	0	1.82198
	MAP2K and MAPK activation	Immune System	APBB1IP	5	30	0.134924	0	1.82198
	MAP2K and MAPK activation	Immune System	MAP2K1	6	30	0.137346	0	1.82198
	MAP2K and MAPK activation	Immune System	FGA	5	30	0.139915	0	1.82198
	MAP2K and MAPK activation	Immune System	RAF1	2	30	0.141585	0	1.82198
	MAP2K and MAPK activation	Immune System	SRC	5	30	0.144581	0	1.82198
	MAP2K and MAPK activation	Immune System	MAPK1	6	30	0.147105	0	1.82198
	MAP2K and MAPK activation	Immune System	IQGAP1	6	30	0.151168	0	1.82198
	MAP2K and MAPK activation	Immune System	ITGA2B	5	30	0.15253	0	1.82198
	MAP2K and MAPK activation	Immune System	ITGB3	6	30	0.153062	0	1.82198
	MAP2K and MAPK activation	Immune System	KRAS	5	30	0.15718	0	1.82198
	MAP2K and MAPK activation	Immune System	VWF	5	30	0.160093	0	1.82198
	MAP2K and MAPK activation	Immune System	FN1	6	30	0.161036	0	1.82198
	MAP2K and MAPK activation	Immune System	YWHAB	6	30	0.161778	0	1.82198
	MAP2K and MAPK activation	Immune System	LAMTOR3	4	30	0.161789	0	1.82198
	MAP2K and MAPK activation	Immune System	FGG	5	30	0.165642	0	1.82198
	MAP2K and MAPK activation	Immune System	RAP1B	6	30	0.171777	0	1.82198
	MAP2K and MAPK activation	Immune System	ARRB1	6	30	0.172607	0	1.82198
	MAP2K and MAPK activation	Immune System	PEBP1	6	30	0.187631	0	1.82198
	MAP2K and MAPK activation	Immune System	NRAS	4	30	0.192329	0	1.82198
	MAP2K and MAPK activation	Immune System	ARAF	6	30	0.207006	0	1.82198
	MAP2K and MAPK activation	Immune System	MARK3	5	30	0.250398	0	1.82198
	MAP2K and MAPK activation	Immune System	FGB	5	30	0.254802	0	1.82198
	MAP2K and MAPK activation	Immune System	MAP2K2	6	30	0.26511	0	1.82198
	MAP2K and MAPK activation	Immune System	RAP1A	5	30	0.272939	0	1.82198
	MAP2K and MAPK activation	Immune System	TLN1	6	30	0.28245	0	1.82198
	MAP2K and MAPK activation	Immune System	HRAS		30		0	1.82198
	MAP2K and MAPK activation	Immune System	WDR83		30		0	1.82198
	Oncogenic MAPK signaling	Disease	ITGA2B	5	45	0.170627	16	0.586044
	Oncogenic MAPK signaling	Disease	ARAF	6	45	0.17509	16	0.586044
	Oncogenic MAPK signaling	Disease	YWHAB	6	45	0.175911	16	0.586044
	Oncogenic MAPK signaling	Disease	APBB1IP	5	45	0.176556	16	0.586044
	Oncogenic MAPK signaling	Disease	FAM114A2	6	45	0.178481	16	0.586044
	Oncogenic MAPK signaling	Disease	MAPK1	6	45	0.181876	16	0.586044
	Oncogenic MAPK signaling	Disease	RAP1A	5	45	0.2025	16	0.586044
	Methionine salvage pathway	Metabolism	GOT1	6	6	0.103294	0	1.38437
	Methionine salvage pathway	Metabolism	MRI1	6	6	0.115719	0	1.38437
	Methionine salvage pathway	Metabolism	MTAP	6	6	0.143832	0	1.38437
	Methionine salvage pathway	Metabolism	ENOPH1	6	6	0.165402	0	1.38437
	Methionine salvage pathway	Metabolism	APIP	6	6	0.182018	0	1.38437
	Methionine salvage pathway	Metabolism	ADI1	4	6	0.230176	0	1.38437
	Insulin receptor recycling	Signal Transduction	TCIRG1	4	13	0.123193	0	1.29159
	Insulin receptor recycling	Signal Transduction	ATP6V1D	5	13	0.143556	0	1.29159
	Insulin receptor recycling	Signal Transduction	ATP6V0D1	6	13	0.144191	0	1.29159
	Insulin receptor recycling	Signal Transduction	ATP6V0A2	3	13	0.153574	0	1.29159
	Insulin receptor recycling	Signal Transduction	ATP6V1B2	6	13	0.165475	0	1.29159
	Insulin receptor recycling	Signal Transduction	ATP6V1C1	6	13	0.178463	0	1.29159
	Insulin receptor recycling	Signal Transduction	ATP6V0A1	4	13	0.191293	0	1.29159
	Insulin receptor recycling	Signal Transduction	ATP6V1G1	6	13	0.192521	0	1.29159
	Insulin receptor recycling	Signal Transduction	ATP6AP1	3	13	0.219379	0	1.29159
	Insulin receptor recycling	Signal Transduction	ATP6V1H	6	13	0.233216	0	1.29159
	Insulin receptor recycling	Signal Transduction	ATP6V1F	5	13	0.235761	0	1.29159
	Insulin receptor recycling	Signal Transduction	ATP6V1A	6	13	0.261419	0	1.29159
	Insulin receptor recycling	Signal Transduction	ATP6V1E1	6	13	0.330754	0	1.29159
	Insulin receptor recycling	Signal Transduction	ATP6V0C		13		0	1.29159
	XBP1(S) activates chaperone genes	Metabolism of proteins	SEC61B	6	5	0.137172	0	1.28585
	XBP1(S) activates chaperone genes	Metabolism of proteins	ASNA1	6	5	0.139049	0	1.28585
	XBP1(S) activates chaperone genes	Metabolism of proteins	SEC62	6	5	0.147719	0	1.28585
	XBP1(S) activates chaperone genes	Metabolism of proteins	SEC63	6	5	0.171816	0	1.28585
	XBP1(S) activates chaperone genes	Metabolism of proteins	SEC61A1	3	5	0.336564	0	1.28585
	RHO GTPases Activate ROCKs	Signal Transduction	MYL9	5	8	0.127584	0	1.27937
	RHO GTPases Activate ROCKs	Signal Transduction	ROCK2	6	8	0.129602	0	1.27937
	RHO GTPases Activate ROCKs	Signal Transduction	PPP1R12A	6	8	0.134255	0	1.27937
	RHO GTPases Activate ROCKs	Signal Transduction	ROCK1	6	8	0.136187	0	1.27937
	RHO GTPases Activate ROCKs	Signal Transduction	RHOA	6	8	0.143713	0	1.27937
	RHO GTPases Activate ROCKs	Signal Transduction	MYH10	3	8	0.168307	0	1.27937
	RHO GTPases Activate ROCKs	Signal Transduction	MYH9	6	8	0.172096	0	1.27937
	RHO GTPases Activate ROCKs	Signal Transduction	PPP1CB	5	8	0.173545	0	1.27937
	RHO GTPases Activate ROCKs	Signal Transduction	LIMK1		8		0	1.27937
	RHO GTPases Activate ROCKs	Signal Transduction	RHOC		8		0	1.27937
	RHO GTPases Activate ROCKs	Signal Transduction	RHOB		8		0	1.27937
	FGFR2 alternative splicing	Signal Transduction	PTBP1	6	19	0.121328	0	1.24509
	FGFR2 alternative splicing	Signal Transduction	NCBP1	6	19	0.136946	0	1.24509
	FGFR2 alternative splicing	Signal Transduction	POLR2B	6	19	0.14797	0	1.24509
	FGFR2 alternative splicing	Signal Transduction	HNRNPM	6	19	0.167043	0	1.24509
	FGFR2 alternative splicing	Signal Transduction	POLR2I	6	19	0.170627	0	1.24509
	FGFR2 alternative splicing	Signal Transduction	HNRNPA1	6	19	0.171904	0	1.24509
	FGFR2 alternative splicing	Signal Transduction	TIAL1	6	19	0.181056	0	1.24509
	FGFR2 alternative splicing	Signal Transduction	HNRNPF	6	19	0.18505	0	1.24509
	FGFR2 alternative splicing	Signal Transduction	GTF2F2	6	19	0.187663	0	1.24509
	FGFR2 alternative splicing	Signal Transduction	HNRNPH1	6	19	0.189746	0	1.24509
	FGFR2 alternative splicing	Signal Transduction	GTF2F1	6	19	0.20212	0	1.24509
	FGFR2 alternative splicing	Signal Transduction	POLR2E	6	19	0.206077	0	1.24509
	FGFR2 alternative splicing	Signal Transduction	POLR2C	6	19	0.267576	0	1.24509
	FGFR2 alternative splicing	Signal Transduction	NCBP2	6	19	0.272769	0	1.24509
	FGFR2 alternative splicing	Signal Transduction	POLR2L	3	19	0.30953	0	1.24509
	FGFR2 alternative splicing	Signal Transduction	POLR2H	6	19	0.326314	0	1.24509
	FGFR2 alternative splicing	Signal Transduction	TIA1	6	19	0.332624	0	1.24509
	FGFR2 alternative splicing	Signal Transduction	POLR2D	5	19	0.338892	0	1.24509
	FGFR2 alternative splicing	Signal Transduction	POLR2G	5	19	0.346119	0	1.24509
	FGFR2 alternative splicing	Signal Transduction	POLR2K		19		0	1.24509
	FGFR2 alternative splicing	Signal Transduction	POLR2F		19		0	1.24509
	Establishment of Sister Chromatid Cohesion	Cell Cycle	RAD21	6	6	0.145289	0	1.23782
	Establishment of Sister Chromatid Cohesion	Cell Cycle	PDS5B	6	6	0.156403	0	1.23782
	Establishment of Sister Chromatid Cohesion	Cell Cycle	SMC1A	6	6	0.181655	0	1.23782
	Establishment of Sister Chromatid Cohesion	Cell Cycle	STAG2	6	6	0.191649	0	1.23782
	Establishment of Sister Chromatid Cohesion	Cell Cycle	PDS5A	6	6	0.266943	0	1.23782
	Establishment of Sister Chromatid Cohesion	Cell Cycle	SMC3	6	6	0.27834	0	1.23782
	Golgi Cisternae Pericentriolar Stack Reorganization	Cell Cycle	GOLGA2	5	10	0.0589177	0	1.17475
	Golgi Cisternae Pericentriolar Stack Reorganization	Cell Cycle	USO1	6	10	0.13529	0	1.17475
	Golgi Cisternae Pericentriolar Stack Reorganization	Cell Cycle	MAPK1	6	10	0.137471	0	1.17475
	Golgi Cisternae Pericentriolar Stack Reorganization	Cell Cycle	RAB1A	6	10	0.159152	0	1.17475
	Golgi Cisternae Pericentriolar Stack Reorganization	Cell Cycle	CDK1	5	10	0.161036	0	1.17475
	Golgi Cisternae Pericentriolar Stack Reorganization	Cell Cycle	RAB2A	6	10	0.191643	0	1.17475
	Golgi Cisternae Pericentriolar Stack Reorganization	Cell Cycle	MAPK3	4	10	0.195399	0	1.17475
	Golgi Cisternae Pericentriolar Stack Reorganization	Cell Cycle	GORASP2	5	10	0.239231	0	1.17475
	Golgi Cisternae Pericentriolar Stack Reorganization	Cell Cycle	RAB1B	2	10	0.954665	0	1.17475
	Golgi Cisternae Pericentriolar Stack Reorganization	Cell Cycle	CCNB1	2	10	0.978831	0	1.17475
	Golgi Cisternae Pericentriolar Stack Reorganization	Cell Cycle	PLK1		10		0	1.17475
	Golgi Cisternae Pericentriolar Stack Reorganization	Cell Cycle	GORASP1		10		0	1.17475
	Clearance of Nuclear Envelope Membranes from Chromatin	Cell Cycle	EMD	6	6	0.0895063	0	1.03645
	Clearance of Nuclear Envelope Membranes from Chromatin	Cell Cycle	BANF1	4	6	0.0963393	0	1.03645
	Clearance of Nuclear Envelope Membranes from Chromatin	Cell Cycle	TMPO	6	6	0.133657	0	1.03645
	Clearance of Nuclear Envelope Membranes from Chromatin	Cell Cycle	LEMD3	6	6	0.14713	0	1.03645
	Clearance of Nuclear Envelope Membranes from Chromatin	Cell Cycle	VRK1	6	6	0.154239	0	1.03645
	Clearance of Nuclear Envelope Membranes from Chromatin	Cell Cycle	LEMD2	5	6	0.209197	0	1.03645
	Clearance of Nuclear Envelope Membranes from Chromatin	Cell Cycle	VRK2		6		0	1.03645
	PKA activation in glucagon signalling	Metabolism	PRKAR1B	3	7	0.110869	0	1.00908
	PKA activation in glucagon signalling	Metabolism	PRKACB	3	7	0.123315	0	1.00908
	PKA activation in glucagon signalling	Metabolism	GNAS	6	7	0.14413	0	1.00908
	PKA activation in glucagon signalling	Metabolism	PRKAR2B	4	7	0.144907	0	1.00908
	PKA activation in glucagon signalling	Metabolism	PRKAR2A	6	7	0.147674	0	1.00908
	PKA activation in glucagon signalling	Metabolism	PRKAR1A	6	7	0.158095	0	1.00908
	PKA activation in glucagon signalling	Metabolism	PRKACA	5	7	0.227279	0	1.00908
	PKA activation in glucagon signalling	Metabolism	ADCY7		7		0	1.00908
	Sulfur amino acid metabolism	Metabolism	MTR	2	15	0.053883	0	0.960902
	Sulfur amino acid metabolism	Metabolism	GCLM	6	15	0.0565421	0	0.960902
	Sulfur amino acid metabolism	Metabolism	GOT1	6	15	0.0694219	0	0.960902
	Sulfur amino acid metabolism	Metabolism	ETHE1	6	15	0.121118	0	0.960902
	Sulfur amino acid metabolism	Metabolism	CNDP2	6	15	0.134318	0	0.960902
	Sulfur amino acid metabolism	Metabolism	MTAP	6	15	0.142587	0	0.960902
	Sulfur amino acid metabolism	Metabolism	MRI1	6	15	0.151168	0	0.960902
	Sulfur amino acid metabolism	Metabolism	ADO	5	15	0.152371	0	0.960902
	Sulfur amino acid metabolism	Metabolism	TST	5	15	0.16023	0	0.960902
	Sulfur amino acid metabolism	Metabolism	APIP	6	15	0.163817	0	0.960902
	Sulfur amino acid metabolism	Metabolism	AHCY	6	15	0.166199	0	0.960902
	Sulfur amino acid metabolism	Metabolism	ENOPH1	6	15	0.170094	0	0.960902
	Sulfur amino acid metabolism	Metabolism	GCLC	6	15	0.178874	0	0.960902
	Sulfur amino acid metabolism	Metabolism	SLC25A10	4	15	0.179905	0	0.960902
	Sulfur amino acid metabolism	Metabolism	ADI1	4	15	0.24247	0	0.960902
	Sulfur amino acid metabolism	Metabolism	CTH		15		0	0.960902
	Sulfur amino acid metabolism	Metabolism	CBS		15		0	0.960902
	Sulfur amino acid metabolism	Metabolism	MTRR		15		0	0.960902
	Sulfur amino acid metabolism	Metabolism	SUOX		15		0	0.960902
	Unfolded Protein Response (UPR)	Metabolism of proteins	ASNA1	6	7	0.0766622	0	0.960128
	Unfolded Protein Response (UPR)	Metabolism of proteins	HSPA5	6	7	0.108602	0	0.960128
	Unfolded Protein Response (UPR)	Metabolism of proteins	SEC62	6	7	0.118662	0	0.960128
	Unfolded Protein Response (UPR)	Metabolism of proteins	SEC61B	6	7	0.144913	0	0.960128
	Unfolded Protein Response (UPR)	Metabolism of proteins	SEC63	6	7	0.1515	0	0.960128
	Unfolded Protein Response (UPR)	Metabolism of proteins	EIF2S1	6	7	0.153748	0	0.960128
	Unfolded Protein Response (UPR)	Metabolism of proteins	SEC61A1	3	7	0.309982	0	0.960128
	Unfolded Protein Response (UPR)	Metabolism of proteins	MBTPS2		7		0	0.960128
	Oncogenic MAPK signaling	Disease	VWF	5	45	0.207795	16	0.586044
	Oncogenic MAPK signaling	Disease	RAF1	2	45	0.223748	16	0.586044
	Oncogenic MAPK signaling	Disease	BRAP	6	45	0.22453	16	0.586044
	Oncogenic MAPK signaling	Disease	NRAS	4	45	0.238939	16	0.586044
	Oncogenic MAPK signaling	Disease	FGG	5	45	0.279133	16	0.586044
	Oncogenic MAPK signaling	Disease	MARK3	5	45	0.299	16	0.586044
	Oncogenic MAPK signaling	Disease	HRAS		45		16	0.586044
	Oncogenic MAPK signaling	Disease	BCL2L11		45		16	0.586044
	Oncogenic MAPK signaling	Disease	JAK2		45		16	0.586044
	Oncogenic MAPK signaling	Disease	CLCN6		45		16	0.586044
	Oncogenic MAPK signaling	Disease	MAP3K11		45		16	0.586044
	Neurodegenerative Diseases	Disease	PRDX2	6	11	0.00942429	15.3846	4.62504
	Neurodegenerative Diseases	Disease	LMNB1	6	11	0.0134432	15.3846	4.62504
	Neurodegenerative Diseases	Disease	YWHAE	6	11	0.0604984	15.3846	4.62504
	Neurodegenerative Diseases	Disease	CAST	6	11	0.109115	15.3846	4.62504
	Neurodegenerative Diseases	Disease	GOLGA2	5	11	0.122209	15.3846	4.62504
	Neurodegenerative Diseases	Disease	CAPNS1	6	11	0.130911	15.3846	4.62504
	Neurodegenerative Diseases	Disease	LMNA	5	11	0.142118	15.3846	4.62504
	Neurodegenerative Diseases	Disease	CAPN1	6	11	0.142287	15.3846	4.62504
	Neurodegenerative Diseases	Disease	PRDX1	6	11	0.158226	15.3846	4.62504
	Neurodegenerative Diseases	Disease	CAPN2	5	11	0.158869	15.3846	4.62504
	Neurodegenerative Diseases	Disease	CDK5	5	11	0.163269	15.3846	4.62504
	Neurodegenerative Diseases	Disease	JUN		11		15.3846	4.62504
	Neurodegenerative Diseases	Disease	FOXO3		11		15.3846	4.62504
	Constitutive Signaling by AKT1 E17K in Cancer	Disease	CHUK	3	10	0.00173653	15	0.00795887
	Constitutive Signaling by AKT1 E17K in Cancer	Disease	RICTOR	3	10	0.00425387	15	0.00795887
	Constitutive Signaling by AKT1 E17K in Cancer	Disease	CDKN1B	4	10	0.0409383	15	0.00795887
	Constitutive Signaling by AKT1 E17K in Cancer	Disease	GSK3A	4	10	0.141197	15	0.00795887
	Constitutive Signaling by AKT1 E17K in Cancer	Disease	MLST8	3	10	0.166669	15	0.00795887
	Constitutive Signaling by AKT1 E17K in Cancer	Disease	MTOR	6	10	0.200409	15	0.00795887
	Constitutive Signaling by AKT1 E17K in Cancer	Disease	AKT1	6	10	0.212773	15	0.00795887
	Constitutive Signaling by AKT1 E17K in Cancer	Disease	PDPK1	4	10	0.219507	15	0.00795887
	Constitutive Signaling by AKT1 E17K in Cancer	Disease	AKT2	4	10	0.292661	15	0.00795887
	Removal of the Flap Intermediate from the C-strand	Cell Cycle	RPA2	4	8	0.0710671	0	0.949389
	Removal of the Flap Intermediate from the C-strand	Cell Cycle	POLD1	6	8	0.0977415	0	0.949389
	Removal of the Flap Intermediate from the C-strand	Cell Cycle	POLD3	5	8	0.111779	0	0.949389
	Removal of the Flap Intermediate from the C-strand	Cell Cycle	PCNA	6	8	0.117912	0	0.949389
	Removal of the Flap Intermediate from the C-strand	Cell Cycle	FEN1	6	8	0.143832	0	0.949389
	Removal of the Flap Intermediate from the C-strand	Cell Cycle	RPA3	6	8	0.182592	0	0.949389
	Removal of the Flap Intermediate from the C-strand	Cell Cycle	RPA1	6	8	0.221993	0	0.949389
	Removal of the Flap Intermediate from the C-strand	Cell Cycle	POLD2	5	8	0.450683	0	0.949389
	Removal of the Flap Intermediate from the C-strand	Cell Cycle	POLD4		8		0	0.949389
	Glutathione synthesis and recycling	Metabolism	GCLM	6	5	0.0877027	0	0.922183
	Glutathione synthesis and recycling	Metabolism	CNDP2	6	5	0.131199	0	0.922183
	Glutathione synthesis and recycling	Metabolism	GGCT	6	5	0.155987	0	0.922183
	Glutathione synthesis and recycling	Metabolism	GCLC	6	5	0.167839	0	0.922183
	Glutathione synthesis and recycling	Metabolism	GSS	6	5	0.177584	0	0.922183
	Glutathione synthesis and recycling	Metabolism	GGT7		5		0	0.922183
	Glutathione synthesis and recycling	Metabolism	GGT5		5		0	0.922183
	Glutathione synthesis and recycling	Metabolism	CHAC2		5		0	0.922183
	Glutathione synthesis and recycling	Metabolism	OPLAH		5		0	0.922183
	Mitochondrial Fatty Acid Beta-Oxidation	Metabolism	ACAA2	6	15	0.0608783	0	0.825002
	Mitochondrial Fatty Acid Beta-Oxidation	Metabolism	ECHS1	6	15	0.0808914	0	0.825002
	Mitochondrial Fatty Acid Beta-Oxidation	Metabolism	ACADVL	6	15	0.0817631	0	0.825002
	Mitochondrial Fatty Acid Beta-Oxidation	Metabolism	NDUFAB1	3	15	0.119019	0	0.825002
	Mitochondrial Fatty Acid Beta-Oxidation	Metabolism	PCCB	6	15	0.125205	0	0.825002
	Mitochondrial Fatty Acid Beta-Oxidation	Metabolism	PCCA	6	15	0.154755	0	0.825002
	Mitochondrial Fatty Acid Beta-Oxidation	Metabolism	DECR1	6	15	0.158566	0	0.825002
	Mitochondrial Fatty Acid Beta-Oxidation	Metabolism	ACADM	6	15	0.15861	0	0.825002
	Mitochondrial Fatty Acid Beta-Oxidation	Metabolism	HADHB	6	15	0.164	0	0.825002
	Mitochondrial Fatty Acid Beta-Oxidation	Metabolism	ACADS	6	15	0.1738	0	0.825002
	Mitochondrial Fatty Acid Beta-Oxidation	Metabolism	HADH	6	15	0.201473	0	0.825002
	Mitochondrial Fatty Acid Beta-Oxidation	Metabolism	HADHA	6	15	0.228331	0	0.825002
	Mitochondrial Fatty Acid Beta-Oxidation	Metabolism	MUT	6	15	0.257266	0	0.825002
	Mitochondrial Fatty Acid Beta-Oxidation	Metabolism	MMAA	3	15	0.25736	0	0.825002
	Mitochondrial Fatty Acid Beta-Oxidation	Metabolism	MCEE	6	15	0.268311	0	0.825002
	Mitochondrial Fatty Acid Beta-Oxidation	Metabolism	ACSM3		15		0	0.825002
	Mitochondrial Fatty Acid Beta-Oxidation	Metabolism	ACAD10		15		0	0.825002
	Mitochondrial Fatty Acid Beta-Oxidation	Metabolism	MCAT		15		0	0.825002
	Mitochondrial Fatty Acid Beta-Oxidation	Metabolism	ACAD11		15		0	0.825002
	Constitutive Signaling by AKT1 E17K in Cancer	Disease	GSK3B	2	10	0.920341	15	0.00795887
	Constitutive Signaling by AKT1 E17K in Cancer	Disease	FOXO3		10		15	0.00795887
	Constitutive Signaling by AKT1 E17K in Cancer	Disease	AKT3		10		15	0.00795887
	Constitutive Signaling by AKT1 E17K in Cancer	Disease	CDKN1A		10		15	0.00795887
	Constitutive Signaling by AKT1 E17K in Cancer	Disease	FOXO1		10		15	0.00795887
	Constitutive Signaling by AKT1 E17K in Cancer	Disease	MAPKAP1		10		15	0.00795887
	Constitutive Signaling by AKT1 E17K in Cancer	Disease	AKT1S1		10		15	0.00795887
	Constitutive Signaling by AKT1 E17K in Cancer	Disease	CASP9		10		15	0.00795887
	Constitutive Signaling by AKT1 E17K in Cancer	Disease	BAD		10		15	0.00795887
	Constitutive Signaling by AKT1 E17K in Cancer	Disease	TSC2		10		15	0.00795887
	Constitutive Signaling by AKT1 E17K in Cancer	Disease	RPS6KB2		10		15	0.00795887
	2-LTR circle formation	Disease	XRCC4	4	6	0.0436755	14.2857	5.68894
	2-LTR circle formation	Disease	BANF1	4	6	0.114726	14.2857	5.68894
	2-LTR circle formation	Disease	PSIP1	6	6	0.14143	14.2857	5.68894
	2-LTR circle formation	Disease	XRCC5	6	6	0.160645	14.2857	5.68894
	2-LTR circle formation	Disease	XRCC6	6	6	0.193493	14.2857	5.68894
	2-LTR circle formation	Disease	HMGA1	6	6	0.207501	14.2857	5.68894
	2-LTR circle formation	Disease	LIG4		6		14.2857	5.68894
	Hh mutants abrogate ligand secretion	Disease	SYVN1	3	5	0.0046514	14.2857	4.9164
	Hh mutants abrogate ligand secretion	Disease	RPS27A	6	5	0.1515	14.2857	4.9164
	Hh mutants abrogate ligand secretion	Disease	SEL1L	6	5	0.198739	14.2857	4.9164
	Hh mutants abrogate ligand secretion	Disease	VCP	6	5	0.269742	14.2857	4.9164
	Hh mutants abrogate ligand secretion	Disease	ERLEC1	5	5	0.387007	14.2857	4.9164
	Hh mutants abrogate ligand secretion	Disease	OS9		5		14.2857	4.9164
	Hh mutants abrogate ligand secretion	Disease	DERL2		5		14.2857	4.9164
	The role of Nef in HIV-1 replication and disease pathogenesis	Disease	CD4	2	20	2.91085e-08	13.0435	1.13944
	The role of Nef in HIV-1 replication and disease pathogenesis	Disease	FYN	2	20	0.0073168	13.0435	1.13944
	The role of Nef in HIV-1 replication and disease pathogenesis	Disease	DOCK2	5	20	0.0074986	13.0435	1.13944
	The role of Nef in HIV-1 replication and disease pathogenesis	Disease	PACS1	5	20	0.057796	13.0435	1.13944
	The role of Nef in HIV-1 replication and disease pathogenesis	Disease	ELMO1	4	20	0.0868875	13.0435	1.13944
	The role of Nef in HIV-1 replication and disease pathogenesis	Disease	AP2B1	6	20	0.120062	13.0435	1.13944
	Negative regulation of MET activity	Signal Transduction	SH3KBP1	5	13	0.0860359	0	0.810886
	Negative regulation of MET activity	Signal Transduction	SH3GL1	6	13	0.124592	0	0.810886
	Negative regulation of MET activity	Signal Transduction	EPS15	6	13	0.126318	0	0.810886
	Negative regulation of MET activity	Signal Transduction	GRB2	6	13	0.144351	0	0.810886
	Negative regulation of MET activity	Signal Transduction	HGS	6	13	0.154297	0	0.810886
	Negative regulation of MET activity	Signal Transduction	STAM2	5	13	0.161036	0	0.810886
	Negative regulation of MET activity	Signal Transduction	PTPRJ	4	13	0.161568	0	0.810886
	Negative regulation of MET activity	Signal Transduction	PTPN1	6	13	0.164724	0	0.810886
	Negative regulation of MET activity	Signal Transduction	STAM	6	13	0.177928	0	0.810886
	Negative regulation of MET activity	Signal Transduction	USP8	6	13	0.181236	0	0.810886
	Negative regulation of MET activity	Signal Transduction	PTPN2	4	13	0.193633	0	0.810886
	Negative regulation of MET activity	Signal Transduction	CBL	4	13	0.196081	0	0.810886
	Negative regulation of MET activity	Signal Transduction	RPS27A	6	13	0.248997	0	0.810886
	Negative regulation of MET activity	Signal Transduction	HGF		13		0	0.810886
	The role of Nef in HIV-1 replication and disease pathogenesis	Disease	PAK2	6	20	0.135383	13.0435	1.13944
	The role of Nef in HIV-1 replication and disease pathogenesis	Disease	AP2S1	6	20	0.136622	13.0435	1.13944
	The role of Nef in HIV-1 replication and disease pathogenesis	Disease	HLA-A	6	20	0.136745	13.0435	1.13944
	The role of Nef in HIV-1 replication and disease pathogenesis	Disease	AP2A1	6	20	0.141197	13.0435	1.13944
	The role of Nef in HIV-1 replication and disease pathogenesis	Disease	AP1S1	3	20	0.149209	13.0435	1.13944
	The role of Nef in HIV-1 replication and disease pathogenesis	Disease	AP1B1	6	20	0.156645	13.0435	1.13944
	The role of Nef in HIV-1 replication and disease pathogenesis	Disease	ATP6V1H	6	20	0.162718	13.0435	1.13944
	The role of Nef in HIV-1 replication and disease pathogenesis	Disease	AP2M1	6	20	0.16396	13.0435	1.13944
	The role of Nef in HIV-1 replication and disease pathogenesis	Disease	AP2A2	6	20	0.164724	13.0435	1.13944
	The role of Nef in HIV-1 replication and disease pathogenesis	Disease	HCK	2	20	0.228489	13.0435	1.13944
	The role of Nef in HIV-1 replication and disease pathogenesis	Disease	AP1S2	5	20	0.232195	13.0435	1.13944
	The role of Nef in HIV-1 replication and disease pathogenesis	Disease	AP1M1	6	20	0.239428	13.0435	1.13944
	The role of Nef in HIV-1 replication and disease pathogenesis	Disease	AP1G1	6	20	0.246203	13.0435	1.13944
	The role of Nef in HIV-1 replication and disease pathogenesis	Disease	RAC1	4	20	0.293968	13.0435	1.13944
	The role of Nef in HIV-1 replication and disease pathogenesis	Disease	CD247		20		13.0435	1.13944
	The role of Nef in HIV-1 replication and disease pathogenesis	Disease	CD28		20		13.0435	1.13944
	The role of Nef in HIV-1 replication and disease pathogenesis	Disease	LCK		20		13.0435	1.13944
	Nef Mediated CD4 Down-regulation	Disease	CD4	2	7	2.91085e-08	12.5	1.49234
	Nef Mediated CD4 Down-regulation	Disease	AP2A2	6	7	0.131604	12.5	1.49234
	Nef Mediated CD4 Down-regulation	Disease	AP2A1	6	7	0.132875	12.5	1.49234
	Nef Mediated CD4 Down-regulation	Disease	AP2B1	6	7	0.145252	12.5	1.49234
	Nef Mediated CD4 Down-regulation	Disease	AP2M1	6	7	0.150845	12.5	1.49234
	Nef Mediated CD4 Down-regulation	Disease	ATP6V1H	6	7	0.159161	12.5	1.49234
	Nef Mediated CD4 Down-regulation	Disease	AP2S1	6	7	0.245488	12.5	1.49234
	Nef Mediated CD4 Down-regulation	Disease	LCK		7		12.5	1.49234
	Nef and signal transduction	Disease	HCK	2	6	0.0137271	12.5	0.82502
	Nef and signal transduction	Disease	DOCK2	5	6	0.103758	12.5	0.82502
	Nef and signal transduction	Disease	ELMO1	4	6	0.179876	12.5	0.82502
	Nef and signal transduction	Disease	PAK2	6	6	0.215012	12.5	0.82502
	Nef and signal transduction	Disease	RAC1	4	6	0.218838	12.5	0.82502
	Cohesin Loading onto Chromatin	Cell Cycle	PDS5B	6	7	0.172853	0	0.748055
	Cohesin Loading onto Chromatin	Cell Cycle	RAD21	6	7	0.217946	0	0.748055
	Cohesin Loading onto Chromatin	Cell Cycle	SMC1A	6	7	0.251089	0	0.748055
	Cohesin Loading onto Chromatin	Cell Cycle	STAG2	6	7	0.257512	0	0.748055
	Cohesin Loading onto Chromatin	Cell Cycle	PDS5A	6	7	0.275437	0	0.748055
	Cohesin Loading onto Chromatin	Cell Cycle	NIPBL	6	7	0.309407	0	0.748055
	Cohesin Loading onto Chromatin	Cell Cycle	SMC3	6	7	0.377721	0	0.748055
	Cohesin Loading onto Chromatin	Cell Cycle	MAU2		7		0	0.748055
	Nef and signal transduction	Disease	FYN	2	6	0.262721	12.5	0.82502
	Nef and signal transduction	Disease	LCK		6		12.5	0.82502
	Nef and signal transduction	Disease	CD247		6		12.5	0.82502
	Uptake and function of anthrax toxins	Disease	ANTXR2	3	7	0.0479694	12.5	0.251737
	Uptake and function of anthrax toxins	Disease	MAP2K1	6	7	0.123847	12.5	0.251737
	Uptake and function of anthrax toxins	Disease	MAP2K6	2	7	0.123923	12.5	0.251737
	Uptake and function of anthrax toxins	Disease	MAP2K2	6	7	0.136581	12.5	0.251737
	Uptake and function of anthrax toxins	Disease	MAP2K4	4	7	0.145764	12.5	0.251737
	Uptake and function of anthrax toxins	Disease	MAP2K3	6	7	0.186403	12.5	0.251737
	Uptake and function of anthrax toxins	Disease	MAP2K7	3	7	0.560081	12.5	0.251737
	Uptake and function of anthrax toxins	Disease	ANTXR1		7		12.5	0.251737
	InlB-mediated entry of Listeria monocytogenes into host cell	Disease	CBL	4	9	0.0238417	11.1111	1.20226
	InlB-mediated entry of Listeria monocytogenes into host cell	Disease	SH3KBP1	5	9	0.120848	11.1111	1.20226
	InlB-mediated entry of Listeria monocytogenes into host cell	Disease	GRB2	6	9	0.149134	11.1111	1.20226
	InlB-mediated entry of Listeria monocytogenes into host cell	Disease	STAM	6	9	0.153002	11.1111	1.20226
	InlB-mediated entry of Listeria monocytogenes into host cell	Disease	RPS27A	6	9	0.158142	11.1111	1.20226
	InlB-mediated entry of Listeria monocytogenes into host cell	Disease	STAM2	5	9	0.160198	11.1111	1.20226
	InlB-mediated entry of Listeria monocytogenes into host cell	Disease	HGS	6	9	0.162989	11.1111	1.20226
	InlB-mediated entry of Listeria monocytogenes into host cell	Disease	SH3GL1	6	9	0.167901	11.1111	1.20226
	InlB-mediated entry of Listeria monocytogenes into host cell	Disease	EPS15	6	9	0.202158	11.1111	1.20226
	Signaling by FGFR4 in disease	Disease	SOS1	3	6	0.0197841	11.1111	0.121322
	Signaling by FGFR4 in disease	Disease	GRB2	6	6	0.121811	11.1111	0.121322
	Signaling by FGFR4 in disease	Disease	KRAS	5	6	0.15996	11.1111	0.121322
	Signaling by FGFR4 in disease	Disease	PIK3R1	4	6	0.179905	11.1111	0.121322
	Signaling by FGFR4 in disease	Disease	NRAS	4	6	0.337334	11.1111	0.121322
	Signaling by FGFR4 in disease	Disease	PLCG1	2	6	0.392276	11.1111	0.121322
	Signaling by FGFR4 in disease	Disease	PIK3CA		6		11.1111	0.121322
	Signaling by FGFR4 in disease	Disease	HRAS		6		11.1111	0.121322
	Signaling by FGFR4 in disease	Disease	GAB1		6		11.1111	0.121322
	Interleukin-1 processing	Immune System	NFKB2	5	5	0.112518	0	0.726744
	Interleukin-1 processing	Immune System	RELA	6	5	0.163659	0	0.726744
	Interleukin-1 processing	Immune System	IL18	3	5	0.167465	0	0.726744
	Interleukin-1 processing	Immune System	CASP1	5	5	0.180176	0	0.726744
	Interleukin-1 processing	Immune System	NFKB1	6	5	0.267778	0	0.726744
	STING mediated induction of host immune responses	Immune System	IFI16	5	11	0.0641993	0	0.685387
	STING mediated induction of host immune responses	Immune System	TREX1	2	11	0.102163	0	0.685387
	STING mediated induction of host immune responses	Immune System	STAT6	6	11	0.125818	0	0.685387
	STING mediated induction of host immune responses	Immune System	TBK1	6	11	0.130957	0	0.685387
	STING mediated induction of host immune responses	Immune System	DDX41	5	11	0.138631	0	0.685387
	STING mediated induction of host immune responses	Immune System	PRKDC	6	11	0.147483	0	0.685387
	STING mediated induction of host immune responses	Immune System	XRCC5	6	11	0.156498	0	0.685387
	STING mediated induction of host immune responses	Immune System	TMEM173	5	11	0.157904	0	0.685387
	STING mediated induction of host immune responses	Immune System	TRIM21	6	11	0.160564	0	0.685387
	STING mediated induction of host immune responses	Immune System	XRCC6	6	11	0.173295	0	0.685387
	STING mediated induction of host immune responses	Immune System	IRF3	3	11	0.200582	0	0.685387
	STING mediated induction of host immune responses	Immune System	NLRC3		11		0	0.685387
	TGF-beta receptor signaling activates SMADs	Signal Transduction	PPP1CA	6	16	0.132968	0	0.679062
	TGF-beta receptor signaling activates SMADs	Signal Transduction	TGFB1	6	16	0.140279	0	0.679062
	TGF-beta receptor signaling activates SMADs	Signal Transduction	RPS27A	6	16	0.14591	0	0.679062
	TGF-beta receptor signaling activates SMADs	Signal Transduction	CBL	4	16	0.147311	0	0.679062
	TGF-beta receptor signaling activates SMADs	Signal Transduction	USP15	6	16	0.149122	0	0.679062
	TGF-beta receptor signaling activates SMADs	Signal Transduction	PPP1CB	5	16	0.149295	0	0.679062
	TGF-beta receptor signaling activates SMADs	Signal Transduction	XPO1	6	16	0.165402	0	0.679062
	TGF-beta receptor signaling activates SMADs	Signal Transduction	SMAD3	4	16	0.165402	0	0.679062
	TGF-beta receptor signaling activates SMADs	Signal Transduction	UCHL5	6	16	0.172185	0	0.679062
	TGF-beta receptor signaling activates SMADs	Signal Transduction	STUB1	6	16	0.173295	0	0.679062
	TGF-beta receptor signaling activates SMADs	Signal Transduction	PPP1CC	6	16	0.179996	0	0.679062
	TGF-beta receptor signaling activates SMADs	Signal Transduction	UBE2M	6	16	0.226487	0	0.679062
	TGF-beta receptor signaling activates SMADs	Signal Transduction	SMAD2	6	16	0.257266	0	0.679062
	TGF-beta receptor signaling activates SMADs	Signal Transduction	STRAP	6	16	0.266008	0	0.679062
	TGF-beta receptor signaling activates SMADs	Signal Transduction	SMAD4	5	16	0.266841	0	0.679062
	TGF-beta receptor signaling activates SMADs	Signal Transduction	TGFBR2	2	16	0.600435	0	0.679062
	TGF-beta receptor signaling activates SMADs	Signal Transduction	TGFBR1		16		0	0.679062
	TGF-beta receptor signaling activates SMADs	Signal Transduction	SMURF2		16		0	0.679062
	TGF-beta receptor signaling activates SMADs	Signal Transduction	NEDD4L		16		0	0.679062
	Regulation of Glucokinase by Glucokinase Regulatory Protein	Metabolism	RAE1	6	25	0.0728275	0	0.653661
	Regulation of Glucokinase by Glucokinase Regulatory Protein	Metabolism	AAAS	4	25	0.0940589	0	0.653661
	Regulation of Glucokinase by Glucokinase Regulatory Protein	Metabolism	RANBP2	6	25	0.113406	0	0.653661
	Regulation of Glucokinase by Glucokinase Regulatory Protein	Metabolism	NUP153	6	25	0.117164	0	0.653661
	Regulation of Glucokinase by Glucokinase Regulatory Protein	Metabolism	NUP50	6	25	0.142263	0	0.653661
	Regulation of Glucokinase by Glucokinase Regulatory Protein	Metabolism	NUP54	6	25	0.142587	0	0.653661
	Regulation of Glucokinase by Glucokinase Regulatory Protein	Metabolism	NUP62	6	25	0.149897	0	0.653661
	Regulation of Glucokinase by Glucokinase Regulatory Protein	Metabolism	NUP98	6	25	0.151984	0	0.653661
	Regulation of Glucokinase by Glucokinase Regulatory Protein	Metabolism	NUP107	6	25	0.154239	0	0.653661
	Regulation of Glucokinase by Glucokinase Regulatory Protein	Metabolism	NUP160	6	25	0.155931	0	0.653661
	Regulation of Glucokinase by Glucokinase Regulatory Protein	Metabolism	NUP155	6	25	0.16921	0	0.653661
	Regulation of Glucokinase by Glucokinase Regulatory Protein	Metabolism	NUP188	5	25	0.171427	0	0.653661
	Regulation of Glucokinase by Glucokinase Regulatory Protein	Metabolism	NUP133	6	25	0.17548	0	0.653661
	Regulation of Glucokinase by Glucokinase Regulatory Protein	Metabolism	NUP205	6	25	0.179608	0	0.653661
	Regulation of Glucokinase by Glucokinase Regulatory Protein	Metabolism	NUP85	6	25	0.186125	0	0.653661
	Regulation of Glucokinase by Glucokinase Regulatory Protein	Metabolism	NUP37	6	25	0.193942	0	0.653661
	Regulation of Glucokinase by Glucokinase Regulatory Protein	Metabolism	NUP210	5	25	0.206818	0	0.653661
	Regulation of Glucokinase by Glucokinase Regulatory Protein	Metabolism	TPR	6	25	0.213396	0	0.653661
	Regulation of Glucokinase by Glucokinase Regulatory Protein	Metabolism	SEH1L	6	25	0.22684	0	0.653661
	Regulation of Glucokinase by Glucokinase Regulatory Protein	Metabolism	NUP88	6	25	0.240872	0	0.653661
	Regulation of Glucokinase by Glucokinase Regulatory Protein	Metabolism	NUP43	5	25	0.245111	0	0.653661
	Regulation of Glucokinase by Glucokinase Regulatory Protein	Metabolism	NUP214	6	25	0.251337	0	0.653661
	Regulation of Glucokinase by Glucokinase Regulatory Protein	Metabolism	NUP35	5	25	0.269828	0	0.653661
	Regulation of Glucokinase by Glucokinase Regulatory Protein	Metabolism	NUP93	6	25	0.298339	0	0.653661
	Regulation of Glucokinase by Glucokinase Regulatory Protein	Metabolism	NDC1	3	25	0.307489	0	0.653661
	Regulation of Glucokinase by Glucokinase Regulatory Protein	Metabolism	NUPL2		25		0	0.653661
	Signaling by FGFR2 in disease	Disease	SOS1	3	6	0.0197841	10	0.546261
	Signaling by FGFR2 in disease	Disease	GRB2	6	6	0.121811	10	0.546261
	Signaling by FGFR2 in disease	Disease	KRAS	5	6	0.15996	10	0.546261
	Signaling by FGFR2 in disease	Disease	PIK3R1	4	6	0.179905	10	0.546261
	Signaling by FGFR2 in disease	Disease	NRAS	4	6	0.337334	10	0.546261
	Signaling by FGFR2 in disease	Disease	PLCG1	2	6	0.392276	10	0.546261
	Signaling by FGFR2 in disease	Disease	PIK3CA		6		10	0.546261
	Signaling by FGFR2 in disease	Disease	HRAS		6		10	0.546261
	Signaling by FGFR2 in disease	Disease	GAB1		6		10	0.546261
	Signaling by FGFR2 in disease	Disease	FGF2		6		10	0.546261
	Signaling by FGFR3 in disease	Disease	SOS1	3	6	0.0197841	10	0.0972231
	Signaling by FGFR3 in disease	Disease	GRB2	6	6	0.121811	10	0.0972231
	Signaling by FGFR3 in disease	Disease	KRAS	5	6	0.15996	10	0.0972231
	Signaling by FGFR3 in disease	Disease	PIK3R1	4	6	0.179905	10	0.0972231
	Signaling by FGFR3 in disease	Disease	NRAS	4	6	0.337334	10	0.0972231
	Signaling by FGFR3 in disease	Disease	PLCG1	2	6	0.392276	10	0.0972231
	Signaling by FGFR3 in disease	Disease	PIK3CA		6		10	0.0972231
	Signaling by FGFR3 in disease	Disease	HRAS		6		10	0.0972231
	Signaling by FGFR3 in disease	Disease	GAB1		6		10	0.0972231
	Signaling by FGFR3 in disease	Disease	FGF2		6		10	0.0972231
	Signaling by FGFR3 point mutants in cancer	Disease	SOS1	3	6	0.0197841	10	0.0972231
	Signaling by FGFR3 point mutants in cancer	Disease	GRB2	6	6	0.121811	10	0.0972231
	Signaling by FGFR3 point mutants in cancer	Disease	KRAS	5	6	0.15996	10	0.0972231
	Signaling by FGFR3 point mutants in cancer	Disease	PIK3R1	4	6	0.179905	10	0.0972231
	Signaling by FGFR3 point mutants in cancer	Disease	NRAS	4	6	0.337334	10	0.0972231
	Signaling by FGFR3 point mutants in cancer	Disease	PLCG1	2	6	0.392276	10	0.0972231
	Signaling by FGFR3 point mutants in cancer	Disease	PIK3CA		6		10	0.0972231
	Signaling by FGFR3 point mutants in cancer	Disease	HRAS		6		10	0.0972231
	Signaling by FGFR3 point mutants in cancer	Disease	GAB1		6		10	0.0972231
	Signaling by FGFR3 point mutants in cancer	Disease	FGF2		6		10	0.0972231
	FGFR1 mutant receptor activation	Disease	TRIM24	4	18	0.00646451	9.52381	0.336033
	FGFR1 mutant receptor activation	Disease	CNTRL	3	18	0.00953012	9.52381	0.336033
	FGFR1 mutant receptor activation	Disease	STAT1	6	18	0.0757206	9.52381	0.336033
	FGFR1 mutant receptor activation	Disease	BCR	4	18	0.0936409	9.52381	0.336033
	FGFR1 mutant receptor activation	Disease	LRRFIP1	6	18	0.118169	9.52381	0.336033
	FGFR1 mutant receptor activation	Disease	GRB2	6	18	0.134971	9.52381	0.336033
	FGFR1 mutant receptor activation	Disease	ERLIN2	6	18	0.140187	9.52381	0.336033
	FGFR1 mutant receptor activation	Disease	CUX1	6	18	0.142111	9.52381	0.336033
	FGFR1 mutant receptor activation	Disease	PIK3R1	4	18	0.142587	9.52381	0.336033
	FGFR1 mutant receptor activation	Disease	MYO18A	6	18	0.144977	9.52381	0.336033
	FGFR1 mutant receptor activation	Disease	FGFR1OP2	4	18	0.149043	9.52381	0.336033
	FGFR1 mutant receptor activation	Disease	STAT5B	4	18	0.153472	9.52381	0.336033
	FGFR1 mutant receptor activation	Disease	STAT5A	5	18	0.15986	9.52381	0.336033
	FGFR1 mutant receptor activation	Disease	BAG4	4	18	0.185414	9.52381	0.336033
	FGFR1 mutant receptor activation	Disease	CPSF6	6	18	0.190376	9.52381	0.336033
	FGFR1 mutant receptor activation	Disease	FGFR1OP	3	18	0.225453	9.52381	0.336033
	FGFR1 mutant receptor activation	Disease	STAT3	6	18	0.230871	9.52381	0.336033
	Class B/2 (Secretin family receptors)	Signal Transduction	GNAS	6	7	0.12385	0	0.615139
	Class B/2 (Secretin family receptors)	Signal Transduction	GNG5	6	7	0.12546	0	0.615139
	Class B/2 (Secretin family receptors)	Signal Transduction	GNB4	5	7	0.131638	0	0.615139
	Class B/2 (Secretin family receptors)	Signal Transduction	GNG2	4	7	0.148793	0	0.615139
	Class B/2 (Secretin family receptors)	Signal Transduction	GNB2	5	7	0.158836	0	0.615139
	Class B/2 (Secretin family receptors)	Signal Transduction	CD55	5	7	0.201259	0	0.615139
	Class B/2 (Secretin family receptors)	Signal Transduction	GNB1	5	7	0.423794	0	0.615139
	Class B/2 (Secretin family receptors)	Signal Transduction	FZD1		7		0	0.615139
	Class B/2 (Secretin family receptors)	Signal Transduction	FZD6		7		0	0.615139
	Class B/2 (Secretin family receptors)	Signal Transduction	GNG12		7		0	0.615139
	Class B/2 (Secretin family receptors)	Signal Transduction	FZD7		7		0	0.615139
	Class B/2 (Secretin family receptors)	Signal Transduction	GNG7		7		0	0.615139
	Class B/2 (Secretin family receptors)	Signal Transduction	WNT5A		7		0	0.615139
	Pyrimidine biosynthesis	Metabolism	DCTD	5	6	0.144191	0	0.583478
	Pyrimidine biosynthesis	Metabolism	DHODH	6	6	0.156571	0	0.583478
	Pyrimidine biosynthesis	Metabolism	DUT	6	6	0.164632	0	0.583478
	Pyrimidine biosynthesis	Metabolism	UMPS	6	6	0.175869	0	0.583478
	Pyrimidine biosynthesis	Metabolism	CAD	6	6	0.183636	0	0.583478
	Pyrimidine biosynthesis	Metabolism	TYMS	3	6	0.331398	0	0.583478
	Condensation of Prophase Chromosomes	Cell Cycle	SET	6	11	0.120391	0	0.555945
	Condensation of Prophase Chromosomes	Cell Cycle	RB1	6	11	0.183052	0	0.555945
	Condensation of Prophase Chromosomes	Cell Cycle	HIST1H4A	6	11	0.186039	0	0.555945
	Condensation of Prophase Chromosomes	Cell Cycle	SMC2	6	11	0.209687	0	0.555945
	Condensation of Prophase Chromosomes	Cell Cycle	H2AFX	6	11	0.243214	0	0.555945
	Condensation of Prophase Chromosomes	Cell Cycle	SMC4	6	11	0.251626	0	0.555945
	Condensation of Prophase Chromosomes	Cell Cycle	PHF8	2	11	0.273955	0	0.555945
	Condensation of Prophase Chromosomes	Cell Cycle	CDK1	5	11	0.345598	0	0.555945
	Condensation of Prophase Chromosomes	Cell Cycle	CCNB1	2	11	0.375105	0	0.555945
	Condensation of Prophase Chromosomes	Cell Cycle	NCAPG2	2	11	0.384541	0	0.555945
	Condensation of Prophase Chromosomes	Cell Cycle	NCAPH2	3	11	0.590417	0	0.555945
	Condensation of Prophase Chromosomes	Cell Cycle	PLK1		11		0	0.555945
	Synthesis of Ketone Bodies	Metabolism	ACAT1	6	5	0.165361	0	0.545959
	Synthesis of Ketone Bodies	Metabolism	HMGCL	6	5	0.173295	0	0.545959
	Synthesis of Ketone Bodies	Metabolism	BDH1	4	5	0.189095	0	0.545959
	Synthesis of Ketone Bodies	Metabolism	BDH2	3	5	0.217907	0	0.545959
	Synthesis of Ketone Bodies	Metabolism	AACS	3	5	0.408723	0	0.545959
	Synthesis of Ketone Bodies	Metabolism	ACSS3		5		0	0.545959
	Cytosolic sulfonation of small molecules	Metabolism	PAPSS1	5	5	0.114775	0	0.5275
	Cytosolic sulfonation of small molecules	Metabolism	ABHD14B	6	5	0.142709	0	0.5275
	Cytosolic sulfonation of small molecules	Metabolism	SLC35B2	5	5	0.144351	0	0.5275
	Cytosolic sulfonation of small molecules	Metabolism	SULT1B1	3	5	0.15509	0	0.5275
	Cytosolic sulfonation of small molecules	Metabolism	BPNT1	6	5	0.169226	0	0.5275
	Cytosolic sulfonation of small molecules	Metabolism	PAPSS2		5		0	0.5275
	Cytosolic sulfonation of small molecules	Metabolism	SULT1A1		5		0	0.5275
	Cytosolic sulfonation of small molecules	Metabolism	SULT1A3		5		0	0.5275
	Cytosolic sulfonation of small molecules	Metabolism	SLC26A2		5		0	0.5275
	FGFR1 mutant receptor activation	Disease	ZMYM2	4	18	0.340687	9.52381	0.336033
	FGFR1 mutant receptor activation	Disease	FGF2		18		9.52381	0.336033
	FGFR1 mutant receptor activation	Disease	PIK3CA		18		9.52381	0.336033
	FGFR1 mutant receptor activation	Disease	GAB2		18		9.52381	0.336033
	Uptake and actions of bacterial toxins	Disease	ANTXR2	3	9	0.000260166	9.09091	0.40548
	Uptake and actions of bacterial toxins	Disease	MAP2K3	6	9	0.09042	9.09091	0.40548
	Uptake and actions of bacterial toxins	Disease	MAP2K6	2	9	0.117971	9.09091	0.40548
	Uptake and actions of bacterial toxins	Disease	MAP2K4	4	9	0.12064	9.09091	0.40548
	Uptake and actions of bacterial toxins	Disease	MAP2K2	6	9	0.136157	9.09091	0.40548
	Uptake and actions of bacterial toxins	Disease	MAP2K1	6	9	0.14404	9.09091	0.40548
	Uptake and actions of bacterial toxins	Disease	EEF2	6	9	0.153472	9.09091	0.40548
	Uptake and actions of bacterial toxins	Disease	CD9	4	9	0.365366	9.09091	0.40548
	Uptake and actions of bacterial toxins	Disease	MAP2K7	3	9	0.520809	9.09091	0.40548
	Uptake and actions of bacterial toxins	Disease	SNAP25		9		9.09091	0.40548
	Uptake and actions of bacterial toxins	Disease	ANTXR1		9		9.09091	0.40548
	Influenza Infection	Disease	SLC25A6	3	53	0.00272979	8.92857	7.23763
	Influenza Infection	Disease	HSPA1A	6	53	0.00584822	8.92857	7.23763
	Influenza Infection	Disease	CANX	6	53	0.0166129	8.92857	7.23763
	Influenza Infection	Disease	CLTC	6	53	0.0242764	8.92857	7.23763
	Influenza Infection	Disease	KPNB1	6	53	0.0259051	8.92857	7.23763
	CD28 dependent Vav1 pathway	Immune System	PAK2	6	7	0.107299	0	0.51098
	CD28 dependent Vav1 pathway	Immune System	CDC42	6	7	0.110955	0	0.51098
	CD28 dependent Vav1 pathway	Immune System	GRB2	6	7	0.134255	0	0.51098
	CD28 dependent Vav1 pathway	Immune System	RAC1	4	7	0.2043	0	0.51098
	CD28 dependent Vav1 pathway	Immune System	PAK1	4	7	0.233633	0	0.51098
	CD28 dependent Vav1 pathway	Immune System	VAV1	4	7	0.261184	0	0.51098
	CD28 dependent Vav1 pathway	Immune System	FYN	2	7	0.440985	0	0.51098
	CD28 dependent Vav1 pathway	Immune System	CD28		7		0	0.51098
	CD28 dependent Vav1 pathway	Immune System	LCK		7		0	0.51098
	CD28 dependent Vav1 pathway	Immune System	CD86		7		0	0.51098
	Translocation of ZAP-70 to Immunological synapse	Immune System	HLA-DRB1	5	7	0.0638104	0	0.494074
	Translocation of ZAP-70 to Immunological synapse	Immune System	HLA-DPB1	3	7	0.0893821	0	0.494074
	Translocation of ZAP-70 to Immunological synapse	Immune System	HLA-DRB4	2	7	0.142143	0	0.494074
	Translocation of ZAP-70 to Immunological synapse	Immune System	CD4	2	7	0.160281	0	0.494074
	Translocation of ZAP-70 to Immunological synapse	Immune System	PTPN22	2	7	0.180941	0	0.494074
	Translocation of ZAP-70 to Immunological synapse	Immune System	HLA-DRA	5	7	0.189712	0	0.494074
	Translocation of ZAP-70 to Immunological synapse	Immune System	HLA-DQB1	3	7	0.374052	0	0.494074
	Translocation of ZAP-70 to Immunological synapse	Immune System	CD3E		7		0	0.494074
	Translocation of ZAP-70 to Immunological synapse	Immune System	HLA-DRB3		7		0	0.494074
	Translocation of ZAP-70 to Immunological synapse	Immune System	HLA-DRB5		7		0	0.494074
	Translocation of ZAP-70 to Immunological synapse	Immune System	CD247		7		0	0.494074
	Translocation of ZAP-70 to Immunological synapse	Immune System	ZAP70		7		0	0.494074
	Translocation of ZAP-70 to Immunological synapse	Immune System	HLA-DPA1		7		0	0.494074
	Translocation of ZAP-70 to Immunological synapse	Immune System	CD3D		7		0	0.494074
	Translocation of ZAP-70 to Immunological synapse	Immune System	LCK		7		0	0.494074
	Translocation of ZAP-70 to Immunological synapse	Immune System	CD3G		7		0	0.494074
	ERKs are inactivated	Immune System	PPP2R1B	3	8	0.122762	0	0.481897
	ERKs are inactivated	Immune System	MAPK1	6	8	0.147502	0	0.481897
	ERKs are inactivated	Immune System	PPP2R1A	6	8	0.15318	0	0.481897
	ERKs are inactivated	Immune System	PPP2R5D	6	8	0.165575	0	0.481897
	ERKs are inactivated	Immune System	VRK3	4	8	0.177501	0	0.481897
	ERKs are inactivated	Immune System	PPP2CA	5	8	0.181022	0	0.481897
	ERKs are inactivated	Immune System	DUSP3	6	8	0.190542	0	0.481897
	ERKs are inactivated	Immune System	MAPK3	4	8	0.205362	0	0.481897
	ERKs are inactivated	Immune System	PPP2CB		8		0	0.481897
	ERKs are inactivated	Immune System	MAPK7		8		0	0.481897
	p38MAPK events	Signal Transduction	KRAS	5	8	0.148821	0	0.452475
	p38MAPK events	Signal Transduction	NRAS	4	8	0.160392	0	0.452475
	p38MAPK events	Signal Transduction	MAPKAPK3	5	8	0.168598	0	0.452475
	p38MAPK events	Signal Transduction	RALA	6	8	0.185796	0	0.452475
	p38MAPK events	Signal Transduction	MAPKAPK2	5	8	0.202197	0	0.452475
	p38MAPK events	Signal Transduction	RALB	5	8	0.22365	0	0.452475
	p38MAPK events	Signal Transduction	MAPK14	6	8	0.232275	0	0.452475
	p38MAPK events	Signal Transduction	SRC	5	8	0.313268	0	0.452475
	p38MAPK events	Signal Transduction	HRAS		8		0	0.452475
	FRS-mediated FGFR1 signaling	Signal Transduction	GRB2	6	5	0.154375	0	0.43931
	FRS-mediated FGFR1 signaling	Signal Transduction	PTPN11	6	5	0.180052	0	0.43931
	FRS-mediated FGFR1 signaling	Signal Transduction	KRAS	5	5	0.22019	0	0.43931
	FRS-mediated FGFR1 signaling	Signal Transduction	NRAS	4	5	0.335155	0	0.43931
	FRS-mediated FGFR1 signaling	Signal Transduction	SOS1	3	5	0.370689	0	0.43931
	FRS-mediated FGFR1 signaling	Signal Transduction	FGF2		5		0	0.43931
	FRS-mediated FGFR1 signaling	Signal Transduction	HRAS		5		0	0.43931
	FRS-mediated FGFR2 signaling	Signal Transduction	GRB2	6	5	0.154375	0	0.43931
	FRS-mediated FGFR2 signaling	Signal Transduction	PTPN11	6	5	0.180052	0	0.43931
	FRS-mediated FGFR2 signaling	Signal Transduction	KRAS	5	5	0.22019	0	0.43931
	FRS-mediated FGFR2 signaling	Signal Transduction	NRAS	4	5	0.335155	0	0.43931
	FRS-mediated FGFR2 signaling	Signal Transduction	SOS1	3	5	0.370689	0	0.43931
	FRS-mediated FGFR2 signaling	Signal Transduction	FGF2		5		0	0.43931
	FRS-mediated FGFR2 signaling	Signal Transduction	HRAS		5		0	0.43931
	FRS-mediated FGFR3 signaling	Signal Transduction	GRB2	6	5	0.154375	0	0.43931
	FRS-mediated FGFR3 signaling	Signal Transduction	PTPN11	6	5	0.180052	0	0.43931
	FRS-mediated FGFR3 signaling	Signal Transduction	KRAS	5	5	0.22019	0	0.43931
	FRS-mediated FGFR3 signaling	Signal Transduction	NRAS	4	5	0.335155	0	0.43931
	FRS-mediated FGFR3 signaling	Signal Transduction	SOS1	3	5	0.370689	0	0.43931
	FRS-mediated FGFR3 signaling	Signal Transduction	FGF2		5		0	0.43931
	FRS-mediated FGFR3 signaling	Signal Transduction	HRAS		5		0	0.43931
	FRS-mediated FGFR4 signaling	Signal Transduction	GRB2	6	5	0.154375	0	0.43931
	FRS-mediated FGFR4 signaling	Signal Transduction	PTPN11	6	5	0.180052	0	0.43931
	FRS-mediated FGFR4 signaling	Signal Transduction	KRAS	5	5	0.22019	0	0.43931
	FRS-mediated FGFR4 signaling	Signal Transduction	NRAS	4	5	0.335155	0	0.43931
	FRS-mediated FGFR4 signaling	Signal Transduction	SOS1	3	5	0.370689	0	0.43931
	FRS-mediated FGFR4 signaling	Signal Transduction	FGF2		5		0	0.43931
	FRS-mediated FGFR4 signaling	Signal Transduction	HRAS		5		0	0.43931
	Meiotic synapsis	Cell Cycle	H2AFX	6	6	0.132684	0	0.427066
	Meiotic synapsis	Cell Cycle	HIST1H4A	6	6	0.148973	0	0.427066
	Meiotic synapsis	Cell Cycle	STAG2	6	6	0.180799	0	0.427066
	Meiotic synapsis	Cell Cycle	SMC3	6	6	0.197907	0	0.427066
	Meiotic synapsis	Cell Cycle	SMC1A	6	6	0.256942	0	0.427066
	Meiotic synapsis	Cell Cycle	RAD21	6	6	0.345792	0	0.427066
	Meiotic synapsis	Cell Cycle	BRCA1		6		0	0.427066
	Meiotic synapsis	Cell Cycle	ATR		6		0	0.427066
	ERK/MAPK targets	Immune System	PPP2R1B	3	12	0.0653071	0	0.410184
	ERK/MAPK targets	Immune System	RPS6KA5	3	12	0.0845331	0	0.410184
	ERK/MAPK targets	Immune System	PPP2R5D	6	12	0.118781	0	0.410184
	ERK/MAPK targets	Immune System	RPS6KA3	6	12	0.137735	0	0.410184
	ERK/MAPK targets	Immune System	DUSP3	6	12	0.14876	0	0.410184
	ERK/MAPK targets	Immune System	MAPK14	6	12	0.155448	0	0.410184
	ERK/MAPK targets	Immune System	MAPK3	4	12	0.184929	0	0.410184
	ERK/MAPK targets	Immune System	VRK3	4	12	0.192356	0	0.410184
	ERK/MAPK targets	Immune System	MAPK1	6	12	0.201161	0	0.410184
	ERK/MAPK targets	Immune System	PPP2CA	5	12	0.211234	0	0.410184
	ERK/MAPK targets	Immune System	RPS6KA1	5	12	0.26858	0	0.410184
	ERK/MAPK targets	Immune System	PPP2R1A	6	12	0.333235	0	0.410184
	ERK/MAPK targets	Immune System	PPP2CB		12		0	0.410184
	ERK/MAPK targets	Immune System	RPS6KA2		12		0	0.410184
	ERK/MAPK targets	Immune System	MAPK7		12		0	0.410184
	Phenylalanine and tyrosine catabolism	Metabolism	GSTZ1	2	5	0.054399	0	0.408051
	Phenylalanine and tyrosine catabolism	Metabolism	ASRGL1	3	5	0.101784	0	0.408051
	Phenylalanine and tyrosine catabolism	Metabolism	QDPR	6	5	0.126057	0	0.408051
	Phenylalanine and tyrosine catabolism	Metabolism	FAH	6	5	0.177958	0	0.408051
	Phenylalanine and tyrosine catabolism	Metabolism	PCBD1	3	5	0.26729	0	0.408051
	Phenylalanine and tyrosine catabolism	Metabolism	IL4I1		5		0	0.408051
	Regulated proteolysis of p75NTR	Signal Transduction	NFKB1	6	5	0.169167	0	0.39361
	Regulated proteolysis of p75NTR	Signal Transduction	TRAF6	2	5	0.170627	0	0.39361
	Regulated proteolysis of p75NTR	Signal Transduction	NCSTN	4	5	0.174045	0	0.39361
	Regulated proteolysis of p75NTR	Signal Transduction	ADAM17	2	5	0.269939	0	0.39361
	Regulated proteolysis of p75NTR	Signal Transduction	RELA	6	5	0.278026	0	0.39361
	Prolactin receptor signaling	Immune System	STAT5B	4	5	0.132543	0	0.369292
	Prolactin receptor signaling	Immune System	PTPN11	6	5	0.147311	0	0.369292
	Prolactin receptor signaling	Immune System	SKP1	6	5	0.160694	0	0.369292
	Prolactin receptor signaling	Immune System	STAT5A	5	5	0.163824	0	0.369292
	Prolactin receptor signaling	Immune System	CUL1	6	5	0.245146	0	0.369292
	Prolactin receptor signaling	Immune System	JAK2		5		0	0.369292
	Prolactin receptor signaling	Immune System	RBX1		5		0	0.369292
	Formation of the Early Elongation Complex	Gene expression (Transcription)	MNAT1	3	24	0.06704	0	0.367135
	Formation of the Early Elongation Complex	Gene expression (Transcription)	GTF2F2	6	24	0.135201	0	0.367135
	Formation of the Early Elongation Complex	Gene expression (Transcription)	POLR2L	3	24	0.137094	0	0.367135
	Formation of the Early Elongation Complex	Gene expression (Transcription)	SUPT4H1	2	24	0.144907	0	0.367135
	Formation of the Early Elongation Complex	Gene expression (Transcription)	CTDP1	6	24	0.147673	0	0.367135
	Formation of the Early Elongation Complex	Gene expression (Transcription)	POLR2H	6	24	0.152687	0	0.367135
	Formation of the Early Elongation Complex	Gene expression (Transcription)	NELFA	6	24	0.155101	0	0.367135
	Formation of the Early Elongation Complex	Gene expression (Transcription)	NELFB	6	24	0.15576	0	0.367135
	Formation of the Early Elongation Complex	Gene expression (Transcription)	SUPT5H	6	24	0.166458	0	0.367135
	Formation of the Early Elongation Complex	Gene expression (Transcription)	POLR2I	6	24	0.167757	0	0.367135
	Formation of the Early Elongation Complex	Gene expression (Transcription)	ERCC2	3	24	0.174736	0	0.367135
	Formation of the Early Elongation Complex	Gene expression (Transcription)	POLR2B	6	24	0.180171	0	0.367135
	Formation of the Early Elongation Complex	Gene expression (Transcription)	CCNH	2	24	0.218127	0	0.367135
	Formation of the Early Elongation Complex	Gene expression (Transcription)	GTF2F1	6	24	0.219067	0	0.367135
	Formation of the Early Elongation Complex	Gene expression (Transcription)	CDK7	3	24	0.222499	0	0.367135
	Formation of the Early Elongation Complex	Gene expression (Transcription)	POLR2E	6	24	0.225348	0	0.367135
	Formation of the Early Elongation Complex	Gene expression (Transcription)	GTF2H1	3	24	0.231083	0	0.367135
	Formation of the Early Elongation Complex	Gene expression (Transcription)	NCBP2	6	24	0.233789	0	0.367135
	Formation of the Early Elongation Complex	Gene expression (Transcription)	NCBP1	6	24	0.233867	0	0.367135
	Formation of the Early Elongation Complex	Gene expression (Transcription)	POLR2D	5	24	0.303648	0	0.367135
	Formation of the Early Elongation Complex	Gene expression (Transcription)	POLR2C	6	24	0.347678	0	0.367135
	Formation of the Early Elongation Complex	Gene expression (Transcription)	ERCC3	5	24	0.349768	0	0.367135
	Formation of the Early Elongation Complex	Gene expression (Transcription)	POLR2G	5	24	0.360286	0	0.367135
	Formation of the Early Elongation Complex	Gene expression (Transcription)	NELFE	5	24	0.366588	0	0.367135
	Formation of the Early Elongation Complex	Gene expression (Transcription)	GTF2H3		24		0	0.367135
	Formation of the Early Elongation Complex	Gene expression (Transcription)	GTF2H4		24		0	0.367135
	Formation of the Early Elongation Complex	Gene expression (Transcription)	POLR2F		24		0	0.367135
	Formation of the Early Elongation Complex	Gene expression (Transcription)	POLR2K		24		0	0.367135
	Influenza Infection	Disease	CLTA	6	53	0.0561386	8.92857	7.23763
	Influenza Infection	Disease	HSP90AA1	3	53	0.107832	8.92857	7.23763
	Influenza Infection	Disease	TGFB1	6	53	0.109804	8.92857	7.23763
	Influenza Infection	Disease	NUP88	6	53	0.112	8.92857	7.23763
	Influenza Infection	Disease	NUP210	5	53	0.1135	8.92857	7.23763
	Influenza Infection	Disease	RANBP2	6	53	0.116383	8.92857	7.23763
	Influenza Infection	Disease	KPNA4	6	53	0.122096	8.92857	7.23763
	Influenza Infection	Disease	NUP50	6	53	0.129267	8.92857	7.23763
	Influenza Infection	Disease	NUP43	5	53	0.134978	8.92857	7.23763
	Influenza Infection	Disease	NUP98	6	53	0.136187	8.92857	7.23763
	Influenza Infection	Disease	NUP107	6	53	0.137461	8.92857	7.23763
	Influenza Infection	Disease	RAN	6	53	0.143152	8.92857	7.23763
	Influenza Infection	Disease	CALR	6	53	0.143713	8.92857	7.23763
	Influenza Infection	Disease	IPO5	6	53	0.144907	8.92857	7.23763
	Influenza Infection	Disease	EIF2AK2	6	53	0.146356	8.92857	7.23763
	Influenza Infection	Disease	XPO1	6	53	0.146871	8.92857	7.23763
	Influenza Infection	Disease	NUP155	6	53	0.147673	8.92857	7.23763
	Influenza Infection	Disease	POLR2B	6	53	0.148218	8.92857	7.23763
	Influenza Infection	Disease	NUP85	6	53	0.150089	8.92857	7.23763
	Influenza Infection	Disease	NUP62	6	53	0.152815	8.92857	7.23763
	Influenza Infection	Disease	NUP54	6	53	0.160508	8.92857	7.23763
	Influenza Infection	Disease	NUP205	6	53	0.161367	8.92857	7.23763
	Influenza Infection	Disease	TPR	6	53	0.163462	8.92857	7.23763
	Influenza Infection	Disease	NUP133	6	53	0.164797	8.92857	7.23763
	Influenza Infection	Disease	NUP153	6	53	0.166784	8.92857	7.23763
	Influenza Infection	Disease	GTF2F1	6	53	0.168078	8.92857	7.23763
	Influenza Infection	Disease	KPNA1	4	53	0.171904	8.92857	7.23763
	Influenza Infection	Disease	RAE1	6	53	0.173453	8.92857	7.23763
	Meiosis	Cell Cycle	H2AFX	6	6	0.132684	0	0.361604
	Meiosis	Cell Cycle	HIST1H4A	6	6	0.148973	0	0.361604
	Meiosis	Cell Cycle	STAG2	6	6	0.180799	0	0.361604
	Meiosis	Cell Cycle	SMC3	6	6	0.197907	0	0.361604
	Meiosis	Cell Cycle	SMC1A	6	6	0.256942	0	0.361604
	Meiosis	Cell Cycle	RAD21	6	6	0.345792	0	0.361604
	Meiosis	Cell Cycle	BRCA1		6		0	0.361604
	Meiosis	Cell Cycle	ATR		6		0	0.361604
	Regulation of pyruvate dehydrogenase (PDH) complex	Metabolism	PDHX	6	9	0.102848	0	0.35771
	Regulation of pyruvate dehydrogenase (PDH) complex	Metabolism	DLAT	6	9	0.131228	0	0.35771
	Regulation of pyruvate dehydrogenase (PDH) complex	Metabolism	PDK3	6	9	0.134143	0	0.35771
	Regulation of pyruvate dehydrogenase (PDH) complex	Metabolism	PDHB	6	9	0.155529	0	0.35771
	Regulation of pyruvate dehydrogenase (PDH) complex	Metabolism	PDPR	5	9	0.168087	0	0.35771
	Regulation of pyruvate dehydrogenase (PDH) complex	Metabolism	PDK1	4	9	0.171393	0	0.35771
	Regulation of pyruvate dehydrogenase (PDH) complex	Metabolism	PDHA1	6	9	0.195314	0	0.35771
	Regulation of pyruvate dehydrogenase (PDH) complex	Metabolism	DLD	6	9	0.208792	0	0.35771
	Regulation of pyruvate dehydrogenase (PDH) complex	Metabolism	PDP1	4	9	0.301643	0	0.35771
	Regulation of pyruvate dehydrogenase (PDH) complex	Metabolism	PDK2		9		0	0.35771
	Regulation of pyruvate dehydrogenase (PDH) complex	Metabolism	RXRA		9		0	0.35771
	Interferon alpha/beta signaling	Immune System	IRF9	3	7	0.0765975	0	0.352676
	Interferon alpha/beta signaling	Immune System	JAK1	3	7	0.100043	0	0.352676
	Interferon alpha/beta signaling	Immune System	PTPN11	6	7	0.102474	0	0.352676
	Interferon alpha/beta signaling	Immune System	PTPN1	6	7	0.141813	0	0.352676
	Interferon alpha/beta signaling	Immune System	STAT1	6	7	0.155601	0	0.352676
	Interferon alpha/beta signaling	Immune System	PTPN6	5	7	0.160508	0	0.352676
	Interferon alpha/beta signaling	Immune System	STAT2	5	7	0.201161	0	0.352676
	Interferon alpha/beta signaling	Immune System	TYK2		7		0	0.352676
	MASTL Facilitates Mitotic Progression	Cell Cycle	ENSA	6	7	0.0599426	0	0.351231
	MASTL Facilitates Mitotic Progression	Cell Cycle	PPP2R1A	6	7	0.0627625	0	0.351231
	MASTL Facilitates Mitotic Progression	Cell Cycle	CCNB1	2	7	0.149134	0	0.351231
	MASTL Facilitates Mitotic Progression	Cell Cycle	ARPP19	4	7	0.166866	0	0.351231
	MASTL Facilitates Mitotic Progression	Cell Cycle	PPP2CA	5	7	0.273518	0	0.351231
	MASTL Facilitates Mitotic Progression	Cell Cycle	PPP2R1B	3	7	0.314941	0	0.351231
	MASTL Facilitates Mitotic Progression	Cell Cycle	CDK1	5	7	0.367401	0	0.351231
	MASTL Facilitates Mitotic Progression	Cell Cycle	PPP2R2D		7		0	0.351231
	MASTL Facilitates Mitotic Progression	Cell Cycle	PPP2CB		7		0	0.351231
	MASTL Facilitates Mitotic Progression	Cell Cycle	MASTL		7		0	0.351231
	E3 ubiquitin ligases ubiquitinate target proteins	Metabolism of proteins	UBE2E1	2	7	0.0574438	0	0.332563
	E3 ubiquitin ligases ubiquitinate target proteins	Metabolism of proteins	RNF181	5	7	0.10897	0	0.332563
	E3 ubiquitin ligases ubiquitinate target proteins	Metabolism of proteins	RPS27A	6	7	0.147149	0	0.332563
	E3 ubiquitin ligases ubiquitinate target proteins	Metabolism of proteins	UBE2L3	6	7	0.151041	0	0.332563
	E3 ubiquitin ligases ubiquitinate target proteins	Metabolism of proteins	PRKDC	6	7	0.181491	0	0.332563
	E3 ubiquitin ligases ubiquitinate target proteins	Metabolism of proteins	UBE2N	5	7	0.236998	0	0.332563
	E3 ubiquitin ligases ubiquitinate target proteins	Metabolism of proteins	BCL10	4	7	0.275188	0	0.332563
	E3 ubiquitin ligases ubiquitinate target proteins	Metabolism of proteins	RRAGA		7		0	0.332563
	RNA Pol II CTD phosphorylation and interaction with CE	Gene expression (Transcription)	MNAT1	3	19	0.0627774	0	0.331898
	RNA Pol II CTD phosphorylation and interaction with CE	Gene expression (Transcription)	CCNH	2	19	0.119478	0	0.331898
	RNA Pol II CTD phosphorylation and interaction with CE	Gene expression (Transcription)	RNMT	6	19	0.124287	0	0.331898
	RNA Pol II CTD phosphorylation and interaction with CE	Gene expression (Transcription)	GTF2F1	6	19	0.133045	0	0.331898
	RNA Pol II CTD phosphorylation and interaction with CE	Gene expression (Transcription)	POLR2B	6	19	0.136187	0	0.331898
	RNA Pol II CTD phosphorylation and interaction with CE	Gene expression (Transcription)	ERCC2	3	19	0.152209	0	0.331898
	RNA Pol II CTD phosphorylation and interaction with CE	Gene expression (Transcription)	GTF2F2	6	19	0.165226	0	0.331898
	RNA Pol II CTD phosphorylation and interaction with CE	Gene expression (Transcription)	CDK7	3	19	0.166105	0	0.331898
	RNA Pol II CTD phosphorylation and interaction with CE	Gene expression (Transcription)	SUPT5H	6	19	0.182556	0	0.331898
	RNA Pol II CTD phosphorylation and interaction with CE	Gene expression (Transcription)	POLR2E	6	19	0.190863	0	0.331898
	RNA Pol II CTD phosphorylation and interaction with CE	Gene expression (Transcription)	POLR2I	6	19	0.240071	0	0.331898
	RNA Pol II CTD phosphorylation and interaction with CE	Gene expression (Transcription)	POLR2H	6	19	0.261171	0	0.331898
	RNA Pol II CTD phosphorylation and interaction with CE	Gene expression (Transcription)	POLR2C	6	19	0.310137	0	0.331898
	RNA Pol II CTD phosphorylation and interaction with CE	Gene expression (Transcription)	POLR2L	3	19	0.314164	0	0.331898
	RNA Pol II CTD phosphorylation and interaction with CE	Gene expression (Transcription)	ERCC3	5	19	0.32128	0	0.331898
	RNA Pol II CTD phosphorylation and interaction with CE	Gene expression (Transcription)	RNGTT	3	19	0.322806	0	0.331898
	RNA Pol II CTD phosphorylation and interaction with CE	Gene expression (Transcription)	POLR2D	5	19	0.33385	0	0.331898
	RNA Pol II CTD phosphorylation and interaction with CE	Gene expression (Transcription)	POLR2G	5	19	0.340355	0	0.331898
	RNA Pol II CTD phosphorylation and interaction with CE	Gene expression (Transcription)	GTF2H1	3	19	0.366588	0	0.331898
	RNA Pol II CTD phosphorylation and interaction with CE	Gene expression (Transcription)	GTF2H3		19		0	0.331898
	RNA Pol II CTD phosphorylation and interaction with CE	Gene expression (Transcription)	GTF2H4		19		0	0.331898
	RNA Pol II CTD phosphorylation and interaction with CE	Gene expression (Transcription)	POLR2F		19		0	0.331898
	RNA Pol II CTD phosphorylation and interaction with CE	Gene expression (Transcription)	POLR2K		19		0	0.331898
	Influenza Infection	Disease	AAAS	4	53	0.177537	8.92857	7.23763
	Influenza Infection	Disease	POLR2D	5	53	0.17767	8.92857	7.23763
	Influenza Infection	Disease	NUP214	6	53	0.182181	8.92857	7.23763
	Influenza Infection	Disease	KPNA2	3	53	0.189095	8.92857	7.23763
	Influenza Infection	Disease	POLR2G	5	53	0.189783	8.92857	7.23763
	Influenza Infection	Disease	NUP93	6	53	0.197797	8.92857	7.23763
	Influenza Infection	Disease	POLR2L	3	53	0.198654	8.92857	7.23763
	Influenza Infection	Disease	KPNA3	4	53	0.198713	8.92857	7.23763
	Influenza Infection	Disease	NUP37	6	53	0.201161	8.92857	7.23763
	Influenza Infection	Disease	POLR2I	6	53	0.201906	8.92857	7.23763
	Influenza Infection	Disease	GTF2F2	6	53	0.204618	8.92857	7.23763
	Influenza Infection	Disease	NUP35	5	53	0.224879	8.92857	7.23763
	Influenza Infection	Disease	SEH1L	6	53	0.235543	8.92857	7.23763
	Influenza Infection	Disease	NUP160	6	53	0.250753	8.92857	7.23763
	Influenza Infection	Disease	CPSF4	4	53	0.261501	8.92857	7.23763
	Influenza Infection	Disease	POLR2H	6	53	0.294746	8.92857	7.23763
	Influenza Infection	Disease	NUP188	5	53	0.306504	8.92857	7.23763
	Influenza Infection	Disease	POLR2C	6	53	0.338746	8.92857	7.23763
	Influenza Infection	Disease	POLR2E	6	53	0.353661	8.92857	7.23763
	Influenza Infection	Disease	NDC1	3	53	0.400267	8.92857	7.23763
	Influenza Infection	Disease	NUPL2		53		8.92857	7.23763
	Influenza Infection	Disease	POLR2F		53		8.92857	7.23763
	Influenza Infection	Disease	POLR2K		53		8.92857	7.23763
	MicroRNA (miRNA) biogenesis	Gene expression (Transcription)	PRKRA	5	6	0.0858207	0	0.32944
	MicroRNA (miRNA) biogenesis	Gene expression (Transcription)	DICER1	3	6	0.159809	0	0.32944
	MicroRNA (miRNA) biogenesis	Gene expression (Transcription)	XPO5	6	6	0.164797	0	0.32944
	MicroRNA (miRNA) biogenesis	Gene expression (Transcription)	AGO1	5	6	0.167567	0	0.32944
	MicroRNA (miRNA) biogenesis	Gene expression (Transcription)	RAN	6	6	0.173144	0	0.32944
	MicroRNA (miRNA) biogenesis	Gene expression (Transcription)	AGO2	5	6	0.310971	0	0.32944
	MicroRNA (miRNA) biogenesis	Gene expression (Transcription)	DGCR8		6		0	0.32944
	MicroRNA (miRNA) biogenesis	Gene expression (Transcription)	TARBP2		6		0	0.32944
	MicroRNA (miRNA) biogenesis	Gene expression (Transcription)	AGO4		6		0	0.32944
	MicroRNA (miRNA) biogenesis	Gene expression (Transcription)	AGO3		6		0	0.32944
	Attachment of GPI anchor to uPAR	Metabolism of proteins	PIGK	6	6	0.182478	0	0.325003
	Attachment of GPI anchor to uPAR	Metabolism of proteins	PIGS	4	6	0.196446	0	0.325003
	Attachment of GPI anchor to uPAR	Metabolism of proteins	PIGT	5	6	0.2116	0	0.325003
	Attachment of GPI anchor to uPAR	Metabolism of proteins	PLAUR	3	6	0.237699	0	0.325003
	Attachment of GPI anchor to uPAR	Metabolism of proteins	GPAA1	5	6	0.239123	0	0.325003
	Attachment of GPI anchor to uPAR	Metabolism of proteins	PIGU	3	6	0.243862	0	0.325003
	Propionyl-CoA catabolism	Metabolism	MMAA	3	5	0.120079	0	0.316785
	Propionyl-CoA catabolism	Metabolism	PCCA	6	5	0.1738	0	0.316785
	Propionyl-CoA catabolism	Metabolism	PCCB	6	5	0.202757	0	0.316785
	Propionyl-CoA catabolism	Metabolism	MUT	6	5	0.212243	0	0.316785
	Propionyl-CoA catabolism	Metabolism	MCEE	6	5	0.21466	0	0.316785
	Signaling by Retinoic Acid	Signal Transduction	RDH14	4	17	0.10963	0	0.315398
	Signaling by Retinoic Acid	Signal Transduction	DLAT	6	17	0.113799	0	0.315398
	Signaling by Retinoic Acid	Signal Transduction	AKR1C3	4	17	0.115527	0	0.315398
	Signaling by Retinoic Acid	Signal Transduction	ALDH1A1	4	17	0.115746	0	0.315398
	Signaling by Retinoic Acid	Signal Transduction	FABP5	6	17	0.117905	0	0.315398
	Signaling by Retinoic Acid	Signal Transduction	DLD	6	17	0.124483	0	0.315398
	Signaling by Retinoic Acid	Signal Transduction	PDHB	6	17	0.129147	0	0.315398
	Signaling by Retinoic Acid	Signal Transduction	CPT1A	6	17	0.132256	0	0.315398
	Signaling by Retinoic Acid	Signal Transduction	CHKB	4	17	0.132829	0	0.315398
	Signaling by Retinoic Acid	Signal Transduction	RDH13	4	17	0.140483	0	0.315398
	Signaling by Retinoic Acid	Signal Transduction	PDHA1	6	17	0.144351	0	0.315398
	Signaling by Retinoic Acid	Signal Transduction	PDHX	6	17	0.152491	0	0.315398
	Signaling by Retinoic Acid	Signal Transduction	RDH11	6	17	0.17582	0	0.315398
	Signaling by Retinoic Acid	Signal Transduction	PDK1	4	17	0.181567	0	0.315398
	Signaling by Retinoic Acid	Signal Transduction	PDK3	6	17	0.196906	0	0.315398
	Signaling by Retinoic Acid	Signal Transduction	DHRS4	4	17	0.231508	0	0.315398
	Signaling by Retinoic Acid	Signal Transduction	RXRB	3	17	0.32457	0	0.315398
	Signaling by Retinoic Acid	Signal Transduction	ALDH1A3		17		0	0.315398
	Signaling by Retinoic Acid	Signal Transduction	CRABP1		17		0	0.315398
	Signaling by Retinoic Acid	Signal Transduction	CRABP2		17		0	0.315398
	Signaling by Retinoic Acid	Signal Transduction	RDH5		17		0	0.315398
	Signaling by Retinoic Acid	Signal Transduction	DHRS3		17		0	0.315398
	Signaling by Retinoic Acid	Signal Transduction	RXRA		17		0	0.315398
	Signaling by Retinoic Acid	Signal Transduction	PDK2		17		0	0.315398
	Acetylcholine regulates insulin secretion	Metabolism	PLCB3	5	5	0.118169	0	0.303716
	Acetylcholine regulates insulin secretion	Metabolism	MARCKS	6	5	0.12185	0	0.303716
	Acetylcholine regulates insulin secretion	Metabolism	GNAQ	6	5	0.1696	0	0.303716
	Acetylcholine regulates insulin secretion	Metabolism	PLCB2	4	5	0.173047	0	0.303716
	Acetylcholine regulates insulin secretion	Metabolism	PRKCA	3	5	0.320615	0	0.303716
	Acetylcholine regulates insulin secretion	Metabolism	PLCB1		5		0	0.303716
	Acetylcholine regulates insulin secretion	Metabolism	GNA11		5		0	0.303716
	Acetylcholine regulates insulin secretion	Metabolism	GNA15		5		0	0.303716
	Methylation	Metabolism	GSTO1	6	8	0.105696	0	0.28564
	Methylation	Metabolism	TRMT112	6	8	0.123315	0	0.28564
	Methylation	Metabolism	TPMT	6	8	0.153574	0	0.28564
	Methylation	Metabolism	MAT2B	6	8	0.156784	0	0.28564
	Methylation	Metabolism	COMT	5	8	0.176539	0	0.28564
	Methylation	Metabolism	AHCY	6	8	0.184314	0	0.28564
	Methylation	Metabolism	MAT2A	6	8	0.23741	0	0.28564
	Methylation	Metabolism	MTR	2	8	0.459648	0	0.28564
	Methylation	Metabolism	N6AMT1		8		0	0.28564
	Methylation	Metabolism	NNMT		8		0	0.28564
	Methylation	Metabolism	MTRR		8		0	0.28564
	B-WICH complex positively regulates rRNA expression	Gene expression (Transcription)	POLR1E	3	20	0.0515153	0	0.275056
	B-WICH complex positively regulates rRNA expression	Gene expression (Transcription)	HIST1H4A	6	20	0.0599686	0	0.275056
	B-WICH complex positively regulates rRNA expression	Gene expression (Transcription)	H2AFX	6	20	0.078777	0	0.275056
	B-WICH complex positively regulates rRNA expression	Gene expression (Transcription)	POLR2L	3	20	0.0893115	0	0.275056
	B-WICH complex positively regulates rRNA expression	Gene expression (Transcription)	DDX21	6	20	0.118942	0	0.275056
	B-WICH complex positively regulates rRNA expression	Gene expression (Transcription)	DEK	6	20	0.132909	0	0.275056
	B-WICH complex positively regulates rRNA expression	Gene expression (Transcription)	POLR1B	4	20	0.142308	0	0.275056
	B-WICH complex positively regulates rRNA expression	Gene expression (Transcription)	POLR2E	6	20	0.151168	0	0.275056
	B-WICH complex positively regulates rRNA expression	Gene expression (Transcription)	BAZ1B	6	20	0.153482	0	0.275056
	B-WICH complex positively regulates rRNA expression	Gene expression (Transcription)	SF3B1	6	20	0.160814	0	0.275056
	B-WICH complex positively regulates rRNA expression	Gene expression (Transcription)	POLR1C	5	20	0.164971	0	0.275056
	B-WICH complex positively regulates rRNA expression	Gene expression (Transcription)	MYBBP1A	6	20	0.165672	0	0.275056
	B-WICH complex positively regulates rRNA expression	Gene expression (Transcription)	MYO1C	3	20	0.174532	0	0.275056
	B-WICH complex positively regulates rRNA expression	Gene expression (Transcription)	SMARCA5	6	20	0.180248	0	0.275056
	B-WICH complex positively regulates rRNA expression	Gene expression (Transcription)	POLR2H	6	20	0.210333	0	0.275056
	B-WICH complex positively regulates rRNA expression	Gene expression (Transcription)	POLR1D	4	20	0.243961	0	0.275056
	B-WICH complex positively regulates rRNA expression	Gene expression (Transcription)	POLR1A	3	20	0.294583	0	0.275056
	B-WICH complex positively regulates rRNA expression	Gene expression (Transcription)	GSK3B	2	20	0.768752	0	0.275056
	B-WICH complex positively regulates rRNA expression	Gene expression (Transcription)	TWISTNB	2	20	0.821593	0	0.275056
	B-WICH complex positively regulates rRNA expression	Gene expression (Transcription)	CD3EAP	2	20	0.94177	0	0.275056
	B-WICH complex positively regulates rRNA expression	Gene expression (Transcription)	POLR2F		20		0	0.275056
	B-WICH complex positively regulates rRNA expression	Gene expression (Transcription)	EP300		20		0	0.275056
	B-WICH complex positively regulates rRNA expression	Gene expression (Transcription)	POLR2K		20		0	0.275056
	B-WICH complex positively regulates rRNA expression	Gene expression (Transcription)	ACTB		20		0	0.275056
	Processive synthesis on the lagging strand	Cell Cycle	POLA2	3	13	0.0580638	0	0.270057
	Processive synthesis on the lagging strand	Cell Cycle	POLD1	6	13	0.124468	0	0.270057
	Processive synthesis on the lagging strand	Cell Cycle	FEN1	6	13	0.138222	0	0.270057
	Processive synthesis on the lagging strand	Cell Cycle	LIG1	6	13	0.145449	0	0.270057
	Processive synthesis on the lagging strand	Cell Cycle	POLA1	2	13	0.1533	0	0.270057
	Processive synthesis on the lagging strand	Cell Cycle	RPA2	4	13	0.153374	0	0.270057
	Processive synthesis on the lagging strand	Cell Cycle	RPA3	6	13	0.156403	0	0.270057
	Processive synthesis on the lagging strand	Cell Cycle	RPA1	6	13	0.158926	0	0.270057
	Processive synthesis on the lagging strand	Cell Cycle	POLD2	5	13	0.170089	0	0.270057
	Processive synthesis on the lagging strand	Cell Cycle	PCNA	6	13	0.239679	0	0.270057
	Processive synthesis on the lagging strand	Cell Cycle	POLD3	5	13	0.255531	0	0.270057
	Processive synthesis on the lagging strand	Cell Cycle	PRIM2	3	13	0.297493	0	0.270057
	Processive synthesis on the lagging strand	Cell Cycle	PRIM1	3	13	0.332887	0	0.270057
	Processive synthesis on the lagging strand	Cell Cycle	POLD4		13		0	0.270057
	eNOS activation	Metabolism	HSP90AA1	3	6	0.135842	0	0.243375
	eNOS activation	Metabolism	DDAH2	5	6	0.142463	0	0.243375
	eNOS activation	Metabolism	DDAH1	3	6	0.167736	0	0.243375
	eNOS activation	Metabolism	LYPLA1	6	6	0.176918	0	0.243375
	eNOS activation	Metabolism	AKT1	6	6	0.180479	0	0.243375
	eNOS activation	Metabolism	CYGB	2	6	0.977134	0	0.243375
	eNOS activation	Metabolism	CAV1		6		0	0.243375
	eNOS activation and regulation	Metabolism	CYGB	2	9	0.0678616	0	0.243375
	eNOS activation and regulation	Metabolism	DDAH2	5	9	0.121811	0	0.243375
	eNOS activation and regulation	Metabolism	HSP90AA1	3	9	0.131228	0	0.243375
	eNOS activation and regulation	Metabolism	DNM2	6	9	0.159839	0	0.243375
	eNOS activation and regulation	Metabolism	NOSIP	5	9	0.162732	0	0.243375
	eNOS activation and regulation	Metabolism	LYPLA1	6	9	0.193629	0	0.243375
	eNOS activation and regulation	Metabolism	DHFR	4	9	0.292786	0	0.243375
	eNOS activation and regulation	Metabolism	AKT1	6	9	0.298592	0	0.243375
	eNOS activation and regulation	Metabolism	DDAH1	3	9	0.335577	0	0.243375
	eNOS activation and regulation	Metabolism	SPR		9		0	0.243375
	eNOS activation and regulation	Metabolism	PRKG2		9		0	0.243375
	eNOS activation and regulation	Metabolism	WASL		9		0	0.243375
	eNOS activation and regulation	Metabolism	GCHFR		9		0	0.243375
	eNOS activation and regulation	Metabolism	CAV1		9		0	0.243375
	Metabolism of nitric oxide	Metabolism	CYGB	2	9	0.0678616	0	0.243375
	Metabolism of nitric oxide	Metabolism	DDAH2	5	9	0.121811	0	0.243375
	Metabolism of nitric oxide	Metabolism	HSP90AA1	3	9	0.131228	0	0.243375
	Metabolism of nitric oxide	Metabolism	DNM2	6	9	0.159839	0	0.243375
	Metabolism of nitric oxide	Metabolism	NOSIP	5	9	0.162732	0	0.243375
	Metabolism of nitric oxide	Metabolism	LYPLA1	6	9	0.193629	0	0.243375
	Metabolism of nitric oxide	Metabolism	DHFR	4	9	0.292786	0	0.243375
	Metabolism of nitric oxide	Metabolism	AKT1	6	9	0.298592	0	0.243375
	Metabolism of nitric oxide	Metabolism	DDAH1	3	9	0.335577	0	0.243375
	Metabolism of nitric oxide	Metabolism	SPR		9		0	0.243375
	Metabolism of nitric oxide	Metabolism	PRKG2		9		0	0.243375
	Metabolism of nitric oxide	Metabolism	WASL		9		0	0.243375
	Metabolism of nitric oxide	Metabolism	GCHFR		9		0	0.243375
	Metabolism of nitric oxide	Metabolism	CAV1		9		0	0.243375
	Regulation of innate immune responses to cytosolic DNA	Immune System	RPS27A	6	8	0.0658709	0	0.211498
	Regulation of innate immune responses to cytosolic DNA	Immune System	TRIM56	6	8	0.0903587	0	0.211498
	Regulation of innate immune responses to cytosolic DNA	Immune System	IRF3	3	8	0.143623	0	0.211498
	Regulation of innate immune responses to cytosolic DNA	Immune System	TMEM173	5	8	0.164797	0	0.211498
	Regulation of innate immune responses to cytosolic DNA	Immune System	TRIM21	6	8	0.187937	0	0.211498
	Regulation of innate immune responses to cytosolic DNA	Immune System	TBK1	6	8	0.20597	0	0.211498
	Regulation of innate immune responses to cytosolic DNA	Immune System	DDX41	5	8	0.208773	0	0.211498
	Regulation of innate immune responses to cytosolic DNA	Immune System	TREX1	2	8	0.310936	0	0.211498
	Regulation of innate immune responses to cytosolic DNA	Immune System	TRIM32		8		0	0.211498
	Metabolism of Angiotensinogen to Angiotensins	Metabolism of proteins	CTSG	5	6	0.0688082	0	0.20546
	Metabolism of Angiotensinogen to Angiotensins	Metabolism of proteins	CTSD	6	6	0.120674	0	0.20546
	Metabolism of Angiotensinogen to Angiotensins	Metabolism of proteins	CTSZ	6	6	0.164648	0	0.20546
	Metabolism of Angiotensinogen to Angiotensins	Metabolism of proteins	ATP6AP2	5	6	0.176449	0	0.20546
	Metabolism of Angiotensinogen to Angiotensins	Metabolism of proteins	ANPEP	4	6	0.186927	0	0.20546
	Metabolism of Angiotensinogen to Angiotensins	Metabolism of proteins	MME	2	6	0.238085	0	0.20546
	Metabolism of Angiotensinogen to Angiotensins	Metabolism of proteins	ENPEP		6		0	0.20546
	Metabolism of Angiotensinogen to Angiotensins	Metabolism of proteins	GZMH		6		0	0.20546
	Metabolism of Angiotensinogen to Angiotensins	Metabolism of proteins	CPA3		6		0	0.20546
	Synthesis of Prostaglandins (PG) and Thromboxanes (TX)	Metabolism	PTGES2	5	7	0.113158	0	0.203167
	Synthesis of Prostaglandins (PG) and Thromboxanes (TX)	Metabolism	CBR1	6	7	0.138252	0	0.203167
	Synthesis of Prostaglandins (PG) and Thromboxanes (TX)	Metabolism	AKR1C3	4	7	0.171229	0	0.203167
	Synthesis of Prostaglandins (PG) and Thromboxanes (TX)	Metabolism	TBXAS1	4	7	0.182159	0	0.203167
	Synthesis of Prostaglandins (PG) and Thromboxanes (TX)	Metabolism	PTGS1	5	7	0.187659	0	0.203167
	Synthesis of Prostaglandins (PG) and Thromboxanes (TX)	Metabolism	PTGES3	6	7	0.224015	0	0.203167
	Synthesis of Prostaglandins (PG) and Thromboxanes (TX)	Metabolism	PTGR2	2	7	0.333688	0	0.203167
	Synthesis of Prostaglandins (PG) and Thromboxanes (TX)	Metabolism	PTGS2		7		0	0.203167
	Synthesis of Prostaglandins (PG) and Thromboxanes (TX)	Metabolism	FAM213B		7		0	0.203167
	Synthesis of Prostaglandins (PG) and Thromboxanes (TX)	Metabolism	PTGIS		7		0	0.203167
	Synthesis of Prostaglandins (PG) and Thromboxanes (TX)	Metabolism	PTGDS		7		0	0.203167
	Synthesis of Prostaglandins (PG) and Thromboxanes (TX)	Metabolism	PTGES		7		0	0.203167
	Early Phase of HIV Life Cycle	Disease	CD4	2	11	0.00282681	8.33333	4.19553
	Early Phase of HIV Life Cycle	Disease	XRCC5	6	11	0.0637695	8.33333	4.19553
	Early Phase of HIV Life Cycle	Disease	XRCC6	6	11	0.112926	8.33333	4.19553
	Early Phase of HIV Life Cycle	Disease	PSIP1	6	11	0.135201	8.33333	4.19553
	Early Phase of HIV Life Cycle	Disease	BANF1	4	11	0.137094	8.33333	4.19553
	Early Phase of HIV Life Cycle	Disease	HMGA1	6	11	0.168224	8.33333	4.19553
	Early Phase of HIV Life Cycle	Disease	LIG1	6	11	0.174511	8.33333	4.19553
	Early Phase of HIV Life Cycle	Disease	XRCC4	4	11	0.197325	8.33333	4.19553
	Early Phase of HIV Life Cycle	Disease	KPNA1	4	11	0.204343	8.33333	4.19553
	Early Phase of HIV Life Cycle	Disease	PPIA	6	11	0.213461	8.33333	4.19553
	Early Phase of HIV Life Cycle	Disease	FEN1	6	11	0.256112	8.33333	4.19553
	Early Phase of HIV Life Cycle	Disease	LIG4		11		8.33333	4.19553
	Pausing and recovery of Tat-mediated HIV elongation	Disease	SUPT4H1	2	22	0.0223627	8.33333	0.539392
	Pausing and recovery of Tat-mediated HIV elongation	Disease	POLR2L	3	22	0.0495373	8.33333	0.539392
	Pausing and recovery of Tat-mediated HIV elongation	Disease	NELFB	6	22	0.141813	8.33333	0.539392
	Pausing and recovery of Tat-mediated HIV elongation	Disease	POLR2B	6	22	0.142287	8.33333	0.539392
	Pausing and recovery of Tat-mediated HIV elongation	Disease	CTDP1	6	22	0.144191	8.33333	0.539392
	Pausing and recovery of Tat-mediated HIV elongation	Disease	POLR2I	6	22	0.155101	8.33333	0.539392
	Pausing and recovery of Tat-mediated HIV elongation	Disease	GTF2F1	6	22	0.15996	8.33333	0.539392
	Pausing and recovery of Tat-mediated HIV elongation	Disease	SSRP1	6	22	0.161036	8.33333	0.539392
	Pausing and recovery of Tat-mediated HIV elongation	Disease	NELFA	6	22	0.161435	8.33333	0.539392
	Pausing and recovery of Tat-mediated HIV elongation	Disease	CDK9	5	22	0.166314	8.33333	0.539392
	Pausing and recovery of Tat-mediated HIV elongation	Disease	POLR2H	6	22	0.167638	8.33333	0.539392
	Pausing and recovery of Tat-mediated HIV elongation	Disease	TCEA1	6	22	0.168978	8.33333	0.539392
	Pausing and recovery of Tat-mediated HIV elongation	Disease	GTF2F2	6	22	0.173984	8.33333	0.539392
	Pausing and recovery of Tat-mediated HIV elongation	Disease	ELL	3	22	0.177764	8.33333	0.539392
	Pausing and recovery of Tat-mediated HIV elongation	Disease	SUPT5H	6	22	0.191275	8.33333	0.539392
	Pausing and recovery of Tat-mediated HIV elongation	Disease	SUPT16H	6	22	0.204013	8.33333	0.539392
	Pausing and recovery of Tat-mediated HIV elongation	Disease	POLR2E	6	22	0.215012	8.33333	0.539392
	Pausing and recovery of Tat-mediated HIV elongation	Disease	NELFE	5	22	0.219931	8.33333	0.539392
	Pausing and recovery of Tat-mediated HIV elongation	Disease	POLR2D	5	22	0.274452	8.33333	0.539392
	Pausing and recovery of Tat-mediated HIV elongation	Disease	POLR2G	5	22	0.296622	8.33333	0.539392
	Pausing and recovery of Tat-mediated HIV elongation	Disease	CCNT1	3	22	0.350621	8.33333	0.539392
	Pausing and recovery of Tat-mediated HIV elongation	Disease	POLR2C	6	22	0.41515	8.33333	0.539392
	Pausing and recovery of Tat-mediated HIV elongation	Disease	POLR2F		22		8.33333	0.539392
	Pausing and recovery of Tat-mediated HIV elongation	Disease	POLR2K		22		8.33333	0.539392
	Tat-mediated HIV elongation arrest and recovery	Disease	SUPT4H1	2	22	0.0223627	8.33333	0.539392
	Tat-mediated HIV elongation arrest and recovery	Disease	POLR2L	3	22	0.0495373	8.33333	0.539392
	Tat-mediated HIV elongation arrest and recovery	Disease	NELFB	6	22	0.141813	8.33333	0.539392
	Tat-mediated HIV elongation arrest and recovery	Disease	POLR2B	6	22	0.142287	8.33333	0.539392
	Tat-mediated HIV elongation arrest and recovery	Disease	CTDP1	6	22	0.144191	8.33333	0.539392
	Tat-mediated HIV elongation arrest and recovery	Disease	POLR2I	6	22	0.155101	8.33333	0.539392
	NF-kB activation through FADD/RIP-1 pathway mediated by caspase-8 and -10	Immune System	TRIM25	6	10	0.115351	0	0.177125
	NF-kB activation through FADD/RIP-1 pathway mediated by caspase-8 and -10	Immune System	CASP8	5	10	0.148554	0	0.177125
	NF-kB activation through FADD/RIP-1 pathway mediated by caspase-8 and -10	Immune System	CASP10	3	10	0.157122	0	0.177125
	NF-kB activation through FADD/RIP-1 pathway mediated by caspase-8 and -10	Immune System	FADD	3	10	0.170812	0	0.177125
	NF-kB activation through FADD/RIP-1 pathway mediated by caspase-8 and -10	Immune System	IKBKG	6	10	0.181309	0	0.177125
	NF-kB activation through FADD/RIP-1 pathway mediated by caspase-8 and -10	Immune System	DDX58	4	10	0.182659	0	0.177125
	NF-kB activation through FADD/RIP-1 pathway mediated by caspase-8 and -10	Immune System	RIPK1	6	10	0.199145	0	0.177125
	NF-kB activation through FADD/RIP-1 pathway mediated by caspase-8 and -10	Immune System	IKBKB	5	10	0.272475	0	0.177125
	NF-kB activation through FADD/RIP-1 pathway mediated by caspase-8 and -10	Immune System	MAVS	5	10	0.315386	0	0.177125
	NF-kB activation through FADD/RIP-1 pathway mediated by caspase-8 and -10	Immune System	CHUK	3	10	0.563721	0	0.177125
	NF-kB activation through FADD/RIP-1 pathway mediated by caspase-8 and -10	Immune System	IFIH1		10		0	0.177125
	NF-kB activation through FADD/RIP-1 pathway mediated by caspase-8 and -10	Immune System	RNF135		10		0	0.177125
	Recruitment of NuMA to mitotic centrosomes	Cell Cycle	NUMA1	6	7	0.133019	0	0.173651
	Recruitment of NuMA to mitotic centrosomes	Cell Cycle	CCNB1	2	7	0.13526	0	0.173651
	Recruitment of NuMA to mitotic centrosomes	Cell Cycle	CDK1	5	7	0.138426	0	0.173651
	Recruitment of NuMA to mitotic centrosomes	Cell Cycle	NEDD1	6	7	0.199905	0	0.173651
	Recruitment of NuMA to mitotic centrosomes	Cell Cycle	TUBGCP2	6	7	0.308364	0	0.173651
	Recruitment of NuMA to mitotic centrosomes	Cell Cycle	TUBG1	5	7	0.330524	0	0.173651
	Recruitment of NuMA to mitotic centrosomes	Cell Cycle	TUBGCP3	6	7	0.353691	0	0.173651
	Recruitment of NuMA to mitotic centrosomes	Cell Cycle	TUBGCP4		7		0	0.173651
	Recruitment of NuMA to mitotic centrosomes	Cell Cycle	TUBGCP6		7		0	0.173651
	PI5P Regulates TP53 Acetylation	Gene expression (Transcription)	MAP2K6	2	5	0.107049	0	0.16713
	PI5P Regulates TP53 Acetylation	Gene expression (Transcription)	PIP4K2C	5	5	0.157262	0	0.16713
	PI5P Regulates TP53 Acetylation	Gene expression (Transcription)	PIP4K2A	6	5	0.173197	0	0.16713
	PI5P Regulates TP53 Acetylation	Gene expression (Transcription)	PIN1	6	5	0.195065	0	0.16713
	PI5P Regulates TP53 Acetylation	Gene expression (Transcription)	PIP4K2B	5	5	0.300489	0	0.16713
	PI5P Regulates TP53 Acetylation	Gene expression (Transcription)	EP300		5		0	0.16713
	TNFR1-induced proapoptotic signaling	Signal Transduction	FADD	3	7	0.117142	0	0.165795
	TNFR1-induced proapoptotic signaling	Signal Transduction	USP4	6	7	0.192286	0	0.165795
	TNFR1-induced proapoptotic signaling	Signal Transduction	TNFAIP3	2	7	0.208915	0	0.165795
	TNFR1-induced proapoptotic signaling	Signal Transduction	TRADD	5	7	0.242368	0	0.165795
	TNFR1-induced proapoptotic signaling	Signal Transduction	TRAF2	5	7	0.312089	0	0.165795
	TNFR1-induced proapoptotic signaling	Signal Transduction	RIPK1	6	7	0.327165	0	0.165795
	TNFR1-induced proapoptotic signaling	Signal Transduction	CASP8	5	7	0.399488	0	0.165795
	TNFR1-induced proapoptotic signaling	Signal Transduction	OTUD7B		7		0	0.165795
	TNFR1-induced proapoptotic signaling	Signal Transduction	TNFRSF1A		7		0	0.165795
	Tat-mediated HIV elongation arrest and recovery	Disease	GTF2F1	6	22	0.15996	8.33333	0.539392
	Tat-mediated HIV elongation arrest and recovery	Disease	SSRP1	6	22	0.161036	8.33333	0.539392
	Tat-mediated HIV elongation arrest and recovery	Disease	NELFA	6	22	0.161435	8.33333	0.539392
	Tat-mediated HIV elongation arrest and recovery	Disease	CDK9	5	22	0.166314	8.33333	0.539392
	Tat-mediated HIV elongation arrest and recovery	Disease	POLR2H	6	22	0.167638	8.33333	0.539392
	Tat-mediated HIV elongation arrest and recovery	Disease	TCEA1	6	22	0.168978	8.33333	0.539392
	Tat-mediated HIV elongation arrest and recovery	Disease	GTF2F2	6	22	0.173984	8.33333	0.539392
	Tat-mediated HIV elongation arrest and recovery	Disease	ELL	3	22	0.177764	8.33333	0.539392
	RA biosynthesis pathway	Signal Transduction	RDH11	6	6	0.111809	0	0.154574
	RA biosynthesis pathway	Signal Transduction	AKR1C3	4	6	0.141585	0	0.154574
	RA biosynthesis pathway	Signal Transduction	ALDH1A1	4	6	0.146691	0	0.154574
	RA biosynthesis pathway	Signal Transduction	RDH14	4	6	0.19795	0	0.154574
	RA biosynthesis pathway	Signal Transduction	RDH13	4	6	0.29468	0	0.154574
	RA biosynthesis pathway	Signal Transduction	DHRS4	4	6	0.325808	0	0.154574
	RA biosynthesis pathway	Signal Transduction	CRABP1		6		0	0.154574
	RA biosynthesis pathway	Signal Transduction	RDH5		6		0	0.154574
	RA biosynthesis pathway	Signal Transduction	DHRS3		6		0	0.154574
	RA biosynthesis pathway	Signal Transduction	ALDH1A3		6		0	0.154574
	SHC1 events in ERBB4 signaling	Signal Transduction	SOS1	3	5	0.113158	0	0.147675
	SHC1 events in ERBB4 signaling	Signal Transduction	NRAS	4	5	0.163673	0	0.147675
	SHC1 events in ERBB4 signaling	Signal Transduction	SHC1	5	5	0.172013	0	0.147675
	SHC1 events in ERBB4 signaling	Signal Transduction	GRB2	6	5	0.172224	0	0.147675
	SHC1 events in ERBB4 signaling	Signal Transduction	KRAS	5	5	0.179876	0	0.147675
	SHC1 events in ERBB4 signaling	Signal Transduction	HRAS		5		0	0.147675
	SHC1 events in ERBB4 signaling	Signal Transduction	NRG1		5		0	0.147675
	SHC-related events triggered by IGF1R	Signal Transduction	SOS1	3	5	0.113158	0	0.147675
	SHC-related events triggered by IGF1R	Signal Transduction	NRAS	4	5	0.163673	0	0.147675
	SHC-related events triggered by IGF1R	Signal Transduction	SHC1	5	5	0.172013	0	0.147675
	SHC-related events triggered by IGF1R	Signal Transduction	GRB2	6	5	0.172224	0	0.147675
	SHC-related events triggered by IGF1R	Signal Transduction	KRAS	5	5	0.179876	0	0.147675
	SHC-related events triggered by IGF1R	Signal Transduction	IGF2		5		0	0.147675
	SHC-related events triggered by IGF1R	Signal Transduction	HRAS		5		0	0.147675
	Activation of NIMA Kinases NEK9, NEK6, NEK7	Cell Cycle	CDK1	5	5	0.102045	0	0.145825
	Activation of NIMA Kinases NEK9, NEK6, NEK7	Cell Cycle	NEK6	2	5	0.149122	0	0.145825
	Activation of NIMA Kinases NEK9, NEK6, NEK7	Cell Cycle	NEK9	6	5	0.193761	0	0.145825
	Activation of NIMA Kinases NEK9, NEK6, NEK7	Cell Cycle	NEK7	4	5	0.277289	0	0.145825
	Activation of NIMA Kinases NEK9, NEK6, NEK7	Cell Cycle	CCNB1	2	5	0.389387	0	0.145825
	Activation of NIMA Kinases NEK9, NEK6, NEK7	Cell Cycle	PLK1		5		0	0.145825
	Beta-oxidation of pristanoyl-CoA	Metabolism	ACOT8	4	6	0.0968628	0	0.12634
	Beta-oxidation of pristanoyl-CoA	Metabolism	CRAT	6	6	0.179638	0	0.12634
	Beta-oxidation of pristanoyl-CoA	Metabolism	SCP2	6	6	0.179755	0	0.12634
	Beta-oxidation of pristanoyl-CoA	Metabolism	HSD17B4	6	6	0.181857	0	0.12634
	Beta-oxidation of pristanoyl-CoA	Metabolism	ACOX3	5	6	0.191638	0	0.12634
	Beta-oxidation of pristanoyl-CoA	Metabolism	NUDT19	2	6	0.192606	0	0.12634
	Beta-oxidation of pristanoyl-CoA	Metabolism	ACOX2		6		0	0.12634
	Beta-oxidation of pristanoyl-CoA	Metabolism	CROT		6		0	0.12634
	IRAK1 recruits IKK complex	Immune System	UBE2N	5	5	0.128307	0	0.11853
	IRAK1 recruits IKK complex	Immune System	IKBKG	6	5	0.182181	0	0.11853
	IRAK1 recruits IKK complex	Immune System	IKBKB	5	5	0.189534	0	0.11853
	IRAK1 recruits IKK complex	Immune System	TRAF6	2	5	0.360512	0	0.11853
	IRAK1 recruits IKK complex	Immune System	CHUK	3	5	0.389228	0	0.11853
	IRAK1 recruits IKK complex	Immune System	IRAK1		5		0	0.11853
	IRAK1 recruits IKK complex upon TLR7/8 or 9 stimulation	Immune System	UBE2N	5	5	0.128307	0	0.11853
	IRAK1 recruits IKK complex upon TLR7/8 or 9 stimulation	Immune System	IKBKG	6	5	0.182181	0	0.11853
	IRAK1 recruits IKK complex upon TLR7/8 or 9 stimulation	Immune System	IKBKB	5	5	0.189534	0	0.11853
	IRAK1 recruits IKK complex upon TLR7/8 or 9 stimulation	Immune System	TRAF6	2	5	0.360512	0	0.11853
	IRAK1 recruits IKK complex upon TLR7/8 or 9 stimulation	Immune System	CHUK	3	5	0.389228	0	0.11853
	IRAK1 recruits IKK complex upon TLR7/8 or 9 stimulation	Immune System	IRAK1		5		0	0.11853
	Signaling by NOTCH2	Signal Transduction	RBPJ	5	5	0.167043	0	0.115047
	Signaling by NOTCH2	Signal Transduction	ADAM10	5	5	0.168307	0	0.115047
	Signaling by NOTCH2	Signal Transduction	MDK	4	5	0.206102	0	0.115047
	Signaling by NOTCH2	Signal Transduction	RPS27A	6	5	0.220382	0	0.115047
	Signaling by NOTCH2	Signal Transduction	NCSTN	4	5	0.471802	0	0.115047
	Signaling by NOTCH2	Signal Transduction	GZMB		5		0	0.115047
	Signaling by NOTCH2	Signal Transduction	MIB1		5		0	0.115047
	Signaling by NOTCH2	Signal Transduction	NOTCH2		5		0	0.115047
	Signaling by NOTCH2	Signal Transduction	EP300		5		0	0.115047
	Transcriptional regulation by the AP-2 (TFAP2) family of transcription factors	Gene expression (Transcription)	ATAD2	4	10	0.075786	0	0.10423
	Transcriptional regulation by the AP-2 (TFAP2) family of transcription factors	Gene expression (Transcription)	NOP2	6	10	0.0827001	0	0.10423
	Transcriptional regulation by the AP-2 (TFAP2) family of transcription factors	Gene expression (Transcription)	UBE2I	6	10	0.120886	0	0.10423
	Transcriptional regulation by the AP-2 (TFAP2) family of transcription factors	Gene expression (Transcription)	HSPD1	6	10	0.142223	0	0.10423
	Transcriptional regulation by the AP-2 (TFAP2) family of transcription factors	Gene expression (Transcription)	NPM1	6	10	0.172463	0	0.10423
	Transcriptional regulation by the AP-2 (TFAP2) family of transcription factors	Gene expression (Transcription)	DEK	6	10	0.203411	0	0.10423
	Transcriptional regulation by the AP-2 (TFAP2) family of transcription factors	Gene expression (Transcription)	YEATS4	5	10	0.222939	0	0.10423
	Transcriptional regulation by the AP-2 (TFAP2) family of transcription factors	Gene expression (Transcription)	YY1	6	10	0.227227	0	0.10423
	Transcriptional regulation by the AP-2 (TFAP2) family of transcription factors	Gene expression (Transcription)	SUMO1	6	10	0.227531	0	0.10423
	Transcriptional regulation by the AP-2 (TFAP2) family of transcription factors	Gene expression (Transcription)	CREBBP	4	10	0.328917	0	0.10423
	Transcriptional regulation by the AP-2 (TFAP2) family of transcription factors	Gene expression (Transcription)	ERBB2		10		0	0.10423
	Transcriptional regulation by the AP-2 (TFAP2) family of transcription factors	Gene expression (Transcription)	APOE		10		0	0.10423
	Transcriptional regulation by the AP-2 (TFAP2) family of transcription factors	Gene expression (Transcription)	CDKN1A		10		0	0.10423
	Transcriptional regulation by the AP-2 (TFAP2) family of transcription factors	Gene expression (Transcription)	EGFR		10		0	0.10423
	Transcriptional regulation by the AP-2 (TFAP2) family of transcription factors	Gene expression (Transcription)	VEGFA		10		0	0.10423
	Transcriptional regulation by the AP-2 (TFAP2) family of transcription factors	Gene expression (Transcription)	KIT		10		0	0.10423
	Transcriptional regulation by the AP-2 (TFAP2) family of transcription factors	Gene expression (Transcription)	EP300		10		0	0.10423
	NOTCH1 Intracellular Domain Regulates Transcription	Signal Transduction	HDAC4	2	15	0.0668732	0	0.101339
	NOTCH1 Intracellular Domain Regulates Transcription	Signal Transduction	CREBBP	4	15	0.103155	0	0.101339
	NOTCH1 Intracellular Domain Regulates Transcription	Signal Transduction	RPS27A	6	15	0.114891	0	0.101339
	NOTCH1 Intracellular Domain Regulates Transcription	Signal Transduction	HDAC6	6	15	0.129889	0	0.101339
	NOTCH1 Intracellular Domain Regulates Transcription	Signal Transduction	TBL1XR1	6	15	0.136515	0	0.101339
	NOTCH1 Intracellular Domain Regulates Transcription	Signal Transduction	NCOR1	6	15	0.147317	0	0.101339
	NOTCH1 Intracellular Domain Regulates Transcription	Signal Transduction	HDAC3	4	15	0.147632	0	0.101339
	NOTCH1 Intracellular Domain Regulates Transcription	Signal Transduction	HDAC1	6	15	0.148973	0	0.101339
	NOTCH1 Intracellular Domain Regulates Transcription	Signal Transduction	RBPJ	5	15	0.159945	0	0.101339
	NOTCH1 Intracellular Domain Regulates Transcription	Signal Transduction	SNW1	6	15	0.15996	0	0.101339
	NOTCH1 Intracellular Domain Regulates Transcription	Signal Transduction	HDAC2	6	15	0.167465	0	0.101339
	NOTCH1 Intracellular Domain Regulates Transcription	Signal Transduction	NCOR2	4	15	0.174593	0	0.101339
	NOTCH1 Intracellular Domain Regulates Transcription	Signal Transduction	SKP1	6	15	0.205069	0	0.101339
	NOTCH1 Intracellular Domain Regulates Transcription	Signal Transduction	HDAC7	3	15	0.274157	0	0.101339
	NOTCH1 Intracellular Domain Regulates Transcription	Signal Transduction	CUL1	6	15	0.332887	0	0.101339
	NOTCH1 Intracellular Domain Regulates Transcription	Signal Transduction	TBL1X		15		0	0.101339
	NOTCH1 Intracellular Domain Regulates Transcription	Signal Transduction	TLE4		15		0	0.101339
	NOTCH1 Intracellular Domain Regulates Transcription	Signal Transduction	HDAC8		15		0	0.101339
	NOTCH1 Intracellular Domain Regulates Transcription	Signal Transduction	RBX1		15		0	0.101339
	NOTCH1 Intracellular Domain Regulates Transcription	Signal Transduction	HDAC5		15		0	0.101339
	NOTCH1 Intracellular Domain Regulates Transcription	Signal Transduction	EP300		15		0	0.101339
	Energy dependent regulation of mTOR by LKB1-AMPK	Signal Transduction	TSC1	2	15	0.0545099	0	0.0968689
	Energy dependent regulation of mTOR by LKB1-AMPK	Signal Transduction	PRKAB1	2	15	0.0711008	0	0.0968689
	Energy dependent regulation of mTOR by LKB1-AMPK	Signal Transduction	MLST8	3	15	0.120062	0	0.0968689
	Energy dependent regulation of mTOR by LKB1-AMPK	Signal Transduction	PRKAA1	6	15	0.139576	0	0.0968689
	Energy dependent regulation of mTOR by LKB1-AMPK	Signal Transduction	RRAGC	3	15	0.140552	0	0.0968689
	Energy dependent regulation of mTOR by LKB1-AMPK	Signal Transduction	PPM1A	6	15	0.165167	0	0.0968689
	Energy dependent regulation of mTOR by LKB1-AMPK	Signal Transduction	LAMTOR1	6	15	0.171895	0	0.0968689
	Energy dependent regulation of mTOR by LKB1-AMPK	Signal Transduction	MTOR	6	15	0.175218	0	0.0968689
	Energy dependent regulation of mTOR by LKB1-AMPK	Signal Transduction	RPTOR	5	15	0.178818	0	0.0968689
	Energy dependent regulation of mTOR by LKB1-AMPK	Signal Transduction	LAMTOR2	5	15	0.179577	0	0.0968689
	Energy dependent regulation of mTOR by LKB1-AMPK	Signal Transduction	PRKAG1	6	15	0.18455	0	0.0968689
	Energy dependent regulation of mTOR by LKB1-AMPK	Signal Transduction	CAB39	6	15	0.199672	0	0.0968689
	Energy dependent regulation of mTOR by LKB1-AMPK	Signal Transduction	RHEB	6	15	0.205809	0	0.0968689
	Energy dependent regulation of mTOR by LKB1-AMPK	Signal Transduction	LAMTOR3	4	15	0.257318	0	0.0968689
	Energy dependent regulation of mTOR by LKB1-AMPK	Signal Transduction	LAMTOR5	4	15	0.292966	0	0.0968689
	Energy dependent regulation of mTOR by LKB1-AMPK	Signal Transduction	RRAGD		15		0	0.0968689
	Energy dependent regulation of mTOR by LKB1-AMPK	Signal Transduction	RRAGA		15		0	0.0968689
	Energy dependent regulation of mTOR by LKB1-AMPK	Signal Transduction	STK11		15		0	0.0968689
	Energy dependent regulation of mTOR by LKB1-AMPK	Signal Transduction	PRKAB2		15		0	0.0968689
	Energy dependent regulation of mTOR by LKB1-AMPK	Signal Transduction	STRADB		15		0	0.0968689
	Energy dependent regulation of mTOR by LKB1-AMPK	Signal Transduction	TSC2		15		0	0.0968689
	Signal attenuation	Signal Transduction	SOS1	3	5	0.07441	0	0.0856248
	Signal attenuation	Signal Transduction	SHC1	5	5	0.145564	0	0.0856248
	Signal attenuation	Signal Transduction	MAPK3	4	5	0.152789	0	0.0856248
	Signal attenuation	Signal Transduction	GRB2	6	5	0.153427	0	0.0856248
	Signal attenuation	Signal Transduction	MAPK1	6	5	0.246318	0	0.0856248
	Signal attenuation	Signal Transduction	GRB10		5		0	0.0856248
	Signal attenuation	Signal Transduction	IRS1		5		0	0.0856248
	Signal attenuation	Signal Transduction	IRS2		5		0	0.0856248
	Biotin transport and metabolism	Metabolism	BTD	2	7	0.106651	0	0.0713036
	Biotin transport and metabolism	Metabolism	ACACA	5	7	0.122948	0	0.0713036
	Biotin transport and metabolism	Metabolism	PC	2	7	0.140594	0	0.0713036
	Biotin transport and metabolism	Metabolism	PCCB	6	7	0.142463	0	0.0713036
	Biotin transport and metabolism	Metabolism	MCCC1	6	7	0.270301	0	0.0713036
	Biotin transport and metabolism	Metabolism	MCCC2	6	7	0.337345	0	0.0713036
	Biotin transport and metabolism	Metabolism	PCCA	6	7	0.409246	0	0.0713036
	Biotin transport and metabolism	Metabolism	HLCS		7		0	0.0713036
	Biotin transport and metabolism	Metabolism	PDZD11		7		0	0.0713036
	TP53 Regulates Transcription of Caspase Activators and Caspases	Gene expression (Transcription)	CASP2	2	7	0.0620803	0	0.0689549
	TP53 Regulates Transcription of Caspase Activators and Caspases	Gene expression (Transcription)	CASP1	5	7	0.07494	0	0.0689549
	TP53 Regulates Transcription of Caspase Activators and Caspases	Gene expression (Transcription)	ATM	5	7	0.0937848	0	0.0689549
	TP53 Regulates Transcription of Caspase Activators and Caspases	Gene expression (Transcription)	CASP10	3	7	0.135788	0	0.0689549
	TP53 Regulates Transcription of Caspase Activators and Caspases	Gene expression (Transcription)	CASP6	6	7	0.186342	0	0.0689549
	TP53 Regulates Transcription of Caspase Activators and Caspases	Gene expression (Transcription)	APAF1	5	7	0.208542	0	0.0689549
	TP53 Regulates Transcription of Caspase Activators and Caspases	Gene expression (Transcription)	NLRC4	2	7	0.779421	0	0.0689549
	TP53 Regulates Transcription of Caspase Activators and Caspases	Gene expression (Transcription)	CRADD		7		0	0.0689549
	Interleukin-6 family signaling	Immune System	PTPN11	6	5	0.0551479	0	0.0621798
	Interleukin-6 family signaling	Immune System	JAK1	3	5	0.108039	0	0.0621798
	Interleukin-6 family signaling	Immune System	STAT3	6	5	0.145262	0	0.0621798
	Interleukin-6 family signaling	Immune System	CBL	4	5	0.204875	0	0.0621798
	Interleukin-6 family signaling	Immune System	STAT1	6	5	0.20597	0	0.0621798
	Interleukin-6 family signaling	Immune System	IL6ST		5		0	0.0621798
	Interleukin-6 family signaling	Immune System	OSMR		5		0	0.0621798
	Interleukin-6 family signaling	Immune System	JAK2		5		0	0.0621798
	Interleukin-6 family signaling	Immune System	TYK2		5		0	0.0621798
	Regulation of TP53 Activity through Methylation	Gene expression (Transcription)	ATM	5	6	0.131407	0	0.0428652
	Regulation of TP53 Activity through Methylation	Gene expression (Transcription)	EHMT1	4	6	0.136581	0	0.0428652
	Regulation of TP53 Activity through Methylation	Gene expression (Transcription)	PRMT5	6	6	0.194318	0	0.0428652
	Regulation of TP53 Activity through Methylation	Gene expression (Transcription)	CHEK2	5	6	0.246247	0	0.0428652
	Regulation of TP53 Activity through Methylation	Gene expression (Transcription)	RPS27A	6	6	0.305152	0	0.0428652
	Regulation of TP53 Activity through Methylation	Gene expression (Transcription)	EHMT2	3	6	0.315574	0	0.0428652
	Regulation of TP53 Activity through Methylation	Gene expression (Transcription)	TTC5		6		0	0.0428652
	Regulation of TP53 Activity through Methylation	Gene expression (Transcription)	JMY		6		0	0.0428652
	Regulation of TP53 Activity through Methylation	Gene expression (Transcription)	SMYD2		6		0	0.0428652
	Regulation of TP53 Activity through Methylation	Gene expression (Transcription)	EP300		6		0	0.0428652
	DNA replication initiation	Cell Cycle	POLA2	3	7	0.0535916	0	0.0413616
	DNA replication initiation	Cell Cycle	POLE	3	7	0.18712	0	0.0413616
	DNA replication initiation	Cell Cycle	POLE4	3	7	0.215811	0	0.0413616
	DNA replication initiation	Cell Cycle	POLE3	6	7	0.225961	0	0.0413616
	DNA replication initiation	Cell Cycle	POLA1	2	7	0.237279	0	0.0413616
	DNA replication initiation	Cell Cycle	PRIM1	3	7	0.250007	0	0.0413616
	DNA replication initiation	Cell Cycle	PRIM2	3	7	0.359121	0	0.0413616
	Telomere C-strand synthesis initiation	Cell Cycle	POLA2	3	7	0.0535916	0	0.0413616
	Telomere C-strand synthesis initiation	Cell Cycle	POLE	3	7	0.18712	0	0.0413616
	Telomere C-strand synthesis initiation	Cell Cycle	POLE4	3	7	0.215811	0	0.0413616
	Telomere C-strand synthesis initiation	Cell Cycle	POLE3	6	7	0.225961	0	0.0413616
	Telomere C-strand synthesis initiation	Cell Cycle	POLA1	2	7	0.237279	0	0.0413616
	Telomere C-strand synthesis initiation	Cell Cycle	PRIM1	3	7	0.250007	0	0.0413616
	Telomere C-strand synthesis initiation	Cell Cycle	PRIM2	3	7	0.359121	0	0.0413616
	G alpha (s) signalling events	Signal Transduction	GNB4	5	11	0.118327	0	0.0371188
	G alpha (s) signalling events	Signal Transduction	GNAI3	6	11	0.123315	0	0.0371188
	G alpha (s) signalling events	Signal Transduction	ARRB1	6	11	0.135201	0	0.0371188
	G alpha (s) signalling events	Signal Transduction	GNG2	4	11	0.141375	0	0.0371188
	G alpha (s) signalling events	Signal Transduction	ARRB2	4	11	0.14252	0	0.0371188
	G alpha (s) signalling events	Signal Transduction	GNAS	6	11	0.147554	0	0.0371188
	G alpha (s) signalling events	Signal Transduction	GNAI2	6	11	0.148391	0	0.0371188
	G alpha (s) signalling events	Signal Transduction	GNG5	6	11	0.158653	0	0.0371188
	G alpha (s) signalling events	Signal Transduction	GRK6	4	11	0.191404	0	0.0371188
	G alpha (s) signalling events	Signal Transduction	GNB2	5	11	0.226749	0	0.0371188
	G alpha (s) signalling events	Signal Transduction	GNB1	5	11	0.362006	0	0.0371188
	G alpha (s) signalling events	Signal Transduction	GNAI1		11		0	0.0371188
	G alpha (s) signalling events	Signal Transduction	ADCY7		11		0	0.0371188
	G alpha (s) signalling events	Signal Transduction	GNG12		11		0	0.0371188
	G alpha (s) signalling events	Signal Transduction	GPR84		11		0	0.0371188
	G alpha (s) signalling events	Signal Transduction	GNG7		11		0	0.0371188
	G alpha (s) signalling events	Signal Transduction	GNAZ		11		0	0.0371188
	G alpha (s) signalling events	Signal Transduction	PDE3B		11		0	0.0371188
	G alpha (s) signalling events	Signal Transduction	PDE8A		11		0	0.0371188
	G alpha (s) signalling events	Signal Transduction	PDE3A		11		0	0.0371188
	Nuclear Receptor transcription pathway	Gene expression (Transcription)	NRBF2	3	7	0.0612399	0	0.0361277
	Nuclear Receptor transcription pathway	Gene expression (Transcription)	NR2C2	4	7	0.13018	0	0.0361277
	Nuclear Receptor transcription pathway	Gene expression (Transcription)	MED1	5	7	0.166884	0	0.0361277
	Nuclear Receptor transcription pathway	Gene expression (Transcription)	NR3C1	4	7	0.179756	0	0.0361277
	Nuclear Receptor transcription pathway	Gene expression (Transcription)	NRBP1	6	7	0.248857	0	0.0361277
	Nuclear Receptor transcription pathway	Gene expression (Transcription)	RXRB	3	7	0.263627	0	0.0361277
	Nuclear Receptor transcription pathway	Gene expression (Transcription)	NR2C2AP	2	7	0.728357	0	0.0361277
	Nuclear Receptor transcription pathway	Gene expression (Transcription)	RXRA		7		0	0.0361277
	Nuclear Receptor transcription pathway	Gene expression (Transcription)	NR2C1		7		0	0.0361277
	RNA Polymerase III Transcription Initiation From Type 1 Promoter	Gene expression (Transcription)	POLR1C	5	14	0.139129	0	0.0329129
	RNA Polymerase III Transcription Initiation From Type 1 Promoter	Gene expression (Transcription)	POLR1D	4	14	0.174342	0	0.0329129
	RNA Polymerase III Transcription Initiation From Type 1 Promoter	Gene expression (Transcription)	GTF3C4	4	14	0.208542	0	0.0329129
	RNA Polymerase III Transcription Initiation From Type 1 Promoter	Gene expression (Transcription)	POLR3C	4	14	0.227485	0	0.0329129
	RNA Polymerase III Transcription Initiation From Type 1 Promoter	Gene expression (Transcription)	POLR2L	3	14	0.23278	0	0.0329129
	RNA Polymerase III Transcription Initiation From Type 1 Promoter	Gene expression (Transcription)	GTF3C5	5	14	0.233718	0	0.0329129
	RNA Polymerase III Transcription Initiation From Type 1 Promoter	Gene expression (Transcription)	GTF3C3	5	14	0.243439	0	0.0329129
	RNA Polymerase III Transcription Initiation From Type 1 Promoter	Gene expression (Transcription)	POLR2H	6	14	0.257394	0	0.0329129
	RNA Polymerase III Transcription Initiation From Type 1 Promoter	Gene expression (Transcription)	POLR2E	6	14	0.264281	0	0.0329129
	RNA Polymerase III Transcription Initiation From Type 1 Promoter	Gene expression (Transcription)	POLR3A	3	14	0.267751	0	0.0329129
	RNA Polymerase III Transcription Initiation From Type 1 Promoter	Gene expression (Transcription)	GTF3C2	4	14	0.324609	0	0.0329129
	RNA Polymerase III Transcription Initiation From Type 1 Promoter	Gene expression (Transcription)	POLR3E	2	14	0.333688	0	0.0329129
	RNA Polymerase III Transcription Initiation From Type 1 Promoter	Gene expression (Transcription)	POLR3B	3	14	0.333778	0	0.0329129
	RNA Polymerase III Transcription Initiation From Type 1 Promoter	Gene expression (Transcription)	GTF3C1	5	14	0.374967	0	0.0329129
	RNA Polymerase III Transcription Initiation From Type 1 Promoter	Gene expression (Transcription)	CRCP		14		0	0.0329129
	RNA Polymerase III Transcription Initiation From Type 1 Promoter	Gene expression (Transcription)	POLR3F		14		0	0.0329129
	RNA Polymerase III Transcription Initiation From Type 1 Promoter	Gene expression (Transcription)	POLR2K		14		0	0.0329129
	RNA Polymerase III Transcription Initiation From Type 1 Promoter	Gene expression (Transcription)	POLR3D		14		0	0.0329129
	RNA Polymerase III Transcription Initiation From Type 1 Promoter	Gene expression (Transcription)	POLR2F		14		0	0.0329129
	RNA Polymerase III Transcription Initiation From Type 1 Promoter	Gene expression (Transcription)	BRF1		14		0	0.0329129
	RNA Polymerase III Transcription Initiation From Type 2 Promoter	Gene expression (Transcription)	POLR1C	5	14	0.139129	0	0.0329129
	RNA Polymerase III Transcription Initiation From Type 2 Promoter	Gene expression (Transcription)	POLR1D	4	14	0.174342	0	0.0329129
	RNA Polymerase III Transcription Initiation From Type 2 Promoter	Gene expression (Transcription)	GTF3C4	4	14	0.208542	0	0.0329129
	RNA Polymerase III Transcription Initiation From Type 2 Promoter	Gene expression (Transcription)	POLR3C	4	14	0.227485	0	0.0329129
	RNA Polymerase III Transcription Initiation From Type 2 Promoter	Gene expression (Transcription)	POLR2L	3	14	0.23278	0	0.0329129
	RNA Polymerase III Transcription Initiation From Type 2 Promoter	Gene expression (Transcription)	GTF3C5	5	14	0.233718	0	0.0329129
	RNA Polymerase III Transcription Initiation From Type 2 Promoter	Gene expression (Transcription)	GTF3C3	5	14	0.243439	0	0.0329129
	RNA Polymerase III Transcription Initiation From Type 2 Promoter	Gene expression (Transcription)	POLR2H	6	14	0.257394	0	0.0329129
	RNA Polymerase III Transcription Initiation From Type 2 Promoter	Gene expression (Transcription)	POLR2E	6	14	0.264281	0	0.0329129
	RNA Polymerase III Transcription Initiation From Type 2 Promoter	Gene expression (Transcription)	POLR3A	3	14	0.267751	0	0.0329129
	RNA Polymerase III Transcription Initiation From Type 2 Promoter	Gene expression (Transcription)	GTF3C2	4	14	0.324609	0	0.0329129
	RNA Polymerase III Transcription Initiation From Type 2 Promoter	Gene expression (Transcription)	POLR3E	2	14	0.333688	0	0.0329129
	RNA Polymerase III Transcription Initiation From Type 2 Promoter	Gene expression (Transcription)	POLR3B	3	14	0.333778	0	0.0329129
	RNA Polymerase III Transcription Initiation From Type 2 Promoter	Gene expression (Transcription)	GTF3C1	5	14	0.374967	0	0.0329129
	RNA Polymerase III Transcription Initiation From Type 2 Promoter	Gene expression (Transcription)	CRCP		14		0	0.0329129
	RNA Polymerase III Transcription Initiation From Type 2 Promoter	Gene expression (Transcription)	POLR3F		14		0	0.0329129
	RNA Polymerase III Transcription Initiation From Type 2 Promoter	Gene expression (Transcription)	POLR2K		14		0	0.0329129
	RNA Polymerase III Transcription Initiation From Type 2 Promoter	Gene expression (Transcription)	POLR3D		14		0	0.0329129
	RNA Polymerase III Transcription Initiation From Type 2 Promoter	Gene expression (Transcription)	POLR2F		14		0	0.0329129
	RNA Polymerase III Transcription Initiation From Type 2 Promoter	Gene expression (Transcription)	BRF1		14		0	0.0329129
	JNK (c-Jun kinases) phosphorylation and activation mediated by activated human TAK1	Immune System	MAP3K7	5	8	0.139349	0	0.0244673
	JNK (c-Jun kinases) phosphorylation and activation mediated by activated human TAK1	Immune System	RIPK2	3	8	0.156961	0	0.0244673
	JNK (c-Jun kinases) phosphorylation and activation mediated by activated human TAK1	Immune System	UBE2N	5	8	0.159527	0	0.0244673
	JNK (c-Jun kinases) phosphorylation and activation mediated by activated human TAK1	Immune System	TAB1	6	8	0.171373	0	0.0244673
	JNK (c-Jun kinases) phosphorylation and activation mediated by activated human TAK1	Immune System	TRAF6	2	8	0.200014	0	0.0244673
	JNK (c-Jun kinases) phosphorylation and activation mediated by activated human TAK1	Immune System	IKBKG	6	8	0.206361	0	0.0244673
	JNK (c-Jun kinases) phosphorylation and activation mediated by activated human TAK1	Immune System	MAP2K4	4	8	0.31641	0	0.0244673
	JNK (c-Jun kinases) phosphorylation and activation mediated by activated human TAK1	Immune System	MAP2K7	3	8	0.319545	0	0.0244673
	JNK (c-Jun kinases) phosphorylation and activation mediated by activated human TAK1	Immune System	MAPK9		8		0	0.0244673
	JNK (c-Jun kinases) phosphorylation and activation mediated by activated human TAK1	Immune System	TAB2		8		0	0.0244673
	JNK (c-Jun kinases) phosphorylation and activation mediated by activated human TAK1	Immune System	MAPK8		8		0	0.0244673
	JNK (c-Jun kinases) phosphorylation and activation mediated by activated human TAK1	Immune System	IRAK1		8		0	0.0244673
	Cobalamin (Cbl, vitamin B12) transport and metabolism	Metabolism	ABCC1	5	5	0.149134	0	0.0238503
	Cobalamin (Cbl, vitamin B12) transport and metabolism	Metabolism	MTR	2	5	0.161367	0	0.0238503
	Cobalamin (Cbl, vitamin B12) transport and metabolism	Metabolism	MMAA	3	5	0.174097	0	0.0238503
	Cobalamin (Cbl, vitamin B12) transport and metabolism	Metabolism	MMAB	3	5	0.252935	0	0.0238503
	Cobalamin (Cbl, vitamin B12) transport and metabolism	Metabolism	MUT	6	5	0.413681	0	0.0238503
	Cobalamin (Cbl, vitamin B12) transport and metabolism	Metabolism	TCN1		5		0	0.0238503
	Cobalamin (Cbl, vitamin B12) transport and metabolism	Metabolism	MTRR		5		0	0.0238503
	Cobalamin (Cbl, vitamin B12) transport and metabolism	Metabolism	LMBRD1		5		0	0.0238503
	Cobalamin (Cbl, vitamin B12) transport and metabolism	Metabolism	CD320		5		0	0.0238503
	Phosphorylation of the APC/C	Cell Cycle	CDC16	6	11	0.0568049	0	0.020443
	Phosphorylation of the APC/C	Cell Cycle	CCNB1	2	11	0.0636096	0	0.020443
	Phosphorylation of the APC/C	Cell Cycle	ANAPC1	4	11	0.108698	0	0.020443
	Phosphorylation of the APC/C	Cell Cycle	ANAPC7	6	11	0.178509	0	0.020443
	Phosphorylation of the APC/C	Cell Cycle	CDK1	5	11	0.180629	0	0.020443
	Phosphorylation of the APC/C	Cell Cycle	CDC23	5	11	0.19129	0	0.020443
	Phosphorylation of the APC/C	Cell Cycle	UBE2C	2	11	0.24595	0	0.020443
	Phosphorylation of the APC/C	Cell Cycle	CDC26	3	11	0.249832	0	0.020443
	Phosphorylation of the APC/C	Cell Cycle	CDC27	5	11	0.350191	0	0.020443
	Phosphorylation of the APC/C	Cell Cycle	ANAPC4	2	11	0.903662	0	0.020443
	Phosphorylation of the APC/C	Cell Cycle	UBE2E1	2	11	1	0	0.020443
	Phosphorylation of the APC/C	Cell Cycle	PLK1		11		0	0.020443
	Phosphorylation of the APC/C	Cell Cycle	ANAPC16		11		0	0.020443
	Phosphorylation of the APC/C	Cell Cycle	ANAPC10		11		0	0.020443
	Phosphorylation of the APC/C	Cell Cycle	ANAPC2		11		0	0.020443
	Phosphorylation of the APC/C	Cell Cycle	ANAPC5		11		0	0.020443
	RNA Polymerase III Chain Elongation	Gene expression (Transcription)	POLR2L	3	9	0.054399	0	0.0191435
	RNA Polymerase III Chain Elongation	Gene expression (Transcription)	POLR1C	5	9	0.0776918	0	0.0191435
	RNA Polymerase III Chain Elongation	Gene expression (Transcription)	POLR2H	6	9	0.146637	0	0.0191435
	RNA Polymerase III Chain Elongation	Gene expression (Transcription)	POLR2E	6	9	0.164337	0	0.0191435
	RNA Polymerase III Chain Elongation	Gene expression (Transcription)	POLR1D	4	9	0.186125	0	0.0191435
	RNA Polymerase III Chain Elongation	Gene expression (Transcription)	POLR3A	3	9	0.198178	0	0.0191435
	RNA Polymerase III Chain Elongation	Gene expression (Transcription)	POLR3C	4	9	0.19954	0	0.0191435
	RNA Polymerase III Chain Elongation	Gene expression (Transcription)	POLR3E	2	9	0.265206	0	0.0191435
	RNA Polymerase III Chain Elongation	Gene expression (Transcription)	POLR3B	3	9	0.29336	0	0.0191435
	RNA Polymerase III Chain Elongation	Gene expression (Transcription)	POLR2K		9		0	0.0191435
	RNA Polymerase III Chain Elongation	Gene expression (Transcription)	POLR3F		9		0	0.0191435
	RNA Polymerase III Chain Elongation	Gene expression (Transcription)	CRCP		9		0	0.0191435
	RNA Polymerase III Chain Elongation	Gene expression (Transcription)	POLR3D		9		0	0.0191435
	RNA Polymerase III Chain Elongation	Gene expression (Transcription)	POLR2F		9		0	0.0191435
	RNA Polymerase III Transcription Initiation From Type 3 Promoter	Gene expression (Transcription)	POLR2L	3	9	0.054399	0	0.0149472
	RNA Polymerase III Transcription Initiation From Type 3 Promoter	Gene expression (Transcription)	POLR1C	5	9	0.0776918	0	0.0149472
	RNA Polymerase III Transcription Initiation From Type 3 Promoter	Gene expression (Transcription)	POLR2H	6	9	0.146637	0	0.0149472
	RNA Polymerase III Transcription Initiation From Type 3 Promoter	Gene expression (Transcription)	POLR2E	6	9	0.164337	0	0.0149472
	RNA Polymerase III Transcription Initiation From Type 3 Promoter	Gene expression (Transcription)	POLR1D	4	9	0.186125	0	0.0149472
	RNA Polymerase III Transcription Initiation From Type 3 Promoter	Gene expression (Transcription)	POLR3A	3	9	0.198178	0	0.0149472
	RNA Polymerase III Transcription Initiation From Type 3 Promoter	Gene expression (Transcription)	POLR3C	4	9	0.19954	0	0.0149472
	RNA Polymerase III Transcription Initiation From Type 3 Promoter	Gene expression (Transcription)	POLR3E	2	9	0.265206	0	0.0149472
	RNA Polymerase III Transcription Initiation From Type 3 Promoter	Gene expression (Transcription)	POLR3B	3	9	0.29336	0	0.0149472
	RNA Polymerase III Transcription Initiation From Type 3 Promoter	Gene expression (Transcription)	POLR2K		9		0	0.0149472
	RNA Polymerase III Transcription Initiation From Type 3 Promoter	Gene expression (Transcription)	POLR3F		9		0	0.0149472
	RNA Polymerase III Transcription Initiation From Type 3 Promoter	Gene expression (Transcription)	CRCP		9		0	0.0149472
	RNA Polymerase III Transcription Initiation From Type 3 Promoter	Gene expression (Transcription)	ZNF143		9		0	0.0149472
	RNA Polymerase III Transcription Initiation From Type 3 Promoter	Gene expression (Transcription)	POLR3D		9		0	0.0149472
	RNA Polymerase III Transcription Initiation From Type 3 Promoter	Gene expression (Transcription)	POLR2F		9		0	0.0149472
	RNA Polymerase III Transcription Initiation From Type 3 Promoter	Gene expression (Transcription)	POU2F1		9		0	0.0149472
	CD28 dependent PI3K/Akt signaling	Immune System	AKT2	4	8	0.124644	0	0.0132808
	CD28 dependent PI3K/Akt signaling	Immune System	MTOR	6	8	0.135585	0	0.0132808
	CD28 dependent PI3K/Akt signaling	Immune System	RICTOR	3	8	0.142404	0	0.0132808
	CD28 dependent PI3K/Akt signaling	Immune System	PDPK1	4	8	0.142404	0	0.0132808
	CD28 dependent PI3K/Akt signaling	Immune System	PIK3R1	4	8	0.18466	0	0.0132808
	CD28 dependent PI3K/Akt signaling	Immune System	AKT1	6	8	0.211178	0	0.0132808
	CD28 dependent PI3K/Akt signaling	Immune System	MLST8	3	8	0.33253	0	0.0132808
	CD28 dependent PI3K/Akt signaling	Immune System	FYN	2	8	0.714518	0	0.0132808
	CD28 dependent PI3K/Akt signaling	Immune System	MAP3K8		8		0	0.0132808
	CD28 dependent PI3K/Akt signaling	Immune System	THEM4		8		0	0.0132808
	CD28 dependent PI3K/Akt signaling	Immune System	AKT3		8		0	0.0132808
	CD28 dependent PI3K/Akt signaling	Immune System	PIK3CA		8		0	0.0132808
	CD28 dependent PI3K/Akt signaling	Immune System	CD86		8		0	0.0132808
	CD28 dependent PI3K/Akt signaling	Immune System	MAPKAP1		8		0	0.0132808
	CD28 dependent PI3K/Akt signaling	Immune System	CD28		8		0	0.0132808
	CD28 dependent PI3K/Akt signaling	Immune System	PIK3R2		8		0	0.0132808
	CD28 dependent PI3K/Akt signaling	Immune System	LCK		8		0	0.0132808
	Synthesis of bile acids and bile salts	Metabolism	OSBPL2	3	10	0.0634288	0	0.0117635
	Synthesis of bile acids and bile salts	Metabolism	SLC27A2	2	10	0.0655271	0	0.0117635
	Synthesis of bile acids and bile salts	Metabolism	AKR1C3	4	10	0.140437	0	0.0117635
	Synthesis of bile acids and bile salts	Metabolism	OSBPL9	6	10	0.142346	0	0.0117635
	Synthesis of bile acids and bile salts	Metabolism	SCP2	6	10	0.143556	0	0.0117635
	Synthesis of bile acids and bile salts	Metabolism	OSBPL1A	3	10	0.145881	0	0.0117635
	Synthesis of bile acids and bile salts	Metabolism	HSD17B4	6	10	0.181236	0	0.0117635
	Synthesis of bile acids and bile salts	Metabolism	OSBP	6	10	0.22801	0	0.0117635
	Synthesis of bile acids and bile salts	Metabolism	OSBPL3	3	10	0.246642	0	0.0117635
	Synthesis of bile acids and bile salts	Metabolism	ACOT8	4	10	0.303009	0	0.0117635
	Synthesis of bile acids and bile salts	Metabolism	NCOA2		10		0	0.0117635
	Synthesis of bile acids and bile salts	Metabolism	CYP27A1		10		0	0.0117635
	Synthesis of bile acids and bile salts	Metabolism	NCOA1		10		0	0.0117635
	Synthesis of bile acids and bile salts	Metabolism	ACOX2		10		0	0.0117635
	Synthesis of bile acids and bile salts	Metabolism	HSD3B7		10		0	0.0117635
	Synthesis of bile acids and bile salts	Metabolism	RXRA		10		0	0.0117635
	Synthesis of bile acids and bile salts	Metabolism	PTGIS		10		0	0.0117635
	Synthesis of bile acids and bile salts	Metabolism	OSBPL6		10		0	0.0117635
	Synthesis of bile acids and bile salts	Metabolism	AKR1C2		10		0	0.0117635
	Mitochondrial translation	Metabolism of proteins	MRPL32	2	68	0.00651471	1.16279	0.252801
	Mitochondrial translation	Metabolism of proteins	MRPL21	3	68	0.0844069	1.16279	0.252801
	Mitochondrial translation	Metabolism of proteins	GFM1	6	68	0.120062	1.16279	0.252801
	Mitochondrial translation	Metabolism of proteins	MRPL46	6	68	0.12098	1.16279	0.252801
	Mitochondrial translation	Metabolism of proteins	MRPL50	5	68	0.129568	1.16279	0.252801
	Mitochondrial translation	Metabolism of proteins	MRPS27	6	68	0.130303	1.16279	0.252801
	Mitochondrial translation	Metabolism of proteins	MRPS6	4	68	0.133019	1.16279	0.252801
	Mitochondrial translation	Metabolism of proteins	MRPL27	3	68	0.139129	1.16279	0.252801
	Mitochondrial translation	Metabolism of proteins	MRPL1	6	68	0.142587	1.16279	0.252801
	Mitochondrial translation	Metabolism of proteins	TUFM	6	68	0.144278	1.16279	0.252801
	Mitochondrial translation	Metabolism of proteins	MRPS12	4	68	0.151335	1.16279	0.252801
	Mitochondrial translation	Metabolism of proteins	MRPS22	6	68	0.151602	1.16279	0.252801
	Mitochondrial translation	Metabolism of proteins	MRPS26	5	68	0.151642	1.16279	0.252801
	Mitochondrial translation	Metabolism of proteins	MRPL28	3	68	0.155641	1.16279	0.252801
	Mitochondrial translation	Metabolism of proteins	MRPS24	2	68	0.158226	1.16279	0.252801
	Mitochondrial translation	Metabolism of proteins	MRPS33	4	68	0.160906	1.16279	0.252801
	Mitochondrial translation	Metabolism of proteins	MTIF2	4	68	0.161367	1.16279	0.252801
	Mitochondrial translation	Metabolism of proteins	MRPL43	6	68	0.162053	1.16279	0.252801
	Mitochondrial translation	Metabolism of proteins	MRPL20	2	68	0.166376	1.16279	0.252801
	Mitochondrial translation	Metabolism of proteins	MRPL2	2	68	0.166458	1.16279	0.252801
	Mitochondrial translation	Metabolism of proteins	MRPS2	5	68	0.167371	1.16279	0.252801
	Mitochondrial translation	Metabolism of proteins	MRPS7	6	68	0.168953	1.16279	0.252801
	Mitochondrial translation	Metabolism of proteins	MRPL30	3	68	0.170209	1.16279	0.252801
	Mitochondrial translation	Metabolism of proteins	MRPL3	4	68	0.171729	1.16279	0.252801
	Mitochondrial translation	Metabolism of proteins	MRPS23	6	68	0.174016	1.16279	0.252801
	Mitochondrial translation	Metabolism of proteins	CHCHD1	2	68	0.174508	1.16279	0.252801
	Mitochondrial translation	Metabolism of proteins	MRPS9	6	68	0.181476	1.16279	0.252801
	Mitochondrial translation	Metabolism of proteins	MRPS36	5	68	0.18288	1.16279	0.252801
	Mitochondrial translation	Metabolism of proteins	MRPL13	5	68	0.186303	1.16279	0.252801
	Mitochondrial translation	Metabolism of proteins	DAP3	6	68	0.188723	1.16279	0.252801
	Mitochondrial translation	Metabolism of proteins	MRPS30	3	68	0.189568	1.16279	0.252801
	Mitochondrial translation	Metabolism of proteins	MRPS15	4	68	0.190771	1.16279	0.252801
	Mitochondrial translation	Metabolism of proteins	MRPL9	5	68	0.197825	1.16279	0.252801
	Mitochondrial translation	Metabolism of proteins	MRPL11	6	68	0.201161	1.16279	0.252801
	Mitochondrial translation	Metabolism of proteins	MRPL37	5	68	0.202238	1.16279	0.252801
	Mitochondrial translation	Metabolism of proteins	MRPS35	5	68	0.203162	1.16279	0.252801
	Mitochondrial translation	Metabolism of proteins	MRPS28	6	68	0.210708	1.16279	0.252801
	Mitochondrial translation	Metabolism of proteins	MRRF	5	68	0.214119	1.16279	0.252801
	Mitochondrial translation	Metabolism of proteins	MRPS5	6	68	0.22035	1.16279	0.252801
	Mitochondrial translation	Metabolism of proteins	MRPL49	6	68	0.226447	1.16279	0.252801
	Mitochondrial translation	Metabolism of proteins	MRPL44	6	68	0.232151	1.16279	0.252801
	Mitochondrial translation	Metabolism of proteins	MRPL40	5	68	0.232184	1.16279	0.252801
	Mitochondrial translation	Metabolism of proteins	MRPS16	4	68	0.233726	1.16279	0.252801
	Mitochondrial translation	Metabolism of proteins	TSFM	6	68	0.234409	1.16279	0.252801
	Mitochondrial translation	Metabolism of proteins	MRPL14	3	68	0.239434	1.16279	0.252801
	Mitochondrial translation	Metabolism of proteins	MRPL53	5	68	0.242253	1.16279	0.252801
	Mitochondrial translation	Metabolism of proteins	MRPL19	5	68	0.242533	1.16279	0.252801
	Mitochondrial translation	Metabolism of proteins	MRPL4	3	68	0.245271	1.16279	0.252801
	Mitochondrial translation	Metabolism of proteins	MRPS18B	4	68	0.254811	1.16279	0.252801
	Mitochondrial translation	Metabolism of proteins	GFM2	3	68	0.25556	1.16279	0.252801
	Mitochondrial translation	Metabolism of proteins	MRPL24	6	68	0.258063	1.16279	0.252801
	Mitochondrial translation	Metabolism of proteins	MRPL22	4	68	0.267179	1.16279	0.252801
	Mitochondrial translation	Metabolism of proteins	GADD45GIP1	5	68	0.268238	1.16279	0.252801
	Mitochondrial translation	Metabolism of proteins	PTCD3	5	68	0.275188	1.16279	0.252801
	Mitochondrial translation	Metabolism of proteins	MRPL17	4	68	0.281024	1.16279	0.252801
	Mitochondrial translation	Metabolism of proteins	MRPS18A	5	68	0.286377	1.16279	0.252801
	Mitochondrial translation	Metabolism of proteins	MRPL41	6	68	0.28959	1.16279	0.252801
	Mitochondrial translation	Metabolism of proteins	MRPS31	6	68	0.295657	1.16279	0.252801
	Mitochondrial translation	Metabolism of proteins	MRPL18	5	68	0.303168	1.16279	0.252801
	Mitochondrial translation	Metabolism of proteins	MRPL45	4	68	0.30825	1.16279	0.252801
	Mitochondrial translation	Metabolism of proteins	MRPL48	6	68	0.319315	1.16279	0.252801
	Mitochondrial translation	Metabolism of proteins	MRPL39	6	68	0.325668	1.16279	0.252801
	Mitochondrial translation	Metabolism of proteins	MRPS17	6	68	0.329907	1.16279	0.252801
	Mitochondrial translation	Metabolism of proteins	MRPL47	6	68	0.348295	1.16279	0.252801
	Mitochondrial translation	Metabolism of proteins	MRPL38	6	68	0.439064	1.16279	0.252801
	Mitochondrial translation	Metabolism of proteins	MRPL15	4	68	0.530492	1.16279	0.252801
	Mitochondrial translation	Metabolism of proteins	MRPS25	4	68	0.592385	1.16279	0.252801
	Mitochondrial translation	Metabolism of proteins	MRPS11	2	68	0.797385	1.16279	0.252801
	Mitochondrial translation	Metabolism of proteins	MRPL54		68		1.16279	0.252801
	Mitochondrial translation	Metabolism of proteins	MRPL55		68		1.16279	0.252801
	Mitochondrial translation	Metabolism of proteins	MRPL57		68		1.16279	0.252801
	Mitochondrial translation	Metabolism of proteins	MRPL52		68		1.16279	0.252801
	Mitochondrial translation	Metabolism of proteins	MRPL34		68		1.16279	0.252801
	Mitochondrial translation	Metabolism of proteins	MRPL35		68		1.16279	0.252801
	Mitochondrial translation	Metabolism of proteins	MRPL42		68		1.16279	0.252801
	Mitochondrial translation	Metabolism of proteins	MRPL23		68		1.16279	0.252801
	Mitochondrial translation	Metabolism of proteins	MRPL10		68		1.16279	0.252801
	Mitochondrial translation	Metabolism of proteins	MRPL16		68		1.16279	0.252801
	Mitochondrial translation	Metabolism of proteins	MRPS21		68		1.16279	0.252801
	Mitochondrial translation	Metabolism of proteins	MTIF3		68		1.16279	0.252801
	Mitochondrial translation	Metabolism of proteins	MRPS34		68		1.16279	0.252801
	Mitochondrial translation	Metabolism of proteins	MRPS18C		68		1.16279	0.252801
	Mitochondrial translation	Metabolism of proteins	MTFMT		68		1.16279	0.252801
	Mitochondrial translation	Metabolism of proteins	MRPS14		68		1.16279	0.252801
	Mitochondrial translation	Metabolism of proteins	MRPS10		68		1.16279	0.252801
	Mitochondrial translation	Metabolism of proteins	ERAL1		68		1.16279	0.252801
	Mitochondrial translation elongation	Metabolism of proteins	MRPL32	2	65	0.0297206	1.23457	0.26724
	Mitochondrial translation elongation	Metabolism of proteins	MRPL21	3	65	0.0573171	1.23457	0.26724
	Mitochondrial translation elongation	Metabolism of proteins	MRPL20	2	65	0.10162	1.23457	0.26724
	Mitochondrial translation elongation	Metabolism of proteins	MRPS6	4	65	0.107565	1.23457	0.26724
	Mitochondrial translation elongation	Metabolism of proteins	MRPS26	5	65	0.124702	1.23457	0.26724
	Mitochondrial translation elongation	Metabolism of proteins	MRPL13	5	65	0.142587	1.23457	0.26724
	Mitochondrial translation elongation	Metabolism of proteins	GFM1	6	65	0.142587	1.23457	0.26724
	Mitochondrial translation elongation	Metabolism of proteins	MRPS27	6	65	0.143342	1.23457	0.26724
	Mitochondrial translation elongation	Metabolism of proteins	MRPL28	3	65	0.147502	1.23457	0.26724
	Mitochondrial translation elongation	Metabolism of proteins	MRPL43	6	65	0.149134	1.23457	0.26724
	Mitochondrial translation elongation	Metabolism of proteins	MRPL1	6	65	0.151185	1.23457	0.26724
	Mitochondrial translation elongation	Metabolism of proteins	MRPL27	3	65	0.155101	1.23457	0.26724
	Mitochondrial translation elongation	Metabolism of proteins	MRPL46	6	65	0.156403	1.23457	0.26724
	Mitochondrial translation elongation	Metabolism of proteins	MRPS24	2	65	0.163156	1.23457	0.26724
	Mitochondrial translation elongation	Metabolism of proteins	MRPS15	4	65	0.164324	1.23457	0.26724
	Mitochondrial translation elongation	Metabolism of proteins	TUFM	6	65	0.164577	1.23457	0.26724
	Mitochondrial translation elongation	Metabolism of proteins	MRPS22	6	65	0.166811	1.23457	0.26724
	Mitochondrial translation elongation	Metabolism of proteins	MRPS36	5	65	0.169386	1.23457	0.26724
	Mitochondrial translation elongation	Metabolism of proteins	MRPL11	6	65	0.171373	1.23457	0.26724
	Mitochondrial translation elongation	Metabolism of proteins	MRPS28	6	65	0.173964	1.23457	0.26724
	Mitochondrial translation elongation	Metabolism of proteins	MRPS7	6	65	0.175883	1.23457	0.26724
	Mitochondrial translation elongation	Metabolism of proteins	MRPS2	5	65	0.176664	1.23457	0.26724
	Mitochondrial translation elongation	Metabolism of proteins	MRPL45	4	65	0.177694	1.23457	0.26724
	Mitochondrial translation elongation	Metabolism of proteins	MRPS23	6	65	0.179801	1.23457	0.26724
	Mitochondrial translation elongation	Metabolism of proteins	MRPL40	5	65	0.180982	1.23457	0.26724
	Mitochondrial translation elongation	Metabolism of proteins	MRPL37	5	65	0.194161	1.23457	0.26724
	Mitochondrial translation elongation	Metabolism of proteins	CHCHD1	2	65	0.197268	1.23457	0.26724
	Mitochondrial translation elongation	Metabolism of proteins	MRPL50	5	65	0.199672	1.23457	0.26724
	Mitochondrial translation elongation	Metabolism of proteins	MRPL41	6	65	0.204318	1.23457	0.26724
	Mitochondrial translation elongation	Metabolism of proteins	MRPL39	6	65	0.205347	1.23457	0.26724
	Mitochondrial translation elongation	Metabolism of proteins	MRPS12	4	65	0.205822	1.23457	0.26724
	Mitochondrial translation elongation	Metabolism of proteins	MRPL19	5	65	0.209988	1.23457	0.26724
	Mitochondrial translation elongation	Metabolism of proteins	MRPS35	5	65	0.214849	1.23457	0.26724
	Mitochondrial translation elongation	Metabolism of proteins	PTCD3	5	65	0.217823	1.23457	0.26724
	Mitochondrial translation elongation	Metabolism of proteins	MRPS33	4	65	0.217985	1.23457	0.26724
	Mitochondrial translation elongation	Metabolism of proteins	MRPL24	6	65	0.222004	1.23457	0.26724
	Mitochondrial translation elongation	Metabolism of proteins	MRPL17	4	65	0.224093	1.23457	0.26724
	Mitochondrial translation elongation	Metabolism of proteins	DAP3	6	65	0.225839	1.23457	0.26724
	Mitochondrial translation elongation	Metabolism of proteins	MRPS5	6	65	0.227084	1.23457	0.26724
	Mitochondrial translation elongation	Metabolism of proteins	MRPL9	5	65	0.228172	1.23457	0.26724
	Mitochondrial translation elongation	Metabolism of proteins	GADD45GIP1	5	65	0.237985	1.23457	0.26724
	Mitochondrial translation elongation	Metabolism of proteins	MRPL49	6	65	0.242348	1.23457	0.26724
	Mitochondrial translation elongation	Metabolism of proteins	TSFM	6	65	0.250902	1.23457	0.26724
	Mitochondrial translation elongation	Metabolism of proteins	MRPS16	4	65	0.251081	1.23457	0.26724
	Mitochondrial translation elongation	Metabolism of proteins	MRPL44	6	65	0.251422	1.23457	0.26724
	Mitochondrial translation elongation	Metabolism of proteins	MRPS9	6	65	0.251454	1.23457	0.26724
	Mitochondrial translation elongation	Metabolism of proteins	MRPS18B	4	65	0.25774	1.23457	0.26724
	Mitochondrial translation elongation	Metabolism of proteins	MRPL3	4	65	0.29401	1.23457	0.26724
	Mitochondrial translation elongation	Metabolism of proteins	MRPS31	6	65	0.295954	1.23457	0.26724
	Mitochondrial translation elongation	Metabolism of proteins	MRPL53	5	65	0.30144	1.23457	0.26724
	Mitochondrial translation elongation	Metabolism of proteins	MRPL22	4	65	0.303347	1.23457	0.26724
	Mitochondrial translation elongation	Metabolism of proteins	MRPL30	3	65	0.313051	1.23457	0.26724
	Mitochondrial translation elongation	Metabolism of proteins	MRPL48	6	65	0.321364	1.23457	0.26724
	Mitochondrial translation elongation	Metabolism of proteins	MRPL14	3	65	0.328962	1.23457	0.26724
	Mitochondrial translation elongation	Metabolism of proteins	MRPL4	3	65	0.329722	1.23457	0.26724
	Mitochondrial translation elongation	Metabolism of proteins	MRPL18	5	65	0.344633	1.23457	0.26724
	Mitochondrial translation elongation	Metabolism of proteins	MRPS30	3	65	0.351836	1.23457	0.26724
	Mitochondrial translation elongation	Metabolism of proteins	MRPS11	2	65	0.35469	1.23457	0.26724
	Mitochondrial translation elongation	Metabolism of proteins	MRPL38	6	65	0.364463	1.23457	0.26724
	Mitochondrial translation elongation	Metabolism of proteins	MRPS17	6	65	0.371113	1.23457	0.26724
	Mitochondrial translation elongation	Metabolism of proteins	MRPS18A	5	65	0.427174	1.23457	0.26724
	Mitochondrial translation elongation	Metabolism of proteins	MRPL47	6	65	0.460868	1.23457	0.26724
	Mitochondrial translation elongation	Metabolism of proteins	MRPL15	4	65	0.552618	1.23457	0.26724
	Mitochondrial translation elongation	Metabolism of proteins	MRPS25	4	65	0.55522	1.23457	0.26724
	Mitochondrial translation elongation	Metabolism of proteins	MRPL2	2	65	0.79867	1.23457	0.26724
	Mitochondrial translation elongation	Metabolism of proteins	MRPL16		65		1.23457	0.26724
	Mitochondrial translation elongation	Metabolism of proteins	MRPL23		65		1.23457	0.26724
	Mitochondrial translation elongation	Metabolism of proteins	MRPL42		65		1.23457	0.26724
	Mitochondrial translation elongation	Metabolism of proteins	MRPS14		65		1.23457	0.26724
	Mitochondrial translation elongation	Metabolism of proteins	MRPS10		65		1.23457	0.26724
	Mitochondrial translation elongation	Metabolism of proteins	MRPL35		65		1.23457	0.26724
	Mitochondrial translation elongation	Metabolism of proteins	ERAL1		65		1.23457	0.26724
	Mitochondrial translation elongation	Metabolism of proteins	MRPL55		65		1.23457	0.26724
	Mitochondrial translation elongation	Metabolism of proteins	MRPS34		65		1.23457	0.26724
	Mitochondrial translation elongation	Metabolism of proteins	MRPL54		65		1.23457	0.26724
	Mitochondrial translation elongation	Metabolism of proteins	MRPL57		65		1.23457	0.26724
	Mitochondrial translation elongation	Metabolism of proteins	MRPL52		65		1.23457	0.26724
	Mitochondrial translation elongation	Metabolism of proteins	MRPL10		65		1.23457	0.26724
	Mitochondrial translation elongation	Metabolism of proteins	MRPL34		65		1.23457	0.26724
	Mitochondrial translation elongation	Metabolism of proteins	MRPS18C		65		1.23457	0.26724
	Mitochondrial translation elongation	Metabolism of proteins	MRPS21		65		1.23457	0.26724
	Mitochondrial translation initiation	Metabolism of proteins	MRPL32	2	63	0.0475134	1.23457	0.240466
	Mitochondrial translation initiation	Metabolism of proteins	MRPL21	3	63	0.0844069	1.23457	0.240466
	Mitochondrial translation initiation	Metabolism of proteins	MRPL20	2	63	0.0917629	1.23457	0.240466
	Mitochondrial translation initiation	Metabolism of proteins	MRPS26	5	63	0.0984506	1.23457	0.240466
	Mitochondrial translation initiation	Metabolism of proteins	MRPS6	4	63	0.105935	1.23457	0.240466
	Mitochondrial translation initiation	Metabolism of proteins	MRPL1	6	63	0.130701	1.23457	0.240466
	Mitochondrial translation initiation	Metabolism of proteins	MRPL27	3	63	0.144173	1.23457	0.240466
	Mitochondrial translation initiation	Metabolism of proteins	MRPL11	6	63	0.146466	1.23457	0.240466
	Mitochondrial translation initiation	Metabolism of proteins	MRPL28	3	63	0.14844	1.23457	0.240466
	Mitochondrial translation initiation	Metabolism of proteins	MRPL46	6	63	0.151127	1.23457	0.240466
	Mitochondrial translation initiation	Metabolism of proteins	MRPS23	6	63	0.161367	1.23457	0.240466
	Mitochondrial translation initiation	Metabolism of proteins	MRPL39	6	63	0.163039	1.23457	0.240466
	Mitochondrial translation initiation	Metabolism of proteins	MRPS22	6	63	0.164649	1.23457	0.240466
	Mitochondrial translation initiation	Metabolism of proteins	MRPS27	6	63	0.164968	1.23457	0.240466
	Mitochondrial translation initiation	Metabolism of proteins	MRPL50	5	63	0.16541	1.23457	0.240466
	Mitochondrial translation initiation	Metabolism of proteins	DAP3	6	63	0.166012	1.23457	0.240466
	Mitochondrial translation initiation	Metabolism of proteins	MRPS5	6	63	0.16806	1.23457	0.240466
	Mitochondrial translation initiation	Metabolism of proteins	MRPS24	2	63	0.168813	1.23457	0.240466
	Mitochondrial translation initiation	Metabolism of proteins	MRPL40	5	63	0.16929	1.23457	0.240466
	Mitochondrial translation initiation	Metabolism of proteins	MRPS33	4	63	0.171816	1.23457	0.240466
	Mitochondrial translation initiation	Metabolism of proteins	MRPL37	5	63	0.174514	1.23457	0.240466
	Mitochondrial translation initiation	Metabolism of proteins	MRPS12	4	63	0.17512	1.23457	0.240466
	Mitochondrial translation initiation	Metabolism of proteins	MTIF2	4	63	0.177208	1.23457	0.240466
	Mitochondrial translation initiation	Metabolism of proteins	MRPS28	6	63	0.180801	1.23457	0.240466
	Mitochondrial translation initiation	Metabolism of proteins	MRPS36	5	63	0.180875	1.23457	0.240466
	Mitochondrial translation initiation	Metabolism of proteins	MRPS9	6	63	0.181979	1.23457	0.240466
	Mitochondrial translation initiation	Metabolism of proteins	MRPS16	4	63	0.183466	1.23457	0.240466
	Mitochondrial translation initiation	Metabolism of proteins	MRPS7	6	63	0.18438	1.23457	0.240466
	Mitochondrial translation initiation	Metabolism of proteins	GADD45GIP1	5	63	0.184798	1.23457	0.240466
	Mitochondrial translation initiation	Metabolism of proteins	MRPS2	5	63	0.185822	1.23457	0.240466
	Mitochondrial translation initiation	Metabolism of proteins	MRPL41	6	63	0.187527	1.23457	0.240466
	Mitochondrial translation initiation	Metabolism of proteins	MRPL19	5	63	0.187746	1.23457	0.240466
	Mitochondrial translation initiation	Metabolism of proteins	MRPL13	5	63	0.192606	1.23457	0.240466
	Mitochondrial translation initiation	Metabolism of proteins	MRPL14	3	63	0.195609	1.23457	0.240466
	Mitochondrial translation initiation	Metabolism of proteins	MRPS35	5	63	0.198654	1.23457	0.240466
	Mitochondrial translation initiation	Metabolism of proteins	MRPS31	6	63	0.203029	1.23457	0.240466
	Mitochondrial translation initiation	Metabolism of proteins	MRPL53	5	63	0.203914	1.23457	0.240466
	Mitochondrial translation initiation	Metabolism of proteins	MRPL17	4	63	0.215003	1.23457	0.240466
	Mitochondrial translation initiation	Metabolism of proteins	MRPS15	4	63	0.215757	1.23457	0.240466
	Mitochondrial translation initiation	Metabolism of proteins	MRPS18B	4	63	0.219102	1.23457	0.240466
	Mitochondrial translation initiation	Metabolism of proteins	MRPL43	6	63	0.219898	1.23457	0.240466
	Mitochondrial translation initiation	Metabolism of proteins	MRPL24	6	63	0.222468	1.23457	0.240466
	Mitochondrial translation initiation	Metabolism of proteins	CHCHD1	2	63	0.227489	1.23457	0.240466
	Mitochondrial translation initiation	Metabolism of proteins	MRPL9	5	63	0.231852	1.23457	0.240466
	Mitochondrial translation initiation	Metabolism of proteins	MRPL44	6	63	0.25209	1.23457	0.240466
	Mitochondrial translation initiation	Metabolism of proteins	MRPL3	4	63	0.282025	1.23457	0.240466
	Mitochondrial translation initiation	Metabolism of proteins	MRPL45	4	63	0.283376	1.23457	0.240466
	Mitochondrial translation initiation	Metabolism of proteins	MRPL4	3	63	0.292903	1.23457	0.240466
	Mitochondrial translation initiation	Metabolism of proteins	MRPL49	6	63	0.298517	1.23457	0.240466
	Mitochondrial translation initiation	Metabolism of proteins	MRPL48	6	63	0.306172	1.23457	0.240466
	Mitochondrial translation initiation	Metabolism of proteins	MRPS18A	5	63	0.318215	1.23457	0.240466
	Mitochondrial translation initiation	Metabolism of proteins	MRPL30	3	63	0.319473	1.23457	0.240466
	Mitochondrial translation initiation	Metabolism of proteins	MRPS30	3	63	0.320559	1.23457	0.240466
	Mitochondrial translation initiation	Metabolism of proteins	PTCD3	5	63	0.322176	1.23457	0.240466
	Mitochondrial translation initiation	Metabolism of proteins	MRPL22	4	63	0.325172	1.23457	0.240466
	Mitochondrial translation initiation	Metabolism of proteins	MRPL47	6	63	0.332378	1.23457	0.240466
	Mitochondrial translation initiation	Metabolism of proteins	MRPL18	5	63	0.34662	1.23457	0.240466
	Mitochondrial translation initiation	Metabolism of proteins	MRPS17	6	63	0.347763	1.23457	0.240466
	Mitochondrial translation initiation	Metabolism of proteins	MRPS11	2	63	0.390392	1.23457	0.240466
	Mitochondrial translation initiation	Metabolism of proteins	MRPL38	6	63	0.478899	1.23457	0.240466
	Mitochondrial translation initiation	Metabolism of proteins	MRPL2	2	63	0.515915	1.23457	0.240466
	Mitochondrial translation initiation	Metabolism of proteins	MRPL15	4	63	0.552951	1.23457	0.240466
	Mitochondrial translation initiation	Metabolism of proteins	MRPS25	4	63	0.677317	1.23457	0.240466
	Mitochondrial translation initiation	Metabolism of proteins	MRPL23		63		1.23457	0.240466
	Mitochondrial translation initiation	Metabolism of proteins	MRPL42		63		1.23457	0.240466
	Mitochondrial translation initiation	Metabolism of proteins	MRPS14		63		1.23457	0.240466
	Mitochondrial translation initiation	Metabolism of proteins	MTIF3		63		1.23457	0.240466
	Mitochondrial translation initiation	Metabolism of proteins	MRPS10		63		1.23457	0.240466
	Mitochondrial translation initiation	Metabolism of proteins	ERAL1		63		1.23457	0.240466
	Mitochondrial translation initiation	Metabolism of proteins	MRPL55		63		1.23457	0.240466
	Mitochondrial translation initiation	Metabolism of proteins	MRPS34		63		1.23457	0.240466
	Mitochondrial translation initiation	Metabolism of proteins	MRPL54		63		1.23457	0.240466
	Mitochondrial translation initiation	Metabolism of proteins	MRPL57		63		1.23457	0.240466
	Mitochondrial translation initiation	Metabolism of proteins	MRPL52		63		1.23457	0.240466
	Mitochondrial translation initiation	Metabolism of proteins	MRPL10		63		1.23457	0.240466
	Mitochondrial translation initiation	Metabolism of proteins	MRPL34		63		1.23457	0.240466
	Mitochondrial translation initiation	Metabolism of proteins	MRPS18C		63		1.23457	0.240466
	Mitochondrial translation initiation	Metabolism of proteins	MTFMT		63		1.23457	0.240466
	Mitochondrial translation initiation	Metabolism of proteins	MRPL16		63		1.23457	0.240466
	Mitochondrial translation initiation	Metabolism of proteins	MRPS21		63		1.23457	0.240466
	Mitochondrial translation initiation	Metabolism of proteins	MRPL35		63		1.23457	0.240466
	Mitochondrial translation termination	Metabolism of proteins	MRPL32	2	64	0.0238088	1.25	0.252801
	Mitochondrial translation termination	Metabolism of proteins	MRPL21	3	64	0.0844069	1.25	0.252801
	Mitochondrial translation termination	Metabolism of proteins	MRPL20	2	64	0.114891	1.25	0.252801
	Mitochondrial translation termination	Metabolism of proteins	MRPS26	5	64	0.117856	1.25	0.252801
	Mitochondrial translation termination	Metabolism of proteins	MRPL1	6	64	0.127938	1.25	0.252801
	Mitochondrial translation termination	Metabolism of proteins	MRPS6	4	64	0.143247	1.25	0.252801
	Mitochondrial translation termination	Metabolism of proteins	MRPL11	6	64	0.146793	1.25	0.252801
	Mitochondrial translation termination	Metabolism of proteins	MRPL28	3	64	0.148903	1.25	0.252801
	Mitochondrial translation termination	Metabolism of proteins	MRPL46	6	64	0.15211	1.25	0.252801
	Mitochondrial translation termination	Metabolism of proteins	MRPS22	6	64	0.152268	1.25	0.252801
	Mitochondrial translation termination	Metabolism of proteins	MRPS24	2	64	0.152969	1.25	0.252801
	Mitochondrial translation termination	Metabolism of proteins	MRPL27	3	64	0.153133	1.25	0.252801
	Mitochondrial translation termination	Metabolism of proteins	MRPS12	4	64	0.153915	1.25	0.252801
	Mitochondrial translation termination	Metabolism of proteins	MRPL50	5	64	0.16023	1.25	0.252801
	Mitochondrial translation termination	Metabolism of proteins	MRPS27	6	64	0.16344	1.25	0.252801
	Mitochondrial translation termination	Metabolism of proteins	MRPS28	6	64	0.16867	1.25	0.252801
	Mitochondrial translation termination	Metabolism of proteins	MRPL39	6	64	0.16921	1.25	0.252801
	Mitochondrial translation termination	Metabolism of proteins	MRPL40	5	64	0.169984	1.25	0.252801
	Mitochondrial translation termination	Metabolism of proteins	DAP3	6	64	0.172096	1.25	0.252801
	Mitochondrial translation termination	Metabolism of proteins	MRPS5	6	64	0.174342	1.25	0.252801
	Mitochondrial translation termination	Metabolism of proteins	GADD45GIP1	5	64	0.174897	1.25	0.252801
	Mitochondrial translation termination	Metabolism of proteins	MRRF	5	64	0.175068	1.25	0.252801
	Mitochondrial translation termination	Metabolism of proteins	MRPS33	4	64	0.176486	1.25	0.252801
	Mitochondrial translation termination	Metabolism of proteins	MRPS36	5	64	0.179755	1.25	0.252801
	Mitochondrial translation termination	Metabolism of proteins	MRPS23	6	64	0.183137	1.25	0.252801
	Mitochondrial translation termination	Metabolism of proteins	MRPS2	5	64	0.188993	1.25	0.252801
	Mitochondrial translation termination	Metabolism of proteins	MRPS7	6	64	0.189271	1.25	0.252801
	Mitochondrial translation termination	Metabolism of proteins	MRPL41	6	64	0.191486	1.25	0.252801
	Mitochondrial translation termination	Metabolism of proteins	MRPS16	4	64	0.192606	1.25	0.252801
	Mitochondrial translation termination	Metabolism of proteins	MRPL19	5	64	0.197986	1.25	0.252801
	Mitochondrial translation termination	Metabolism of proteins	MRPS31	6	64	0.201555	1.25	0.252801
	Mitochondrial translation termination	Metabolism of proteins	MRPS9	6	64	0.206285	1.25	0.252801
	Mitochondrial translation termination	Metabolism of proteins	MRPS35	5	64	0.207795	1.25	0.252801
	Mitochondrial translation termination	Metabolism of proteins	MRPL37	5	64	0.209715	1.25	0.252801
	Mitochondrial translation termination	Metabolism of proteins	CHCHD1	2	64	0.210823	1.25	0.252801
	Mitochondrial translation termination	Metabolism of proteins	MRPL14	3	64	0.212562	1.25	0.252801
	Mitochondrial translation termination	Metabolism of proteins	MRPL9	5	64	0.213944	1.25	0.252801
	Mitochondrial translation termination	Metabolism of proteins	MRPL24	6	64	0.216348	1.25	0.252801
	Mitochondrial translation termination	Metabolism of proteins	MRPL53	5	64	0.220653	1.25	0.252801
[truncated: 17,427 more rows]
