# Supplementary material for: Cell-specific proteome analyses of human bone marrow reveal molecular features of age-dependent functional decline
Source: Nat Commun. 2018 Oct 1;9:4004. doi: 10.1038/s41467-018-06353-4 (PMC6167374; doi:10.1038/s41467-018-06353-4)
Supplement: Supplementary file 7 — Supplementary Data 4 [file 41467_2018_6353_MOESM7_ESM.xls]

## Sheet: Supplementary Data 4
	Supplementary Data 4. List of proteins quantified by TMT
	cell population	gene name	gene description	number of proteins per gene identified	proteins identified [uniprot]	proteins identified [ensembl]	number of donors quantified	total unique peptides	spearman correlation coefficient	spearman p-value	slope on average normalized ratios
	ERP	RNF14	ring finger protein 14	10	D6RBU3;D6R988;D6RBK4;D6R996;Q9UBS8;E7EP22;D6RAS4;Q9UBS8-2;D6RA38;D6RDU6	ENSP00000423420;ENSP00000378028;ENSP00000426832;ENSP00000348462;ENSP00000422527;ENSP00000378022;ENSP00000378027;ENSP00000421780;ENSP00000423273;ENSP00000422650;ENSP00000420837;ENSP00000324956;ENSP00000423294	42	6	0.135743	0.391366	0.00115644
	ERP	CHMP1B	charged multivesicular body protein 1B	1	Q7LBR1	ENSP00000432279	49	9	0.0149505	0.91879	0.00115923
	ERP	RNF114	ring finger protein 114	2	Q9Y508-2;Q9Y508	ENSP00000244061	39	8	-0.19425	0.236036	-0.000894029
	ERP	ZC3H15	zinc finger CCCH-type containing 15	5	Q8WU90;F8WB26;H7C466;F8WF67;Q8WU90-2	ENSP00000410981;ENSP00000338788;ENSP00000415788;ENSP00000407192	49	21	-0.200429	0.167328	-0.00307386
	ERP	ZC3H14	zinc finger CCCH-type containing 14	20	G3V572;Q6PJT7;A0A087WTC9;G3V3R9;Q6PJT7-11;Q6PJT7-10;Q6PJT7-3;Q6PJT7-9;G3V3Y4;G3V5I6;H0YJ87;Q6PJT7-2;H0YJA2;G3V256;Q6PJT7-5;Q6PJT7-4;G3V411;G3V4R5;G3V473;G3V240	ENSP00000307025;ENSP00000452370;ENSP00000327176;ENSP00000452475;ENSP00000451054;ENSP00000451007;ENSP00000384682;ENSP00000338002;ENSP00000452210;ENSP00000450474;ENSP00000451489;ENSP00000251038;ENSP00000477763;ENSP00000377150;ENSP00000451389;ENSP00000451941;ENSP00000451530;ENSP00000450451;ENSP00000451638	37	9	0.0800332	0.637733	-0.00256332
	ERP	SPN	DEAF1 transcription factor	2	P16150;C9JUK7	ENSP00000378787;ENSP00000455266;ENSP00000353238;ENSP00000412907	41	6	-0.223539	0.160042	-0.00841205
	ERP	ZC3H18	zinc finger CCCH-type containing 18	6	Q86VM9;H3BP01;E7ERS3;H3BPD0;Q86VM9-2;H3BRH3	ENSP00000301011;ENSP00000456241;ENSP00000455260;ENSP00000455083;ENSP00000416951	46	12	-0.0524271	0.72932	-0.0043057
	ERP	DHX9	DEAH (Asp-Glu-Ala-His) box helicase 9	3	A8MVM7;Q08211;Q08211-2	ENSP00000356520	49	49	-0.0217879	0.881873	-0.00246697
	ERP	TCOF1	Treacher Collins-Franceschetti syndrome 1	11	J3KQ96;Q13428;Q13428-2;Q13428-3;E7ETY2;Q13428-7;Q13428-4;Q13428-5;Q13428-6;Q13428-8;H0YA99	ENSP00000325223;ENSP00000409944;ENSP00000421655;ENSP00000406888;ENSP00000427484;ENSP00000390717;ENSP00000377811;ENSP00000367028;ENSP00000426471	46	24	0.0127059	0.93321	-0.00198783
	ERP	NUP98	nucleoporin 98kDa	11	H7C3P6;P52948;H0YCT1;P52948-2;P52948-5;P52948-6;H0YCR0;H0YEN4;P52948-3;P52948-4;H0YDF4	ENSP00000352091;ENSP00000432275;ENSP00000380199;ENSP00000413146;ENSP00000316032;ENSP00000380202;ENSP00000347404;ENSP00000436226;ENSP00000432142;ENSP00000433515	46	18	-0.022142	0.883874	-0.00164754
	ERP	NUP93	nucleoporin 93kDa	14	H3BRD9;H3BPA9;H3BNN5;H3BP95;Q8N1F7;H3BM93;Q8N1F7-2;H3BV11;H3BRI8;H3BV15;H3BVG0;H3BVE2;H3BMX0;H3BNG7	ENSP00000458078;ENSP00000455210;ENSP00000454285;ENSP00000458101;ENSP00000454935;ENSP00000440235;ENSP00000458039;ENSP00000456264;ENSP00000457902;ENSP00000310668;ENSP00000454587;ENSP00000456196;ENSP00000457907;ENSP00000455230;ENSP00000454844	49	29	0.0167874	0.908852	-0.00143679
	ERP	GOLIM4	golgi integral membrane protein 4	2	O00461;F8W785	ENSP00000309893;ENSP00000417354	14	4	-0.173626	0.552767	-0.00172231
	ERP	OPA1	mediator complex subunit 12	9	E5KLJ9;O60313-2;E5KLK1;O60313;E5KLJ6;E5KLJ5;H7C3G2;H7C141;H7C321	ENSP00000355311;ENSP00000354781;ENSP00000376233;ENSP00000354681;ENSP00000354429;ENSP00000355324;ENSP00000398358;ENSP00000409084;ENSP00000411699	49	29	-0.0798551	0.58546	-0.00121146
	ERP	ATP2A2	ATPase, Ca++ transporting, cardiac muscle, slow twitch 2	7	H7C5W9;P16615;P16615-4;P16615-5;P16615-2;P16615-3;J3QSY6	ENSP00000449454;ENSP00000311186;ENSP00000440045;ENSP00000366913	44	14	-0.130312	0.399165	0.00311474
	ERP	ATP2A3	ATPase, Ca++ transporting, ubiquitous	7	Q93084;Q93084-4;Q93084-5;Q93084-6;Q93084-7;Q93084-2;Q93084-3	ENSP00000312577;ENSP00000353072;ENSP00000301387;ENSP00000380236;ENSP00000380234;ENSP00000380229	44	17	0.299669	0.0481287	0.00807642
	ERP	NOP2	NOP2 nucleolar protein	11	P46087-2;P46087-3;A0A087WV73;P46087-4;P46087;F5GYR3;F5H5X6;F5H8G6;F5H709;F5GWB7;F5H359	ENSP00000443150;ENSP00000444437;ENSP00000479320;ENSP00000382392;ENSP00000313272;ENSP00000371858;ENSP00000484384;ENSP00000439422;ENSP00000479236;ENSP00000440754;ENSP00000442742;ENSP00000443035;ENSP00000442895;ENSP00000445402;ENSP00000441923;ENSP00000443585	46	10	-0.2601	0.0808594	-0.00639474
	ERP	ITGA4	integrin, alpha 4 (antigen CD49D, alpha 4 subunit of VLA-4 receptor)	4	P13612;A0A087WX37;E7EP60;P13612-2	ENSP00000233573;ENSP00000380227;ENSP00000340149	49	13	-0.08358	0.568029	-0.00232705
	ERP	DENND4A	DENN/MADD domain containing 4A	3	Q7Z401;Q7Z401-2;H3BTW5	ENSP00000396830;ENSP00000391167;ENSP00000457358	27	8	-0.0644176	0.749562	0.00130617
	ERP	TIPRL	TOR signaling pathway regulator	2	O75663-2;O75663	ENSP00000356804;ENSP00000356807	33	7	0.287123	0.105207	0.00285574
	ERP	GCLM	glutamate-cysteine ligase, modifier subunit	3	P48507;D3DT44;P48507-2	ENSP00000359258;ENSP00000484507	49	12	0.158894	0.275498	0.00373801
	ERP	HIBCH	3-hydroxyisobutyryl-CoA hydrolase	10	H7C126;A0A087WXI1;B9A058;Q6NVY1;H7C400;Q6NVY1-2;H7C1A5;F8W8A6;B8ZZZ0;H7BYI7	ENSP00000481055;ENSP00000376144;ENSP00000386274;ENSP00000352706;ENSP00000398060;ENSP00000414820;ENSP00000399263;ENSP00000387098;ENSP00000376145;ENSP00000387247	46	10	0.169673	0.259612	0.00143155
	ERP	CKS1B	CDC28 protein kinase regulatory subunit 1B	3	Q9BZU3;P61024;Q5T179	ENSP00000357421;ENSP00000357424;ENSP00000311083	19	2	0.1957	0.422013	0.00422501
	ERP	TCEA1	transcription elongation factor A (SII), 1	7	P23193-2;E5RFI1;E5RK46;P23193;B7Z4S1;E5RJ93;E5RIS7	ENSP00000395483;ENSP00000428370;ENSP00000429182;ENSP00000429192;ENSP00000428868;ENSP00000428426;ENSP00000430450	49	17	-0.0443923	0.761986	-0.00181934
	ERP	COX4I1	cytochrome c oxidase subunit IV isoform 1	6	P13073;H3BN72;Q86WV2;H3BNV9;H3BNI5;H3BPG0	ENSP00000456452;ENSP00000457513;ENSP00000457015;ENSP00000454714;ENSP00000455030;ENSP00000253452;ENSP00000454869;ENSP00000455301	49	10	-0.134095	0.358308	-0.00295282
	ERP	CCDC117	coiled-coil domain containing 117	7	Q8IWD4;B0QYH3;B0QYH1;F8WBN8;Q8IWD4-2;Q8IWD4-3;Q8IWD4-4	ENSP00000389478;ENSP00000399536;ENSP00000387827;ENSP00000415728;ENSP00000249064;ENSP00000411668	46	6	-0.156603	0.298651	-0.00360394
	ERP	ATP1A1	ATPase, Na+/K+ transporting, alpha 1 polypeptide	6	P05023;P05023-4;P05023-3;P05023-2;Q5TC02;Q5TC01	ENSP00000295598;ENSP00000358508;ENSP00000445306;ENSP00000358506;ENSP00000400124	49	24	-0.107868	0.460672	-0.00278132
	ERP	IPO11	importin 11	6	E7EMB7;Q9UI26-2;Q9UI26;D6RCN7;F8WDV0;D6RJB1	ENSP00000387039;ENSP00000427129;ENSP00000386992;ENSP00000316651;ENSP00000427274;ENSP00000395685	45	7	0.0620635	0.68547	0.00149171
	ERP	CPEB4	cytoplasmic polyadenylation element binding protein 4	7	B7ZLQ8;E5RFP2;E5RJM0;Q17RY0;H0YBG1;Q17RY0-3;Q17RY0-2	ENSP00000430345;ENSP00000429048;ENSP00000429092;ENSP00000429423;ENSP00000265085;ENSP00000427990;ENSP00000334533	37	4	-0.0543008	0.749577	-0.00110868
	ERP	PNP	purine nucleoside phosphorylase	4	P00491;G3V2H3;G3V5M2;G3V393	ENSP00000354532;ENSP00000452421;ENSP00000450663;ENSP00000451108	49	19	0.121135	0.40704	0.00324017
	ERP	ANKFY1	ankyrin repeat and FYVE domain containing 1	5	Q9P2R3-4;Q9P2R3;Q9P2R3-2;K7EPT2;I3L3P8	ENSP00000343362;ENSP00000459775;ENSP00000459943;ENSP00000467522;ENSP00000460619	49	26	0.242729	0.092865	0.00369049
	ERP	PNN	pinin, desmosome associated protein	4	Q9H307;G3V5F0;G3V579;Q9H307-2	ENSP00000452318;ENSP00000216832;ENSP00000452217	49	26	-0.121645	0.405052	-0.00411191
	ERP	CNPY4	canopy FGF signaling regulator 4	1	Q8N129	ENSP00000262932	36	3	-0.0258704	0.880947	-0.000631271
	ERP	CNPY3	canopy FGF signaling regulator 3	1	Q9BT09	ENSP00000361926	13	4	-0.156809	0.608932	-0.00941392
	ERP	CNPY2	canopy FGF signaling regulator 2	9	F8W031;Q9Y2B0;F8W1K5;H0YI18;F8VXJ7;Q9Y2B0-2;F8VP03;F8W1U5;H0YIH9	ENSP00000446784;ENSP00000448333;ENSP00000273308;ENSP00000446743;ENSP00000448809;ENSP00000447042;ENSP00000446506;ENSP00000449444	49	5	-0.155883	0.284813	-0.00396295
	ERP	COPG2	coatomer protein complex, subunit gamma 2	2	Q9UBF2;Q9UBF2-2	ENSP00000331218;ENSP00000402346	32	7	-0.181102	0.321227	-0.00179797
	ERP	ABCE1	ATP-binding cassette, sub-family E (OABP), member 1	4	H0Y990;D6R9I9;P61221;D6RGF4	ENSP00000296577;ENSP00000421250;ENSP00000422068;ENSP00000423415	49	25	0.0579651	0.69239	0.00132509
	ERP	UQCRC2	ubiquinol-cytochrome c reductase core protein II	7	H3BUE4;H3BP04;P22695;H3BUI9;H3BRG4;H3BSJ9;A0A087WVZ4	ENSP00000455088;ENSP00000456232;ENSP00000457662;ENSP00000456738;ENSP00000268379;ENSP00000485966;ENSP00000457600;ENSP00000479799	49	20	-0.0947546	0.517232	-0.00321599
	ERP	XPNPEP1	X-prolyl aminopeptidase (aminopeptidase P) 1, soluble	7	Q9NQW7-4;Q9NQW7;Q5T6H7;Q9NQW7-2;Q9NQW7-3;Q5T6H2;Q5T6H3	;ENSP00000324011;ENSP00000358697;ENSP00000421566;ENSP00000385388;ENSP00000410318	49	19	-0.0669966	0.647395	0.00136556
	ERP	UQCRC1	ubiquinol-cytochrome c reductase core protein I	1	P31930	ENSP00000203407	49	15	-0.0632207	0.666066	-0.00211276
	ERP	ADNP	activity-dependent neuroprotector homeobox	2	Q9H2P0;E9PQK8	ENSP00000379349;ENSP00000360662;ENSP00000483881;ENSP00000342905;ENSP00000379346;ENSP00000436181	33	9	-0.145066	0.420543	-0.00585093
	ERP	KHDRBS1	KH domain containing, RNA binding, signal transduction associated 1	3	Q07666-3;Q07666-2;Q07666	ENSP00000417731;ENSP00000313829	44	8	-0.0819649	0.596852	-0.00429629
	ERP	GGCT	gamma-glutamylcyclotransferase	7	O75223-2;O75223;M0QZK8;H7BZK5;O75223-3;B8ZZK2;O75223-4	ENSP00000386686;ENSP00000387235;ENSP00000390094;ENSP00000470615;ENSP00000386610;ENSP00000005374;ENSP00000275428	49	11	0.00316359	0.982788	0.00218452
	ERP	DPYSL2	dihydropyrimidinase-like 2	3	Q16555;Q16555-2;E5RFU4	ENSP00000309539;ENSP00000431117;ENSP00000427985;ENSP00000427954	44	14	0.10642	0.491738	0.00476989
	ERP	BOP1	block of proliferation 1	3	A0A075B729;Q14137;Q14137-2	ENSP00000455106;ENSP00000456082	21	8	-0.279221	0.220289	-0.010093
	ERP	PPP6R3	protein phosphatase 6, regulatory subunit 3	16	H0YEN2;E9PKF6;Q5H9R7-3;Q5H9R7-2;Q5H9R7-5;Q5H9R7-4;Q5H9R7-6;H7BXH2;Q5H9R7;H0YEV0;E9PQP7;E9PKG4;E9PK08;E9PNN8;H0YDW1;E9PJD8	ENSP00000436601;ENSP00000433058;ENSP00000437329;ENSP00000434429;ENSP00000436209;ENSP00000265637;ENSP00000265636;ENSP00000431415;ENSP00000377390;ENSP00000377389;ENSP00000433565;ENSP00000433551;ENSP00000431738;ENSP00000432837;ENSP00000434426;ENSP00000433768	49	13	0.247372	0.0865931	0.00371852
	ERP	APIP	APAF1 interacting protein	3	Q96GX9;S4R3D6;Q96GX9-3	ENSP00000379133;ENSP00000474191	23	4	-0.129973	0.554465	-0.00344445
	ERP	EIF2B4	eukaryotic translation initiation factor 2B, subunit 4 delta, 67kDa	8	E7ERK9;Q9UI10;A0A087WTA5;F8W8L6;A0A087WW69;Q9UI10-2;Q9UI10-3;H7C2L8	ENSP00000477710;ENSP00000429323;ENSP00000233552;ENSP00000479991;ENSP00000394869;ENSP00000394397;ENSP00000384375;ENSP00000406631	46	13	0.0642694	0.671318	0.00148822
	ERP	EIF2B3	eukaryotic translation initiation factor 2B, subunit 3 gamma, 58kDa	5	Q9NR50-2;Q9NR50-3;Q9NR50;H0Y580;Q5QP88	ENSP00000361257;ENSP00000483996;ENSP00000353575;ENSP00000396985	46	10	0.235791	0.114672	0.00321808
	ERP	EIF2B1	eukaryotic translation initiation factor 2B, subunit 1 alpha, 26kDa	4	Q14232;Q14232-2;H0YGG4;F5H0D0	ENSP00000443172;ENSP00000444183;ENSP00000416250;ENSP00000438060	44	10	0.0998661	0.518939	0.00284329
	ERP	PRKAR2A	protein kinase, cAMP-dependent, regulatory, type II, alpha	6	P13861-2;H7C1L0;P13861;H7C330;H7C4A9;C9J830	ENSP00000296446;ENSP00000409239;ENSP00000265563;ENSP00000394041;ENSP00000400840;ENSP00000416438;ENSP00000411432	49	11	0.112767	0.440438	-0.000664867
	ERP	PRKAR2B	protein kinase, cAMP-dependent, regulatory, type II, beta	1	P31323	ENSP00000265717	49	11	0.177314	0.222904	0.00349091
	ERP	MAGT1	magnesium transporter 1	3	Q9H0U3-2;Q9H0U3;A0A087WU53	ENSP00000354649;ENSP00000478379;ENSP00000480732;ENSP00000362433	31	5	-0.253453	0.168896	-0.00743224
	ERP	TXNIP	thioredoxin interacting protein	2	Q9H3M7;Q9H3M7-2	ENSP00000462521;ENSP00000396322	23	5	0.16502	0.451778	0.00314243
	ERP	TMEM14C	transmembrane protein 14C	1	Q9P0S9	ENSP00000444561;ENSP00000229563	36	4	-0.199241	0.244027	-0.00344941
	ERP	ITGA2B	integrin, alpha 2b (platelet glycoprotein IIb of IIb/IIIa complex, antigen CD41)	5	P08514;K7EKA6;K7EP83;P08514-3;P08514-2	ENSP00000467269;ENSP00000262407;ENSP00000465534	49	39	0.201041	0.166008	0.0180242
	ERP	CLIC4	chloride intracellular channel 4	1	Q9Y696	ENSP00000363500;ENSP00000436538	41	8	0.00609836	0.969814	0.00246688
	ERP	CLIC2	chloride intracellular channel 2	2	A6PVS0;O15247	ENSP00000318558;ENSP00000358460	35	11	0.197927	0.254392	0.00608366
	ERP	NUP107	nucleoporin 107kDa	5	G3V1T4;P57740;P57740-2;P57740-3;H0YG15	ENSP00000445567;ENSP00000229179;ENSP00000368185;ENSP00000441448;ENSP00000441334	41	10	-0.212126	0.183032	-0.00627744
	ERP	HNRNPAB	heterogeneous nuclear ribonucleoprotein A/B	8	Q99729;A0A087WZV1;Q99729-3;D6R9P3;Q99729-4;Q99729-2;D6RD18;D6RBZ0	;ENSP00000423495;ENSP00000427110;ENSP00000351108;ENSP00000482908;ENSP00000425031;ENSP00000348093;ENSP00000427465;ENSP00000422501	49	17	-0.11542	0.429687	-0.003906
	ERP	TMEM141	transmembrane protein 141	1	Q96I45	ENSP00000290079	14	2	0.222222	0.445116	0.00210024
	ERP	SF1	splicing factor 1	9	Q15637-6;Q15637-7;Q15637-4;Q15637-5;Q15637-2;Q15637-3;Q15637;H7C561;C9J792	ENSP00000366611;ENSP00000366604;ENSP00000334414;ENSP00000366607;ENSP00000419062;ENSP00000227503;ENSP00000396793;ENSP00000406354	49	9	-0.149964	0.303724	-0.00421983
	ERP	API5	apoptosis inhibitor 5	9	Q9BZZ5;G3V1C3;H0YER7;Q9BZZ5-5;Q9BZZ5-2;Q9BZZ5-3;B4E283;Q9BZZ5-1;E9PQK6	ENSP00000431391;ENSP00000434462;ENSP00000368129;ENSP00000399341;ENSP00000402540;ENSP00000436436;;ENSP00000436189	49	13	-0.0770997	0.598506	-0.00387417
	ERP	ZMAT2	zinc finger, matrin-type 2	3	R4GMX9;Q96NC0;R4GNG8	ENSP00000274712;ENSP00000473397;ENSP00000473644	49	11	-0.100112	0.493712	-0.0018573
	ERP	OGFR	opioid growth factor receptor	3	Q9NZT2-2;Q9NZT2;A0A087X028	ENSP00000483055;ENSP00000290291	41	9	-0.134083	0.403279	-0.00137933
	ERP	CDC5L	cell division cycle 5-like	1	Q99459	ENSP00000360532	49	22	-0.0510766	0.727439	-0.00199215
	ERP	RAC2	ras-related C3 botulinum toxin substrate 2 (rho family, small GTP binding protein Rac2)	4	B1AH77;P15153;B1AH80;B1AH78	ENSP00000385270;ENSP00000385590;ENSP00000403778;ENSP00000249071	26	4	-0.0304326	0.882676	-0.0126046
	ERP	RAC1	ras-related C3 botulinum toxin substrate 1 (rho family, small GTP binding protein Rac1)	2	P63000;P63000-2	ENSP00000348461;ENSP00000258737	31	3	0.340559	0.0608329	0.00474588
	ERP	SBDS	Shwachman-Bodian-Diamond syndrome	3	Q9Y3A5;A0A087X020;F8WE72	ENSP00000246868;ENSP00000483040;ENSP00000394586	49	12	-0.101643	0.487095	-0.00243994
	ERP	VCL	vinculin	4	P18206;P18206-2;P18206-3;Q5JQ13	ENSP00000415489;ENSP00000211998;ENSP00000361841	49	87	0.112869	0.440022	0.00953151
	ERP	VCP	valosin containing protein	3	C9JUP7;P55072;C9IZA5	ENSP00000392088;ENSP00000351777;ENSP00000399456	49	61	0.30896	0.0307693	0.00314177
	ERP	AP2A1	adaptor-related protein complex 2, alpha 1 subunit	2	O95782;O95782-2	ENSP00000351926;ENSP00000346246	49	30	0.0629146	0.667589	0.000230475
	ERP	AP2A2	adaptor-related protein complex 2, alpha 2 subunit	3	O94973;O94973-2;O94973-3	ENSP00000413234;ENSP00000431630;ENSP00000327694	38	10	0.148063	0.375006	0.00165278
	ERP	NSUN2	NOP2/Sun RNA methyltransferase family, member 2	3	Q08J23-3;Q08J23-2;Q08J23	ENSP00000420957;ENSP00000264670	46	16	-0.0682785	0.652083	-0.00478594
	ERP	TUBG1	tubulin, gamma 1	1	P23258	ENSP00000251413	37	4	-0.142036	0.401705	-0.00234215
	ERP	TARS	threonyl-tRNA synthetase	9	D6RCS6;P26639-2;D6RHV7;D6RJ97;P26639;D6R9F8;D6RDJ6;D6RCA5;D6RBR8	ENSP00000424387;ENSP00000486068;ENSP00000422130;ENSP00000422291;ENSP00000486893;ENSP00000387710;ENSP00000425524;ENSP00000427627;ENSP00000265112;ENSP00000420893;ENSP00000427304;ENSP00000422598	49	30	-0.0264313	0.856937	0.000207637
	ERP	TIMM44	translocase of inner mitochondrial membrane 44 homolog (yeast)	5	M0R124;M0R301;O43615;M0QXU7;M0QXM9	ENSP00000469389;ENSP00000270538;ENSP00000471596;ENSP00000472916;ENSP00000469273	49	16	-0.0800592	0.584498	-0.00287985
	ERP	TUFM	Tu translation elongation factor, mitochondrial	2	H3BNU3;P49411	ENSP00000322439;ENSP00000455007	49	26	-0.025921	0.859671	-0.00130944
	ERP	ERGIC3	ERGIC and golgi 3	8	A6PVJ2;H0Y5K5;Q9Y282-2;Q9Y282-3;H0Y621;Q9Y282;H0Y802;H0Y6Z0	ENSP00000402480;ENSP00000414490;ENSP00000341358;ENSP00000349970;ENSP00000399124;ENSP00000416402;ENSP00000408840	25	5	-0.0503943	0.810932	-0.000193422
	ERP	ERGIC1	endoplasmic reticulum-golgi intermediate compartment 1	2	Q969X5-2;Q969X5	ENSP00000377374;ENSP00000325127	19	3	0.339623	0.154859	0.00264771
	ERP	CPPED1	calcineurin-like phosphoesterase domain containing 1	3	Q9BRF8-3;Q9BRF8-2;Q9BRF8	ENSP00000411127;ENSP00000261660;ENSP00000371193	44	7	-0.0789344	0.610532	0.00129859
	ERP	SPG20	spastic paraplegia 20 (Troyer syndrome)	1	Q8N0X7	ENSP00000406061;ENSP00000347314;ENSP00000414147;ENSP00000473599	49	17	-0.152005	0.297114	-0.0025772
	ERP	GSDMD	gasdermin D	6	E9PIB2;G3V1A6;P57764;E9PNZ0;E9PQR9;E9PQ48	ENSP00000482096;ENSP00000436684;ENSP00000488012;ENSP00000486410;ENSP00000433958;ENSP00000488049;ENSP00000262580;ENSP00000433209;ENSP00000487934;ENSP00000437065;ENSP00000434452;ENSP00000434386;ENSP00000488317;ENSP00000488419	32	8	-0.15324	0.402408	-0.000702491
	ERP	DLGAP5	discs, large (Drosophila) homolog-associated protein 5	5	Q15398;G3V4E5;Q15398-3;Q15398-1;G3V543	ENSP00000378815;ENSP00000247191;ENSP00000451747;ENSP00000452168	46	19	-0.0435453	0.773847	-0.00633295
	ERP	BRD4	bromodomain containing 4	6	O60885;O60885-3;O60885-2;M0R0H4;M0QZD9;M0QYW0	ENSP00000360901;ENSP00000353112;ENSP00000263377;ENSP00000486621;ENSP00000470108;ENSP00000470481;ENSP00000471240	37	12	-0.0871421	0.608057	-0.00307556
	ERP	BRD3	bromodomain containing 3	2	Q15059;Q15059-2	ENSP00000360900;ENSP00000305918	33	6	-0.18902	0.292111	-0.00590764
	ERP	DNAJA2	DnaJ (Hsp40) homolog, subfamily A, member 2	3	O60884;A0A087WT48;I3L320	ENSP00000314030;ENSP00000477579;ENSP00000460104	49	12	0.287376	0.0452679	0.00369726
	ERP	DNAJA1	DnaJ (Hsp40) homolog, subfamily A, member 1	2	P31689;P31689-2	ENSP00000369127	49	19	-0.0324013	0.825083	0.000752256
	ERP	DNAJA4	DnaJ (Hsp40) homolog, subfamily A, member 4	8	C9JDE6;Q8WW22-2;Q8WW22-3;F8WF76;Q8WW22;F5H170;F5H300;F5GWV1	ENSP00000413499;ENSP00000339581;ENSP00000407136;ENSP00000395191;ENSP00000443962;ENSP00000378321;ENSP00000378324;ENSP00000438263;ENSP00000441946	49	18	0.136034	0.351337	0.00315645
	ERP	PTPN11	protein tyrosine phosphatase, non-receptor type 11	4	Q06124;H0YF12;Q06124-3;Q06124-2	ENSP00000340944;ENSP00000437013;ENSP00000376376;	49	23	0.175477	0.227812	0.00263795
	ERP	LYAR	Ly1 antibody reactive	2	Q9NX58;D6RDJ1	ENSP00000397367;ENSP00000345917;ENSP00000420902	38	9	-0.238017	0.150151	-0.00684429
	ERP	MRPL21	mitochondrial ribosomal protein L21	4	Q7Z2W9-2;Q7Z2W9;F5H7V8;H3BUY0	ENSP00000354580;ENSP00000442243;ENSP00000389400;ENSP00000457859	10	3	-0.393939	0.259998	-0.00533507
	ERP	SEH1L	SEH1-like nucleoporin	5	K7EP88;K7ENI5;Q96EE3;K7ELV2;Q96EE3-1	ENSP00000466234;ENSP00000466959;ENSP00000467276;ENSP00000262124;ENSP00000382779	28	6	-0.157405	0.423746	-0.00415303
	ERP	SRSF5	serine/arginine-rich splicing factor 5	6	Q13243-3;Q13243-2;B4DUA4;B4DJK0;Q13243;G3V5K8	ENSP00000452090;ENSP00000452123;ENSP00000451088;ENSP00000450918;ENSP00000452449;ENSP00000377892;ENSP00000451391;ENSP00000474409;ENSP00000452400	41	7	-0.220664	0.165625	-0.00460558
	ERP	SRSF4	serine/arginine-rich splicing factor 4	1	Q08170	ENSP00000362900	38	11	0.186474	0.2623	0.00415082
	ERP	SRSF7	serine/arginine-rich splicing factor 7	6	F8WEA1;Q16629-2;Q16629-3;Q16629-4;C9JAB2;Q16629	ENSP00000386806;ENSP00000408868;ENSP00000325905;ENSP00000402544;ENSP00000402264;ENSP00000398159	49	11	-0.151087	0.300077	-0.00436778
	ERP	SRSF6	serine/arginine-rich splicing factor 6	3	Q13247;Q13247-3;Q13247-2	ENSP00000433544;ENSP00000244020	49	11	-0.0451066	0.758271	-0.00270886
	ERP	SRSF1	serine/arginine-rich splicing factor 1	7	J3KTL2;J3KSW7;Q07955;Q07955-2;Q07955-3;J3KSR8;J3QQV5	ENSP00000462687;ENSP00000463917;ENSP00000463223;ENSP00000462215;ENSP00000258962;ENSP00000462616;ENSP00000463042	49	13	-0.126492	0.386449	-0.00367033
	ERP	CHD1L	chromodomain helicase DNA binding protein 1-like	8	Q86WJ1-4;Q86WJ1;Q86WJ1-5;Q86WJ1-2;Q86WJ1-3;A0A087WTM4;A0A087WWW4;A0A087WZM7	ENSP00000358263;ENSP00000358262;ENSP00000482764;ENSP00000480553;ENSP00000477985	29	9	0.305248	0.107354	0.00770821
	ERP	SRSF3	serine/arginine-rich splicing factor 3	3	P84103;A0A087X2D0;P84103-2	ENSP00000362820;ENSP00000436036;ENSP00000482833;ENSP00000484891	49	10	-0.0972038	0.50641	-0.00252015
	ERP	SRSF2	serine/arginine-rich splicing factor 2	4	J3KP15;Q01130-2;Q01130;J3QL05	ENSP00000391278;ENSP00000376276;ENSP00000462425;ENSP00000463317;ENSP00000353089;ENSP00000350877;ENSP00000441780	29	3	0.103966	0.59147	0.00645079
	ERP	MZB1	marginal zone B and B1 cell-specific protein	2	Q8WU39;Q8WU39-3	ENSP00000423205;ENSP00000415420;ENSP00000303920	49	7	0.238341	0.0991113	0.00830577
	ERP	SRSF9	serine/arginine-rich splicing factor 9	3	Q13242;H0YIB4;S4R3G0	ENSP00000229390;ENSP00000449030;ENSP00000474283	49	11	-0.213899	0.140002	-0.00441202
	ERP	DNAJB11	DnaJ (Hsp40) homolog, subfamily B, member 11	2	H7C2Y5;Q9UBS4	ENSP00000265028;ENSP00000408410;ENSP00000414398	46	12	0.0813545	0.590936	0.0026423
	ERP	CISD2	CDGSH iron sulfur domain 2	3	D6RCF4;Q8N5K1;I3L1N9	ENSP00000273986;ENSP00000423716;ENSP00000458976	49	8	-0.0560772	0.701936	-0.000813395
	ERP	CISD1	CDGSH iron sulfur domain 1	1	Q9NZ45	ENSP00000363041	27	3	0.134066	0.504973	0.00262321
	ERP	CLNS1A	chloride channel, nucleotide-sensitive, 1A	5	E9PMI6;J3KN38;E9PQ83;P54105;E9PJF4	ENSP00000432570;ENSP00000434311;ENSP00000434963;ENSP00000263309;ENSP00000433919;ENSP00000433741	41	5	0.200984	0.207657	0.0019467
	ERP	GID8	GID complex subunit 8	1	Q9NWU2	ENSP00000266069	39	6	0.0252037	0.87895	-0.00299916
	ERP	CHMP3	charged multivesicular body protein 3	4	Q9Y3E7-3;Q9Y3E7-2;Q9Y3E7;Q9Y3E7-4	ENSP00000386590;ENSP00000263856;ENSP00000387045;ENSP00000405575	39	7	-0.128764	0.434666	-0.00095294
	ERP	CHMP5	charged multivesicular body protein 5	2	Q9NZZ3;Q9NZZ3-2	ENSP00000442725;ENSP00000223500	34	6	-0.131887	0.457169	0.00106954
	ERP	CTPS2	CTP synthase 2	1	Q9NRF8	ENSP00000401264;ENSP00000369590;ENSP00000352222	41	11	0.100967	0.529926	0.00142753
	ERP	CTPS1	CTP synthase 1	2	P17812;P17812-2	ENSP00000361704;ENSP00000361699	49	20	0.244566	0.0903429	0.00316049
	ERP	ZER1	zyg-11 related, cell cycle regulator	1	Q7Z7L7	ENSP00000291900	20	5	-0.127868	0.591106	-0.00205644
	ERP	FAM160B1	family with sequence similarity 160, member B1	3	Q5W0V3-2;Q5W0V3;Q5W0V1	ENSP00000358253;ENSP00000358251;ENSP00000411924	24	4	0.132203	0.538029	0.000135416
	ERP	NEMF	nuclear export mediator factor	8	G3V5V3;O60524;O60524-3;O60524-2;O60524-5;O60524-4;G3V547;G3V4D9	ENSP00000298310;ENSP00000452540;ENSP00000452174;ENSP00000451740	36	13	-0.0360384	0.834709	0.00102244
	ERP	SRI	sorcin	5	P30626-2;P30626-3;B4DHQ6;C9J0K6;P30626	ENSP00000265729;ENSP00000391148;ENSP00000378137;ENSP00000397609;ENSP00000418512	49	12	-0.0221961	0.879676	0.00174781
	ERP	SRM	spermidine synthase	5	P19623;K7ESL0;K7EL89;K7EQ47;K7EKM4	ENSP00000465966;ENSP00000468760;ENSP00000366156;ENSP00000467669;ENSP00000465687	49	9	0.033779	0.81777	0.00301873
	ERP	LGALS3	lectin, galactoside-binding, soluble, 3	2	P17931;G3V3R6	ENSP00000254301;ENSP00000451381	49	12	0.0155628	0.915476	0.00320348
	ERP	LGALS1	lectin, galactoside-binding, soluble, 1	2	P09382;F8WEI7	ENSP00000215909;ENSP00000388296	39	7	0.100511	0.542647	0.00728755
	ERP	EIF2AK1	eukaryotic translation initiation factor 2-alpha kinase 1	4	Q9BQI3-2;H7C033;C9J7U7;Q9BQI3	ENSP00000199389;ENSP00000392734;ENSP00000397590	49	23	-0.0508725	0.728486	0.00065873
	ERP	EIF2AK2	eukaryotic translation initiation factor 2-alpha kinase 2	4	P19525-2;P19525;F8WBH4;C9JZT2	ENSP00000393921;ENSP00000374663;ENSP00000233057;ENSP00000378559;ENSP00000385014	46	12	-0.160854	0.28556	-0.0031867
	ERP	HN1	hematological and neurological expressed 1	6	J3KT51;J3KSH8;Q9UK76;Q9UK76-2;Q9UK76-3;F2Z3M5	ENSP00000462805;ENSP00000462784;ENSP00000462478;ENSP00000387059;ENSP00000462493;ENSP00000348316;ENSP00000462834;ENSP00000464266;ENSP00000303110	49	8	0.00693948	0.962256	0.00129646
	ERP	TRNT1	tRNA nucleotidyl transferase, CCA-adding, 1	5	Q96Q11;Q96Q11-2;C9JRS7;Q96Q11-3;F8W8C3	ENSP00000415100;ENSP00000251607;ENSP00000385745;ENSP00000342985;ENSP00000280591;ENSP00000400394;ENSP00000388615;ENSP00000380881	29	8	0.250308	0.190324	0.00297053
	ERP	ASAP1	ArfGAP with SH3 domain, ankyrin repeat and PH domain 1	7	H0YBY9;E5RFD9;Q9ULH1-2;H0YBM4;Q9ULH1;H0YBF7;E5RHD7	ENSP00000429391;ENSP00000429829;ENSP00000428936;ENSP00000429900;ENSP00000430917	49	22	0.186397	0.199714	0.00267212
	ERP	NMI	N-myc (and STAT) interactor	1	Q13287	ENSP00000243346	32	10	-0.0238292	0.896999	0.00112075
	ERP	KIAA1524	KIAA1524	5	A0A087X211;F8WAX6;Q8TCG1-2;Q8TCG1;F8WF26	ENSP00000485696;ENSP00000484616;ENSP00000419428;ENSP00000295746;ENSP00000417297;ENSP00000419487	49	24	-0.127105	0.384135	-0.00189321
	ERP	LPCAT3	lysophosphatidylcholine acyltransferase 3	4	F5H0M4;Q6P1A2;Q6P1A2-2;F5GYT3	ENSP00000438765;ENSP00000261407;ENSP00000440550	39	6	-0.0964673	0.559084	-0.00249641
	ERP	TMEM194A	nuclear envelope integral membrane protein 1	3	G3V5K2;O14524;O14524-2	ENSP00000300128;ENSP00000452391;ENSP00000368701	24	3	-0.0969776	0.652138	-0.00165483
	ERP	ILKAP	integrin-linked kinase-associated serine/threonine phosphatase	2	Q9H0C8;E9PC05	ENSP00000254654;ENSP00000395301	20	3	0.313652	0.178092	0.00484335
	ERP	ANKLE1	ankyrin repeat and LEM domain containing 1	4	Q8NAG6;M0R002;M0QX15;Q8NAG6-1	ENSP00000377971;ENSP00000470895;ENSP00000468845	39	7	0.138685	0.399794	0.00610627
	ERP	SRRM1	serine/arginine repetitive matrix 1	6	E9PCT1;M0R088;A9Z1X7;Q8IYB3-2;Q8IYB3;M0R1E7	ENSP00000363510;ENSP00000471084;ENSP00000391430;ENSP00000471819;ENSP00000326261	32	6	0.142451	0.43672	0.000799828
	ERP	SRRM2	serine/arginine repetitive matrix 2	9	A0A087X1W1;I3L182;I3L4D8;I3L0N7;Q9UQ35-3;Q9UQ35-2;I3L1I8;Q9UQ35;I3L1C0	ENSP00000301740;ENSP00000458870;ENSP00000458718;ENSP00000458230;ENSP00000461181;ENSP00000458647;ENSP00000484503;ENSP00000487247	49	28	-0.0825084	0.573019	-0.00324416
	ERP	TBC1D5	TBC1 domain family, member 5	14	C9J3F6;Q92609;Q92609-2;C9K0P2;F2Z3C3;C9JWX0;C9JNM0;C9JIU4;C9JW04;F2Z3I5;C9JDR8;C9J397;C9JMP7;C9JED7	ENSP00000402935;ENSP00000411925;ENSP00000398127;ENSP00000253692;ENSP00000414159;ENSP00000405886;ENSP00000408603;ENSP00000399967;ENSP00000415379;ENSP00000396239;ENSP00000410596;ENSP00000396850;ENSP00000387395;ENSP00000424998;ENSP00000411780;ENSP00000393882;ENSP00000414250	41	14	-0.211003	0.185415	-0.00552735
	ERP	ZFAND6	zinc finger, AN1-type domain 6	7	Q6FIF0;H0YK21;H0YK54;H0YLR2;H0YME2;H0YMR5;Q6FIF0-2	ENSP00000484971;ENSP00000453291;ENSP00000261749;ENSP00000453888;ENSP00000453709;ENSP00000478129;ENSP00000479071;ENSP00000453308;ENSP00000452625;ENSP00000452664;ENSP00000452735;ENSP00000453710;ENSP00000454137;ENSP00000453571;ENSP00000454152	20	3	-0.023317	0.922269	-2.97134e-05
	ERP	PUF60	poly-U binding splicing factor 60KDa	12	E9PL19;H0YEM1;E9PQ56;Q9UHX1-6;Q9UHX1-5;Q9UHX1-4;Q9UHX1-3;Q9UHX1-2;E9PMU7;Q9UHX1;E9PN18;H0YCP8	ENSP00000402953;ENSP00000434863;ENSP00000433403;ENSP00000436131;ENSP00000478495;ENSP00000434359;ENSP00000488339;ENSP00000478209;ENSP00000488281;ENSP00000487894;ENSP00000487945;ENSP00000322036;ENSP00000437309;ENSP00000487930;ENSP00000322016;ENSP00000395417;ENSP00000431960;ENSP00000484860;ENSP00000432610;ENSP00000432091;ENSP00000488399	49	20	-0.0673538	0.64564	-0.00278456
	ERP	EIF1AD	eukaryotic translation initiation factor 1A domain containing	6	E9PS30;E9PLI6;Q8N9N8;E9PNH5;E9PS76;E9PQD0	ENSP00000434056;ENSP00000436644;ENSP00000436876;ENSP00000434796;ENSP00000432135;ENSP00000435439;ENSP00000433320;ENSP00000435891;ENSP00000435942;ENSP00000309175	43	5	-0.0189541	0.903977	-0.000643342
	ERP	SAP18	Sin3A-associated protein, 18kDa	5	U3KPY7;U3KQ12;X6RAL5;H7BZW6;O00422	ENSP00000371973;ENSP00000481842;ENSP00000475435;ENSP00000475358;ENSP00000391846;ENSP00000475925	49	8	-0.0215838	0.882971	-0.0028657
	ERP	DNAJC11	DnaJ (Hsp40) homolog, subfamily C, member 11	5	Q9NVH1;Q9NVH1-2;Q9NVH1-3;B1AK20;Q5TH61	ENSP00000294401;ENSP00000366800;ENSP00000410194;ENSP00000415871	49	12	0.07562	0.605565	-0.000684723
	ERP	ATG2B	autophagy related 2B	1	Q96BY7	ENSP00000353010	28	11	-0.239496	0.219643	-0.00437704
	ERP	DR1	down-regulator of transcription 1	1	Q01658	ENSP00000359295;ENSP00000359290	49	4	-0.063833	0.663025	-0.00257697
	ERP	NHP2	NHP2 ribonucleoprotein	5	Q9NX24;D6RCB9;D6RC52;H0YC83;J3QSY4	ENSP00000423849;ENSP00000274606;ENSP00000366276;ENSP00000431126;ENSP00000423803	29	4	-0.241655	0.206615	-0.00825884
	ERP	ATP5C1	ATP synthase, H+ transporting, mitochondrial F1 complex, gamma polypeptide 1	2	P36542;P36542-2	ENSP00000349142;ENSP00000338568	49	12	-0.13236	0.364617	-0.00299616
	ERP	CHD4	chromodomain helicase DNA binding protein 4	4	F5GWX5;Q14839-2;Q14839;F5H6N4	ENSP00000349508;ENSP00000440542;ENSP00000437506	46	18	-0.108123	0.474457	-0.00585984
	ERP	CAP1	CAP, adenylate cyclase-associated protein 1 (yeast)	12	Q5T0R8;Q01518-2;Q5T0R2;Q5T0R3;Q5T0S3;Q5T0R1;Q01518;Q5T0R7;Q5T0R4;Q5T0R5;Q5T0R9;Q5T0R6	ENSP00000398877;ENSP00000398475;ENSP00000412859;ENSP00000410586;ENSP00000413656;ENSP00000389974;ENSP00000403198;ENSP00000400943;ENSP00000408561;ENSP00000361888;ENSP00000413383;ENSP00000361883;ENSP00000361891;ENSP00000344832;ENSP00000361878;ENSP00000361884	49	24	0.143076	0.326724	0.00442734
	ERP	SKIV2L	SKI2 homolog, superkiller viralicidic activity 2-like	5	Q15477;H7C5N0;H7C4L3;B4E0B4;F8WDE8	ENSP00000420332;ENSP00000364543;ENSP00000400626;ENSP00000372827;ENSP00000412310;ENSP00000399530;ENSP00000394400;ENSP00000417586;ENSP00000486288;ENSP00000420470;ENSP00000486387;ENSP00000419905;ENSP00000486559;ENSP00000486630;ENSP00000485707;ENSP00000486656	38	11	0.211863	0.201625	0.00262173
	ERP	TTC4	tetratricopeptide repeat domain 4	2	Q5TA95;O95801	ENSP00000360329	14	6	-0.349451	0.22069	-0.00349211
	ERP	TTC1	tetratricopeptide repeat domain 1	2	H0YB37;Q99614	ENSP00000429225;ENSP00000231238;ENSP00000428613	49	14	-0.168385	0.247459	-0.000871558
	ERP	DYNC1LI1	dynein, cytoplasmic 1, light intermediate chain 1	4	E9PHI6;Q9Y6G9;C9JGM7;C9JLW1	ENSP00000407279;ENSP00000273130;ENSP00000409019;ENSP00000390507	49	21	0.00566384	0.96919	-0.000830045
	ERP	MPO	myeloperoxidase	4	P05164-3;P05164-2;P05164;J3QSF7	ENSP00000464668;ENSP00000225275	49	36	-0.237473	0.100384	-0.00449538
	ERP	KDM1A	lysine (K)-specific demethylase 1A	4	O60341;O60341-2;R4GMP9;R4GMQ1	ENSP00000349049;ENSP00000383042;ENSP00000473294;ENSP00000473297	42	14	-0.0407651	0.797703	-0.00339796
	ERP	PLRG1	pleiotropic regulator 1	5	O43660-2;O43660;D6RA26;H0YA24;B7Z982	ENSP00000303191;ENSP00000424417;ENSP00000423454;ENSP00000425914;ENSP00000424616	41	7	-0.0836346	0.603151	-0.00295253
	ERP	FCER1G	Fc fragment of IgE, high affinity I, receptor for; gamma polypeptide	2	P30273;A6NCQ8	ENSP00000356971;ENSP00000289902	39	3	0.131788	0.423864	0.0136825
	ERP	HELLS	helicase, lymphoid-specific	12	Q9NRZ9-6;Q9NRZ9-4;Q9NRZ9-5;Q9NRZ9-2;Q9NRZ9-3;Q9NRZ9;F6XU50;A0A087WSW7;Q9NRZ9-7;Q9NW36;Q9NRZ9-8;B1ALG6	ENSP00000360383;ENSP00000239027;ENSP00000239026;ENSP00000377609;ENSP00000409945;ENSP00000360378	34	8	-0.186278	0.29151	-0.00413013
	ERP	FAM49B	family with sequence similarity 49, member B	13	Q9NUQ9;Q9NUQ9-2;A0A087X178;E5RGI7;E5RI16;E5RJE1;E5RHU5;E5RIR8;E5RK61;E5RJL8;E5RFS4;E5RK81;E5RH75	ENSP00000384880;ENSP00000429078;ENSP00000428117;ENSP00000483964;ENSP00000429150;ENSP00000429978;ENSP00000430433;ENSP00000429802;ENSP00000430674;ENSP00000429499;ENSP00000429051;ENSP00000430694;ENSP00000430127;ENSP00000429659;ENSP00000429074;ENSP00000427994;ENSP00000430806;ENSP00000430434;ENSP00000430412;ENSP00000429860	49	10	0.0691907	0.636642	-0.00381633
	ERP	GGA1	golgi-associated, gamma adaptin ear containing, ARF binding protein 1	16	A0A088AWK4;B0QYR6;B0QYS5;Q9UJY5-4;Q9UJY5-2;Q9UJY5-3;Q9UJY5;Q6IC75;B0QYR5;B0QYR8;B0QYR9;B0QYS3;B0QYS2;B0QYS1;B0QYS0;Q9UJY5-5	ENSP00000411373;ENSP00000403534;ENSP00000414413;ENSP00000371175;ENSP00000385287;ENSP00000390416;ENSP00000321288;ENSP00000341344;ENSP00000400159;ENSP00000404453;ENSP00000395901;ENSP00000402930;ENSP00000384030;ENSP00000411727;ENSP00000416153	29	6	-0.194629	0.31167	-0.00212271
	ERP	ADH5	alcohol dehydrogenase 5 (class III), chi polypeptide	5	H0YAG8;P11766;D6RFE4;D6RAY0;D6R9G2	ENSP00000427049;ENSP00000296412;ENSP00000421556;ENSP00000422119;ENSP00000487496;ENSP00000424650	49	15	0.0210736	0.885719	0.00199061
	ERP	PRKACA	protein kinase, cAMP-dependent, catalytic, alpha	2	P17612;K7ENJ5	ENSP00000466651;ENSP00000466976;ENSP00000309591	25	2	0.152337	0.467257	0.00448643
	ERP	PSMB7	proteasome subunit beta 7	3	Q99436;Q5TBG5;Q99436-2	ENSP00000259457;ENSP00000393157	49	10	0.145372	0.318939	0.00220632
	ERP	PSMB6	proteasome subunit beta 6	3	A0A087X2I4;I3L3X7;P28072	ENSP00000485006;ENSP00000460811;ENSP00000270586	49	8	0.16818	0.24804	0.00333346
	ERP	PSMB5	proteasome subunit beta 5	4	P28074;P28074-2;P28074-3;H0YJM8	ENSP00000451816;ENSP00000395206;ENSP00000355325;ENSP00000452424	49	13	0.183284	0.207461	0.00290605
	ERP	PSMB4	proteasome subunit beta 4	1	P28070	ENSP00000290541	49	8	0.194612	0.180256	0.00261004
	ERP	PSMB3	proteasome subunit beta 3	4	P49720;A0A087WXQ8;A0A087WY10;A0A087WUL2	ENSP00000483956;ENSP00000487856;ENSP00000487711;ENSP00000483688;ENSP00000481215;ENSP00000481442;ENSP00000488173;ENSP00000478737	49	9	0.0748036	0.609474	0.00136187
	ERP	PSMB1	proteasome subunit beta 1	1	P20618	ENSP00000262193	49	11	0.0267884	0.855025	-0.000296136
	ERP	TMA7	translation machinery associated 7 homolog	1	Q9Y2S6	ENSP00000397843	49	3	-0.16619	0.253762	-0.00683265
	ERP	CORO7	coronin 7	6	I3L442;P57737-4;P57737-2;P57737-3;P57737;I3L351	ENSP00000488658;ENSP00000488867;ENSP00000461702;ENSP00000460956;ENSP00000487652;ENSP00000482646;ENSP00000440460;ENSP00000460177;ENSP00000483187;ENSP00000251166	44	8	0.119741	0.438815	0.00189026
	ERP	NUP160	nucleoporin 160kDa	6	Q12769-2;Q12769;E9PSI3;G3V198;E9PR16;Q12769-3	ENSP00000431495;ENSP00000433590;ENSP00000432367;ENSP00000367721;ENSP00000433964	15	4	-0.0464286	0.869492	0.00183341
	ERP	PMVK	phosphomevalonate kinase	1	Q15126	ENSP00000357452	31	7	0.0721774	0.699603	0.00265728
	ERP	GNA13	guanine nucleotide binding protein (G protein), alpha 13	2	Q14344;Q14344-2	ENSP00000400717;ENSP00000439647	44	10	0.0627246	0.685853	0.00317335
	ERP	OGDH	oxoglutarate (alpha-ketoglutarate) dehydrogenase (lipoamide)	7	E9PDF2;E9PCR7;Q02218-3;Q02218-2;E9PFG7;Q02218;C9J4G7	ENSP00000388183;ENSP00000398576;ENSP00000392878;ENSP00000222673;ENSP00000388084;ENSP00000414662;ENSP00000411830	49	23	-0.156138	0.284016	-0.00409647
	ERP	CDC73	cell division cycle 73	1	Q6P1J9	ENSP00000356405	49	18	-0.0563833	0.700385	-0.00365763
	ERP	GTF2F1	general transcription factor IIF, polypeptide 1, 74kDa	4	M0QXD6;M0R0R9;P35269;M0R0Z3	ENSP00000471403;ENSP00000377969;ENSP00000469091;ENSP00000471542	46	16	-0.0898045	0.552831	-0.00374232
	ERP	GTF2F2	general transcription factor IIF, polypeptide 2, 30kDa	1	P13984	ENSP00000340823	46	9	-0.11096	0.462869	-0.00300211
	ERP	EIF2D	eukaryotic translation initiation factor 2D	4	P41214;Q5SY38;P41214-2;A0A087X1L6	ENSP00000356081;ENSP00000394685;ENSP00000271764;ENSP00000484299	49	9	0.00540872	0.970578	0.00280046
	ERP	TPI1	triosephosphate isomerase 1	6	U3KQF3;P60174;U3KPZ0;P60174-1;P60174-4;U3KPS5	ENSP00000443599;ENSP00000475620;ENSP00000379933;ENSP00000475184;ENSP00000475364;ENSP00000229270;ENSP00000475829;ENSP00000484435	49	21	-0.0951117	0.515646	0.00135254
	ERP	EIF2A	eukaryotic translation initiation factor 2A, 65kDa	10	Q9BY44-4;Q9BY44-2;Q9BY44-3;Q9BY44;F8WAE5;H7C5R5;H7C5Q3;C9IZE1;F8WF18;F8WAT3	ENSP00000420537;ENSP00000417229;ENSP00000420611;ENSP00000385292;ENSP00000273435;ENSP00000420493;ENSP00000418698;ENSP00000417575;ENSP00000419456	49	23	0.0339831	0.816688	-0.000420697
	ERP	PHPT1	phosphohistidine phosphatase 1	2	Q9NRX4;Q9NRX4-2	ENSP00000247665;ENSP00000360724	44	7	0.209881	0.1715	0.00573318
	ERP	HSP90B1	heat shock protein 90kDa beta (Grp94), member 1	5	Q96GW1;P14625;H0YIV0;F8VPC7;F8W026	ENSP00000477660;ENSP00000450215;ENSP00000299767;ENSP00000446266;ENSP00000446748	49	35	0.0309215	0.832955	0.00121628
	ERP	KRR1	KRR1, small subunit (SSU) processome component, homolog (yeast)	3	A0A087WZC7;Q13601-2;Q13601	ENSP00000482557;ENSP00000229214;ENSP00000411740	41	6	-0.0405976	0.801028	-0.00320572
	ERP	CETN3	centrin, EF-hand protein, 3	6	E5RFM2;E5RJF8;H0YBL5;E5RH67;E5RK82;O15182	ENSP00000430361;ENSP00000428259;ENSP00000430409;ENSP00000429875;ENSP00000283122;ENSP00000429772	29	7	-0.252494	0.186354	-0.00514649
	ERP	CETN2	centrin, EF-hand protein, 2	1	P41208	ENSP00000359300	33	5	-0.11515	0.523403	-0.00126156
	ERP	TP53I3	tumor protein p53 inducible protein 3	3	Q53FA7;Q53FA7-2;H7BZH6	ENSP00000389620;ENSP00000238721;ENSP00000337834;ENSP00000384414	44	10	0.220312	0.150708	0.00557806
	ERP	DNAJC8	DnaJ (Hsp40) homolog, subfamily C, member 8	2	O75937;S4R3J5	ENSP00000474440;ENSP00000263697	49	17	-0.120165	0.410833	-0.00298563
	ERP	DNAJC9	DnaJ (Hsp40) homolog, subfamily C, member 9	1	Q8WXX5	ENSP00000362041	49	21	-0.0678641	0.643135	-0.00226125
	ERP	DNAJC7	DnaJ (Hsp40) homolog, subfamily C, member 7	14	K7EJL5;K7ESP1;K7EIH8;K7EK03;K7EPP7;K7EJV7;K7ER44;Q99615-2;K7EJE9;Q99615;K7ELJ8;K7EN19;K7EQ73;K7EJ24	ENSP00000468805;ENSP00000464756;ENSP00000467477;ENSP00000468102;ENSP00000465340;ENSP00000465399;ENSP00000466748;ENSP00000465228;ENSP00000394327;ENSP00000465140;ENSP00000313311;ENSP00000406463;ENSP00000466114;ENSP00000464993;ENSP00000467702	49	21	-0.133942	0.358862	-0.0020831
	ERP	DNAJC3	DnaJ (Hsp40) homolog, subfamily C, member 3	2	Q13217;X6R9L0	ENSP00000365991;ENSP00000473631	33	8	0.0957633	0.596023	-2.4281e-05
	ERP	RRP15	ribosomal RNA processing 15 homolog	1	Q9Y3B9	ENSP00000355899	19	6	-0.221053	0.36311	-0.00464516
	ERP	RAP1B	RAP1B, member of RAS oncogene family	19	F5GX62;F5H6R7;P61224;F5H823;B7ZB78;A6NIZ1;E7ESV4;P61224-4;P61224-2;P61224-3;F5H7Y6;F5H004;F5GZG1;F5GYB5;F5H491;F5H0B7;F5H077;F5H500;F5GWU8	ENSP00000439966;ENSP00000399986;ENSP00000446318;ENSP00000250559;ENSP00000377085;ENSP00000441275;ENSP00000437415;ENSP00000440014;ENSP00000444060;ENSP00000443851;ENSP00000443775;ENSP00000401095;ENSP00000440466;ENSP00000444467;ENSP00000445090;ENSP00000444830;ENSP00000368270;ENSP00000440708;ENSP00000444786;ENSP00000445138;ENSP00000438088;ENSP00000438311;ENSP00000441952	36	5	0.276208	0.102962	0.0110143
	ERP	PPP1R8	protein phosphatase 1, regulatory subunit 8	3	Q12972-3;Q12972-2;Q12972	ENSP00000311677;ENSP00000236412;ENSP00000363042	49	8	-0.11991	0.411834	-0.00364966
	ERP	PHAX	phosphorylated adaptor for RNA export	1	Q9H814	ENSP00000297540	18	8	-0.405573	0.0949534	-0.00362865
	ERP	ACAT1	acetyl-CoA acetyltransferase 1	5	H0YEL7;P24752-2;P24752;E9PRQ6;E9PKF3	ENSP00000435965;ENSP00000299355;ENSP00000265838;ENSP00000436096;ENSP00000433568	49	24	-0.111542	0.44545	-0.00241884
	ERP	ACAT2	acetyl-CoA acetyltransferase 2	2	Q9BWD1;Q9BWD1-2	ENSP00000356015	44	17	0.159631	0.300649	0.00307067
	ERP	MECP2	methyl CpG binding protein 2	6	P51608;A0A087WVW7;A0A087WXF0;B5MCB4;P51608-2;A0A087X1U4	ENSP00000479736;ENSP00000301948;ENSP00000484470;ENSP00000384865;ENSP00000395535;ENSP00000480973	33	8	-0.120999	0.502374	0.00159626
	ERP	CDK5RAP3	CDK5 regulatory subunit associated protein 3	8	J3QRM1;J3QL86;Q96JB5;J3QQY1;Q96JB5-2;Q96JB5-3;J3QS62;Q96JB5-4	ENSP00000463950;ENSP00000438886;ENSP00000463431;ENSP00000464542;ENSP00000344683;ENSP00000464286	46	9	-0.133596	0.376083	-0.00198646
	ERP	CHMP4B	charged multivesicular body protein 4B	1	Q9H444	ENSP00000217402	49	11	-0.0650577	0.656957	0.000506673
	ERP	BAX	BCL2-associated X protein	7	Q07812-2;Q07812-4;Q07812-5;Q07812-7;Q07812-8;Q07812;Q07812-6	ENSP00000348871;ENSP00000346461;ENSP00000263262;ENSP00000293288;ENSP00000426328;ENSP00000389971	46	6	0.106149	0.482608	0.000591262
	ERP	GFI1B	growth factor independent 1B transcription repressor	2	Q5VTD9;Q5VTD9-2	ENSP00000361195;ENSP00000344782;ENSP00000361196	9	3	0.116667	0.765008	0.00082415
	ERP	PMPCB	peptidase (mitochondrial processing) beta	5	G3V0E4;O75439;F8WAZ6;F8WBE1;F8WEA6	ENSP00000390035;ENSP00000249269;ENSP00000397884;ENSP00000402859;ENSP00000408682	36	8	-0.046335	0.788435	2.68161e-05
	ERP	PMPCA	peptidase (mitochondrial processing) alpha	3	Q10713-2;Q5SXN9;Q10713	ENSP00000408393;ENSP00000416702;ENSP00000360782	28	9	0.332558	0.0837904	0.0051816
	ERP	ATP6V1B2	ATPase, H+ transporting, lysosomal 56/58kDa, V1 subunit B2	5	P21281;H0YAT8;H0YC04;E5RGH6;H0YC45	ENSP00000276390;ENSP00000428069;ENSP00000430682;ENSP00000430154;ENSP00000430866	49	15	0.109603	0.453449	0.000841433
	ERP	TFG	TRK-fused gene	7	K0J6K2;Q92734-2;C9JJP5;C9JUE0;Q05BK6;Q92734;C9JTY3	ENSP00000397182;ENSP00000417952;ENSP00000479269;ENSP00000479981;ENSP00000419960;ENSP00000477562;ENSP00000419559;ENSP00000419504;ENSP00000420797;ENSP00000240851	49	10	0.112614	0.441063	0.00153159
	ERP	NCL	nucleolin	6	C9JYW2;C9JWL1;C9J1H7;P19338;H7BY16;C9JLB1	ENSP00000413775;ENSP00000392747;ENSP00000401322;ENSP00000401620;ENSP00000318195;ENSP00000349410	49	61	-0.107868	0.460672	-0.00305206
	ERP	LRRC40	leucine rich repeat containing 40	1	Q9H9A6	ENSP00000359990	49	15	-0.00663333	0.96392	0.00124053
	ERP	LRRC47	leucine rich repeat containing 47	1	Q8N1G4	ENSP00000367498	49	22	0.163894	0.260474	0.0023177
	ERP	TIMM50	translocase of inner mitochondrial membrane 50 homolog (S. cerevisiae)	13	M0R0C3;Q3ZCQ8-3;Q3ZCQ8-2;Q3ZCQ8;M0R2F8;M0R047;M0R003;M0R1Y4;M0QXC3;M0R303;M0R2Q2;M0R2Z3;M0R2D2	ENSP00000471142;ENSP00000472524;ENSP00000318115;ENSP00000475531;ENSP00000445806;ENSP00000470896;ENSP00000472184;ENSP00000470994;ENSP00000469052;ENSP00000472723;ENSP00000472476;ENSP00000472920;ENSP00000472904	49	9	-0.178079	0.220881	-0.00512743
	ERP	FN1	fibronectin 1	19	P02751-4;P02751-5;P02751-6;P02751-7;P02751-3;P02751-8;P02751-9;P02751;P02751-17;P02751-14;P02751-15;P02751-12;P02751-13;P02751-10;P02751-11;H0Y7Z1;P02751-2;H0Y4K8;P02751-16	ENSP00000398907;ENSP00000323534;ENSP00000352696;ENSP00000415018;ENSP00000346839;ENSP00000394423;ENSP00000350534;ENSP00000348285;ENSP00000410422;ENSP00000399538;ENSP00000338200;;ENSP00000416139;ENSP00000392565	42	21	0.144096	0.362596	0.00867089
	ERP	TIAL1	TIA1 cytotoxic granule-associated RNA binding protein-like 1	5	E7ETC0;A6NKZ9;Q01085;Q01085-2;E7ETJ9	ENSP00000394902;ENSP00000358082;ENSP00000358089;ENSP00000431009;ENSP00000403573;	49	6	-0.169354	0.244707	-0.00350028
	ERP	FUBP3	far upstream element (FUSE) binding protein 3	2	Q96I24;Q96I24-2	ENSP00000318177	39	15	-0.0859442	0.602908	-0.0031238
	ERP	FUBP1	far upstream element (FUSE) binding protein 1	4	C9JSZ1;Q96AE4;E9PEB5;Q96AE4-2	ENSP00000402630;ENSP00000359803;ENSP00000359804;ENSP00000294623	49	22	-0.109399	0.454295	-0.00309637
	ERP	TCP11L2	t-complex 11, testis-specific-like 2	6	F8W1M6;F8W0R5;G3V1Z2;Q8N4U5;F8VRQ3;Q8N4U5-2	ENSP00000449123;ENSP00000447174;ENSP00000447457;ENSP00000448629;ENSP00000448952;ENSP00000299045	32	6	-0.139126	0.44761	0.000939093
	ERP	ATP6V0A1	ATPase, H+ transporting, lysosomal V0 subunit a1	13	K7ELZ6;K7EQW2;Q93050;K7EM24;B7Z641;B7Z2A9;K7EN36;Q93050-3;Q93050-1;K7EPG4;F5H1T6;K7ERA6;K7ERA0	ENSP00000377415;ENSP00000468001;ENSP00000466878;ENSP00000264649;ENSP00000466767;ENSP00000466290;ENSP00000342951;ENSP00000443991;ENSP00000466328;ENSP00000467373;ENSP00000468169;ENSP00000468177;ENSP00000446377	49	14	-0.0181141	0.901683	0.00084776
	ERP	ATP5A1	ATP synthase, H+ transporting, mitochondrial F1 complex, alpha subunit 1, cardiac muscle	9	K7ENJ4;K7EK77;P25705-2;K7ESA0;K7EJP1;K7ERX7;P25705-3;P25705;K7EQH4	ENSP00000468618;ENSP00000465259;ENSP00000467830;ENSP00000465477;ENSP00000468458;ENSP00000466975;ENSP00000282050;ENSP00000381736;ENSP00000465497;ENSP00000467037	49	37	0.0607715	0.678286	-0.00125861
	ERP	AAMP	angio-associated, migratory cell protein	5	C9JTS3;Q13685;C9JEH3;C9JG97;H7C0R2	ENSP00000416394;ENSP00000393818;ENSP00000248450;ENSP00000403343;ENSP00000396295	31	7	0.0832745	0.656049	0.000704539
	ERP	HYPK	huntingtin interacting protein K	3	Q9NX55-3;Q9NX55;J3QT56	ENSP00000394060;ENSP00000401155;ENSP00000384474	49	5	-0.0322482	0.825897	-0.00191487
	ERP	CARS	cysteinyl-tRNA synthetase	6	E9PRS8;E9PLP0;P49589;P49589-2;P49589-3;C9JLN0	ENSP00000380300;ENSP00000488657;ENSP00000431368;ENSP00000486161;ENSP00000482336;ENSP00000487923;ENSP00000434184;ENSP00000369897;ENSP00000278224;ENSP00000488737;ENSP00000488476;ENSP00000408802	49	20	0.0398	0.785995	0.000454538
	ERP	U2SURP	U2 snRNP-associated SURP domain containing	11	H0Y8D9;C9J5L1;C9JB80;E7ET15;O15042-2;O15042-3;C9JDJ7;H7C4V2;O15042;E7EW00;U3KPT1	ENSP00000420210;ENSP00000422011;ENSP00000418563;ENSP00000418465;ENSP00000418220;ENSP00000420575;ENSP00000430816;ENSP00000475195	41	19	-0.186436	0.243162	-0.00406152
	ERP	ENO1	enolase 1, (alpha)	3	P06733;P06733-2;K7EM90	ENSP00000234590;ENSP00000466406	49	27	0.0758751	0.604345	-0.00296892
	ERP	ENO2	enolase 2 (gamma, neuronal)	5	P09104;F5H0C8;F5H1C3;U3KQP4;P09104-2	ENSP00000438873;ENSP00000441490;ENSP00000437402;ENSP00000229277;ENSP00000476096;ENSP00000438062;ENSP00000445788	44	8	0.264078	0.0832445	0.00739652
	ERP	TAOK3	TAO kinase 3	4	G3V1Q8;Q9H2K8;F5GWV8;F5H5C7	ENSP00000443834;ENSP00000376317;ENSP00000416374;ENSP00000441932;ENSP00000443487	44	13	0.21277	0.165544	0.00279904
	ERP	RABGAP1	RAB GTPase activating protein 1	3	Q9Y3P9;Q9Y3P9-2;Q9Y3P9-3	ENSP00000414386;ENSP00000362751	29	6	0.0165045	0.932281	0.000424806
	ERP	PRKAA1	protein kinase, AMP-activated, alpha 1 catalytic subunit	2	Q13131-2;Q13131	ENSP00000346148;ENSP00000380317	49	10	0.128176	0.380106	0.0033029
	ERP	PFDN5	prefoldin subunit 5	5	H3BMQ1;Q99471;Q99471-2;Q99471-3;H3BPF6	ENSP00000243040;ENSP00000447942;ENSP00000334188;ENSP00000455296;ENSP00000266964;ENSP00000454489	49	6	0.111542	0.44545	0.00170398
	ERP	ARHGDIB	Rho GDP dissociation inhibitor (GDI) beta	5	P52566;F5H3P3;F5H2R5;H0YGX7;F5H6Q0	ENSP00000445185;ENSP00000444860;ENSP00000445450;ENSP00000445263;ENSP00000437454;ENSP00000228945;ENSP00000440560	49	15	0.00943974	0.948673	-0.0015162
	ERP	ARHGDIA	Rho GDP dissociation inhibitor (GDI) alpha	7	J3KRE2;P52565;J3KRY1;P52565-2;J3KS60;J3QQX2;J3KTF8	ENSP00000269321;ENSP00000463530;ENSP00000441348;ENSP00000383556;ENSP00000462323;ENSP00000462960;ENSP00000462209;ENSP00000461956;ENSP00000464205;ENSP00000463939	49	9	0.276712	0.0542609	0.00205064
	ERP	NANS	N-acetylneuraminic acid synthase	3	Q5TBR0;Q5TBR1;Q9NR45	ENSP00000404107;ENSP00000210444;ENSP00000404642	49	16	0.25375	0.0785232	0.00418455
	ERP	HBA1	hemoglobin, alpha 1	1	P69905	ENSP00000251595;ENSP00000322421	49	8	0.128891	0.377435	0.00262697
	ERP	LMNA	lamin A/C	8	P02545;Q5TCI8;P02545-3;H0YAB0;P02545-2;P02545-5;P02545-4;P02545-6	ENSP00000357284;ENSP00000357280;ENSP00000292304;ENSP00000357282;ENSP00000357283;ENSP00000421821;ENSP00000426535;ENSP00000395597	49	59	-0.0391877	0.789211	-0.00164148
	ERP	DDX23	DEAD (Asp-Glu-Ala-Asp) box polypeptide 23	6	Q9BUQ8;H0YIL9;F8W1J5;F8VVA2;Q9BUQ8-2;H0YI52	ENSP00000446948;ENSP00000310723;ENSP00000449639;ENSP00000449657;ENSP00000446770;ENSP00000448542	46	21	-0.10689	0.479543	-0.00428698
	ERP	DDX21	DEAD (Asp-Glu-Ala-Asp) box helicase 21	2	Q9NR30;Q9NR30-2	ENSP00000480334;ENSP00000346120	49	31	0.0340341	0.816417	-0.00220655
	ERP	DDX20	DEAD (Asp-Glu-Ala-Asp) box polypeptide 20	3	E9PJ60;Q9UHI6-2;Q9UHI6	ENSP00000358716;ENSP00000435660;ENSP00000434085	23	5	-0.237707	0.274755	-0.00682824
	ERP	DDX27	DEAD (Asp-Glu-Ala-Asp) box polypeptide 27	4	A0A087WYH5;B7Z6D5;Q96GQ7;A0A087X059	ENSP00000481808;ENSP00000360828;ENSP00000482680;ENSP00000483495;ENSP00000483119	42	12	-0.0844477	0.594921	-0.00236327
	ERP	DDX24	DEAD (Asp-Glu-Ala-Asp) box helicase 24	5	Q9GZR7-2;Q9GZR7;G3V529;F5GYL3;A0A087WXU8	ENSP00000478630;ENSP00000440623;ENSP00000328690;ENSP00000486353;ENSP00000484301;ENSP00000480033;ENSP00000452145;ENSP00000482106;ENSP00000481495;ENSP00000481317	41	13	-0.0996602	0.535291	-0.00349269
	ERP	FKBP15	FK506 binding protein 15, 133kDa	4	Q5T1M5-2;Q5T1M5-3;X6RKW4;Q5T1M5	ENSP00000238256;ENSP00000415733	49	24	-0.0605674	0.679309	-0.000627384
	ERP	BCLAF1	BCL2-associated transcription factor 1	12	E9PQN2;Q9NYF8;E9PK09;H0YF00;E9PJA7;E9PK91;Q9NYF8-2;Q9NYF8-3;Q9NYF8-4;E9PKI6;H0YF14;H0YF63	ENSP00000436216;ENSP00000431734;ENSP00000436142;ENSP00000376159;ENSP00000436913;ENSP00000435441;ENSP00000487249;ENSP00000435210;ENSP00000433822;ENSP00000229446;ENSP00000434826;ENSP00000436501;ENSP00000433505;ENSP00000437018;ENSP00000437333	49	22	-0.166497	0.252876	-0.00608143
	ERP	ATPAF2	ATP synthase mitochondrial F1 complex assembly factor 2	3	Q8N5M1;C9J2Q2;K7ELC1	ENSP00000397198;ENSP00000417190;ENSP00000466008	15	3	0.223414	0.423475	0.00221059
	ERP	SHC1	SHC (Src homology 2 domain containing) transforming protein 1	12	Q5T181;Q5T182;P29353;P29353-7;P29353-6;H0Y539;Q5T188;P29353-3;P29353-2;P29353-5;X6R6D0;Q5T187	ENSP00000396162;ENSP00000404908;ENSP00000396333;ENSP00000398441;ENSP00000401303;ENSP00000357430;ENSP00000357435;ENSP00000357434;ENSP00000357438;ENSP00000398864	27	9	0.0515952	0.798275	-0.000690644
	ERP	ALDH16A1	aldehyde dehydrogenase 16 family, member A1	5	Q8IZ83-2;F5H4B6;M0QY06;Q8IZ83-3;Q8IZ83	ENSP00000445088;ENSP00000469507;ENSP00000293350;ENSP00000410142	49	15	0.161547	0.267456	0.00437664
	ERP	TMEM109	transmembrane protein 109	1	Q9BVC6	ENSP00000227525;ENSP00000443990	46	6	-0.0163449	0.914144	-0.00276247
	ERP	STOML2	stomatin (EPB72)-like 2	4	F2Z2I8;A0A087WYB4;Q9UJZ1-2;Q9UJZ1	ENSP00000395743;ENSP00000481672;ENSP00000348886;ENSP00000434531	49	16	-0.115573	0.429072	-0.00270308
	ERP	TIMM8A	translocase of inner mitochondrial membrane 8 homolog A (yeast)	1	O60220	ENSP00000361993	34	3	-0.116892	0.510307	-0.00453665
	ERP	CDC16	cell division cycle 16	5	Q13042-2;Q13042-3;Q5T8C6;Q7Z651;Q13042	ENSP00000486027;ENSP00000252457;ENSP00000252458;ENSP00000353549;ENSP00000348554;ENSP00000364457;ENSP00000364459	20	7	-0.270677	0.248391	-0.00423897
	ERP	AHNAK	AHNAK nucleoprotein	1	Q09666	ENSP00000367263;ENSP00000257247	19	9	-0.124561	0.6114	-0.00261232
	ERP	PDCL3	phosducin-like 3	3	C9JST4;Q9H2J4;H7BZP2	ENSP00000413936;ENSP00000264254;ENSP00000390585	15	4	-0.377123	0.165843	-0.00602394
	ERP	GNAS	GNAS complex locus	11	Q5JWF2;S4R3E3;P63092-3;P63092-2;P63092-4;P63092;Q5JWF2-2;S4R3V9;H0Y7F4;Q5JWE9;Q5JWD1	ENSP00000474219;ENSP00000360126;ENSP00000360136;ENSP00000346328;ENSP00000265620;ENSP00000360141;ENSP00000360143;ENSP00000474802;ENSP00000360122;ENSP00000412424;ENSP00000265621	49	11	0.117206	0.422535	0.00180607
	ERP	PTCD3	pentatricopeptide repeat domain 3	4	Q96EY7;Q96EY7-2;F8WE76;B8ZZQ4	ENSP00000254630;ENSP00000394441;ENSP00000487135;ENSP00000386922	21	8	-0.0734005	0.751856	-0.000995778
	ERP	HLTF	helicase-like transcription factor	3	Q14527;H7C5K0;Q14527-2	ENSP00000420429;ENSP00000376644;ENSP00000420106;ENSP00000308944	46	17	-0.0442238	0.770418	-0.00266463
	ERP	AGFG1	ArfGAP with FG repeats 1	6	C9J2I0;P52594;B8ZZY2;P52594-2;P52594-3;P52594-4	ENSP00000312059;ENSP00000362775;ENSP00000405429;ENSP00000387218;ENSP00000387282;ENSP00000387154	49	9	-0.164507	0.258672	-0.00353959
	ERP	ASNA1	arsA arsenite transporter, ATP-binding, homolog 1 (bacterial)	3	O43681;A0A087WXS7;K7ERW9	ENSP00000349887;ENSP00000466379;ENSP00000481254;ENSP00000468450	49	12	0.0799061	0.585219	0.00247092
	ERP	RPS12	mitochondrial ribosomal protein S12	1	P25398	ENSP00000230050	49	9	-0.102306	0.484242	-0.0017654
	ERP	RPL18A	ribosomal protein L18a	5	M0R3D6;M0R0P7;Q02543;M0R1A7;M0R117	ENSP00000471748;ENSP00000473155;ENSP00000222247;ENSP00000471360;ENSP00000471584	49	9	-0.00290846	0.984176	-0.00224562
	ERP	KRT2	keratin 2, type II	1	P35908	ENSP00000310861	49	28	-0.227523	0.115893	-0.02028
	ERP	KRT1	keratin 1, type II	1	P04264	ENSP00000252244	49	30	-0.275947	0.0549581	-0.0265798
	ERP	KRT5	keratin 5, type II	4	H0YI76;P13647;F8VV57;H0YIN9	ENSP00000449651;ENSP00000448767;ENSP00000252242;ENSP00000449783	23	8	-0.307882	0.152947	-0.0336559
	ERP	KRT9	keratin 9, type I	2	P35527;K7EQQ3	ENSP00000246662;ENSP00000467932	49	28	-0.204664	0.15835	-0.0240404
	ERP	VPS45	vacuolar protein sorting 45 homolog (S. cerevisiae)	5	Q9NRW7-2;Q9NRW7;A0A087WU65;Q5T4Q0;B7Z7G7	ENSP00000478403;ENSP00000358124;ENSP00000440690;ENSP00000358126;ENSP00000481356	10	4	-0.224242	0.533401	-0.00286728
	ERP	BCAP29	B-cell receptor-associated protein 29	8	Q9UHQ4-2;C9IYK6;H0Y7N8;F8WB99;Q9UHQ4;B7Z2L0;H7C5E2;C9JTE9	ENSP00000414164;ENSP00000409350;ENSP00000418816;ENSP00000005259;ENSP00000418993;ENSP00000400718;ENSP00000419681;ENSP00000368414;ENSP00000368412;ENSP00000390733	37	6	-0.00118568	0.994443	-4.97723e-05
	ERP	TMCC2	transmembrane and coiled-coil domain family 2	4	O75069;G5E963;A6NJC0;O75069-2	ENSP00000437943;ENSP00000329436;ENSP00000356127;ENSP00000350718	49	24	-0.106439	0.466667	-0.00301674
	ERP	NMNAT3	nicotinamide nucleotide adenylyltransferase 3	7	D6RGH7;D6R975;Q96T66;D6REC8;D6RHV4;Q96T66-3;Q96T66-2	ENSP00000427634;ENSP00000296202;ENSP00000426357;ENSP00000340523;ENSP00000425041;ENSP00000412953;ENSP00000423335;ENSP00000384319	44	10	-0.026288	0.865495	-0.00187073
	ERP	ACSS1	acyl-CoA synthetase short-chain family member 1	5	Q9NUB1;Q9NUB1-4;Q5TF43;Q9NUB1-3;Q9NUB1-2	ENSP00000316924;ENSP00000439304;ENSP00000388793;ENSP00000365916	49	24	-0.0972038	0.50641	-0.00326775
	ERP	VPS4A	vacuolar protein sorting 4 homolog A (S. cerevisiae)	2	Q9UN37;I3L4J1	ENSP00000254950;ENSP00000461295	45	6	0.137897	0.366348	0.00220664
	ERP	SLC43A3	solute carrier family 43, member 3	4	Q8NBI5-2;E9PS74;H0YD64;Q8NBI5	ENSP00000434515;ENSP00000435893;ENSP00000337561;ENSP00000433078;ENSP00000378556;ENSP00000378555;ENSP00000436254	27	7	0.16458	0.412026	0.00291332
	ERP	SLC43A1	solute carrier family 43 (amino acid system L transporter), member 1	6	O75387;O75387-2;E9PRF0;E9PR87;E9PJ68;E9PJT8	ENSP00000435673;ENSP00000278426;ENSP00000435647;ENSP00000432241;ENSP00000434312;ENSP00000435486;ENSP00000432361	24	6	-0.176522	0.409303	-0.00076843
	ERP	NAA10	N(alpha)-acetyltransferase 10, NatA catalytic subunit	3	P41227-2;P41227;C9JN83	ENSP00000359028;ENSP00000359026;ENSP00000417763	49	8	-0.0701092	0.632163	-0.00031628
	ERP	SZRD1	SUZ RNA binding domain containing 1	5	Q7Z422;Q7Z422-3;Q7Z422-2;Q7Z422-5;Q7Z422-4	ENSP00000419589;ENSP00000383867;ENSP00000383866;ENSP00000418012	31	4	-0.170397	0.35942	-0.00255639
	ERP	TREML1	triggering receptor expressed on myeloid cells-like 1	2	Q86YW5-2;Q86YW5	ENSP00000362219;ENSP00000402855;ENSP00000400405	42	3	0.132101	0.404313	0.0121813
	ERP	BLMH	bleomycin hydrolase	6	J3KS79;K7ENH5;K7ES02;Q13867;K7ESE8;J3KSD8	ENSP00000462442;ENSP00000466948;ENSP00000261714;ENSP00000468681;ENSP00000468486;ENSP00000462353	44	13	0.0821763	0.595903	0.00225293
	ERP	GBE1	glucan (1,4-alpha-), branching enzyme 1	2	E9PGM4;Q04446	ENSP00000410833;ENSP00000419638	46	10	-0.0772813	0.60971	-0.00224796
	ERP	PCNA	proliferating cell nuclear antigen	1	P12004	ENSP00000368438;ENSP00000368458	49	15	-0.0599551	0.682378	-0.00386711
	ERP	PCNP	PEST proteolytic signal containing nuclear protein	4	Q8WW12-3;Q8WW12-2;Q8WW12;G5E9V9	ENSP00000265260;ENSP00000470810;ENSP00000418713;ENSP00000485946	49	12	-0.0734769	0.615851	-0.000718746
	ERP	MRPL38	mitochondrial ribosomal protein L38	2	Q96DV4;Q96DV4-2	ENSP00000308275	22	6	-0.038972	0.863288	-0.00189316
	ERP	DNPH1	2'-deoxynucleoside 5'-phosphate N-hydrolase 1	3	H0Y8X4;O43598-2;O43598	ENSP00000377556;ENSP00000230431;ENSP00000422440	45	7	0.20622	0.174117	0.00598561
	ERP	RPA1	polymerase (RNA) I polypeptide A, 194kDa	4	I3L4R8;P27694;I3L2M5;I3L524	ENSP00000459788;ENSP00000461733;ENSP00000254719;ENSP00000461466	49	30	-0.125217	0.391295	-0.00441062
	ERP	RPA3	replication protein A3, 14kDa	2	P35244;B5MC59	ENSP00000379914;ENSP00000384652;ENSP00000223129;ENSP00000385383	46	5	-0.035711	0.813733	-0.000865308
	ERP	NDUFS1	NADH dehydrogenase (ubiquinone) Fe-S protein 1, 75kDa (NADH-coenzyme Q reductase)	8	P28331;B4DJ81;P28331-2;P28331-3;P28331-4;P28331-5;F8WDL5;C9JPQ5	ENSP00000400976;ENSP00000409766;ENSP00000233190;ENSP00000397760;ENSP00000409689;ENSP00000399912;ENSP00000392709;ENSP00000395553;ENSP00000389413	49	26	-0.0570466	0.697028	-0.0011082
	ERP	NDUFS2	NADH dehydrogenase (ubiquinone) Fe-S protein 2, 49kDa (NADH-coenzyme Q reductase)	2	O75306-2;O75306	ENSP00000376018;ENSP00000356972	36	10	0.0420904	0.807434	0.000551679
	ERP	NDUFS3	NADH dehydrogenase (ubiquinone) Fe-S protein 3, 30kDa (NADH-coenzyme Q reductase)	5	G3V194;O75489-2;O75489;E9PS48;E9PKL8	ENSP00000433405;ENSP00000434970;ENSP00000263774;ENSP00000432099;ENSP00000431588	49	12	-0.031942	0.827524	-0.00150389
	ERP	NDUFS4	NADH dehydrogenase (ubiquinone) Fe-S protein 4, 18kDa (NADH-coenzyme Q reductase)	2	O43181;H0Y9M8	ENSP00000424570;ENSP00000296684	39	6	-0.156587	0.341118	-0.00274372
	ERP	NDUFS7	NADH dehydrogenase (ubiquinone) Fe-S protein 7, 20kDa (NADH-coenzyme Q reductase)	6	O75251;A0A087WTI3;A0A087WXF6;F5H5N1;F5GXJ1;O75251-2	ENSP00000480984;ENSP00000443273;ENSP00000477895;ENSP00000233627;ENSP00000406630;ENSP00000440348;ENSP00000364262	31	4	-0.198205	0.285133	-0.00184488
	ERP	UFD1L	ubiquitin fusion degradation 1 like (yeast)	6	Q92890;Q92890-3;C9JNP9;Q92890-1;C9IZG3;C9J6N9	ENSP00000382439;ENSP00000263202;ENSP00000402136;ENSP00000418390;ENSP00000406680	49	14	-0.0795489	0.586903	-0.00120529
	ERP	ILF3	interleukin enhancer binding factor 3, 90kDa	17	K7ERM6;K7EM82;K7EQR9;K7EKY0;Q12906;K7EKJ9;K7EJ09;K7ENK6;K7ER69;Q12906-4;Q12906-5;Q12906-6;Q12906-7;Q12906-2;Q12906-3;K7EQ75;K7ELV3	;ENSP00000466396;ENSP00000384660;ENSP00000468134;ENSP00000465831;ENSP00000466991;ENSP00000468181;ENSP00000465515;ENSP00000404121;ENSP00000468092;ENSP00000250241;ENSP00000467950;ENSP00000465654;ENSP00000464974;ENSP00000468156;ENSP00000465219;ENSP00000468323;ENSP00000467704;ENSP00000466235	49	30	-0.0132156	0.928188	-0.00267523
	ERP	ILF2	interleukin enhancer binding factor 2	3	B4DY09;Q12905;X6R6Z1	ENSP00000357673;ENSP00000482909;ENSP00000355011	44	15	-0.209106	0.173124	-0.00805754
	ERP	HBM	hemoglobin, mu	1	Q6B0K9	ENSP00000349270	49	6	-0.225635	0.119032	-0.00664465
	ERP	ZRANB2	zinc finger, RAN-binding domain containing 2	2	O95218;O95218-2	ENSP00000359958;ENSP00000254821;ENSP00000482026	41	7	-0.166478	0.298203	-0.00601467
	ERP	HBD	hemoglobin, beta	4	E9PFT6;E9PEW8;P02042;C9JRG0	ENSP00000393810;ENSP00000292901;ENSP00000369654;ENSP00000414741	49	11	0.0465864	0.750592	0.000160811
	ERP	HBB	hemoglobin, beta	2	P68871;F8W6P5	ENSP00000333994;ENSP00000369671	49	15	0.0981733	0.502159	0.00288719
	ERP	CHMP2B	charged multivesicular body protein 2B	4	Q9UQN3-2;C9J0A7;A0A087WW88;Q9UQN3	ENSP00000480032;ENSP00000263780;ENSP00000418920;ENSP00000419998	46	10	-0.0254734	0.866551	0.00037057
	ERP	CHMP2A	charged multivesicular body protein 2A	4	M0R1L7;M0QXX8;M0R1T5;O43633	ENSP00000471961;ENSP00000469240;ENSP00000469453;ENSP00000472680;ENSP00000472097;ENSP00000310440	49	13	0.134963	0.355179	0.00164884
	ERP	HBZ	hemoglobin, zeta	1	P02008	ENSP00000252951	49	7	-0.0984284	0.501043	-0.00933095
	ERP	PPT1	palmitoyl-protein thioesterase 1	8	E9PIA8;P50897-2;E9PSE5;P50897;E9PMG2;E9PK48;E9PP28;Q5T0S4	ENSP00000394863;ENSP00000434007;ENSP00000436481;ENSP00000436695;ENSP00000431655;ENSP00000432053;ENSP00000392293;ENSP00000361865;ENSP00000403207	20	5	-0.0428733	0.857568	-0.000978996
	ERP	TRMT10C	tRNA methyltransferase 10C, mitochondrial RNase P subunit	2	Q7L0Y3;C9JVB6	ENSP00000312356;ENSP00000419389	44	12	-0.174219	0.258035	-0.00500043
	ERP	SAFB	scaffold attachment factor B	6	Q15424-4;K7ES42;Q15424;Q15424-2;Q15424-3;K7EII0	ENSP00000467423;ENSP00000415895;ENSP00000464840;ENSP00000292123;ENSP00000468543;ENSP00000464758	49	20	-0.108991	0.455991	-0.00250199
	ERP	H2AFX	H2A histone family, member X	1	P16104	ENSP00000434024;ENSP00000364310	49	7	-0.0266864	0.855571	-0.00334329
	ERP	H2AFY	H2A histone family, member Y	5	B4DJC3;O75367;O75367-2;O75367-3;D6RCF2	ENSP00000423563;ENSP00000310169;ENSP00000302572;ENSP00000415121;ENSP00000424971;ENSP00000423718	49	11	-0.08756	0.549675	-0.00882341
	ERP	CLTA	clathrin, light chain A	7	C9J8P9;F8WF69;P09496-3;P09496-2;P09496-5;P09496-4;P09496	ENSP00000379848;ENSP00000437508;ENSP00000417698;ENSP00000442869;ENSP00000419746;ENSP00000401019;ENSP00000419158;ENSP00000242285;ENSP00000242284;	49	10	-0.123992	0.39598	-0.000183517
	ERP	CLTC	clathrin, heavy chain (Hc)	8	J3KRF5;Q00610;J3KSQ2;J3KS13;K7EJJ5;Q00610-2;J3QL20;A0A087WVQ6	ENSP00000463336;ENSP00000462252;ENSP00000461977;ENSP00000376763;ENSP00000462592;ENSP00000465200;ENSP00000479606;ENSP00000269122	49	62	-0.00867435	0.952829	-0.000333679
	ERP	CLTB	clathrin, light chain B	4	P09497;P09497-2;H0Y9Q6;D6RJD1	;ENSP00000310812;ENSP00000309415;ENSP00000427229;ENSP00000424739	49	11	0.238034	0.0995589	0.00250475
	ERP	NGLY1	N-glycanase 1	7	Q96IV0;Q96IV0-2;Q96IV0-3;Q96IV0-4;Q96IV0-5;C9JU75;H0Y2P2	ENSP00000379886;ENSP00000389888;ENSP00000387430;ENSP00000280700;ENSP00000280699;ENSP00000412946	43	9	0.609326	1.44782e-05	0.00729786
	ERP	ADRBK1	adrenergic, beta, receptor kinase 1	2	P25098;E9PRV7	ENSP00000312262;ENSP00000434126	23	5	-0.129016	0.557408	-0.00648354
	ERP	NMD3	NMD3 ribosome export adaptor	5	Q96D46;C9JA08;C9IZW9;C9K0C2;C9J0B9	ENSP00000419004;ENSP00000419030;ENSP00000307525;ENSP00000417559;ENSP00000418980;ENSP00000418908;ENSP00000419647	15	4	0.264522	0.340726	0.00445099
	ERP	ISCA2	iron-sulfur cluster assembly 2	2	Q86U28;J3QSS7	ENSP00000298818;ENSP00000452007;ENSP00000450523	46	7	-0.163387	0.277939	-0.004023
	ERP	RECQL	RecQ helicase-like	7	P46063;F5H3W0;F8WD97;F8WA66;F5H4P4;F5GYB7;F5H2L2	ENSP00000395449;ENSP00000416739;ENSP00000445555;ENSP00000379400;ENSP00000318727;ENSP00000439069;ENSP00000440700;ENSP00000446036	49	11	-0.116032	0.427227	-0.00241447
	ERP	ACTR3	ARP3 actin-related protein 3 homolog (yeast)	5	B4DXW1;P61158;F8WEW2;F8WDR7;F8WE84	ENSP00000263238;ENSP00000444987;ENSP00000403125;ENSP00000407912;ENSP00000394213	49	18	0.0663333	0.65066	-0.00090082
	ERP	ACTR2	ARP2 actin-related protein 2 homolog (yeast)	3	F5H6T1;P61160-2;P61160	ENSP00000437383;ENSP00000260641;ENSP00000367220	49	14	0.0640371	0.662012	0.000863972
	ERP	NAP1L1	nucleosome assembly protein 1-like 1	18	F5H4R6;F8VV59;F8VY35;P55209-2;F8VUX1;F8VXI6;B3KV44;F8W020;F8W0J6;F8W118;P55209;H0YH88;F8W543;H0YHC3;B7Z9C2;H0YIV4;F8VRJ2;F8VVB5	ENSP00000409795;ENSP00000444759;ENSP00000446787;ENSP00000449649;ENSP00000447793;ENSP00000448167;ENSP00000448133;ENSP00000446520;ENSP00000447196;ENSP00000446756;ENSP00000448836;ENSP00000448764;ENSP00000261182;ENSP00000450236;ENSP00000445008;ENSP00000446804;ENSP00000376947;ENSP00000477538;ENSP00000449333;ENSP00000448661	49	9	0.053832	0.713348	-0.000170642
	ERP	POLDIP3	polymerase (DNA-directed), delta interacting protein 3	5	Q9BY77;Q9BY77-2;F8WCX5;F6VRR5;Q8WUT1	ENSP00000252115;ENSP00000252116;ENSP00000397927;ENSP00000415234;ENSP00000482500	43	11	0.0561072	0.720822	3.78596e-05
	ERP	POLDIP2	polymerase (DNA-directed), delta interacting protein 2	2	A0A087WT81;Q9Y2S7	ENSP00000475924	39	9	-0.173187	0.29172	-0.00323154
	ERP	GP1BA	glycoprotein Ib (platelet), alpha polypeptide	1	P07359	ENSP00000329380	41	8	0.317188	0.0433111	0.0191912
	ERP	GP1BB	glycoprotein Ib (platelet), beta polypeptide	2	P13224-2;P13224	ENSP00000383382	26	4	0.365875	0.0660365	0.0282278
	ERP	ALDH18A1	aldehyde dehydrogenase 18 family, member A1	2	P54886;P54886-2	ENSP00000360265;ENSP00000360268	49	29	-0.00285743	0.984454	-0.00142635
	ERP	OTULIN	OTU deubiquitinase with linear linkage specificity	3	Q96BN8;H0Y9T0;H0Y8S4	ENSP00000284274;ENSP00000424966;ENSP00000421928	49	7	0.130268	0.372313	0.00223536
	ERP	CPNE3	copine III	7	H0YB26;A0A087WXR6;A0A087WUS8;O75131;E5RHZ0;A0A087WYQ3;E5RFT7	ENSP00000198765;ENSP00000482002;ENSP00000478894;ENSP00000428561;ENSP00000429561;ENSP00000477590;ENSP00000481234;ENSP00000427966	49	18	-0.0750587	0.608251	-0.00716597
	ERP	CPNE1	copine I	19	Q99829;Q5JX59;Q5JX52;Q5JX60;Q5JX61;E7ENH5;F2Z2V0;Q5JX58;E7EV27;A6PVH9;Q5JX57;B0QZ18;Q5JX45;Q5JX55;Q5JX54;Q5JX44;Q5JX56;Q5JX53;H0Y524	ENSP00000409794;ENSP00000416962;ENSP00000401915;ENSP00000409955;ENSP00000389662;ENSP00000390626;ENSP00000387434;ENSP00000391483;ENSP00000336945;ENSP00000317257;ENSP00000409305;ENSP00000380585;ENSP00000397638;ENSP00000415597;ENSP00000386067;ENSP00000390141;ENSP00000380587;ENSP00000404355;ENSP00000380584;ENSP00000412806;ENSP00000396069	49	15	-0.00326564	0.982233	0.0015198
	ERP	SNRPA	small nuclear ribonucleoprotein polypeptide A	7	M0QXK2;M0R268;M0R2B8;M0QZG7;M0R221;P09012;M0R0G9	ENSP00000470534;ENSP00000472355;ENSP00000471230;ENSP00000243563;ENSP00000472258;ENSP00000469224;ENSP00000472449	49	6	-0.118328	0.418074	-0.00337022
	ERP	SNRPF	small nuclear ribonucleoprotein polypeptide F	2	F8W0W6;P62306	ENSP00000447127;ENSP00000266735	27	4	-0.06686	0.740383	-0.00229816
	ERP	PRKAG1	protein kinase, AMP-activated, gamma 1 non-catalytic subunit	11	H0YIC9;H0YHF8;P54619-2;F8VZX1;P54619-3;F8VYY9;P54619;F8VRY2;F8VSH3;F8VSL2;F8VVA3	ENSP00000449121;ENSP00000447433;ENSP00000323867;ENSP00000446987;ENSP00000448873;ENSP00000448972;ENSP00000447671;ENSP00000448251;ENSP00000449637;ENSP00000448290;ENSP00000448739	49	4	-0.00673538	0.963365	-0.000172558
	ERP	DUSP23	dual specificity phosphatase 23	1	Q9BVJ7	ENSP00000357087;ENSP00000357088;ENSP00000357089	16	4	-0.135294	0.617367	-0.0026605
	ERP	NAPG	N-ethylmaleimide-sensitive factor attachment protein, gamma	5	Q99747-2;J3QS28;J3QKW4;Q99747;J3KTJ6	ENSP00000464496;ENSP00000324628;ENSP00000463265;ENSP00000463018	28	8	-0.18478	0.346539	-0.00304082
	ERP	NAPA	N-ethylmaleimide-sensitive factor attachment protein, alpha	10	M0R058;M0QZM9;M0R0Y2;M0QZN5;P54920;M0R213;M0R2M1;M0R0I4;M0R031;M0R027	ENSP00000470665;ENSP00000470654;ENSP00000263354;ENSP00000471018;ENSP00000470946;ENSP00000471520;ENSP00000472667;ENSP00000472235;ENSP00000470954;ENSP00000471261	49	19	0.0362282	0.804806	0.000744259
	ERP	LARP1	La ribonucleoprotein domain family, member 1	11	H0YBW1;H0YBJ5;H0YAN4;Q6PKG0-3;H0YC33;E5RHK4;H0YC73;E5RH50;Q6PKG0;H0YBM7;H0YAX9	ENSP00000430438;ENSP00000429852;ENSP00000336721;ENSP00000430815;ENSP00000429624;ENSP00000427731;ENSP00000429904;ENSP00000431072;ENSP00000429710;ENSP00000428251	49	35	-0.163639	0.261227	-0.00162246
	ERP	LARP4	La ribonucleoprotein domain family, member 4	16	Q71RC2;F8VY40;X6RLN4;F8VNV1;Q6P4E2;Q71RC2-5;Q71RC2-4;Q71RC2-7;Q71RC2-6;Q71RC2-3;Q71RC2-2;F8W1Z5;Q8TBL5;F8W1I4;Q96J85;A0A087WTL9	ENSP00000340901;ENSP00000429077;ENSP00000429781;ENSP00000381490;ENSP00000429631;ENSP00000447408;ENSP00000448756;ENSP00000293618;ENSP00000446540;ENSP00000477854;ENSP00000415464;ENSP00000446966;ENSP00000430851;ENSP00000482977;ENSP00000477974	29	6	0.00295603	0.987858	0.000340217
	ERP	LARP7	La ribonucleoprotein domain family, member 7	8	D6RFF0;D6R9Z6;Q4G0J3-2;Q4G0J3-3;H0YA82;D6RF49;Q4G0J3;D6RAF3	ENSP00000421963;ENSP00000421541;ENSP00000422013;ENSP00000426376;ENSP00000344950;ENSP00000422626;ENSP00000314311;ENSP00000426646	19	7	-0.161404	0.509171	-0.00473908
	ERP	DDX41	DEAD (Asp-Glu-Ala-Asp) box polypeptide 41	4	D6RGI7;Q9UJV9;J3KNN5;H0YA06	ENSP00000425739;ENSP00000486367;ENSP00000330349;ENSP00000422753;ENSP00000426330	10	5	-0.0545455	0.881036	0.000759772
	ERP	DDX42	DEAD (Asp-Glu-Ala-Asp) box helicase 42	5	Q86XP3;Q86XP3-2;J3KRE3;J3QRI2;J3KTK9	ENSP00000463561;ENSP00000464050;ENSP00000374574;ENSP00000352308;ENSP00000461957;ENSP00000464232;ENSP00000463038	49	22	-0.119706	0.412636	-0.00490612
	ERP	DDX47	DEAD (Asp-Glu-Ala-Asp) box polypeptide 47	3	Q9H0S4;Q9H0S4-2;F5H1N9	ENSP00000319578;ENSP00000350698;ENSP00000444000	36	7	-0.113263	0.510719	-0.00696589
	ERP	DDX46	DEAD (Asp-Glu-Ala-Asp) box polypeptide 46	2	Q7L014;D6RJA6	ENSP00000346236;ENSP00000427290;ENSP00000487025	49	34	-0.00311256	0.983066	-0.00316955
	ERP	ELAVL1	ELAV like RNA binding protein 1	4	Q15717;M0QZR9;M0R055;Q15717-2	ENSP00000470727;ENSP00000472197;ENSP00000385269;ENSP00000264073;ENSP00000471011	49	11	-0.0171446	0.906921	-0.00254979
	ERP	CDKN1B	cyclin-dependent kinase inhibitor 1B (p27, Kip1)	3	P46527;E7ES52;H7C2T1	ENSP00000379629;ENSP00000228872;ENSP00000407597	35	7	-0.13027	0.455735	-0.00238866
	ERP	LSM14A	LSM14A mRNA processing body assembly factor	5	Q8ND56-2;Q8ND56;B4DTG6;K7EMZ9;I3L4Q1	ENSP00000413964;ENSP00000446451;ENSP00000459843;ENSP00000461225;ENSP00000446271;ENSP00000466725;ENSP00000461436;ENSP00000468130	49	12	-0.0760792	0.60337	-0.0027514
	ERP	APOD	apolipoprotein D	4	C9JX71;P05090;C9JF17;F8WBT9	ENSP00000345179;ENSP00000391597;ENSP00000393076;ENSP00000415235	46	6	-0.00801801	0.957824	-0.00180043
	ERP	CCDC58	coiled-coil domain containing 58	3	Q4VC31;C9JQ41;H7C525	ENSP00000291458;ENSP00000418810;ENSP00000420248	44	4	-0.276693	0.0690308	-0.00642729
	ERP	NUFIP2	nuclear fragile X mental retardation protein interacting protein 2	1	Q7Z417	ENSP00000463450;ENSP00000225388	32	7	-0.171036	0.349298	-0.00800148
	ERP	FBXO30	F-box protein 30	1	Q8TB52	ENSP00000237281	27	4	0.20058	0.315779	0.00440595
	ERP	CNRIP1	cannabinoid receptor interacting protein 1	3	B8ZZB8;Q96F85;Q96F85-2	ENSP00000263655;ENSP00000386883;ENSP00000386544	44	9	0.208965	0.173421	0.00607609
	ERP	HINT1	histidine triad nucleotide binding protein 1	5	P49773;D6RE99;D6REP8;D6RD60;D6RC06	ENSP00000304229;ENSP00000424974;ENSP00000421608;ENSP00000422444;ENSP00000427008;ENSP00000427499;ENSP00000426860;ENSP00000425260	49	5	0.204613	0.158456	0.00418868
	ERP	HINT2	histidine triad nucleotide binding protein 2	1	Q9BX68	ENSP00000259667	49	6	-0.0194408	0.894522	0.00142425
	ERP	SDPR	serum deprivation response	1	O95810	ENSP00000305675	49	19	0.260282	0.0708856	0.0160919
	ERP	CDC34	cell division cycle 34	4	P49427;U3KQ77;U3KPV8;U3KQP9	ENSP00000475610;ENSP00000215574;ENSP00000475282;ENSP00000476107	49	6	0.0183692	0.900305	0.00296835
	ERP	CDC37	cell division cycle 37	5	K7EQA9;K7EL68;Q16543;K7EKQ2;K7EIU0	ENSP00000222005;ENSP00000467747;ENSP00000465941;ENSP00000465724;ENSP00000464889	49	25	0.0221451	0.87995	0.00175825
	ERP	ALAS2	5'-aminolevulinate synthase 2	5	H0Y6R3;P22557-4;P22557;P22557-2;P22557-3	ENSP00000407204;ENSP00000337131;ENSP00000379501;ENSP00000332369	49	18	-0.11593	0.427637	-0.00180442
	ERP	S100A9	S100 calcium binding protein A9	1	P06702	ENSP00000357727	44	9	-0.0658256	0.67118	-0.0139047
	ERP	S100A8	S100 calcium binding protein A8	1	P05109	ENSP00000357722;ENSP00000357721	44	12	-0.267954	0.0786533	-0.0184853
	ERP	S100A4	S100 calcium binding protein A4	1	P26447	ENSP00000357703;ENSP00000357705;ENSP00000346294;ENSP00000357704	49	6	-0.051842	0.723516	-0.00231721
	ERP	S100A6	S100 calcium binding protein A6	2	P06703;R4GN98	ENSP00000357709;ENSP00000357708;ENSP00000473589;ENSP00000473547	49	7	0.12787	0.381255	0.00279068
	ERP	EIF5	eukaryotic translation initiation factor 5	7	H0YK29;H0YK11;H0YM54;H0YLZ1;P55010;H0YN40;H0YMJ8	ENSP00000453396;ENSP00000453743;ENSP00000216554;ENSP00000453633;ENSP00000376477;ENSP00000452615;ENSP00000452636;ENSP00000453856;ENSP00000453468;ENSP00000452883	49	25	-0.210685	0.146199	-0.00117567
	ERP	PGLS	6-phosphogluconolactonase	4	O95336;M0R0U3;M0R1L2;M0R261	ENSP00000471951;ENSP00000252603;ENSP00000472345;ENSP00000471446	44	11	0.151385	0.326625	0.00379961
	ERP	MORC3	MORC family CW-type zinc finger 3	3	Q14149;H0YHQ4;H0YIR5	ENSP00000383333;ENSP00000449966;ENSP00000449467;ENSP00000448357;ENSP00000447562	37	15	-0.177356	0.293653	-0.00682254
	ERP	DYNC1I2	dynein, cytoplasmic 1, intermediate chain 2	18	E7ETL8;Q13409-3;Q13409-2;Q13409-5;E7EU01;Q13409-7;Q13409-6;E7ET01;E7EUM4;E7ERR6;Q13409;E9PGG1;E7EQU2;E7EMU4;E7EV09;E7ERH4;E7EQL5;E7ESD3	ENSP00000388699;ENSP00000405454;ENSP00000406104;ENSP00000409951;ENSP00000386522;ENSP00000415410;ENSP00000392741;ENSP00000380308;ENSP00000386886;ENSP00000401005;ENSP00000339430;ENSP00000403089;ENSP00000398765;ENSP00000394492;ENSP00000423339;ENSP00000397654;ENSP00000386415;ENSP00000386591;ENSP00000410807;ENSP00000386397	49	16	-0.321359	0.0243518	-0.0056915
	ERP	E2F4	E2F transcription factor 4, p107/p130-binding	5	Q16254;I3L1B6;H3BMP3;H3BTM3;H3BVE4	ENSP00000368686;ENSP00000458706;ENSP00000458082;ENSP00000454477;ENSP00000457239	49	10	-0.11343	0.437736	-0.00237319
	ERP	EEF2	eukaryotic translation elongation factor 2	2	P13639;M0R0I6	ENSP00000307940;ENSP00000471265	49	51	0.0385754	0.792431	0.00143996
	ERP	EPHX1	epoxide hydrolase 1, microsomal (xenobiotic)	3	P07099;B1AQP9;B1AQP8	ENSP00000272167;ENSP00000355802;ENSP00000480004;ENSP00000398491;ENSP00000408469	15	5	-0.423593	0.115629	-0.00690734
	ERP	PYCR2	pyrroline-5-carboxylate reductase family, member 2	6	A0A087WZR9;A0A087WTV6;Q96C36;A0A087WZF0;A0A087WX69;J3KR12	ENSP00000478165;ENSP00000482845;ENSP00000342502;ENSP00000482614;ENSP00000480779;ENSP00000414068	49	8	-0.0206143	0.888194	0.00279851
	ERP	PYCR1	pyrroline-5-carboxylate reductase 1	12	J3QR88;P32322;E2QRB3;P32322-3;P32322-2;J3KQ22;J3QL24;J3QKT4;J3QLK9;J3QL23;J3QL32;J3KSA9	ENSP00000479793;ENSP00000385483;ENSP00000328858;ENSP00000336579;ENSP00000384949;ENSP00000463601;ENSP00000463226;ENSP00000463343;ENSP00000463342;ENSP00000463352;ENSP00000485679;ENSP00000386002;ENSP00000464098;ENSP00000462398	19	5	0.0192982	0.937498	-8.97913e-05
	ERP	SEC24C	SEC24 homolog C, COPII coat complex component	3	G5EA31;P53992-2;P53992	ENSP00000437000;ENSP00000343405;ENSP00000321845	49	13	-0.112511	0.441479	-0.00227616
	ERP	MRPL43	mitochondrial ribosomal protein L43	10	B1AL05;Q8N983-4;Q8N983-2;Q8N983-3;H0Y6Y8;Q8N983-6;Q8N983-7;M0R051;Q8N983;H0YBU8	ENSP00000359261;ENSP00000359262;ENSP00000359256;ENSP00000430369;ENSP00000315948;ENSP00000339844;ENSP00000359254;ENSP00000315364;ENSP00000299179;ENSP00000471004;ENSP00000408806;	33	4	-0.0758817	0.674701	-0.00285441
	ERP	MRPL41	mitochondrial ribosomal protein L41	1	Q8IXM3	ENSP00000360498	23	3	-0.555336	0.00594414	-0.0111965
	ERP	MRPL40	mitochondrial ribosomal protein L40	1	Q9NQ50	ENSP00000333401	32	6	-0.218332	0.229952	-0.00252705
	ERP	MRPL46	mitochondrial ribosomal protein L46	2	Q9H2W6;A0A087WT90	ENSP00000477676;ENSP00000312311	32	5	0.0944088	0.60728	0.000942766
	ERP	MRPL45	mitochondrial ribosomal protein L45	3	Q9BRJ2;A0A087WU62;A0A087X2D5	ENSP00000478397;ENSP00000483030;ENSP00000484903	19	3	-0.247368	0.307239	-0.00763359
	ERP	MRPL49	mitochondrial ribosomal protein L49	4	E9PI78;Q13405;E9PNF1;H0YDP7	ENSP00000434052;ENSP00000434190;ENSP00000436740;ENSP00000437177;ENSP00000279242	41	5	-0.0823242	0.608861	-0.00142297
	ERP	MRPL48	mitochondrial ribosomal protein L48	4	Q96GC5;Q96GC5-3;F5H702;F5H8D0	ENSP00000308717;ENSP00000321539;ENSP00000399076;ENSP00000381497;ENSP00000443685	49	5	-0.21492	0.138076	-0.00229802
	ERP	RILP	prickle homolog 1	3	I3L1U0;Q96NA2;Q96NA2-2	ENSP00000459101;ENSP00000301336;ENSP00000481849	49	12	-0.229564	0.112572	-0.000766373
	ERP	TGM2	transglutaminase 2	5	A2A299;P21980-2;P21980;A2A2A0;P21980-3	ENSP00000387642;ENSP00000362502;ENSP00000355330	49	33	0.0704664	0.630424	0.00262451
	ERP	ARFGAP2	ADP-ribosylation factor GTPase activating protein 2	17	H0YDX1;H0YF45;E9PJT7;E9PIY6;E9PN48;H0YDN9;Q8N6H7-3;Q8N6H7-2;E9PMU9;E9PK28;Q8N6H7;G5E9L0;E9PQP3;E9PM63;E9PNY8;E9PMR9;E9PM18	ENSP00000400226;ENSP00000435488;ENSP00000434022;ENSP00000434433;ENSP00000434487;ENSP00000437194;ENSP00000431684;ENSP00000434442;ENSP00000431939;ENSP00000434809;ENSP00000437305;ENSP00000432978;ENSP00000437070;ENSP00000433108;ENSP00000433210;ENSP00000486229	49	17	-0.097612	0.504618	-0.00027553
	ERP	ARFGAP3	ADP-ribosylation factor GTPase activating protein 3	4	H0Y6A0;Q9NP61;Q9NP61-2;B0QYV8	ENSP00000403995;ENSP00000263245;ENSP00000388791;ENSP00000403520	46	13	0.0413865	0.784785	0.00129011
	ERP	ARFGAP1	ADP-ribosylation factor GTPase activating protein 1	11	F8VWH9;F8W1U7;E5RHC5;E5RHT6;Q8N6T3-2;Q8N6T3-3;Q8N6T3-5;Q8N6T3-4;F8VWB3;Q8N6T3;E5RHH7	ENSP00000447037;ENSP00000429674;ENSP00000359298;ENSP00000449800;ENSP00000430500;ENSP00000430929;ENSP00000443716;ENSP00000449515;ENSP00000429770;ENSP00000359306;ENSP00000314615	46	9	-0.138161	0.359842	-0.0011296
	ERP	ATP7A	ATPase, Cu++ transporting, alpha polypeptide	5	Q04656-3;Q04656-2;Q04656;Q04656-5;Q04656-4	ENSP00000343678;ENSP00000343026;ENSP00000345728	41	13	0.021866	0.892061	0.000785205
	ERP	COPZ1	coatomer protein complex, subunit zeta 1	13	F8VXR1;F8W156;P61923-4;P61923-5;F8VVA7;F8VXB1;P61923;F8VYZ4;F8W651;F8VUC5;F8VYK5;P61923-2;P61923-3	ENSP00000448444;ENSP00000449341;ENSP00000447100;ENSP00000448235;ENSP00000449072;ENSP00000448005;ENSP00000262061;ENSP00000410620;ENSP00000449270;ENSP00000449108;ENSP00000449414;ENSP00000448945	44	4	0.0162097	0.916824	0.00245808
	ERP	RUVBL1	RuvB-like AAA ATPase 1	6	Q9Y265-2;Q9Y265;H7C4G5;E7ETR0;H7C4I3;J3QLR1	ENSP00000417254;ENSP00000318297;ENSP00000420738;ENSP00000463669;ENSP00000417370	49	21	0.0926115	0.526794	0.00213999
	ERP	U2AF1	U2 small nuclear RNA auxiliary factor 1	3	Q01081-2;Q01081-4;Q01081	ENSP00000418705;ENSP00000420672;ENSP00000369629;ENSP00000381205;ENSP00000291552	14	4	0.0946095	0.747669	-0.00273165
	ERP	U2AF2	U2 small nuclear RNA auxiliary factor 2	4	P26368;P26368-2;K7ENG2;M0QYQ9	ENSP00000466935;ENSP00000307863;ENSP00000388475;ENSP00000470020	49	12	-0.145627	0.318081	-0.00435577
	ERP	NEK9	NIMA-related kinase 9	4	Q8TD19;G3V5V0;G3V2Z5;G3V459	ENSP00000238616;ENSP00000450943;ENSP00000452537;ENSP00000451604	49	21	0.0344423	0.814254	0.000737767
	ERP	CCDC6	coiled-coil domain containing 6	1	Q16204	ENSP00000263102	49	13	0.0207674	0.887369	0.000672009
	ERP	COX7A2	cytochrome c oxidase subunit VIIa polypeptide 2 (liver)	5	D6R9C3;D6RIE3;H0UI06;D6RGV5;P14406	ENSP00000359098;ENSP00000425951;ENSP00000421193;ENSP00000422979;ENSP00000230459;ENSP00000359106	25	2	-0.434398	0.0300197	-0.0118355
	ERP	CCDC9	coiled-coil domain containing 9	4	Q9Y3X0;M0R2W0;M0QYB4;M0QZR0	ENSP00000472843;ENSP00000469717;ENSP00000221922;ENSP00000470706	43	9	0.111761	0.475528	0.00151585
	ERP	MTHFD1	methylenetetrahydrofolate dehydrogenase (NADP+ dependent) 1, methenyltetrahydrofolate cyclohydrolase, formyltetrahydrofolate synthetase	4	F5H2F4;P11586;V9GYY3;V9GY75	ENSP00000450560;ENSP00000438588;ENSP00000477199;ENSP00000216605;ENSP00000476468	49	58	-0.0419941	0.774498	0.00161263
	ERP	NUDCD2	NudC domain containing 2	2	E5RFP0;Q8WVJ2	ENSP00000430347;ENSP00000304854	49	5	0.166752	0.252139	0.00268257
	ERP	NUDCD1	NudC domain containing 1	3	Q96RS6-2;Q96RS6-3;Q96RS6	ENSP00000239690;ENSP00000410707	46	11	0.302711	0.0408713	0.00494089
	ERP	ADSS	adenylosuccinate synthase	1	P30520	ENSP00000355493	49	13	-0.23931	0.0977042	-0.00760006
	ERP	ADSL	adenylosuccinate lyase	2	P30566-2;P30566	ENSP00000485525;ENSP00000341429	49	18	0.169609	0.243987	0.00388519
	ERP	WDHD1	WD repeat and HMG-box DNA binding protein 1	3	O75717;C9JYB3;O75717-2	ENSP00000353793;ENSP00000399349;ENSP00000413435	49	33	-0.083733	0.567318	-0.00186329
	ERP	HMGN2	high mobility group nucleosomal binding domain 2	1	P05204	ENSP00000481160;ENSP00000355228	49	9	-0.142412	0.328995	-0.00292942
	ERP	HN1L	hematological and neurological expressed 1-like	10	B4DLH4;Q9H910-2;B4E1P3;H3BTV5;Q9H910;A6NGP5;H3BMV3;H3BMM8;H3BMT0;H3BU16	ENSP00000457694;ENSP00000454529;ENSP00000457536;ENSP00000454567;ENSP00000457424;ENSP00000372157;ENSP00000248098;ENSP00000457344;ENSP00000454459;ENSP00000372158	49	13	-0.0828146	0.571591	-0.000618679
	ERP	ZW10	zw10 kinetochore protein	3	O43264-2;O43264;F5H3C1	ENSP00000200135;ENSP00000439197;ENSP00000440879	32	7	-0.105775	0.564503	-0.00268875
	ERP	STX8	syntaxin 8	3	I3L305;Q9UNK0;K7EQB1	ENSP00000305255;ENSP00000467749;ENSP00000460073	30	5	-0.0914655	0.63073	-0.00123654
	ERP	KEL	Kell blood group, metallo-endopeptidase	2	P23276;E7ETW3	ENSP00000347409;ENSP00000488564;ENSP00000477793;ENSP00000420011	10	4	-0.261399	0.465685	-0.0030998
	ERP	RTCB	RNA 2',3'-cyclic phosphate and 5'-OH ligase	1	Q9Y3I0	ENSP00000216038	49	25	0.0470456	0.748214	0.000141195
	ERP	RTCA	RNA 3'-terminal phosphate cyclase	3	A6NIC1;O00442;O00442-2	ENSP00000359144;ENSP00000359146;ENSP00000260563	44	10	0.076961	0.619512	0.00247238
	ERP	STX5	syntaxin 5	6	Q13190-2;Q13190-3;H7C3X5;Q13190-4;Q13190;E9PNU4	ENSP00000378182;ENSP00000367129;ENSP00000414289;ENSP00000294179;ENSP00000432748	49	10	-0.237626	0.100158	-0.001671
	ERP	STX4	syntaxin 4	5	Q12846;Q12846-2;H3BMK2;C9JFM5;A0A087WWW0	ENSP00000378447;ENSP00000317714;ENSP00000390788;ENSP00000454419;ENSP00000480544;ENSP00000454841	46	9	0.0354654	0.814991	0.0018624
	ERP	STX7	syntaxin 7	2	O15400;O15400-2	ENSP00000356918;ENSP00000356914	49	9	-0.0401572	0.78412	0.000161554
	ERP	RPS3A	ribosomal protein S3A	12	D6RI02;D6RGE0;H0Y8L7;D6RB09;D6RAT0;D6RG13;D6RED7;D6RAS7;H0Y9Y4;E9PFI5;P61247;D6R9B6	ENSP00000421770;ENSP00000424547;ENSP00000421457;ENSP00000421776;ENSP00000425508;ENSP00000426466;ENSP00000421277;ENSP00000426282;ENSP00000425024;ENSP00000422994;ENSP00000425978;ENSP00000346050;ENSP00000423953	49	30	-0.0778141	0.595111	-0.00197931
	ERP	DRG1	developmentally regulated GTP binding protein 1	3	F8WEE0;Q9Y295;H0YI06	ENSP00000408091;ENSP00000329715;ENSP00000448252	49	13	-0.0507705	0.72901	-0.000788682
	ERP	CLIC1	chloride intracellular channel 1	1	O00299	ENSP00000478930;ENSP00000479808;ENSP00000364940;ENSP00000404037;ENSP00000413330;ENSP00000406968;ENSP00000401292;ENSP00000416211;ENSP00000391395;ENSP00000484581;ENSP00000408357;ENSP00000410965;ENSP00000482255;ENSP00000372896;ENSP00000372897;ENSP00000400532;ENSP00000407791;ENSP00000400280;ENSP00000480256;ENSP00000379229;ENSP00000404589;ENSP00000364934;ENSP00000364935;ENSP00000382926;ENSP00000382931…	44	13	0.0983156	0.525481	0.00144525
	ERP	NOP56	NOP56 ribonucleoprotein	4	H0YDU4;H0Y653;O00567;Q5JXT2	ENSP00000403199;ENSP00000434317;ENSP00000370589;ENSP00000388497	46	21	-0.150558	0.31792	-0.00690562
	ERP	AP1B1	adaptor-related protein complex 1, beta 1 subunit	5	Q10567;C9J1E7;Q10567-2;Q10567-3;Q10567-4	ENSP00000386071;ENSP00000387612;ENSP00000384194;ENSP00000319361;ENSP00000400022;ENSP00000400065;ENSP00000350199;	49	15	0.160629	0.270222	0.000810913
	ERP	TXLNA	taxilin alpha	1	P40222	ENSP00000362712;ENSP00000362711	46	15	-0.275581	0.0637791	-0.00542103
	ERP	CDC42EP4	CDC42 effector protein (Rho GTPase binding) 4	5	Q9H3Q1;Q9H3Q1-2;J3QR93;J3QQS6;J3KRZ9	ENSP00000485861;ENSP00000404270;ENSP00000463877;ENSP00000338258;ENSP00000464104;ENSP00000462231	32	4	-0.232081	0.201197	-0.00111636
	ERP	TESC	tescalcin	4	Q96BS2;Q96BS2-2;Q96BS2-3;E9PQ58	ENSP00000432716;ENSP00000334785;ENSP00000432608;ENSP00000445689	49	8	0.0222982	0.879126	0.00117744
	ERP	ACADVL	acyl-CoA dehydrogenase, very long chain	11	K7EJW8;J3QRJ8;K7EQP4;J3KS89;P49748-3;P49748-2;K7EMF8;J3KSR4;P49748;G3V1M7;J3QKU9	ENSP00000462611;ENSP00000465353;ENSP00000344152;ENSP00000349297;ENSP00000438689;ENSP00000462366;ENSP00000467920;ENSP00000464254;ENSP00000442082;ENSP00000466487;ENSP00000463246	49	27	-0.0863864	0.555057	-0.00263484
	ERP	KIF2A	kinesin heavy chain member 2A	6	O00139;D6R9M0;O00139-2;O00139-1;O00139-5;O00139-4	ENSP00000370493;ENSP00000385622;ENSP00000423772;ENSP00000385000;ENSP00000423542	41	13	0.319554	0.0416891	0.00754204
	ERP	KIF2C	kinesin family member 2C	4	Q5JR91;Q99661-2;Q99661;Q5JR89	ENSP00000410346;ENSP00000395050;ENSP00000361298;ENSP00000361291	46	14	-0.110405	0.465125	-0.00394964
	ERP	ENSA	endosulfine alpha	11	Q5T5H1;O43768-8;O43768-9;O43768-2;O43768-3;O43768-6;O43768-7;O43768-4;O43768-5;A6NMQ3;O43768	ENSP00000422343;ENSP00000271690;ENSP00000424242;ENSP00000354835;ENSP00000341743;ENSP00000348921;ENSP00000426110;ENSP00000355239;ENSP00000421458;ENSP00000358010;ENSP00000358012;ENSP00000355220	49	10	-0.141392	0.332509	-0.00222879
	ERP	CLINT1	clathrin interactor 1	5	Q14677-3;Q14677-2;Q14677;H0YD52;H0YDU9	ENSP00000429824;ENSP00000388340;ENSP00000429345;ENSP00000433419;ENSP00000433013;;ENSP00000434334	44	18	0.00634294	0.967405	0.000261302
	ERP	ACOT7	acyl-CoA thioesterase 7	8	K7EKP8;O00154-2;O00154-3;O00154-4;O00154-5;O00154-6;O00154-7;O00154	ENSP00000354615;ENSP00000367091;ENSP00000367073;ENSP00000367076;ENSP00000402532;ENSP00000439218;ENSP00000476610;ENSP00000367086;ENSP00000465719	49	14	0.168436	0.247313	0.00294928
	ERP	RBBP7	retinoblastoma binding protein 7	6	Q16576;E9PC52;Q5JP01;Q16576-2;Q5JNZ6;Q5JP02	ENSP00000369427;ENSP00000369424;ENSP00000386068;ENSP00000392714;ENSP00000415747;;ENSP00000402796	49	6	-0.0468925	0.749006	0.000629595
	ERP	KIF22	kinesin family member 22	4	Q14807-2;H3BRB3;H3BTH5;Q14807	ENSP00000457176;ENSP00000454957;ENSP00000383562;ENSP00000456165;ENSP00000160827	34	10	-0.177567	0.315055	-0.00546395
	ERP	SARNP	SAP domain containing ribonucleoprotein	4	P82979;F8VZQ9;H0YHG0;F8VS12	ENSP00000449409;ENSP00000337632;ENSP00000447000;ENSP00000447690;ENSP00000448455	49	12	-0.0416369	0.776366	-0.00281645
	ERP	NUCKS1	nuclear casein kinase and cyclin-dependent kinase substrate 1	2	Q9H1E3;Q9H1E3-2	ENSP00000356110	46	6	-0.233886	0.117718	-0.00624014
	ERP	DDI2	DNA-damage inducible 1 homolog 2	5	Q5TDH0;H0YII4;H0YI90;Q5TDH0-3;Q5TDH0-2	ENSP00000449475;ENSP00000448878;ENSP00000417748	49	15	0.256659	0.0750457	0.00617549
	ERP	IRGQ	immunity-related GTPase family, Q	2	M0QZP8;Q8WZA9	ENSP00000387535;ENSP00000472250;ENSP00000470686	45	9	0.258203	0.0868029	0.00563772
	ERP	PTPLAD1	3-hydroxyacyl-CoA dehydratase 3	6	Q9P035;H3BRL8;H3BMZ1;H3BPZ1;Q9P035-2;H3BS72	ENSP00000455530;ENSP00000456568;ENSP00000261875;ENSP00000456300;ENSP00000455686;ENSP00000454610;ENSP00000392491;ENSP00000454873;ENSP00000455587	44	6	-0.107125	0.488857	-0.000786002
	ERP	XRCC5	X-ray repair complementing defective repair in Chinese hamster cells 5 (double-strand-break rejoining)	3	C9JZ81;P13010;H7C0H9	ENSP00000401318;ENSP00000375977;ENSP00000375978;ENSP00000395108	49	34	-0.102715	0.482491	-0.00356025
	ERP	XRCC6	X-ray repair complementing defective repair in Chinese hamster cells 6	3	P12956;P12956-2;B1AHC9	ENSP00000353192;ENSP00000352257;ENSP00000403679;ENSP00000384941;ENSP00000384257;ENSP00000384082	49	40	-0.0622002	0.671148	-0.00350498
	ERP	TFRC	transferrin receptor	4	G3V0E5;P02786;H7C3V5;F8WBE5	ENSP00000402839;ENSP00000376197;ENSP00000390133;ENSP00000353224;ENSP00000414015	49	45	-0.0804164	0.582818	-0.00213315
	ERP	GSPT1	G1 to S phase transition 1	5	P15170-3;P15170-2;P15170;H3BR35;H3BSV8	ENSP00000408399;ENSP00000454351;ENSP00000456897;ENSP00000398131;ENSP00000456057;ENSP00000399539;	49	16	-0.0654659	0.654939	-0.00134828
	ERP	RSL1D1	ribosomal L1 domain containing 1	7	I3L234;I3L1A3;O76021-2;I3L3U9;I3L3C4;O76021;J3QSV6	ENSP00000458684;ENSP00000459331;ENSP00000347897;ENSP00000460871;ENSP00000460748;ENSP00000460343	41	20	-0.165433	0.30129	-0.00746348
	ERP	LMNB2	lamin B2	2	J9JID7;Q03252	ENSP00000462730;ENSP00000327054	49	36	-0.137565	0.345892	-0.00464249
	ERP	LMNB1	lamin B1	2	P20700;E9PBF6	ENSP00000378761;ENSP00000261366	49	43	-0.192316	0.185552	-0.00663974
	ERP	LRBA	LPS-responsive vesicle trafficking, beach and anchor containing	6	P50851;P50851-2;H0YAC6;E9PEM5;H0Y9N9;H0YA17	ENSP00000349629;ENSP00000421552;ENSP00000422180;ENSP00000426669;ENSP00000424640;ENSP00000425852	49	42	0.112154	0.44294	0.00198151
	ERP	TOLLIP	toll interacting protein	7	E9PNS3;E9PQ25;Q9H0E2;E7EN89;F2Z2Y8;E9PP67;Q9H0E2-2	ENSP00000263646;ENSP00000434494;ENSP00000434035;ENSP00000432668;ENSP00000436393;ENSP00000314733;ENSP00000432778	32	6	-0.028595	0.876543	-0.00118537
	ERP	MRPS23	mitochondrial ribosomal protein S23	2	Q9Y3D9;J3QLR8	ENSP00000320184;ENSP00000463677	38	8	-0.0771504	0.645238	-0.00320031
	ERP	PPP2R5D	protein phosphatase 2, regulatory subunit B', delta	7	Q14738-3;E9PFR3;H0Y8C4;Q14738-2;Q14738;H7C5Z1;H7C5Q9	ENSP00000377669;ENSP00000417963;ENSP00000420550;ENSP00000420674;ENSP00000419756;ENSP00000230402;ENSP00000420529	49	13	-0.219308	0.13002	-0.000338415
	ERP	PPP2R5B	protein phosphatase 2, regulatory subunit B', beta	4	Q15173;E9PQN5;E9PNY3;Q15173-2	ENSP00000436136;ENSP00000437088;ENSP00000164133	24	6	-0.251849	0.235152	-0.0025173
	ERP	PPP2R5C	protein phosphatase 2, regulatory subunit B', gamma	9	Q13362;H0YJ12;H0YN84;H0YJ49;H0YJ75;Q13362-3;Q13362-2;Q13362-5;Q13362-4	ENSP00000408389;ENSP00000450816;ENSP00000412324;ENSP00000450626;ENSP00000329009;ENSP00000453906;ENSP00000333905;ENSP00000262239;ENSP00000450931	15	3	-0.325	0.237225	-0.00766166
	ERP	NAMPT	nicotinamide phosphoribosyltransferase	1	P43490	ENSP00000222553	15	2	0.310992	0.259219	0.00640954
	ERP	OPTN	optineurin	7	Q96CV9-3;Q96CV9-2;Q96CV9;H7C1H4;A0A087WY28;X6RKL2;A0A087X2G2	ENSP00000400356;ENSP00000368040;ENSP00000368022;ENSP00000263036;ENSP00000368021;ENSP00000368027;ENSP00000481473;ENSP00000368032;ENSP00000484961;ENSP00000414747	49	35	0.000561282	0.996946	0.00200252
	ERP	MCCC2	methylcrotonoyl-CoA carboxylase 2 (beta)	5	D6R9R1;D6RD67;Q9HCC0-2;Q9HCC0;D6RDF7	ENSP00000343657;ENSP00000420994;ENSP00000423202;ENSP00000486535;ENSP00000425474	41	10	-0.101141	0.529212	-0.00273039
	ERP	ACACA	acetyl-CoA carboxylase alpha	8	Q13085-3;Q13085-2;Q13085-4;Q13085;A0A087X126;Q59FY4;A0A087X2F8;A0A087WYK6	ENSP00000482368;ENSP00000483300;ENSP00000478547;ENSP00000483852;ENSP00000478588;ENSP00000479901;ENSP00000483969;ENSP00000483674;ENSP00000487997;ENSP00000482269;ENSP00000478577;ENSP00000484948;ENSP00000480031;ENSP00000488774;ENSP00000481900;ENSP00000488145;ENSP00000488846;ENSP00000482498	19	5	0.191312	0.432697	0.00192229
	ERP	SLFN14	schlafen family member 14	2	P0C7P3;P0C7P3-2	ENSP00000391101	39	10	-0.0265209	0.872674	0.00450422
	ERP	MEMO1	mediator of cell motility 1	3	Q9Y316;Q9Y316-2;Q9Y316-3	ENSP00000295065;ENSP00000368691;ENSP00000400795;ENSP00000385557	19	5	0.225538	0.353203	0.00178226
	ERP	SARS2	seryl-tRNA synthetase 2, mitochondrial	9	M0QWZ7;Q9NP81-2;M0R2C6;B4DJM9;Q9NP81;M0QX29;M0R259;M0R1C0;M0R2H5	ENSP00000221431;ENSP00000406754;ENSP00000414954;ENSP00000472847;ENSP00000472465;ENSP00000472339;ENSP00000468865;ENSP00000471767;ENSP00000472576	40	11	-0.125997	0.438517	-0.000842741
	ERP	NECAP2	NECAP endocytosis associated 2	8	D6RB24;Q9NVZ3;F6SKB8;Q9NVZ3-4;Q9NVZ3-2;Q9NVZ3-3;D6RAN6;H0Y970	ENSP00000407091;ENSP00000424509;ENSP00000391942;ENSP00000421335;ENSP00000338746;ENSP00000427620;ENSP00000423213;ENSP00000421867	49	12	0.163588	0.261377	0.00442993
	ERP	THUMPD1	THUMP domain containing 1	2	Q9NXG2;H3BNW0	ENSP00000379392;ENSP00000370741;ENSP00000455033	38	8	0.127927	0.444029	0.00515952
	ERP	CHORDC1	cysteine and histidine-rich domain (CHORD) containing 1	7	Q9UHD1-2;Q9UHD1;E9PHZ2;E9PPQ5;E9PIZ4;E9PL00;E9PSD5	ENSP00000319255;ENSP00000401080;ENSP00000433719;ENSP00000436632;ENSP00000436945;ENSP00000434040;ENSP00000433440;ENSP00000431929	49	12	0.0230126	0.875284	-7.53056e-05
	ERP	LHPP	phospholysine phosphohistidine inorganic pyrophosphate phosphatase	3	Q9H008-2;Q9H008;Q5T1Z0	ENSP00000357835;ENSP00000376512;ENSP00000357832	39	6	-0.0261147	0.874609	0.00137595
	ERP	WDR36	WD repeat domain 36	1	Q8NI36	ENSP00000423067;ENSP00000479950	24	6	-0.118287	0.581985	-0.00153832
	ERP	PHOSPHO1	phosphatase, orphan 1	4	Q8TCT1-2;Q8TCT1-3;D6RHH9;Q8TCT1	ENSP00000406909;ENSP00000426095;ENSP00000311925;ENSP00000427694	20	5	0.088003	0.712174	0.000749346
	ERP	COPG1	coatomer protein complex, subunit gamma 1	3	H0Y8X7;Q9Y678;D6RG17	ENSP00000325002;ENSP00000422478;ENSP00000426457	49	21	-0.09154	0.531608	-0.00127057
	ERP	GTPBP1	GTP binding protein 1	4	B0QY59;F5H716;F5H257;O00178	ENSP00000442881;ENSP00000439505;ENSP00000388147;ENSP00000216044	49	20	0.103735	0.478128	0.0038014
	ERP	EIF4A1	eukaryotic translation initiation factor 4A1	13	J3QR64;J3KTB5;J3QL52;J3KSZ0;J3KTN0;J3QL43;J3QS69;P60842-2;J3KT12;P60842;J3KS25;J3QLN6;J3QKZ9	ENSP00000463380;ENSP00000463067;ENSP00000462753;ENSP00000463486;ENSP00000293831;ENSP00000464550;ENSP00000462719;ENSP00000463366;ENSP00000464066;ENSP00000462904;ENSP00000463309;ENSP00000463634;ENSP00000462275	49	9	-0.246658	0.0875359	-0.00264229
	ERP	SERPINB1	serpin peptidase inhibitor, clade B (ovalbumin), member 1	2	P30740-2;P30740	ENSP00000370115	49	18	0.234054	0.105521	0.0017028
	ERP	DEK	DEK proto-oncogene	7	P35659;D6RDA2;H0Y8X0;H0Y993;D6R9L5;B4DFG0;P35659-2	ENSP00000423553;ENSP00000423427;ENSP00000421165;ENSP00000380414;ENSP00000422380;ENSP00000244776;ENSP00000425399	49	20	-0.161853	0.266538	-0.00575504
	ERP	HDDC2	HD domain containing 2	2	Q7Z4H3;Q7Z4H3-2	ENSP00000476969;ENSP00000316242;ENSP00000381220	22	4	-0.0485739	0.830033	0.00203054
	ERP	C1orf131	chromosome 1 open reading frame 131	6	Q8NDD1-3;Q8NDD1-2;Q8NDD1-4;Q8NDD1;Q5TBH9;Q5TBI2	ENSP00000401677;ENSP00000321341;ENSP00000355609;ENSP00000355611	10	4	-0.163636	0.651477	-0.000932002
	ERP	SMC1A	structural maintenance of chromosomes 1A	5	V9GY57;V9GYN9;H0Y7K8;Q14683;G8JLG1	ENSP00000364489;ENSP00000323421;ENSP00000413509;ENSP00000476958;ENSP00000476416	49	68	-0.131136	0.369111	-0.00399805
	ERP	SGTA	small glutamine-rich tetratricopeptide repeat (TPR)-containing, alpha	2	O43765;K7EMD6	ENSP00000466461;ENSP00000221566	49	15	0.17216	0.236861	0.00302895
	ERP	IVD	isovaleryl-CoA dehydrogenase	8	A0A087WVD3;H7C4G6;H0YN10;P26440-2;H0YKV0;P26440;H0YLC3;H0YNA4	ENSP00000417256;ENSP00000453146;ENSP00000417990;ENSP00000479359;ENSP00000452949;ENSP00000453821;ENSP00000453929	49	13	-0.134963	0.355179	-0.00266517
	ERP	NRD1	nardilysin (N-arginine dibasic convertase)	7	H0Y5G9;O43847-2;A0A087WYK8;B1AKJ5;G3V1R5;O43847;F5H7V1	ENSP00000481902;ENSP00000346890;ENSP00000444416;ENSP00000398464;ENSP00000262679;ENSP00000442262	49	16	0.107919	0.460458	0.00211452
	ERP	ATP5J	ATP synthase, H+ transporting, mitochondrial Fo complex, subunit F6	3	A8MUH2;P18859-2;P18859	ENSP00000382959;ENSP00000389649;ENSP00000382966;ENSP00000382965;ENSP00000284971;ENSP00000382971;ENSP00000382962	49	6	-0.120676	0.408834	-0.00268058
	ERP	ATP5I	ATP synthase, H+ transporting, mitochondrial Fo complex, subunit E	1	P56385	ENSP00000306003	25	3	-0.367378	0.0708206	-0.00334992
	ERP	ATP5H	ATP synthase, H+ transporting, mitochondrial Fo complex, subunit d	3	O75947;O75947-2;F5H608	ENSP00000344230;ENSP00000301587;ENSP00000437996	44	14	-0.155754	0.31269	-0.00461841
	ERP	ATP5O	ATP synthase, H+ transporting, mitochondrial F1 complex, O subunit	4	H7C0C1;P48047;H7C086;H7C068	ENSP00000393496;ENSP00000290299;ENSP00000394107;ENSP00000393211	49	11	-0.152056	0.29695	-0.00296066
	ERP	ME2	cadherin, EGF LAG seven-pass G-type receptor 1	2	P23368;P23368-2	ENSP00000372384;ENSP00000321070	49	11	0.0230126	0.875284	0.00278542
	ERP	ATP5B	ATP synthase, H+ transporting, mitochondrial F1 complex, beta polypeptide	5	H0YI37;H0YH81;F8W079;P06576;F8W0P7	ENSP00000446489;ENSP00000446677;ENSP00000447571;ENSP00000262030;ENSP00000448428	49	25	-0.00576589	0.968636	-0.00128916
	ERP	GNAI3	guanine nucleotide binding protein (G protein), alpha inhibiting activity polypeptide 3	1	P08754	ENSP00000358867	13	5	-0.387896	0.190311	-0.00660509
	ERP	ATP5D	ATP synthase, H+ transporting, mitochondrial F1 complex, delta subunit	1	P30049	ENSP00000215375;ENSP00000464863;ENSP00000378995	49	2	-0.0487295	0.739513	-0.00134936
	ERP	TBK1	TANK-binding kinase 1	4	Q9UHD2;F5H1A3;F5GZI4;F5H206	ENSP00000444428;ENSP00000329967;ENSP00000445628;ENSP00000445834	46	12	0.0381792	0.801111	0.00152751
	ERP	TRAK2	trafficking protein, kinesin binding 2	3	A0A087WZ79;O60296-2;O60296	ENSP00000328875;ENSP00000482435;ENSP00000409333	49	27	0.0885805	0.545014	0.00143839
	ERP	PFDN1	prefoldin subunit 1	2	E5RGS4;O60925	ENSP00000428707;ENSP00000261813	49	6	0.0206654	0.887919	0.00179349
	ERP	PFDN2	prefoldin subunit 2	1	Q9UHV9	ENSP00000356989	49	13	-0.136953	0.348063	-0.00353385
	ERP	POMP	5'-nucleotidase, cytosolic IIIA	1	Q9Y244	ENSP00000370222	49	8	-0.0515359	0.725084	-0.000542552
	ERP	PFDN4	prefoldin subunit 4	2	E9PQY2;Q9NQP4	ENSP00000432441;ENSP00000360473	49	8	-0.0152056	0.917409	0.000558044
	ERP	PFDN6	prefoldin subunit 6	2	O15212;A2AB88	ENSP00000402212;ENSP00000418433;ENSP00000372694;ENSP00000363738;ENSP00000420209;ENSP00000448784;ENSP00000420135;ENSP00000415678;ENSP00000419351;ENSP00000419277;ENSP00000395462;ENSP00000404773;ENSP00000403771;ENSP00000363735;ENSP00000363734;ENSP00000447540;ENSP00000398171;ENSP00000448607;ENSP00000402553;ENSP00000378563;ENSP00000382314;ENSP00000412319;ENSP00000382316;ENSP00000400152;ENSP00000449925	49	13	-0.0858251	0.55764	-0.000920488
	ERP	MTHFS	5,10-methenyltetrahydrofolate synthetase (5-formyltetrahydrofolate cyclo-ligase)	3	P49914;P49914-2;H3BMB9	ENSP00000258874;ENSP00000454318	25	3	0.255818	0.217102	0.00588416
	ERP	ACHE	acetylcholinesterase (Yt blood group)	8	C9J2S3;C9JZL6;P22303;F8WAR7;P22303-3;P22303-2;P22303-4;F8WD68	ENSP00000404865;ENSP00000410380;ENSP00000303211;ENSP00000414858;ENSP00000394976;ENSP00000403474;ENSP00000397143;ENSP00000399725;ENSP00000390004;ENSP00000241069	25	5	0.31583	0.124055	0.00381232
	ERP	RPS13	ribosomal protein S13	3	E9PS50;P62277;J3KMX5	ENSP00000432096;ENSP00000228140;ENSP00000435777	49	17	-0.0170426	0.907473	-0.000539194
	ERP	CLPX	caseinolytic mitochondrial matrix peptidase chaperone subunit	3	H0YK07;H0YM48;O76031	ENSP00000453461;ENSP00000300107;ENSP00000452611	38	11	-0.197308	0.23508	-0.00289608
	ERP	RPS11	ribosomal protein S11	4	M0QZC5;M0R1H6;P62280;M0R1H5	ENSP00000471873;ENSP00000470447;ENSP00000471874;ENSP00000270625	49	15	-0.00709256	0.961424	0.000737794
	ERP	RPS17	ribosomal protein S17	5	P08708;A0A075B716;H0YN88;H0YN73;H3BNC9	ENSP00000453894;ENSP00000488464;ENSP00000454786;ENSP00000488785;ENSP00000483755;ENSP00000452889;ENSP00000453910;ENSP00000487741;ENSP00000346046	49	11	0.00959282	0.947841	-0.000300892
	ERP	RPS16	ribosomal protein S16	6	M0R1M5;M0QX76;Q6IPX4;M0R210;M0R3H0;P62249	ENSP00000471983;ENSP00000251453;ENSP00000468957;ENSP00000473220;ENSP00000472231;ENSP00000367806	49	5	0.0244413	0.867608	0.00310214
	ERP	RPS15	ribosomal protein S15	7	K7EJ78;K7EQJ5;P62841;K7EM56;S4R456;K7ELC2;S4R417	ENSP00000474970;ENSP00000466366;ENSP00000465055;ENSP00000474543;ENSP00000466010;ENSP00000475096;ENSP00000467466;ENSP00000467676;ENSP00000467855	49	4	-0.0441372	0.763315	-0.00288863
	ERP	RPS14	ribosomal protein S14	3	E5RH77;P62263;H0YB22	ENSP00000429856;ENSP00000428536;ENSP00000385958;ENSP00000428509;ENSP00000385425;ENSP00000311028	49	9	-0.0883764	0.545945	-0.00135461
	ERP	CLPP	caseinolytic mitochondrial matrix peptidase proteolytic subunit	3	M0QYV5;M0R208;Q16740	ENSP00000472227;ENSP00000470098;ENSP00000245816	42	8	0.0188014	0.905925	-0.0014305
	ERP	RPS19	ribosomal protein S19	6	M0R2L9;M0QXK4;M0QYF7;P39019;M0R140;A0A075B6E2	ENSP00000470004;ENSP00000471621;ENSP00000469228;ENSP00000470972;ENSP00000469798;ENSP00000221975;ENSP00000472660	49	14	-0.0871007	0.551778	-0.00490775
	ERP	RPS18	ribosomal protein S18	2	J3JS69;P62269	ENSP00000437050;ENSP00000416110;ENSP00000403175;ENSP00000434786;ENSP00000432580;ENSP00000393241;ENSP00000211372;ENSP00000431986;ENSP00000434837;ENSP00000412583;ENSP00000431721	49	18	-0.0602102	0.681099	-0.00280641
	ERP	RIPK1	receptor (TNFRSF)-interacting serine-threonine kinase 1	2	Q13546-2;Q13546	ENSP00000369773;ENSP00000259808	31	7	-0.088517	0.635842	-6.54546e-06
	ERP	PDCL	phosducin-like	4	H0Y3M0;Q13371-2;Q13371;H0Y5D3	ENSP00000377826;ENSP00000259467;ENSP00000397984	29	6	-0.358911	0.0558715	-0.00551403
	ERP	CLPB	ClpB homolog, mitochondrial AAA ATPase chaperonin	12	B4DXW4;F5GX99;Q9H078-4;F5H392;S4R372;Q9H078-2;Q9H078-3;F5H7A5;H0YFF5;H0YGM0;Q9H078;Q7Z777	ENSP00000294053;ENSP00000407296;ENSP00000445327;ENSP00000340385;ENSP00000439746;ENSP00000443822;ENSP00000442651;ENSP00000440423;ENSP00000441518	46	9	-0.256276	0.0855863	-0.00209158
	ERP	TSSC4	tumor suppressing subtransferable candidate 4	8	Q9Y5U2-2;A6NCC9;E9PME3;Q9Y5U2;C9JHT9;C9JDU0;C9JJV1;E9PL88	ENSP00000370380;ENSP00000396925;ENSP00000331087;ENSP00000403475;ENSP00000435013;ENSP00000411224;ENSP00000416937;ENSP00000370384;ENSP00000431430	14	4	-0.450549	0.105933	-0.00778131
	ERP	GLIPR2	GLI pathogenesis-related 2	4	A0A088AWP7;A0A087WUM5;Q9H4G4;Q5VZR0	ENSP00000478768;ENSP00000379857;ENSP00000367196;ENSP00000367195	49	6	-0.0439331	0.764378	8.54254e-05
	ERP	SSSCA1	Sjogren syndrome/scleroderma autoantigen 1	6	H0YEB6;G3V1B8;O60232;E9PK41;H0YEK1;E9PN57	ENSP00000435432;ENSP00000431666;ENSP00000435982;ENSP00000312318;ENSP00000434381;ENSP00000432938	20	3	0.208349	0.378047	0.00189921
	ERP	HM13	histocompatibility (minor) 13	5	Q8TCT9-2;Q8TCT9-5;A0A075B6F6;Q8TCT9-4;Q8TCT9	ENSP00000343032;ENSP00000335294;ENSP00000381237;ENSP00000341347	33	4	0.0563216	0.755561	-0.00140737
	ERP	ACTN1	actinin, alpha 1	13	H7C5W8;P12814;H9KV75;H0YJ11;G3V2N5;H0YJW3;G3V2W4;P12814-3;P12814-2;P12814-4;G3V5M4;G3V380;G3V2X9	ENSP00000452254;ENSP00000450903;ENSP00000444422;ENSP00000450764;ENSP00000414272;ENSP00000377941;ENSP00000193403;ENSP00000366035;ENSP00000450625;ENSP00000439828;ENSP00000452423;ENSP00000451086;ENSP00000450925	49	29	0.0742933	0.611923	0.00826393
	ERP	SLC40A1	solute carrier family 40 (iron-regulated transporter), member 1	2	Q9NP59;E7ES28	ENSP00000390005;ENSP00000261024	41	7	-0.0212562	0.895054	-0.00118656
	ERP	GTPBP2	GTP binding protein 2	9	H0Y7A5;Q9BX10;H0Y4M5;X6RJ09;H0Y5J1;Q9BX10-2;Q9BX10-3;Q9BX10-4;H0YF05	ENSP00000392944;ENSP00000398905;ENSP00000303997;ENSP00000410676;ENSP00000411358;ENSP00000304893;ENSP00000436973	49	14	0.145015	0.320142	0.00385387
	ERP	ACTN4	actinin, alpha 4	7	K7EJH8;K7EP19;O43707-3;O43707-2;O43707;H7C144;F5GXS2	ENSP00000252699;ENSP00000439497;ENSP00000411187;ENSP00000398393;ENSP00000467190;ENSP00000465176	49	39	-0.0674048	0.645389	-0.00369144
	ERP	EZR	ezrin	2	P15311;E7EQR4	ENSP00000338934;ENSP00000376016;ENSP00000356042	49	27	0.097663	0.504394	-0.000124934
	ERP	GAPVD1	GTPase activating protein and VPS9 domains 1	13	H0Y7I9;Q14C86;H0Y4E7;Q14C86-3;B0QZ65;Q14C86-4;Q14C86-5;Q14C86-6;F8W9S7;Q14C86-2;C9IZ08;B4DGD8;C9IZX9	ENSP00000419063;ENSP00000418969;ENSP00000391251;ENSP00000377646;ENSP00000309582;ENSP00000377645;ENSP00000377664;ENSP00000297933;ENSP00000418747;ENSP00000413082;ENSP00000419767;ENSP00000419799;ENSP00000377665	49	34	0.0869987	0.552246	0.00168604
	ERP	HMGN5	high mobility group nucleosome binding domain 5	6	Q5JSK8;Q5JSL0;P82970;Q5JSK9;Q5JSK6;Q5JSK7	ENSP00000408060;ENSP00000399626;ENSP00000350848;ENSP00000362347;ENSP00000404810;ENSP00000413402	49	17	-0.113532	0.437321	-0.00643835
	ERP	HMGN1	high mobility group nucleosome binding domain 1	6	P05114;H7BXJ5;F2Z2Y5;F2Z2W6;A6NL93;A6NEL0	ENSP00000370123;ENSP00000396693;ENSP00000370124;ENSP00000370125;ENSP00000395787;ENSP00000414421;ENSP00000395291;ENSP00000288344	49	8	-0.22737	0.116145	-0.00949289
	ERP	ATP6V1E1	ATPase, H+ transporting, lysosomal 31kDa, V1 subunit E1	4	C9J8H1;P36543-2;P36543-3;P36543	ENSP00000253413;ENSP00000382696;ENSP00000398932;ENSP00000382694	44	10	0.0866869	0.575809	2.09915e-05
	ERP	RAB6A	RAB6A, member RAS oncogene family	7	P20340;F5H3K7;H0YGL6;H7BYW1;P20340-4;P20340-2;P20340-3	ENSP00000336850;ENSP00000443782;ENSP00000445350;ENSP00000311449;ENSP00000438842	49	5	0.42785	0.00216536	0.00408767
	ERP	RAB6B	RAB6B, member RAS oncogene family	4	J3KR73;Q9NRW1-2;Q9NRW1;C9JU14	ENSP00000285208;ENSP00000419941;ENSP00000437797;ENSP00000419381;ENSP00000419526	49	8	0.06368	0.663785	0.00262977
	ERP	EFTUD2	elongation factor Tu GTP binding domain containing 2	5	K7EJ74;Q15029-3;Q15029-2;Q15029;K7EP67	ENSP00000467805;ENSP00000385873;ENSP00000392094;ENSP00000467249;ENSP00000465058;ENSP00000465051	49	27	-0.0698541	0.633406	-0.00331697
	ERP	GDI2	GDP dissociation inhibitor 2	8	V9GYJ7;P50395-2;P50395;Q5SX86;Q5SX90;Q5SX91;V9GYF8;Q5SX87	ENSP00000476832;ENSP00000369470;ENSP00000401733;ENSP00000387565;ENSP00000394177;ENSP00000476707;ENSP00000369528;ENSP00000369538	49	26	0.069701	0.634152	0.00178351
	ERP	GDI1	GDP dissociation inhibitor 1	2	P31150;G5E9U5	ENSP00000416195;ENSP00000486715;ENSP00000394071	49	13	0.275028	0.0558044	0.00699914
	ERP	ERLIN1	ER lipid raft associated 1	2	O75477;B0QZ43	ENSP00000384900;ENSP00000410964;ENSP00000359436	34	4	-0.29809	0.0868398	-0.0101325
	ERP	ERLIN2	ER lipid raft associated 2	3	E5RJ09;O94905;E5RHW4	ENSP00000428112;ENSP00000427847;ENSP00000276461;ENSP00000335220;ENSP00000380405;ENSP00000473292;ENSP00000429621;ENSP00000429903;ENSP00000429229	37	8	-0.368346	0.0248847	-0.00697396
	ERP	SBSN	suprabasin	3	Q6UWP8;Q6UWP8-2;K7ESC4	ENSP00000428771;ENSP00000430242;ENSP00000468646	9	4	-0.7	0.0357696	-0.0111801
	ERP	KRT16	keratin 16, type I	2	P08779;K7ENW6	ENSP00000301653;ENSP00000467124	23	14	-0.0766	0.728302	-0.0239866
	ERP	KRT14	keratin 14, type I	1	P02533	ENSP00000167586	18	4	-0.678019	0.0019852	-0.0433158
	ERP	KRT10	keratin 10, type I	1	P13645	ENSP00000269576	49	26	-0.222319	0.1247	-0.0225267
	ERP	EIF4A3	eukaryotic translation initiation factor 4A3	2	P38919;I3L3H2	ENSP00000269349;ENSP00000460439	49	15	-0.0450556	0.758536	-0.00278281
	ERP	EIF4A2	eukaryotic translation initiation factor 4A2	3	E7EQG2;Q14240-2;Q14240	ENSP00000326381;ENSP00000398370;ENSP00000413529	41	5	-0.269211	0.0887433	-0.00310745
	ERP	GIGYF2	GRB10 interacting GYF protein 2	14	Q6Y7W6-5;Q6Y7W6-4;E7ESB6;Q6Y7W6-3;Q6Y7W6;I1E4Y6;C9JH18;C9JHW1;C9J1A6;C9JH78;C9JZC0;C9J7G1;C9IYH5;B8ZZD2	ENSP00000386765;ENSP00000404195;ENSP00000415037;ENSP00000362664;ENSP00000386537;ENSP00000387070;ENSP00000487548;ENSP00000410297;ENSP00000387170;ENSP00000400076;ENSP00000390325;ENSP00000395299;ENSP00000401261;ENSP00000392218;ENSP00000398055;ENSP00000387276	49	26	-0.187009	0.198215	-0.00365961
	ERP	SPTA1	spectrin, alpha, erythrocytic 1	4	P02549;A0A087WZE4;V9GY79;P02549-2	ENSP00000357129;ENSP00000476485;ENSP00000482595	49	188	0.19502	0.179326	0.00323702
	ERP	PKLR	pyruvate kinase, liver and RBC	2	P30613-2;P30613	ENSP00000339933;ENSP00000376214;ENSP00000459921;ENSP00000461487	49	38	0.0977651	0.503947	0.00376482
	ERP	TM9SF3	transmembrane 9 superfamily member 3	2	Q9HD45;Q5TB53	ENSP00000401152;ENSP00000360184	36	12	-0.129223	0.452572	-0.00248144
	ERP	SERF2	small EDRK-rich factor 2	9	C9JQZ0;F8WBV6;B9A031;P84101-3;P84101-2;B8ZZY7;P84101-4;F8WBN3;P84101	ENSP00000386044;ENSP00000486542;ENSP00000387187;ENSP00000400178;ENSP00000386783;ENSP00000384300;ENSP00000386290;ENSP00000386316;ENSP00000394660;ENSP00000391027;ENSP00000249786;ENSP00000370764;ENSP00000387041;ENSP00000339647	44	5	-0.0825345	0.594296	-0.00342692
	ERP	TM9SF2	transmembrane 9 superfamily member 2	1	Q99805	ENSP00000365567	37	6	-0.250622	0.134615	-0.00559165
	ERP	COX5A	cytochrome c oxidase subunit Va	4	H3BNX8;P20674;H3BV69;H3BRM5	ENSP00000456386;ENSP00000457974;ENSP00000456314;ENSP00000455053;ENSP00000317780	49	4	-0.26018	0.0710002	-0.00571798
	ERP	COX5B	cytochrome c oxidase subunit Vb	1	P10606	ENSP00000258424	49	8	-0.188948	0.193519	-0.00316694
	ERP	CPSF7	cleavage and polyadenylation specific factor 7, 59kDa	16	F5H669;Q8N684;F5H047;J3QT54;Q8N684-2;Q8N684-3;F5H6M0;F5H6P5;F5H5B7;F5H2K8;F5H1W4;C9JM38;C9J286;F5H6A8;F5GXA3;C9J323	ENSP00000378352;ENSP00000437531;ENSP00000345412;ENSP00000437860;ENSP00000397203;ENSP00000393828;ENSP00000438381;ENSP00000407394;ENSP00000437467;ENSP00000414295;ENSP00000446330;ENSP00000446193;ENSP00000392400;ENSP00000443504;ENSP00000437768;ENSP00000440414;ENSP00000391359;ENSP00000442819;ENSP00000487286	43	12	-0.081178	0.604815	-0.00277441
	ERP	CPSF6	cleavage and polyadenylation specific factor 6, 68kDa	5	F8WJN3;Q16630;Q16630-2;Q16630-3;F8W084	ENSP00000391437;ENSP00000391774;ENSP00000266679;ENSP00000446670	46	10	0.0151113	0.920602	0.000762968
	ERP	CPSF3	cleavage and polyadenylation specific factor 3, 73kDa	2	Q9UKF6;G5E9W3	ENSP00000238112;ENSP00000418957	46	8	-0.00678447	0.964308	-0.00156821
	ERP	CPSF2	cleavage and polyadenylation specific factor 2, 100kDa	1	Q9P2I0	ENSP00000298875	25	3	-0.328525	0.108847	-0.0085589
	ERP	CPSF1	cleavage and polyadenylation specific factor 1, 160kDa	4	Q10570;A0A087X101;E9PIM1;A0A087WTV4	ENSP00000484669;ENSP00000478145;ENSP00000483775;ENSP00000435761;ENSP00000478161	43	16	-0.0807249	0.606838	-0.002168
	ERP	ACAA2	acetyl-CoA acyltransferase 2	5	P42765;K7EME0;K7EJB1;K7EJ68;K7ER88	ENSP00000468157;ENSP00000465045;ENSP00000465095;ENSP00000285093;ENSP00000466466	49	17	0.0523523	0.720904	0.000466795
	ERP	ACAA1	acetyl-CoA acyltransferase 1	5	H7C131;P09110;C9JDE9;H0Y4D4;P09110-2	ENSP00000398172;ENSP00000395183;ENSP00000333664;ENSP00000391078;ENSP00000301810	39	7	-0.237158	0.146031	-0.00632985
	ERP	LTBP1	latent transforming growth factor beta binding protein 1	12	C9JD84;C9JDW2;Q14766;H7C4L5;Q14766-2;Q14766-3;E7EV71;Q14766-4;Q14766-5;H7C0I7;H7BZ76;H7C2H7	ENSP00000393057;ENSP00000386043;ENSP00000415412;ENSP00000417591;ENSP00000384373;ENSP00000385359;ENSP00000384091;ENSP00000395211;ENSP00000388154;ENSP00000405993	46	29	0.187442	0.212251	0.0115338
	ERP	EPS15	epidermal growth factor receptor pathway substrate 15	4	P42566;P42566-2;B1AUU8;S4R3U1	ENSP00000360795;ENSP00000360798;ENSP00000474739	49	26	0.07164	0.624726	0.000608166
	ERP	CMTM6	CKLF-like MARVEL transmembrane domain containing 6	1	Q9NX76	ENSP00000205636	14	2	-0.110011	0.708117	-0.00296883
	ERP	TRMT112	tRNA methyltransferase 11-2 homolog (S. cerevisiae)	4	Q9UI30-2;F5GYQ2;F5GX77;Q9UI30	ENSP00000441279;ENSP00000309433;ENSP00000440437;ENSP00000438349	41	4	0.0085377	0.957749	-0.000476904
	ERP	REXO2	RNA exonuclease 2	15	H0YH58;Q9Y3B8-3;Q9Y3B8-2;H0YGR4;H0YG83;F5GYG5;Q9Y3B8;H0YG54;F5GX07;Q9BTR4;F5H6P8;F5H7P1;H0YG37;F5H784;H0YF66	ENSP00000444421;ENSP00000265881;ENSP00000480535;ENSP00000441844;ENSP00000440665;ENSP00000437460;ENSP00000442703;ENSP00000443842;ENSP00000442380;ENSP00000441639;ENSP00000437380	49	11	-0.0413307	0.777969	-0.000152221
	ERP	SLC25A13	solute carrier family 25 (aspartate/glutamate carrier), member 13	3	Q9UJS0;R4GN64;Q9UJS0-2	ENSP00000473505;ENSP00000400101;ENSP00000265631	32	10	0.374118	0.0349088	0.00349505
	ERP	SLC25A11	solute carrier family 25 (mitochondrial carrier; oxoglutarate carrier), member 11	3	I3L1P8;Q02978-2;Q02978	ENSP00000225665;ENSP00000440804;ENSP00000458993	39	9	-0.178358	0.277326	-0.00191772
	ERP	NDUFA10	NADH dehydrogenase (ubiquinone) 1 alpha subcomplex, 10, 42kDa	9	H7C2X4;E7ESZ7;H7C1Y7;O95299-2;H7C2W5;A0A087WXC5;O95299;C9J6X0;Q8N1B9	ENSP00000485694;ENSP00000408055;ENSP00000385697;ENSP00000252711;ENSP00000486091;ENSP00000486728;ENSP00000486296;ENSP00000302321;ENSP00000408224;ENSP00000485839;ENSP00000403080;ENSP00000480897;ENSP00000486057;ENSP00000411527;ENSP00000383975;ENSP00000486593	41	10	0.135813	0.39718	0.000327558
	ERP	CCDC12	coiled-coil domain containing 12	4	J3KR35;Q8WUD4;S4R331;C9JUN5	ENSP00000292314;ENSP00000416263;ENSP00000387490;ENSP00000473887	37	9	-0.211144	0.209676	-0.00747281
	ERP	NDUFA13	NADH dehydrogenase (ubiquinone) 1 alpha subcomplex, 13	6	E7ENQ6;Q9P0J0-2;U3KQP3;Q9P0J0;B4DEZ3;K7EJE1	ENSP00000465129;ENSP00000423673;ENSP00000452549;ENSP00000476093;ENSP00000468317	46	5	0.0548925	0.717108	0.00226242
	ERP	SYNCRIP	synaptotagmin binding, cytoplasmic RNA interacting protein	8	H0YAA0;O60506;B7Z645;F6UXX1;O60506-5;O60506-4;O60506-3;O60506-2	ENSP00000484577;ENSP00000426494;ENSP00000347380;ENSP00000358635;ENSP00000397782	49	23	-0.07363	0.615114	-0.00121458
	ERP	VIM	vimentin	4	P08670;B0YJC4;B0YJC5;Q5JVS8	ENSP00000446007;ENSP00000391842;ENSP00000435613;ENSP00000431702;ENSP00000224237	49	32	0.0800082	0.584738	-0.00517066
	ERP	GNG5	guanine nucleotide binding protein (G protein), gamma 5	1	P63218	ENSP00000359679;ENSP00000359675	32	3	-0.120979	0.509536	-0.0012057
	ERP	FUS	FUS RNA binding protein	3	H3BPE7;P35637-2;P35637	ENSP00000254108;ENSP00000455282;ENSP00000369594	49	9	0.0390346	0.790016	-0.00244324
	ERP	SMARCE1	SWI/SNF related, matrix associated, actin dependent regulator of chromatin, subfamily e, member 1	15	J3KS99;J3QL66;J3QR61;J3KT85;J3QKS7;Q969G3-2;Q969G3-3;Q969G3-4;Q969G3-5;Q969G3-6;B4DGM3;H7C048;K7EMQ8;J3QKX6;Q969G3	ENSP00000463216;ENSP00000466608;ENSP00000462857;ENSP00000411607;ENSP00000445370;ENSP00000392958;ENSP00000463405;ENSP00000462381;ENSP00000463282;ENSP00000323967;ENSP00000464061;ENSP00000367039;ENSP00000464511;ENSP00000462475	46	13	-0.264294	0.075913	-0.00367335
	ERP	PDXP	pyridoxal (pyridoxine, vitamin B6) phosphatase	2	Q96GD0;B1AHD3	ENSP00000215904;ENSP00000385336	49	9	0.00954179	0.948119	0.00173037
	ERP	COX6B1	cytochrome c oxidase subunit VIb polypeptide 1 (ubiquitous)	2	P14854;K7EQD3	ENSP00000467776;ENSP00000466818;ENSP00000246554;ENSP00000376037	44	6	-0.184791	0.229808	-0.0052671
	ERP	STAM	signal transducing adaptor molecule (SH3 domain and ITAM motif) 1	3	A6NMU3;Q92783-2;Q92783	ENSP00000366746;ENSP00000366721	49	10	-0.0426064	0.771298	-0.000263227
	ERP	IRF3	interferon regulatory factor 3	14	Q14653-3;M0QZB7;Q14653-4;Q14653;M0R205;M0QYT9;M0QXC8;M0QZB8;M0R3C2;M0R0X9;Q14653-2;M0QYX3;M0R3E9;M0R007	ENSP00000472700;ENSP00000469113;ENSP00000470512;ENSP00000473128;ENSP00000400378;ENSP00000471896;ENSP00000472582;ENSP00000470436;ENSP00000470069;ENSP00000471517;ENSP00000471358;ENSP00000472223;ENSP00000472601;ENSP00000366339;ENSP00000310127;ENSP00000470431;ENSP00000366344;ENSP00000469067;ENSP00000470905;ENSP00000473176;ENSP00000470140	10	3	-0.418182	0.229113	-0.00314449
	ERP	FECH	ferrochelatase	7	P22830;P22830-2;K7ELX4;K7EKP7;K7EPN2;K7EJX5;K7EJM8	ENSP00000372326;ENSP00000465363;ENSP00000262093;ENSP00000465717;ENSP00000466263;ENSP00000467461;ENSP00000465243	49	28	-0.0535769	0.714649	5.14878e-05
	ERP	NRF1	nuclear factor, erythroid 2-like 1	5	Q16656-4;C9JP85;Q16656-2;Q16656;Q16656-3	ENSP00000309826;ENSP00000376922;ENSP00000376924;ENSP00000223190;ENSP00000394877;ENSP00000342351	23	3	0.223375	0.305576	0.00577727
	ERP	FAM192A	family with sequence similarity 192, member A	10	H3BMX9;H3BP64;H3BTP8;Q9GZU8;H3BTI2;H3BU93;H3BSY6;H3BUL4;H3BQQ6;H3BNK9	ENSP00000455890;ENSP00000456211;ENSP00000457695;ENSP00000457740;ENSP00000454901;ENSP00000457850;ENSP00000457532;ENSP00000455170;ENSP00000374098;ENSP00000456931;ENSP00000335808;ENSP00000457269;ENSP00000454596;ENSP00000457185	46	9	-0.0804293	0.595178	0.000718951
	ERP	BID	BH3 interacting domain death agonist	3	P55957;P55957-2;P55957-4	ENSP00000382674;ENSP00000449236;ENSP00000483534;ENSP00000483709;ENSP00000382669;ENSP00000318822;ENSP00000477773;ENSP00000480414;ENSP00000344594;ENSP00000382667	39	4	0.200921	0.220017	0.000920133
	ERP	PPM1F	protein phosphatase, Mg2+/Mn2+ dependent, 1F	5	P49593;C9J2F3;B5MCT7;P49593-2;A8MX49	ENSP00000384930;ENSP00000392372;ENSP00000263212;ENSP00000380632	36	6	0.236952	0.16409	0.00508327
	ERP	DPP7	dipeptidyl-peptidase 7	6	R4GNE8;R4GN05;Q9UHL4;R4GMV4;R4GMU5;R4GMR2	ENSP00000473430;ENSP00000360635;ENSP00000473618;ENSP00000473364;ENSP00000473354;ENSP00000473309	27	8	0.0705236	0.726679	-0.000790337
	ERP	SLK	FYN proto-oncogene, Src family tyrosine kinase	2	Q9H2G2;Q9H2G2-2	ENSP00000336824;ENSP00000358770	49	54	0.0526584	0.719339	0.00133901
	ERP	ABCF2	ATP-binding cassette, sub-family F (GCN20), member 2	4	Q9UG63;Q9UG63-2;C9JZV3;C9JHK9	ENSP00000419720;ENSP00000287844;ENSP00000395785;ENSP00000222388	46	20	-0.108493	0.472937	-0.00405461
	ERP	PPM1A	protein phosphatase, Mg2+/Mn2+ dependent, 1A	6	P35813-3;P35813-2;P35813;E9PKB5;E9PL75;E9PJN3	ENSP00000378514;ENSP00000327255;ENSP00000435575;ENSP00000314850;ENSP00000431453;ENSP00000435398	49	13	0.20798	0.151568	0.00247423
	ERP	CRLF3	cytokine receptor-like factor 3	4	J3QLS9;Q8IUI8-2;Q8IUI8;J3KST8	ENSP00000462643;ENSP00000318804;ENSP00000463689	49	15	0.0949587	0.516325	0.0020302
	ERP	RAPGEF2	Rap guanine nucleotide exchange factor (GEF) 2	5	H0YAJ8;H0Y8N8;Q9Y4G8;H0Y8T6;H0Y8H7	ENSP00000421624;ENSP00000427334;ENSP00000264431;ENSP00000422098;ENSP00000421083	49	13	0.061741	0.673439	0.00254353
	ERP	PARK7	parkinson protein 7	3	K7EN27;K7ELW0;Q99497	ENSP00000366708;ENSP00000465404;ENSP00000366711;ENSP00000466756;ENSP00000340278;ENSP00000466242;ENSP00000418770	49	20	0.161751	0.266844	0.00406255
	ERP	GUSB	glucuronidase, beta	5	P08236-2;P08236-3;F8WBK6;F2Z3L6;P08236	ENSP00000416793;ENSP00000391390;ENSP00000302728;ENSP00000411859;ENSP00000411262	44	11	0.0919022	0.552968	-0.00289405
	ERP	SNRPD3	small nuclear ribonucleoprotein D3 polypeptide 18kDa	3	P62318-2;P62318;H3BT13	ENSP00000215829;ENSP00000385266;ENSP00000456090;ENSP00000456969	44	4	-0.209388	0.172532	-0.00473079
	ERP	SNRPD2	small nuclear ribonucleoprotein D2 polypeptide 16.5kDa	4	P62316;K7ERG4;P62316-2;K7EJB5	ENSP00000466152;ENSP00000375798;ENSP00000465216;ENSP00000342374;ENSP00000468247;ENSP00000465952;ENSP00000465101	49	11	-0.0765384	0.601179	-0.00456147
	ERP	SNRPD1	small nuclear ribonucleoprotein D1 polypeptide 16kDa	2	P62314;J3QLI9	ENSP00000300413;ENSP00000463568	36	3	-0.20529	0.229707	-0.00689463
	ERP	SLTM	SAFB-like, transcription modulator	13	H0YL55;Q9NWH9;Q9NWH9-3;H7C3F4;H0YKU6;H7BXE3;H0YKH2;H0YMW8;H0YMM0;H0YLE6;H0YNF3;H0YMR6;H0YLW7	ENSP00000453065;ENSP00000411534;ENSP00000452945;ENSP00000369887;ENSP00000249736;ENSP00000452805;ENSP00000453179;ENSP00000453775;ENSP00000485870;ENSP00000453371;ENSP00000453987;ENSP00000453662;ENSP00000454000;ENSP00000453711	46	20	-0.0981311	0.516461	-0.00438592
	ERP	KPNA6	karyopherin alpha 6 (importin alpha 7)	3	S4R3E5;Q5TFJ7;O60684	ENSP00000362728;ENSP00000415677;ENSP00000474234	41	9	-0.104277	0.516452	0.000720643
	ERP	KPNA3	karyopherin alpha 3 (importin alpha 4)	2	O00505;H0Y4S9	ENSP00000393869;ENSP00000261667	21	4	0.331276	0.142393	0.00732505
	ERP	KPNA2	karyopherin alpha 2 (RAG cohort 1, importin alpha 1)	1	P52292	ENSP00000332455;ENSP00000438483	38	6	-0.102539	0.540144	-0.00465744
	ERP	KPNA1	karyopherin alpha 1 (importin alpha 5)	6	F2Z3G4;C9J4U1;C9JWD9;P52294;C9J352;C9JYI4	ENSP00000418394;ENSP00000420013;ENSP00000417319;ENSP00000419257;ENSP00000419890;ENSP00000417166;ENSP00000343701	45	6	-0.025168	0.869647	-0.00249489
	ERP	CRK	v-crk avian sarcoma virus CT10 oncogene homolog	3	I3L297;P46108;P46108-2	ENSP00000459505;ENSP00000300574;ENSP00000381942	44	13	0.0526483	0.7343	0.000568637
	ERP	ASPSCR1	alveolar soft part sarcoma chromosome region, candidate 1	12	J3QRW3;Q9BZE9-3;Q9BZE9-2;Q9BZE9-4;Q9BZE9;J3QR12;J3KRG1;J3QR50;J3QL04;J3KRY8;C9JAL9;J3KRF7	ENSP00000462329;ENSP00000463992;ENSP00000461984;ENSP00000306625;ENSP00000464408;ENSP00000463316;ENSP00000464044;ENSP00000302176;ENSP00000462218;ENSP00000344020;ENSP00000461980	41	11	0.163342	0.307526	0.00214304
	ERP	TBC1D17	TBC1 domain family, member 17	7	M0QYC9;Q9HA65-3;Q9HA65-2;Q9HA65;M0R2L2;A0A087WXG5;M0QXA2	ENSP00000221543;ENSP00000472647;ENSP00000469747;ENSP00000446323;ENSP00000481003;ENSP00000469010	28	5	0.18478	0.346539	0.00350447
	ERP	TBC1D15	TBC1 domain family, member 15	8	C9JA93;F8VV61;Q8TC07;Q8TC07-2;Q8TC07-3;F8WCB5;F8WDJ1;F8WF35	ENSP00000448182;ENSP00000420678;ENSP00000418091;ENSP00000449643;ENSP00000318262;ENSP00000420190;ENSP00000419365;ENSP00000418467	49	12	0.00576589	0.968636	-0.000120054
	ERP	DOHH	deoxyhypusine hydroxylase/monooxygenase	3	K7EIV2;K7ERU8;Q9BU89	ENSP00000468416;ENSP00000464905;ENSP00000398882;ENSP00000250937	14	4	-0.107692	0.714031	-0.00271734
	ERP	HPRT1	hypoxanthine phosphoribosyltransferase 1	1	P00492	ENSP00000298556	49	9	0.15226	0.296294	0.00390596
	ERP	MARK3	MAP/microtubule affinity-regulating kinase 3	13	P27448-8;H0YIY6;H0YKP9;P27448-4;P27448-6;P27448-7;P27448-2;P27448-3;J3KNR0;P27448;A2SY06;H0YKJ3;H0YNV4	ENSP00000450460;ENSP00000450772;ENSP00000452893;ENSP00000335347;ENSP00000303698;ENSP00000451623;ENSP00000454169;ENSP00000452829	49	15	0.0276559	0.850383	-0.00140344
	ERP	IGBP1	immunoglobulin (CD79A) binding protein 1	1	P78318	ENSP00000363661;ENSP00000348784	49	14	0.0786305	0.591242	0.00169596
	ERP	NDUFA12	NADH dehydrogenase (ubiquinone) 1 alpha subcomplex, 12	5	Q9UI09-2;F8VRD8;H0YIT1;H0YID5;Q9UI09	ENSP00000448545;ENSP00000330737;ENSP00000449144;ENSP00000450130;ENSP00000450096	36	4	0.311732	0.064198	0.0056522
	ERP	TPD52L2	tumor protein D52-like 2	9	O43399;O43399-2;O43399-3;O43399-6;O43399-7;O43399-4;O43399-5;A0A087WZ51;A0A087WYR3	ENSP00000343554;ENSP00000344647;ENSP00000340006;ENSP00000343547;ENSP00000217121;ENSP00000482024;ENSP00000358943;ENSP00000482370;ENSP00000351350	49	16	-0.215481	0.137025	-0.00321662
	ERP	ISOC1	isochorismatase domain containing 1	2	D6RGE2;Q96CN7	ENSP00000173527;ENSP00000421273	44	10	0.0776658	0.616298	0.0017866
	ERP	WDR12	WD repeat domain 12	1	Q9GZL7	ENSP00000261015	42	9	-0.121728	0.442522	-0.00348568
	ERP	SRP68	signal recognition particle 68kDa	6	Q9UHB9-3;Q9UHB9-2;Q9UHB9-4;Q9UHB9;K7EN53;K7EQC2	ENSP00000312066;ENSP00000466791;ENSP00000446136;ENSP00000467765;ENSP00000486633;ENSP00000473613	49	26	-0.155628	0.285612	-0.00198514
	ERP	WDR18	WD repeat domain 18	5	Q9BV38;U3KQC1;K7EIR0;K7EML4;U3KQK3	ENSP00000466551;ENSP00000464855;ENSP00000475744;ENSP00000476117;ENSP00000475953	24	7	0.189172	0.375991	-0.000107213
	ERP	PPP2R1A	protein phosphatase 2, regulatory subunit A, alpha	4	B3KQV6;P30153;C9J9C1;E9PH38	ENSP00000391905;ENSP00000375668;ENSP00000324804;ENSP00000470504	49	15	-0.018012	0.902234	0.00195366
	ERP	PPP2R1B	protein phosphatase 2, regulatory subunit A, beta	6	P30154;H0YDG7;P30154-4;P30154-5;P30154-2;P30154-3	ENSP00000437193;ENSP00000410671;ENSP00000311344;ENSP00000376775;ENSP00000433598;ENSP00000343317	49	14	-0.0425043	0.771831	0.00219171
	ERP	TIMM9	translocase of inner mitochondrial membrane 9 homolog (yeast)	3	G3V2F3;G3V502;Q9Y5J7	ENSP00000450638;ENSP00000452091;ENSP00000451006;ENSP00000450624;ENSP00000378588;ENSP00000451198	40	5	-0.348438	0.0275666	-0.00621822
	ERP	USP9X	ubiquitin specific peptidase 9, X-linked	2	Q93008;Q93008-1	ENSP00000316357;ENSP00000367558	49	28	0.258751	0.0726205	0.00228733
	ERP	NOC4L	nucleolar complex associated 4 homolog	1	Q9BVI4	ENSP00000328854	9	2	0.0333333	0.932157	-0.000136676
	ERP	CGGBP1	CGG triplet repeat binding protein 1	2	Q9UFW8;C9JUJ0	ENSP00000420374;ENSP00000381428;ENSP00000381429;ENSP00000419459;ENSP00000418769	35	5	-0.171325	0.325086	-0.00500493
	ERP	HSPB1	heat shock 27kDa protein 1	3	P04792;F8WE04;C9J3N8	ENSP00000414357;ENSP00000405285;ENSP00000248553	49	14	0.164558	0.258523	0.00817668
	ERP	ERBB2IP	erbb2 interacting protein	10	Q96RT1;Q96RT1-8;Q96RT1-9;B4DIP2;Q96RT1-2;Q96RT1-3;Q96RT1-4;Q96RT1-5;Q96RT1-6;Q96RT1-7	ENSP00000397833;ENSP00000422015;ENSP00000370322;ENSP00000370330;ENSP00000370325;ENSP00000422766;ENSP00000284037;ENSP00000426632	41	9	0.19087	0.231931	0.00653784
	ERP	LIG1	ligase I, DNA, ATP-dependent	9	P18858-2;B4DTU4;B4E135;P18858;M0R0Q7;F5GZ28;M0R1G7;M0QY71;M0R1S4	ENSP00000441531;ENSP00000471836;ENSP00000263274;ENSP00000471380;ENSP00000483027;ENSP00000442841;ENSP00000445928;ENSP00000471861;ENSP00000469638;ENSP00000472085	49	36	-0.00403102	0.97807	-0.000865619
	ERP	APEH	acylaminoacyl-peptide hydrolase	7	H7C393;F8WEH5;C9JIF9;H0YFE5;C9JLK2;P13798;H7C1U0	ENSP00000402365;ENSP00000296456;ENSP00000401871;ENSP00000410366;ENSP00000438180;ENSP00000415862;ENSP00000414369	49	26	0.16818	0.24804	0.00368563
	ERP	ISCU	iron-sulfur cluster assembly enzyme	5	Q9H1K1;B3KQ30;F5H5N2;Q9H1K1-2;B4DNC9	ENSP00000310623;ENSP00000446606;ENSP00000443272;ENSP00000376554;ENSP00000445598;ENSP00000411108	44	5	0.0420748	0.786254	-0.000440773
	ERP	EHBP1L1	EH domain binding protein 1-like 1	4	Q8N3D4;H0YDZ9;E9PIH6;E9PSB0	ENSP00000312671;ENSP00000431996;ENSP00000434693;ENSP00000435843	49	40	0.00398	0.978347	0.0010076
	ERP	FNTA	farnesyltransferase, CAAX box, alpha	7	P49354;B3KVN2;P49354-2;H0YCW1;H0YE66;E9PQP6;E9PPM9	ENSP00000432411;ENSP00000435061;ENSP00000434430;ENSP00000303423;ENSP00000473479;ENSP00000436998	29	6	-0.154225	0.424411	-0.00101677
	ERP	SLC25A37	solute carrier family 25 (mitochondrial iron transporter), member 37	5	Q9NYZ2-2;F8W9Q7;H0YAT5;Q9NYZ2;Q9NYZ2-4	ENSP00000402782;ENSP00000429200;ENSP00000290075;ENSP00000428066	49	7	-0.102715	0.482491	-0.00198116
	ERP	ALDH6A1	aldehyde dehydrogenase 6 family, member A1	3	Q02252;G3V4Z4;Q02252-2	ENSP00000342564;ENSP00000450436;ENSP00000452081	49	15	-0.116491	0.425388	-0.00151648
	ERP	AGPS	alkylglycerone phosphate synthase	2	B8ZZ81;O00116	ENSP00000264167;ENSP00000386688	41	15	-0.233557	0.141654	-0.00586994
	ERP	ALAD	aminolevulinate dehydratase	3	B7ZBK6;P13716-2;P13716	ENSP00000392748;ENSP00000386284	49	16	0.0423002	0.772898	0.00189522
	ERP	STOM	stomatin	3	P27105;P27105-2;F8VSL7	ENSP00000445764;ENSP00000339607;ENSP00000286713	49	16	0.0609246	0.67752	0.00146107
	ERP	NPLOC4	NPL4 homolog, ubiquitin recognition factor	4	I3L4U9;Q8TAT6-2;Q8TAT6;I3L4S2	ENSP00000461543;ENSP00000331487;ENSP00000363879;ENSP00000461478	49	11	-0.0855189	0.559052	0.000875212
	ERP	AKAP8L	A kinase (PRKA) anchor protein 8-like	6	V9GZ50;Q9ULX6;Q9ULX6-2;M0QYT7;M0R010;M0R1Y5	ENSP00000477434;ENSP00000380557;ENSP00000470952;ENSP00000470912;ENSP00000472188;ENSP00000470067	27	7	-0.162393	0.418352	-0.00436159
	ERP	AP2M1	adaptor-related protein complex 2, mu 1 subunit	10	E9PFW3;Q96CW1;C9JJD3;C9JGT8;Q96CW1-2;C9JJ47;C9JPV8;C9JTK4;H7C4C3;A0A087WY71	ENSP00000416688;ENSP00000403362;ENSP00000409081;ENSP00000402051;ENSP00000371894;ENSP00000395438;ENSP00000292807;ENSP00000404031;ENSP00000404326;ENSP00000402592;ENSP00000481563	49	23	0.200429	0.167328	0.00375449
	ERP	PDCD6	programmed cell death 6	5	O75340;A0A024QZ42;O75340-2;A0A087WZ38;H0Y9X3	ENSP00000264933;ENSP00000422085;ENSP00000423815;ENSP00000485024;;ENSP00000482332;ENSP00000425370	33	8	-0.169313	0.346218	-0.00178766
	ERP	PDCD4	programmed cell death 4 (neoplastic transformation inhibitor)	3	Q53EL6-2;Q53EL6;Q5VZS7	ENSP00000280154;ENSP00000376816;ENSP00000394668	46	16	0.0447789	0.767616	-0.000175555
	ERP	PDCD5	programmed cell death 5	6	K7ESJ4;O14737-2;K7EQA1;O14737;X6R2P6;Q3HM38	ENSP00000221784;ENSP00000466214;ENSP00000476525;ENSP00000467737;ENSP00000368620;ENSP00000468741	49	9	0.0134197	0.927082	-0.00029147
	ERP	PRUNE	prune exopolyphosphatase	9	Q86TP1-4;Q86TP1-5;Q5SZG1;Q86TP1-3;Q86TP1-2;Q5SZF2;Q86TP1;Q86TP1-7;Q86TP1-6	ENSP00000357932;ENSP00000357933;ENSP00000357930;ENSP00000357931;ENSP00000271620;ENSP00000387696;ENSP00000392632	44	7	0.514131	0.000357102	0.0113132
	ERP	HDLBP	high density lipoprotein binding protein	21	Q00341;H7BZC3;H0Y394;C9J5E5;H7C2D1;C9JIZ1;Q00341-2;H7C0A4;C9JZI8;C9JHZ8;C9JES8;C9JHS7;C9JHN6;C9JT62;C9JBS3;A0A088AWM1;C9JK79;C9JMQ6;C9JQ82;C9JEJ8;H7C3D0	ENSP00000405109;ENSP00000388876;ENSP00000403807;ENSP00000362389;ENSP00000399139;ENSP00000405180;ENSP00000393766;ENSP00000403913;ENSP00000387782;ENSP00000416559;ENSP00000396964;ENSP00000390942;ENSP00000413891;ENSP00000403693;ENSP00000390290;ENSP00000413805;ENSP00000409868;ENSP00000394205;ENSP00000408582;ENSP00000411211	49	34	0.000867435	0.99528	-1.72772e-05
	ERP	ERP44	endoplasmic reticulum protein 44	1	Q9BS26	ENSP00000262455	49	11	0.108991	0.455991	0.00102847
	ERP	VPS26A	VPS26 retromer complex component A	4	O75436-2;O75436;S4R3Q6;S4R2Y3	ENSP00000474611;ENSP00000378532;ENSP00000263559;ENSP00000362480;ENSP00000473746	49	11	0.134095	0.358308	-0.000994375
	ERP	VPS26B	VPS26 retromer complex component B	2	H0YCI7;Q4G0F5	ENSP00000281187;ENSP00000434162;ENSP00000431672	41	9	0.178769	0.263431	0.00251154
	ERP	SMU1	smu-1 suppressor of mec-8 and unc-52 homolog (C. elegans)	2	Q2TAY7-2;Q2TAY7	ENSP00000380336	49	10	-0.0701092	0.632163	-0.00308694
	ERP	OXCT1	3-oxoacid CoA transferase 1	3	P55809;P55809-2;E9PDW2	ENSP00000421143;ENSP00000196371;ENSP00000425348;ENSP00000423144	49	18	-0.0807735	0.581139	-0.000361408
	ERP	KARS	lysyl-tRNA synthetase	7	H3BRC9;H3BVA8;Q15046-2;H3BSN6;Q15046;J3KRL2;H3BPV7	ENSP00000325448;ENSP00000456185;ENSP00000303043;ENSP00000458028;ENSP00000456786;ENSP00000462057;ENSP00000455488	49	28	-0.0313808	0.83051	-0.000135577
	ERP	SSRP1	structure specific recognition protein 1	3	Q08945;E9PPZ7;E9PMD4	ENSP00000278412;ENSP00000434546;ENSP00000431154	49	24	-0.0360751	0.805615	-0.00178278
	ERP	CIT	citron rho-interacting serine/threonine kinase	5	O14578-4;O14578-3;O14578-2;O14578;H7BYJ3	ENSP00000482318;ENSP00000261833;ENSP00000376305;ENSP00000376306;	46	28	-0.104484	0.489542	-0.00190187
	ERP	TATDN1	TatD DNase domain containing 1	10	Q6P1N9;H0YBX2;U3KQS5;E5RK70;E5RG17;G5EA19;Q6P1N9-2;E5RGF2;E5RG62;E5RID7	ENSP00000430274;ENSP00000428109;ENSP00000276692;ENSP00000428336;ENSP00000430201;ENSP00000428609;ENSP00000476180;ENSP00000430481;ENSP00000427807;ENSP00000430756	38	6	0.072777	0.66413	0.00343295
	ERP	RPIA	ribose 5-phosphate isomerase A	1	P49247	ENSP00000283646	49	15	0.214206	0.139422	0.00302889
	ERP	MTA2	metastasis associated 1 family, member 2	2	O94776-2;O94776	ENSP00000431797;ENSP00000431346;ENSP00000278823	49	25	-0.130728	0.370616	-0.00547928
	ERP	MPHOSPH10	M-phase phosphoprotein 10 (U3 small nucleolar ribonucleoprotein)	2	O00566;U3KQ48	ENSP00000244230;ENSP00000475545	19	5	0.36244	0.127263	0.00532844
	ERP	MTAP	methylthioadenosine phosphorylase	11	B4DUC8;J3QSB7;F2Z2F3;F8WES2;Q13126-5;Q13126;Q13126-4;Q13126-7;Q13126-6;Q13126-3;Q13126-2	ENSP00000461932;ENSP00000385916;ENSP00000463424;ENSP00000464616;ENSP00000393507;ENSP00000369519	49	10	0.104603	0.474435	0.00212509
	ERP	SEC22B	SEC22 homolog B, vesicle trafficking protein (gene/pseudogene)	2	A0A087X1A9;O75396	ENSP00000484017;ENSP00000463393	49	10	0.14379	0.324289	0.00174612
	ERP	ELANE	elastase, neutrophil expressed	1	P08246	ENSP00000480128;ENSP00000263621;ENSP00000466090;ENSP00000488075	40	11	-0.187635	0.246289	-0.00457748
	ERP	AGL	amylo-alpha-1, 6-glucosidase, 4-alpha-glucanotransferase	3	P35573;P35573-2;P35573-3	ENSP00000354635;ENSP00000354971;ENSP00000355106;ENSP00000359180;ENSP00000359182;ENSP00000359184;ENSP00000294724	34	11	0.0265892	0.881342	0.00390375
	ERP	PDCD11	programmed cell death 11	1	Q14690	ENSP00000358812	38	18	0.0413657	0.805231	-0.000908291
	ERP	ATPIF1	ATPase inhibitory factor 1	3	Q9UII2-2;Q9UII2-3;Q9UII2	ENSP00000437337;ENSP00000435579;ENSP00000335203	49	9	-0.158537	0.276592	-0.00278465
	ERP	CRKL	v-crk avian sarcoma virus CT10 oncogene homolog-like	1	P46109	ENSP00000396646;ENSP00000346300	44	17	0.188315	0.220889	0.00372313
	ERP	TMEM56	transmembrane protein 56	1	Q96MV1	ENSP00000359222	29	3	-0.170485	0.376585	-0.00417615
	ERP	PIK3C3	phosphatidylinositol 3-kinase, catalytic subunit type 3	7	K7EKH3;Q8NEB9;A8MYT4;K7ENH3;K7EIV6;M0R308;M0R386	ENSP00000381845;ENSP00000464909;ENSP00000465621;ENSP00000466946;ENSP00000262039;ENSP00000473061;ENSP00000472926	23	9	-0.58498	0.00336827	-0.00949603
	ERP	PARP10	poly (ADP-ribose) polymerase family, member 10	5	Q53GL7;E9PK67;E9PPE7;E9PNI7;F8W8G7	ENSP00000434776;ENSP00000325618;ENSP00000431620;ENSP00000432733;ENSP00000314320	41	8	0.269025	0.0889725	0.00331332
	ERP	ERI1	exoribonuclease 1	2	E5RIV7;Q8IV48	ENSP00000250263;ENSP00000430651;ENSP00000429615;ENSP00000430190	29	6	-0.247814	0.194926	-0.00535844
	ERP	ACLY	ATP citrate lyase	5	P53396;K7EIE7;P53396-2;B4E3P0;K7ESG8	ENSP00000345398;ENSP00000466259;ENSP00000377474;ENSP00000464717;ENSP00000468705;ENSP00000253792;ENSP00000445349;	49	53	0.0111236	0.939533	0.000881513
	ERP	EDC4	enhancer of mRNA decapping 4	3	Q6P2E9-2;I3L2F4;Q6P2E9	ENSP00000351811;ENSP00000459624	44	17	-0.0730848	0.637309	-0.000837937
	ERP	CSDE1	cold shock domain containing E1, RNA-binding	9	E9PNG3;E9PLD4;O75534;O75534-2;E9PKN4;E9PLT0;O75534-3;O75534-4;E9PJK7	ENSP00000407724;ENSP00000351329;ENSP00000358543;ENSP00000432958;ENSP00000261443;ENSP00000431562;ENSP00000435185;ENSP00000342408;ENSP00000431297;ENSP00000481762;ENSP00000437159;ENSP00000431770	49	39	0.00882743	0.951998	-0.00129918
	ERP	C6orf203	chromosome 6 open reading frame 203	1	Q9P0P8	ENSP00000384867;ENSP00000310951	10	3	-0.260606	0.467089	-0.004817
	ERP	GMDS	GDP-mannose 4,6-dehydratase	2	O60547;O60547-2	ENSP00000436726;ENSP00000370194	44	13	0.237296	0.120907	0.00356919
	ERP	ANAPC7	anaphase promoting complex subunit 7	3	Q9UJX3-2;Q9UJX3;H0YIW2	ENSP00000402314;ENSP00000394394;ENSP00000450293	33	7	0.0867385	0.63125	-0.000512404
	ERP	RPS6KA3	ribosomal protein S6 kinase, 90kDa, polypeptide 3	3	P51812;B1AXG2;B1AXG1	ENSP00000368884;ENSP00000407655;ENSP00000388512	45	14	0.0202925	0.89474	7.44981e-05
	ERP	PSMD14	proteasome 26S subunit, non-ATPase 14	1	O00487	ENSP00000386541	49	13	0.0579651	0.69239	0.00271858
	ERP	PSMD11	proteasome 26S subunit, non-ATPase 11	5	J3QRY4;J3QS13;O00231;O00231-2;J3KSW3	ENSP00000464475;ENSP00000261712;ENSP00000464434;ENSP00000393185;ENSP00000462683	49	21	0.279773	0.0515429	0.00327506
	ERP	PSMD10	proteasome 26S subunit, non-ATPase 10	5	B1AJY7;B1AJY6;B1AJY5;O75832-2;O75832	ENSP00000354906;ENSP00000361370;ENSP00000217958;ENSP00000345963;ENSP00000361369	44	11	0.33674	0.0254109	0.00596322
	ERP	PSMD13	proteasome 26S subunit, non-ATPase 13	9	E9PL38;A0A087WUL9;Q9UNM6;H0YD73;Q9UNM6-2;J3KNQ3;E9PQG3;E9PPD2;F8W8J6	ENSP00000436186;ENSP00000333811;ENSP00000433364;ENSP00000396937;ENSP00000433115;ENSP00000478756;ENSP00000372117;ENSP00000436795;ENSP00000434587	49	16	0.0252067	0.863501	0.000705022
	ERP	PSMD12	proteasome 26S subunit, non-ATPase 12	4	J3KTJ5;O00232-2;O00232;J3KSK1	ENSP00000348442;ENSP00000462525;ENSP00000463017;ENSP00000349667	49	26	0.0731707	0.617326	0.000864321
	ERP	RTFDC1	replication termination factor 2 domain containing 1	3	A2A2L6;A2A2L5;Q9BY42	ENSP00000400322;ENSP00000349906;ENSP00000379220	41	6	0.0459119	0.775615	0.00270602
	ERP	MINPP1	multiple inositol-polyphosphate phosphatase 1	4	Q9UNW1;Q9UNW1-2;Q9UNW1-3;Q9UNW1-4	ENSP00000361062;ENSP00000437823;ENSP00000361064	44	10	-0.0544788	0.725416	-0.00153657
	ERP	GANAB	glucosidase, alpha; neutral AB	6	F5H6X6;Q14697;E9PNH1;Q14697-2;E9PKU7;Q14697-3	ENSP00000434921;ENSP00000442962;ENSP00000340466;ENSP00000435306;ENSP00000349053;ENSP00000434805;ENSP00000432181;ENSP00000433799	49	38	-0.0626084	0.669114	-0.00265375
	ERP	VAPB	VAMP (vesicle-associated membrane protein)-associated protein B and C	3	O95292-2;O95292;E5RK64	ENSP00000430426;ENSP00000379147;ENSP00000417175	49	8	0.268803	0.0618204	0.0026623
	ERP	VAPA	VAMP (vesicle-associated membrane protein)-associated protein A, 33kDa	3	Q9P0L0;Q9P0L0-2;J3QKM9	ENSP00000382880;ENSP00000345656;ENSP00000463155	49	11	0.14527	0.319282	0.0027594
	ERP	EXOSC10	exosome component 10	3	Q01780;Q01780-2;K7EJ37	ENSP00000366135;ENSP00000307307;ENSP00000465008	43	17	0.0282424	0.857328	0.00196888
	ERP	ARF6	ADP-ribosylation factor 6	1	P62330	ENSP00000298316	34	5	0.134006	0.449906	0.00215875
	ERP	ARF5	ADP-ribosylation factor 5	2	C9J1Z8;P84085	ENSP00000000233;ENSP00000412701	36	6	0.0427312	0.804559	0.000700144
	ERP	ARF4	ADP-ribosylation factor 4	4	C9JAK5;P18085;C9JPM4;U3KQF2	ENSP00000420254;ENSP00000417501;ENSP00000306010;ENSP00000475828	27	3	-0.178015	0.374352	-0.00401017
	ERP	MOB2	MOB kinase activator 2	4	Q70IA6-3;Q70IA6-2;Q70IA6;A0A087WVS8	ENSP00000328694;ENSP00000479647	20	4	0.0255735	0.914772	0.00281723
	ERP	HMGB3	high mobility group box 3	4	E7EQU1;E7ES08;E9PES6;O15347	ENSP00000442758;ENSP00000405601;ENSP00000417027;ENSP00000410354;ENSP00000359393	49	8	-0.00984794	0.946456	-0.00468561
	ERP	HMGB2	high mobility group box 2	2	P26583;D6R9A6	ENSP00000296503;ENSP00000404912;ENSP00000423001;ENSP00000393448	49	17	-0.144505	0.321866	-0.0059473
	ERP	HMGB1	high mobility group box 1	3	P09429;Q5T7C6;Q5T7C4	ENSP00000382412;ENSP00000382417;ENSP00000384678;ENSP00000369904;ENSP00000345347;ENSP00000343040	49	5	0.0305643	0.834857	-0.00113374
	ERP	RAB2A	RAB2A, member RAS oncogene family	5	P61019;H7C125;P61019-2;E9PKL7;H0YD31	ENSP00000431846;ENSP00000398054;ENSP00000262646;ENSP00000432855;ENSP00000431589	44	4	-0.0167741	0.913939	-0.00269473
	ERP	KIF4A	kinesin family member 4A	2	O95239-2;O95239	ENSP00000363524	46	18	-0.177327	0.238413	-0.00324795
	ERP	CD44	CD44 molecule (Indian blood group)	29	P16070-15;P16070-14;P16070-17;P16070-16;P16070-11;P16070-10;P16070-13;P16070-12;Q86UZ1;P16070-19;P16070-18;P16070;P16070-9;P16070-8;H0YDW7;P16070-5;P16070-4;P16070-7;P16070-6;H0YCV9;P16070-3;H0Y5E4;H0YD13;E9PKC6;H0Y2P0;H0YE40;H0YDX6;H0YD17;J3KN83	ENSP00000404447;ENSP00000432704;ENSP00000434920;ENSP00000389830;ENSP00000432405;ENSP00000309732;ENSP00000263398;ENSP00000278386;ENSP00000398099;ENSP00000398632;ENSP00000395953;ENSP00000434465;ENSP00000392331;ENSP00000279452;ENSP00000435377;ENSP00000432718;ENSP00000278385;ENSP00000434530	49	10	0.00709256	0.961424	-0.000202016
	ERP	CD47	CD47 molecule	4	Q08722-4;Q08722-3;Q08722-2;Q08722	ENSP00000355361;ENSP00000347512	46	4	0.0295433	0.845471	0.00258072
	ERP	DMTN	dematin actin binding protein	12	Q08495-2;Q08495-3;E5RFK4;A0A087WT94;E5RFK6;E5RGQ7;B4DI75;E5RGQ0;E5RJ61;A0A087WUC0;Q08495;E5RJC0	ENSP00000265800;ENSP00000350977;ENSP00000430382;ENSP00000397904;ENSP00000416111;ENSP00000478536;ENSP00000428415;ENSP00000477684;ENSP00000430618;ENSP00000429116;ENSP00000429377;ENSP00000401291;ENSP00000430600;ENSP00000427866;ENSP00000370879;ENSP00000428063;ENSP00000429948;ENSP00000428733;ENSP00000429234;ENSP00000430609;	49	23	0.184764	0.203752	0.00322367
	ERP	FGFR1OP	FGFR1 oncogene partner	4	O95684-2;O95684-3;A0A087WV25;O95684	;ENSP00000479115;ENSP00000230248;ENSP00000355812	36	9	-0.18032	0.292617	-0.00135284
	ERP	RAB23	RAB23, member RAS oncogene family	1	Q9ULC3	ENSP00000320413;ENSP00000417610	19	3	0.368421	0.120645	0.00297987
	ERP	CALR	calreticulin	3	K7EJB9;K7EL50;P27797	ENSP00000465918;ENSP00000465105;ENSP00000320866	49	25	0.0149505	0.91879	-0.00266597
	ERP	CALU	calumenin	16	O43852-14;O43852-15;O43852-10;O43852-11;O43852-12;O43852-13;O43852-6;O43852-7;O43852-4;O43852-5;O43852-2;O43852-3;O43852;O43852-8;O43852-9;H0Y875	ENSP00000442110;ENSP00000408838;ENSP00000420381;ENSP00000438248;ENSP00000249364;;ENSP00000417973	49	17	0.121645	0.405052	0.00259515
	ERP	ACTR1A	ARP1 actin-related protein 1 homolog A, centractin alpha (yeast)	2	R4GMT0;P61163	ENSP00000358921;ENSP00000473334	39	7	0.177539	0.279573	0.00273023
	ERP	WDR75	WD repeat domain 75	3	Q8IWA0;F8WE20;F8WC81	ENSP00000314193;ENSP00000414226;ENSP00000486831;ENSP00000400728	13	5	0.0714286	0.816628	0.0016003
	ERP	WDR77	WD repeat domain 77	3	Q9BQA1;Q9BQA1-2;H0Y711	ENSP00000235090;ENSP00000409300	44	6	0.0362278	0.815399	0.00184226
	ERP	NQO2	NAD(P)H dehydrogenase, quinone 2	4	A2A2U4;P16083;Q5TD05;Q5TD07	ENSP00000369795;ENSP00000406951;ENSP00000369821;ENSP00000380829;ENSP00000369822;ENSP00000369839;ENSP00000369806;ENSP00000337773	40	9	-0.144854	0.372498	-0.00758026
	ERP	PRPF8	pre-mRNA processing factor 8	4	I3L3Z8;I3L0J9;Q6P2Q9;I3L1T8	ENSP00000460849;ENSP00000304350;ENSP00000488611;ENSP00000488222;ENSP00000458151;ENSP00000460348;ENSP00000479194;ENSP00000459095	49	57	-0.132922	0.362569	-0.00358952
	ERP	PRPF3	pre-mRNA processing factor 3	2	O43395;O43395-3	ENSP00000315379	46	15	-0.131006	0.385492	-0.00394493
	ERP	PRPF6	pre-mRNA processing factor 6	2	O94906;O94906-2	ENSP00000266079	49	23	-0.129248	0.376103	-0.00417997
	ERP	PIP4K2A	phosphatidylinositol-5-phosphate 4-kinase, type II, alpha	6	Q5JUT3;P48426-2;P48426;Q5JUT2;H7BXS3;S4R320	ENSP00000365757;ENSP00000442098;ENSP00000473858;ENSP00000326294	49	11	0.18257	0.209268	0.00370592
	ERP	PIP4K2C	phosphatidylinositol-5-phosphate 4-kinase, type II, gamma	6	F8VNT5;Q8TBX8;Q8TBX8-2;F8VU68;Q8TBX8-3;H0YIJ6	ENSP00000448042;ENSP00000447390;ENSP00000412035;ENSP00000450197;ENSP00000347032;ENSP00000439878;ENSP00000449538	29	4	0.223427	0.243993	0.00295525
	ERP	RABGAP1L	RAB GTPase activating protein 1-like	11	B7ZAP0;Q5R372;Q5R372-7;Q5R372-6;Q5R372-5;Q5R372-4;Q5R372-3;Q5R372-2;Q5R372-8;E9PS63;F5H8L0	ENSP00000281844;ENSP00000435911;ENSP00000432490;ENSP00000350027;ENSP00000356661;ENSP00000356660;ENSP00000251507;ENSP00000420660;ENSP00000434600;ENSP00000318603;ENSP00000375916	49	18	0.0431677	0.768368	0.00179212
	ERP	PAK2	p21 protein (Cdc42/Rac)-activated kinase 2	2	Q13177;H7C1X3	ENSP00000402927;ENSP00000314067	49	12	0.234259	0.105209	0.00256105
	ERP	SUB1	SUB1 homolog, transcriptional regulator	3	D6RC37;P53999;D6R970	ENSP00000265073;ENSP00000427100;ENSP00000423893;ENSP00000422806;ENSP00000422078;ENSP00000426850;ENSP00000423356	49	8	0.0136749	0.925699	-0.00042755
	ERP	C10orf54	chromosome 10 open reading frame 54	1	Q9H7M9	ENSP00000378409	23	2	0.259881	0.23109	0.00918702
	ERP	TNS1	tensin 1	9	Q59G71;E9PGF5;Q9HBL0;E9PF55;A0A087WWW7;H7C3Z4;E7EMG1;E7ERH1;Q9HBL0-2	ENSP00000406016;ENSP00000480559;ENSP00000484271;ENSP00000171887;ENSP00000308321;ENSP00000408724;ENSP00000405460;ENSP00000400383;ENSP00000414704	49	37	-0.185631	0.2016	-0.00118027
	ERP	CA3	carbonic anhydrase III	2	P07451;E5RHI4	ENSP00000285381;ENSP00000429760	49	12	0.101796	0.486436	7.88777e-05
	ERP	ARGLU1	arginine and glutamate rich 1	4	X6R9F1;Q9NWB6;Q9NWB6-2;Q9NWB6-3	ENSP00000383059;ENSP00000365092	46	11	-0.128909	0.393209	-0.00435692
	ERP	COX17	COX17 cytochrome c oxidase copper chaperone	3	C9J8T6;Q14061;H7C4E5	ENSP00000417805;ENSP00000417651;ENSP00000417120;ENSP00000261070;ENSP00000417923	24	4	-0.316156	0.132306	-0.00684951
	ERP	PPA2	pyrophosphatase (inorganic) 2	13	H0Y9D8;D6R967;D6RAD3;Q9H2U2-4;F8W7R6;H0Y8X2;Q9H2U2-6;D6RGV9;Q9H2U2-2;Q9H2U2-3;Q9H2U2;H0YAK2;D6RGI1	ENSP00000313061;ENSP00000423889;ENSP00000422405;ENSP00000340352;ENSP00000273977;ENSP00000422738;ENSP00000421177;ENSP00000423363;ENSP00000343885;ENSP00000389957;ENSP00000424988;ENSP00000427375;ENSP00000426347	49	14	-0.125472	0.390323	-0.00285877
	ERP	PPA1	pyrophosphatase (inorganic) 1	2	Q5SQT6;Q15181	ENSP00000362327;ENSP00000486162;ENSP00000362329	49	20	0.272579	0.0581124	0.00442713
	ERP	NUP62	nucleoporin 62kDa	2	M0QXN5;P37198	ENSP00000471191;ENSP00000407331;ENSP00000305503;ENSP00000469283;ENSP00000473192	44	9	-0.128127	0.407185	-0.00335192
	ERP	TPM4	tropomyosin 4	8	P67936;K7EMU5;K7EPV9;K7EPB9;P67936-2;K7ENT6;K7ERG3;K7ELP0	ENSP00000467087;ENSP00000467319;ENSP00000345230;ENSP00000466654;ENSP00000467558;ENSP00000300933;ENSP00000466158;ENSP00000468246	49	16	0.222012	0.125233	0.0187851
	ERP	TPM3	tropomyosin 3	13	Q5VU61;P06753-7;P06753-4;P06753-5;P06753-2;Q5VU59;J3KN67;P06753;D6RFM2;D6R904;A0A087WWU8;P06753-6;P06753-3	ENSP00000339378;ENSP00000357521;ENSP00000422207;ENSP00000357520;ENSP00000271850;ENSP00000307712;ENSP00000357516;ENSP00000357517;ENSP00000357518;ENSP00000480520;ENSP00000426521;ENSP00000339035;	49	25	0.160322	0.271148	0.00410272
	ERP	TPM2	tropomyosin 2 (beta)	5	Q5TCU8;P07951-3;P07951-2;P07951;Q5TCU3	ENSP00000367541;ENSP00000367542;ENSP00000354219;ENSP00000367550;	38	8	0.202451	0.222854	0.0175684
	ERP	TPM1	tropomyosin 1 (alpha)	25	P09493-8;P09493-9;P09493-4;H0YK20;B7Z596;P09493-2;P09493-3;F5H7S3;P09493-5;P09493-6;H0YNC7;H0YKX5;H0YN06;H7BYY1;P09493;H0YK48;P09493-7;H0YL52;P09493-10;Q6ZN40;H0YL42;A0A087WTJ7;H0YKJ4;H0YKP3;H0YKZ6	ENSP00000350667;ENSP00000453955;ENSP00000453941;ENSP00000288398;ENSP00000452658;ENSP00000453050;ENSP00000453062;ENSP00000453817;ENSP00000267996;ENSP00000351022;ENSP00000322577;ENSP00000384315;ENSP00000452624;ENSP00000334624;ENSP00000453724;ENSP00000452977;ENSP00000452879;ENSP00000385107;ENSP00000477929;ENSP00000452830;ENSP00000452887;ENSP00000452999	49	25	0.312073	0.0290392	0.00947155
	ERP	ETF1	eukaryotic translation termination factor 1	6	B7Z7P8;P62495-2;P62495;I3L492;D6RCB3;D6RJE8	ENSP00000353741;ENSP00000461082;ENSP00000421288;ENSP00000422203;ENSP00000422272;ENSP00000425689	49	17	0.00193897	0.98945	-9.69109e-05
	ERP	ETFA	electron-transfer-flavoprotein, alpha polypeptide	10	H0YL12;P13804-2;P13804;H0YKF0;H0YNX6;H0YLU7;H0YK49;H0YL83;J3KN60;H0YM12	ENSP00000453098;ENSP00000454194;ENSP00000452659;ENSP00000452777;ENSP00000453017;ENSP00000453345;ENSP00000399273;ENSP00000452762;ENSP00000267950;ENSP00000453422	49	17	-0.00199	0.989173	-0.000568518
	ERP	ETFB	electron-transfer-flavoprotein, beta polypeptide	3	M0QY67;P38117-2;P38117	ENSP00000311930;ENSP00000469628;ENSP00000346173	49	19	0.0277069	0.85011	-0.000793052
	ERP	SMNDC1	survival motor neuron domain containing 1	1	O75940	ENSP00000358605;ENSP00000358616	38	6	-0.0147743	0.929847	-0.00114269
	ERP	YKT6	YKT6 v-SNARE homolog (S. cerevisiae)	3	O15498-2;O15498;H7C3K7	ENSP00000223369;ENSP00000412414;ENSP00000420805	49	9	0.158639	0.276279	0.00153527
	ERP	TJP2	tight junction protein 2	10	Q9UDY2-7;Q9UDY2-6;Q9UDY2-5;Q9UDY2-4;Q9UDY2-3;Q9UDY2-2;Q9UDY2;B1AN86;U3KQJ2;B1AN85	ENSP00000392178;ENSP00000366453;ENSP00000345893;ENSP00000442090;ENSP00000438262;ENSP00000265384;ENSP00000402941;ENSP00000475926;ENSP00000366469	41	20	0.188344	0.238285	0.00393699
	ERP	PPAT	CoA synthase	3	Q06203;D6RCC8;D6RE15	ENSP00000423781;ENSP00000264220;ENSP00000425119	49	13	-0.170272	0.24212	-0.00208511
	ERP	BABAM1	BRISC and BRCA1 A complex member 1	14	Q9NWV8-2;Q9NWV8-3;M0R3H9;M0QY17;M0R2I2;M0R0I0;M0R3F4;Q9NWV8;J3KQS6;M0R193;M0QYV1;M0QXG9;M0R2A4;M0R2K3	ENSP00000473240;ENSP00000468834;ENSP00000473182;ENSP00000470920;ENSP00000471605;ENSP00000469159;ENSP00000352408;ENSP00000470088;ENSP00000472425;ENSP00000472632;ENSP00000407826;ENSP00000471721;ENSP00000469527;ENSP00000472585;ENSP00000471246	43	5	0.117123	0.454475	0.00119542
	ERP	DCXR	dicarbonyl/L-xylulose reductase	8	J3QS45;Q7Z4W1;J3KSZ5;J3QS36;J3KS22;J3QRQ2;J3QL34;J3KRZ4	ENSP00000462725;ENSP00000463354;ENSP00000464332;ENSP00000462272;ENSP00000303356;ENSP00000464518;ENSP00000464507;ENSP00000462226	49	10	-0.06368	0.663785	0.000186296
	ERP	NFYC	nuclear transcription factor Y, gamma	14	Q13952-3;E9PJA8;Q5T6K7;Q5T6K5;Q13952;E9PL11;Q13952-2;E9PI99;Q13952-4;Q13952-5;Q13952-6;Q13952-7;E9PQR2;A0A087WXG1	ENSP00000361734;ENSP00000436710;ENSP00000361736;ENSP00000361738;ENSP00000397647;ENSP00000408315;ENSP00000434404;ENSP00000414299;ENSP00000433820;ENSP00000404427;ENSP00000312617;ENSP00000361737;ENSP00000361754;ENSP00000433413;ENSP00000408867;ENSP00000396620;ENSP00000480994	29	6	-0.0793201	0.682534	-0.00273813
	ERP	NFYB	nuclear transcription factor Y, beta	2	F8VSL3;P25208	ENSP00000447486;ENSP00000240055;ENSP00000448250	24	2	-0.28087	0.183694	-0.00510898
	ERP	SMARCA5	SWI/SNF related, matrix associated, actin dependent regulator of chromatin, subfamily a, member 5	1	O60264	ENSP00000283131	49	29	-0.219104	0.130386	-0.00604591
	ERP	CCT6A	chaperonin containing TCP1, subunit 6A (zeta 1)	2	P40227;P40227-2	ENSP00000275603;ENSP00000352019	49	28	0.0421472	0.773698	0.00218979
	ERP	RUFY1	RUN and FYVE domain containing 1	7	Q96T51;H0YA47;H0YAC8;J3KPP6;Q96T51-3;Q96T51-2;H0Y9Y8	ENSP00000426701;ENSP00000325594;ENSP00000377094;ENSP00000426117;ENSP00000377087;ENSP00000390025;ENSP00000425533	49	22	-0.00398	0.978347	0.000140959
	ERP	OLA1	Obg-like ATPase 1	6	J3KQ32;C9JCJ9;Q9NTK5-3;Q9NTK5-2;Q9NTK5;C9JTK6	ENSP00000410385;ENSP00000386350;ENSP00000284719;ENSP00000340167;ENSP00000404864;ENSP00000414568	49	20	0.153638	0.291893	0.00336127
	ERP	DPH5	diphthamide biosynthesis 5	7	A0A087WXP7;Q9H2P9-2;Q9H2P9-3;Q9H2P9-6;Q9H2P9-4;Q9H2P9-5;Q9H2P9	ENSP00000359127;ENSP00000339630;ENSP00000418282;ENSP00000481189	15	4	-0.196429	0.482899	-0.000388148
	ERP	WIBG	PYM homolog 1, exon junction complex associated factor	2	Q9BRP8;Q9BRP8-2	ENSP00000386156;ENSP00000381271	49	10	-0.0300541	0.837577	9.53448e-05
	ERP	DCK	deoxycytidine kinase	4	D6RCP9;D6RG38;D6RFG8;P27707	ENSP00000286648;ENSP00000425578;ENSP00000421508;ENSP00000426389	49	12	-0.106184	0.467742	-0.00652344
	ERP	DCD	dermcidin	2	P81605-2;P81605	ENSP00000406773;ENSP00000450415;ENSP00000293371	49	5	-0.154761	0.288339	-0.0111929
	ERP	EIF4ENIF1	eukaryotic translation initiation factor 4E nuclear import factor 1	7	Q9NRA8-2;Q9NRA8-3;Q9NRA8;B1AKL5;B1AKL4;B0QYZ7;B1AKL6	ENSP00000380657;ENSP00000342927;ENSP00000380659;ENSP00000328103;ENSP00000405086;ENSP00000413690;ENSP00000380654;ENSP00000380652	19	6	-0.249232	0.30349	-0.00335584
	ERP	CUL5	cullin 5	3	Q93034;H0YCA0;E9PP19	ENSP00000376808;ENSP00000435376;ENSP00000431221;ENSP00000436494	49	17	0.0396469	0.786799	0.00291938
	ERP	CUL1	cullin 1	1	Q13616	ENSP00000387160;ENSP00000473318;ENSP00000326804	49	22	0.243545	0.0917374	0.00408424
	ERP	CUL2	cullin 2	5	Q13617-2;Q5T2B7;Q5T2B4;Q5T2B5;Q13617	ENSP00000485986;ENSP00000414095;ENSP00000363886;ENSP00000363878;ENSP00000363880;ENSP00000363883;ENSP00000363881	49	21	0.0834269	0.568741	0.00075648
	ERP	TRIM28	tripartite motif containing 28	5	M0R2I3;M0R0K9;Q13263-2;Q13263;M0R3C0	ENSP00000342232;ENSP00000253024;ENSP00000473126;ENSP00000472586;ENSP00000471303	49	31	-0.069803	0.633655	-0.00256341
	ERP	TRIM25	tripartite motif containing 25	1	Q14258	ENSP00000323889;ENSP00000445961	49	14	-0.0762323	0.602639	-0.000643605
	ERP	TRIM21	tripartite motif containing 21	3	P19474;P19474-2;H0YDP8	ENSP00000254436;ENSP00000434053	49	14	-0.120778	0.408435	0.000440803
	ERP	ARCN1	archain 1	5	Q6P1Q5;B0YIW6;P48444;P48444-2;E9PK34	ENSP00000376599;ENSP00000352385;ENSP00000482114;ENSP00000264028;ENSP00000431676	49	23	-0.0312787	0.831053	0.000176107
	ERP	GAPDH	glyceraldehyde-3-phosphate dehydrogenase	3	P04406;E7EUT5;P04406-2	ENSP00000380068;ENSP00000478864;ENSP00000380070;ENSP00000380065;ENSP00000380067;ENSP00000229239	49	19	0.186499	0.199464	0.00132059
	ERP	ARHGAP1	Rho GTPase activating protein 1	3	Q07960;E9PNR6;H0YE29	ENSP00000310491;ENSP00000432794;ENSP00000434883	49	14	0.0906215	0.535751	0.0011006
	ERP	ANXA11	annexin A11	4	H0Y6E1;P50995-2;P50995;Q5T0G9	ENSP00000404412;ENSP00000398610;ENSP00000405009;ENSP00000361305;ENSP00000265447	44	14	0.0135316	0.93053	-0.00412449
	ERP	HEMGN	hemogen	1	Q9BXL5	ENSP00000259456;ENSP00000480020	49	28	-0.0923564	0.527938	-0.00281649
	ERP	MRPL3	mitochondrial ribosomal protein L3	5	E9PF06;H0Y9G6;P09001;E7ETU7;D6RC14	ENSP00000264995;ENSP00000422419;ENSP00000424107;ENSP00000422035;ENSP00000398536	24	7	-0.0948238	0.659404	0.000897703
	ERP	SLC3A2	solute carrier family 3 (amino acid transporter heavy chain), member 2	11	F5H867;H0YFS2;F5H0E2;P08195;P08195-4;F5GZI0;F5GZS6;P08195-2;P08195-3;J3KPF3;F5GZR9	ENSP00000367122;ENSP00000367123;ENSP00000367121;ENSP00000444439;ENSP00000442135;ENSP00000440001;ENSP00000438032;ENSP00000340815;ENSP00000444236;ENSP00000444250	49	19	-0.170885	0.240406	-0.00352162
	ERP	EIF4EBP1	eukaryotic translation initiation factor 4E binding protein 1	1	Q13541	ENSP00000340691	36	6	-0.0329494	0.848705	0.000377451
	ERP	BAG2	BCL2-associated athanogene 2	3	O95816;A2A296;O95816-2	ENSP00000359727	49	9	-0.0933769	0.523369	-0.00385295
	ERP	BAG1	BCL2-associated athanogene	8	F1LLU6;Q99933;Q99933-4;Q99933-3;Q99933-2;C9JYK5;J3QTA2;C9J9Y9	ENSP00000419092;ENSP00000369026;ENSP00000369029;ENSP00000420514;ENSP00000417576	41	6	0.216588	0.173779	0.0025732
	ERP	BAG6	BCL2-associated athanogene 6	18	F6U341;F6S6P2;P46379-2;P46379-3;H0Y4L1;F6U1F2;P46379-4;P46379-5;F6XTU0;F6RG75;F6VEM6;F6UR09;F6WML8;X6REW1;F6TC96;H0Y710;F6X9W3;P46379	ENSP00000389444;ENSP00000402863;ENSP00000389355;ENSP00000397978;ENSP00000393367;ENSP00000391947;ENSP00000402856;ENSP00000390185;ENSP00000414815;ENSP00000407060;ENSP00000391693;ENSP00000482413;ENSP00000409947;ENSP00000399508;ENSP00000407212;ENSP00000372938;ENSP00000397909;ENSP00000400968;ENSP00000479238;ENSP00000406589;ENSP00000403292;ENSP00000447546;ENSP00000412110;ENSP00000408946;ENSP00000395856…	49	17	-0.0151036	0.917962	0.00154933
	ERP	BAG5	BCL2-associated athanogene 5	3	Q9UL15;Q9UL15-2;G3V274	ENSP00000450497;ENSP00000391713;ENSP00000299204;ENSP00000338814	41	9	0.000958272	0.995256	0.000806912
	ERP	GMFG	glia maturation factor, gamma	7	M0R0C1;M0QYG8;M0QYJ8;O60234;M0QX47;M0R1D2;M0QXC2	ENSP00000253054;ENSP00000471786;ENSP00000469813;ENSP00000471139;ENSP00000469877;ENSP00000472249;ENSP00000468894;ENSP00000469050	40	5	0.222535	0.16753	-0.00123807
	ERP	GMFB	glia maturation factor, beta	2	P60983;G3V4P8	ENSP00000451920;ENSP00000350757;ENSP00000479543	39	5	0.0160947	0.92253	0.00250557
	ERP	PDHA1	pyruvate dehydrogenase (lipoamide) alpha 1	9	Q5JPU1;Q5JPU0;P08559-3;P08559-2;Q5JPT9;P08559-4;Q5JPU2;P08559;Q5JPU3	ENSP00000404616;ENSP00000438550;ENSP00000369133;ENSP00000394382;ENSP00000369134;ENSP00000406473;ENSP00000348062;ENSP00000440761;ENSP00000369132	49	17	-0.0388305	0.791089	-0.00243749
	ERP	ATXN10	ataxin 10	4	B1AHE4;Q9UBB4;Q9UBB4-2;B1AHE3	ENSP00000370449;ENSP00000385624;ENSP00000252934;ENSP00000391117	44	11	-0.107622	0.486831	-0.00419782
	ERP	FSCN1	fascin actin-bundling protein 1	3	C9JPH9;Q16658;C9JFC0	ENSP00000409967;ENSP00000404506;ENSP00000371798	49	22	0.177977	0.22115	0.00389167
	ERP	TSTA3	tissue specific transplantation antigen P35B	6	Q13630;E9PP60;E9PP14;E9PLH9;E9PKL9;H0YCP7	ENSP00000478042;ENSP00000487853;ENSP00000488614;ENSP00000488379;ENSP00000398803;ENSP00000437012;ENSP00000435386;ENSP00000433331;ENSP00000436405;ENSP00000431587;ENSP00000487640;ENSP00000487980;ENSP00000432088	44	12	0.18754	0.222831	0.00495585
	ERP	TMPO	thymopoietin	6	G5E972;H0YJH7;P42167-3;P42167-2;P42167;P42166	;ENSP00000266732;ENSP00000450627;ENSP00000451552;ENSP00000376773;ENSP00000261210;ENSP00000340251	49	48	-0.073681	0.614868	-0.00142737
	ERP	VARS	valyl-tRNA synthetase	4	A2ABF4;P26640-2;P26640;H0Y426	ENSP00000415679;ENSP00000211402;ENSP00000401121;ENSP00000403359;ENSP00000394771;ENSP00000389027;ENSP00000415316;ENSP00000364815;ENSP00000405843;ENSP00000405822;ENSP00000415275;ENSP00000415863;ENSP00000416833;ENSP00000413365;ENSP00000413925	49	40	-0.0204102	0.889294	-5.10558e-06
	ERP	RAB3IL1	RAB3A interacting protein (rabin3)-like 1	4	E9PK89;Q8TBN0;Q8TBN0-2;H0YD19	ENSP00000301773;ENSP00000435444;ENSP00000378313;ENSP00000432745	49	15	0.0711807	0.626953	0.00127171
	ERP	CALCOCO1	calcium binding and coiled-coil domain 1	13	Q9P1Z2-4;H3BRW8;Q9P1Z2;Q9P1Z2-2;Q9P1Z2-3;F8VWP8;F8VXS2;F8VQE3;F8VRQ9;F8VZI3;F8VUB3;F8W0X2;F8VPN1	ENSP00000397189;ENSP00000262059;ENSP00000449960;ENSP00000456437;ENSP00000447647;ENSP00000450012;ENSP00000449796;ENSP00000447117;ENSP00000450083;ENSP00000448026;ENSP00000449058;ENSP00000446820;ENSP00000448621	49	34	-0.0470966	0.74795	-0.000285347
	ERP	CALCOCO2	calcium binding and coiled-coil domain 2	8	D6REB0;D6RJE7;Q13137-3;Q13137-2;D6RF70;Q13137-5;Q13137-4;Q13137	ENSP00000423437;ENSP00000398523;ENSP00000406974;ENSP00000424352;ENSP00000425090;ENSP00000258947;ENSP00000424889;ENSP00000425692	14	4	0.0813187	0.782275	0.00295006
	ERP	NAP1L4	nucleosome assembly protein 1-like 4	14	Q99733-2;E9PNW0;E9PS34;H0YCI4;Q99733;E9PNJ7;C9JZI7;E9PKI2;A8MXH2;C9J6D1;E9PP22;E9PJJ2;E9PKT8;C9J1B1	ENSP00000437130;ENSP00000432126;ENSP00000488770;ENSP00000488420;ENSP00000488875;ENSP00000488078;ENSP00000487901;ENSP00000436488;ENSP00000483728;ENSP00000412048;ENSP00000487825;ENSP00000431799;ENSP00000488479;ENSP00000481412;ENSP00000387783;ENSP00000488208;ENSP00000487984;ENSP00000488634;ENSP00000488709;ENSP00000405912;ENSP00000435327;ENSP00000488498;ENSP00000434759;ENSP00000382523;ENSP00000478654…	49	15	-0.00494948	0.973075	0.000603732
	ERP	APMAP	adipocyte plasma membrane associated protein	3	Q9HDC9-2;Q9HDC9;H0Y512	ENSP00000217456;ENSP00000395874	44	12	-0.236451	0.122276	-0.0111246
	ERP	KIAA1143	KIAA1143	1	Q96AT1	ENSP00000296121	36	7	-0.230546	0.17613	-0.00572109
	ERP	KANK2	KN motif and ankyrin repeat domains 2	6	Q63ZY3-3;Q63ZY3-2;Q63ZY3;K7EIU4;K7ERU2;K7ES05	ENSP00000468409;ENSP00000464896;ENSP00000468490;ENSP00000468002;ENSP00000465650;ENSP00000467029	46	19	0.00141861	0.992535	-0.000783765
	ERP	UBR7	ubiquitin protein ligase E3 component n-recognin 7 (putative)	8	H0YJM2;G3V336;H0YJY4;Q8N806;E9PCJ7;G3V2G3;G3V3Q6;H0YJA0	ENSP00000451785;ENSP00000486462;ENSP00000485983;ENSP00000486093;ENSP00000013070;ENSP00000479570;ENSP00000483908;ENSP00000452488;ENSP00000391706;ENSP00000451022;ENSP00000486939;ENSP00000485686;ENSP00000451051;ENSP00000451369;ENSP00000450645;ENSP00000486968	49	13	0.0163792	0.91106	-0.00115921
	ERP	CIAPIN1	cytokine induced apoptosis inhibitor 1	9	H3BUG4;Q6FI81-2;Q6FI81-3;H3BT65;H3BPG7;H3BTZ8;H3BV90;H3BTT4;Q6FI81	ENSP00000457622;ENSP00000457400;ENSP00000456114;ENSP00000457042;ENSP00000454480;ENSP00000455309;ENSP00000377914;ENSP00000457318;ENSP00000458000	49	8	-0.244566	0.0903429	-0.00124916
	ERP	HSP90AB1	heat shock protein 90kDa alpha (cytosolic), class B member 1	2	P08238;Q5T9W8	ENSP00000481908;ENSP00000325875;ENSP00000360709;ENSP00000360609	49	17	-0.0284723	0.846019	-0.00139143
	ERP	HSDL2	hydroxysteroid dehydrogenase like 2	2	Q6YN16-2;Q6YN16	ENSP00000381785;ENSP00000381783	49	16	-0.0960302	0.511581	-0.00248932
	ERP	MRPS9	mitochondrial ribosomal protein S9	1	P82933	ENSP00000258455	36	8	-0.310831	0.0650127	-0.0067048
	ERP	MRPS7	mitochondrial ribosomal protein S7	5	J3QKW2;J3QQS1;Q9Y2R9;J3KSI8;J3QLS3	ENSP00000462506;ENSP00000463870;ENSP00000245539;ENSP00000463683;ENSP00000463263	24	6	0.192216	0.368214	0.00201089
	ERP	IFI35	interferon-induced protein 35	2	P80217-2;P80217	ENSP00000394579;ENSP00000395590	20	6	0.203836	0.388694	0.00152368
	ERP	PA2G4	proliferation-associated 2G4, 38kDa	5	H0YIN7;F8VR77;F8W0A3;Q9UQ80;F8VZ69	ENSP00000449770;ENSP00000302886;ENSP00000447615;ENSP00000448557;ENSP00000447389	49	28	0.113277	0.438359	0.00245005
	ERP	EIF4G2	eukaryotic translation initiation factor 4 gamma, 2	14	H0YEC5;P78344-2;H0YE22;H0YEI7;H0YEN8;H0YCH5;H0YCF8;D3DQV9;H0Y3P2;H0YD77;H0YDC0;H0YD99;P78344;E9PKF8	ENSP00000435523;ENSP00000436235;ENSP00000433371;ENSP00000435912;ENSP00000434815;ENSP00000431583;ENSP00000379778;ENSP00000433335;ENSP00000433217;ENSP00000433121;ENSP00000431511;ENSP00000340281;ENSP00000433664;ENSP00000433561	49	20	-0.160782	0.26976	-0.00368696
	ERP	EIF4G1	eukaryotic translation initiation factor 4 gamma, 1	25	Q04637;E7EUU4;C9JIH5;C9JWH9;C9K073;E7EX73;E9PGM1;C9JF13;C9JHW9;H7C0V6;Q04637-3;Q04637-4;C9J6B6;Q04637-6;Q04637-7;Q04637-8;Q04637-9;C9J2Z7;H7C044;F8WCF2;Q04637-5;C9JSU8;C9JWW9;C9JWH7;C9J556	ENSP00000399858;ENSP00000316879;ENSP00000416255;ENSP00000376320;ENSP00000411826;ENSP00000392908;ENSP00000343450;ENSP00000413159;ENSP00000398145;ENSP00000403269;ENSP00000396888;ENSP00000404754;ENSP00000391935;ENSP00000338020;ENSP00000415842;ENSP00000371767;ENSP00000391412;ENSP00000395974;ENSP00000400351;ENSP00000415943;ENSP00000317600;ENSP00000407240;ENSP00000407682;ENSP00000411707;ENSP00000399969…	49	53	0.00887846	0.951721	-0.000183342
	ERP	GRB2	growth factor receptor-bound protein 2	5	J3QRL5;J3QLF6;P62993;P62993-2;J3KT38	ENSP00000376347;ENSP00000463525;ENSP00000376345;ENSP00000376346;ENSP00000317360;ENSP00000339007;ENSP00000462785;ENSP00000464279	49	12	-0.161088	0.268837	-0.00219612
	ERP	POLR2E	polymerase (RNA) II (DNA directed) polypeptide E, 25kDa	4	P19388;A0A087WVZ9;A0A087WWX0;A0A087WVN5	ENSP00000480562;ENSP00000479813;ENSP00000478303;ENSP00000464739;ENSP00000485021;ENSP00000479560	28	5	-0.311799	0.106263	-0.00835727
	ERP	POLR2A	polymerase (RNA) II (DNA directed) polypeptide A, 220kDa	3	A0A087WWE2;P24928;P24928-2	ENSP00000480158;ENSP00000461879	46	30	-0.0279405	0.85376	-0.00236951
	ERP	POLR2C	polymerase (RNA) II (DNA directed) polypeptide C, 33kDa	2	P19387;H3BRR2	ENSP00000219252;ENSP00000456367	38	7	-0.161961	0.331311	-0.00315547
	ERP	POLR2B	polymerase (RNA) II (DNA directed) polypeptide B, 140kDa	3	C9J2Y9;C9J4M6;P30876	ENSP00000391096;ENSP00000312735;ENSP00000370625;ENSP00000391452	46	14	-0.0410165	0.786664	-0.00179263
	ERP	POLR2M	polymerase (RNA) II (DNA directed) polypeptide M	2	Q6EEV4-2;Q6EEV4		24	3	0.17569	0.411548	0.00433395
	ERP	AKR7A2	aldo-keto reductase family 7, member A2	4	O43488;H3BLU7;H7C5H7;H7C4Q7	ENSP00000235835;ENSP00000339084;ENSP00000419936;ENSP00000417891	49	8	0.195224	0.178863	0.00105971
	ERP	POLR2H	polymerase (RNA) II (DNA directed) polypeptide H	6	C9JLU1;P52434-3;P52434-2;P52434-5;P52434-4;P52434	ENSP00000409065;ENSP00000415536;ENSP00000399882;ENSP00000398622;ENSP00000411883;ENSP00000392913;ENSP00000393773	46	7	-0.0244865	0.871677	0.000616978
	ERP	F11R	F11 receptor	3	Q9Y624;Q9Y624-2;A0A087WY82	ENSP00000357005;ENSP00000481591;ENSP00000440812	46	9	0.190958	0.203646	0.00603247
	ERP	ASCC3	activating signal cointegrator 1 complex subunit 3	2	Q8N3C0-4;Q8N3C0	ENSP00000358159;ENSP00000358139;ENSP00000430769	41	12	-0.198362	0.213773	-0.00194322
	ERP	AGO2	argonaute RISC catalytic component 2	3	Q9UKV8-2;Q9UKV8;E5RJY2	ENSP00000220592;ENSP00000430176;ENSP00000431056	49	25	0.176702	0.224532	0.00239964
	ERP	VBP1	von Hippel-Lindau binding protein 1	2	P61758;B4DWR3	ENSP00000286428;ENSP00000438694;ENSP00000486053	49	18	0.0461272	0.752973	0.00138838
	ERP	FAM120A	family with sequence similarity 120A	5	Q9NZB2;Q9NZB2-4;Q9NZB2-6;Q9NZB2-5;Q9NZB2-2	ENSP00000277165;ENSP00000364538	46	19	-0.307531	0.0376122	-0.00360123
	ERP	MAPK14	mitogen-activated protein kinase 14	8	Q16539-4;B4E0K5;Q16539-2;Q16539-3;E7EX54;Q16539;B5TY33;H7C4E2	ENSP00000308669;ENSP00000229794;ENSP00000229795;ENSP00000419141;ENSP00000478079;ENSP00000419837;ENSP00000417531;ENSP00000417065	24	5	-0.0661013	0.758937	0.000346606
	ERP	USO1	USO1 vesicle transport factor	3	O60763;H0Y7C0;O60763-2	ENSP00000444850;ENSP00000264904	49	20	-0.077763	0.595353	-0.000386715
	ERP	HIST1H1D	histone cluster 1, H1d	1	P16402	ENSP00000244534	49	13	-0.207164	0.153217	-0.0101259
	ERP	HIST1H1E	histone cluster 1, H1e	1	P10412	ENSP00000307705	49	7	-0.220125	0.12856	-0.0130469
	ERP	HIST1H1B	histone cluster 1, H1b	1	P16401	ENSP00000330074	49	16	-0.184815	0.203625	-0.00875815
	ERP	HIST1H1C	histone cluster 1, H1c	1	P16403	ENSP00000339566	49	11	-0.301765	0.035098	-0.0113185
	ERP	TACC3	transforming, acidic coiled-coil containing protein 3	4	E7EMT0;H0Y8F2;Q9Y6A5;C9JA91	ENSP00000326550;ENSP00000418095;ENSP00000420838;ENSP00000415914	46	13	-0.0413865	0.784785	-0.00397802
	ERP	MRTO4	MRT4 homolog, ribosome maturation factor	1	Q9UKD2	ENSP00000364320	43	10	0.0432698	0.782927	0.000950112
	ERP	MKI67	marker of proliferation Ki-67	3	P46013-2;P46013;A0A087WV66	ENSP00000357643;ENSP00000357642;ENSP00000479215;	49	167	-0.105674	0.469895	-0.00241725
	ERP	CAB39	calcium binding protein 39	2	A0A087X0K1;Q9Y376	ENSP00000386642;ENSP00000386238;ENSP00000258418;ENSP00000483459	37	8	-0.208311	0.215997	-0.00204276
	ERP	BCL2L13	BCL2-like 13 (apoptosis facilitator)	9	F2Z2C3;E9PDD6;A0A087WTL4;Q9BXK5-4;A0A087WX97;Q9BXK5-2;A0A087WW80;Q9BXK5;F6VJB4	ENSP00000347133;ENSP00000382682;ENSP00000480836;ENSP00000436321;ENSP00000410019;ENSP00000434764;ENSP00000437667;ENSP00000480014;ENSP00000318883;ENSP00000477967;ENSP00000441344	49	9	-0.220176	0.12847	-0.00323549
	ERP	NUP43	nucleoporin 43kDa	1	Q8NFH3	ENSP00000356374;ENSP00000342262	22	4	-0.267156	0.229392	-0.00312349
	ERP	ADRM1	adhesion regulating molecule 1	3	Q16186;A0A087WX59;A0A087WUX6	ENSP00000253003;ENSP00000478877;ENSP00000480756;ENSP00000479008	49	11	0.0642412	0.661	0.000801662
	ERP	RPA3OS	UBAP1-MVB12-associated (UMA) domain containing 1	1	C9J7I0		22	2	0.0705816	0.754948	0.00446604
	ERP	COX7A2L	cytochrome c oxidase subunit VIIa polypeptide 2 like	4	H0YBD2;O14548;E5RFH8;E5RJZ1	ENSP00000234301;ENSP00000428873;ENSP00000431039;ENSP00000367938;ENSP00000429237	36	6	-0.0522556	0.762137	-0.00322609
	ERP	RPL38	ribosomal protein L38	4	J3KT73;J3QL01;J3KSP2;P63173	ENSP00000463312;ENSP00000462580;ENSP00000434243;ENSP00000309830;ENSP00000390279;ENSP00000462837	49	6	-0.023931	0.870348	-0.000874031
	ERP	RPL36	ribosomal protein L36	3	J3QSB5;Q9Y3U8;J3KTD3	ENSP00000378081;ENSP00000464342;ENSP00000252543;ENSP00000462609;ENSP00000464613;ENSP00000462927	49	5	0.0151036	0.917962	0.000185112
	ERP	RPL37	ribosomal protein L37	3	D6R9X9;D6RG19;P61927	ENSP00000422823;ENSP00000426449;ENSP00000274242	49	8	-0.201755	0.164477	-0.00461318
	ERP	RPL34	ribosomal protein L34	1	P49207	ENSP00000423983;ENSP00000423316;ENSP00000378162;ENSP00000378163;ENSP00000378160	49	9	0.0234208	0.87309	-0.000419271
	ERP	RPL35	ribosomal protein L35	2	F2Z388;P42766	ENSP00000259469;ENSP00000486088;ENSP00000362671;ENSP00000437215	49	7	-0.14925	0.306059	-0.0038392
	ERP	RPL32	ribosomal protein L32	4	P62910;D3YTB1;F8W727;D3YTI8	ENSP00000339064;ENSP00000380158;ENSP00000388674;ENSP00000380156;ENSP00000416429;ENSP00000412393;ENSP00000413742	44	9	-0.112975	0.465293	-0.00716917
	ERP	RPL30	ribosomal protein L30	3	E5RJH3;E5RI99;P62888	ENSP00000430556;ENSP00000429483;ENSP00000428085;ENSP00000287038	49	10	-0.121492	0.405648	-0.0045011
	ERP	RPL31	ribosomal protein L31	8	H7C2W9;P62899-2;P62899-3;P62899;B7Z4E3;B7Z4C8;C9JU56;B8ZZK4	ENSP00000408172;ENSP00000412976;ENSP00000386681;ENSP00000386737;ENSP00000402450;ENSP00000387112;ENSP00000387120;ENSP00000386717;ENSP00000264258;ENSP00000386271;ENSP00000387163	49	10	-0.00566384	0.96919	0.00174877
	ERP	PPCS	phosphopantothenoylcysteine synthetase	3	Q9HAB8-2;Q5VVM3;Q9HAB8	ENSP00000361641;ENSP00000361643;ENSP00000361642	49	12	0.235789	0.102889	0.00367486
	ERP	SMARCC2	SWI/SNF related, matrix associated, actin dependent regulator of chromatin, subfamily c, member 2	5	F8VXC8;Q8TAQ2;Q8TAQ2-2;Q8TAQ2-3;F8VZW6	ENSP00000267064;ENSP00000449396;ENSP00000302919;ENSP00000377591;ENSP00000449429;ENSP00000447680	46	26	-0.14328	0.342141	-0.00587426
	ERP	SMARCC1	SWI/SNF related, matrix associated, actin dependent regulator of chromatin, subfamily c, member 1	2	Q92922;F8WE13	ENSP00000254480;ENSP00000414266	41	14	-0.283561	0.0723982	-0.00971599
	ERP	SUMO1	small ubiquitin-like modifier 1	6	B8ZZN6;B8ZZ67;P63165;P63165-2;B9A032;B8ZZJ0	ENSP00000376075;ENSP00000387204;ENSP00000386472;ENSP00000376076;ENSP00000376077;ENSP00000386267;ENSP00000386753;ENSP00000386296	31	5	-0.381452	0.0342295	-0.00659272
	ERP	SUMO2	small ubiquitin-like modifier 2	3	P61956-2;H7BZT4;P61956	ENSP00000405965;ENSP00000400886	18	2	-0.267286	0.283608	-0.00573818
	ERP	PSPC1	paraspeckle component 1	3	Q8WXF1-2;X6RDA4;Q8WXF1	ENSP00000481916;ENSP00000393069;ENSP00000343966;ENSP00000435921;ENSP00000436038	46	18	-0.0968976	0.521773	-0.0035465
	ERP	PPWD1	peptidylprolyl isomerase domain and WD repeat containing 1	9	Q96BP3-2;F5H7P7;D6R9Q1;H0Y8N5;Q96BP3;D6RB19;D6RDA4;D6RHV0;D6RA12	ENSP00000444496;ENSP00000423234;ENSP00000421595;ENSP00000442371;ENSP00000261308;ENSP00000423486;ENSP00000427642;ENSP00000424519;ENSP00000425390	33	6	-0.356009	0.0420096	-0.0103557
	ERP	PPP2R4	protein phosphatase 2A activator, regulatory subunit 4	15	F6WIT2;A6PVN9;H0Y562;Q15257;A6PVN5;Q15257-4;H0Y6E5;Q15257-2;Q15257-3;Q5T949;Q5T948;A6PVN8;A6PVN7;A6PVN6;C9IZ76	ENSP00000403542;ENSP00000337448;ENSP00000405100;ENSP00000351885;ENSP00000396660;ENSP00000335200;ENSP00000349726;ENSP00000377036;ENSP00000394338;ENSP00000347109;ENSP00000400314;ENSP00000393092;ENSP00000395499;ENSP00000393796;ENSP00000399069;ENSP00000406997	44	8	-0.127427	0.409774	-0.0037296
	ERP	NADK2	NAD kinase 2, mitochondrial	5	Q4G0N4-3;B7Z8V7;Q4G0N4-2;Q4G0N4;H0Y9H7	ENSP00000421029;ENSP00000380499;ENSP00000371362;ENSP00000422250;ENSP00000282512;ENSP00000424166	46	13	-0.257694	0.0838083	-0.00318163
	ERP	RSU1	Ras suppressor protein 1	2	Q15404-2;Q15404	ENSP00000339521;ENSP00000367154;ENSP00000473588	49	14	0.286305	0.0461126	0.0088393
	ERP	UBE4B	ubiquitination factor E4B	7	O95155-3;O95155-2;O95155;O95155-4;B1AQ61;K7ERA7;K7EP75	ENSP00000343001;ENSP00000253251;ENSP00000366358;ENSP00000468178;ENSP00000467258	44	10	0.0389766	0.801664	0.00126625
	ERP	UBE4A	ubiquitination factor E4A	3	B7Z7P0;Q14139;Q14139-2	ENSP00000387362;ENSP00000438918;ENSP00000252108	26	6	-0.00444444	0.982809	-0.000506308
	ERP	YBX1	Y box binding protein 1	4	P67809;C9J5V9;A0A087X1S2;H0Y449	ENSP00000389639;ENSP00000361626;ENSP00000484416;ENSP00000405937	49	13	-0.106899	0.464735	-0.00325106
	ERP	YBX3	Y box binding protein 3	4	P16989;P16989-2;P16989-3;H0YG22	;ENSP00000228251;ENSP00000279550	49	11	0.0402592	0.783585	0.00125519
	ERP	STIP1	stress-induced phosphoprotein 1	6	P31948-2;P31948-3;P31948;H0YGI8;F5GXD8;F5H783	ENSP00000305958;ENSP00000351646;ENSP00000445957;ENSP00000442704;ENSP00000443416;ENSP00000441036	49	57	0.000561282	0.996946	0.00134577
	ERP	PEPD	peptidase D	5	P12955-3;P12955-2;P12955;K7ES25;V9GYE4	ENSP00000380226;ENSP00000244137;ENSP00000468516;ENSP00000476667;ENSP00000391890	49	11	0.119298	0.414243	0.00325413
	ERP	TBC1D23	TBC1 domain family, member 23	5	E9PGE5;Q9NUY8-2;Q9NUY8;C9JAM5;C9IZ32	ENSP00000418059;ENSP00000340693;ENSP00000377700;ENSP00000417487;ENSP00000418714	34	9	-0.167176	0.344655	-0.00628184
	ERP	ARPC3	actin related protein 2/3 complex, subunit 3, 21kDa	3	F8VR50;O15145;C9JZD1	ENSP00000228825;ENSP00000446598;ENSP00000413221	44	9	0.0521531	0.736709	-0.000773675
	ERP	FUNDC2	FUN14 domain containing 2	2	Q9BWH2;H7C0K8	ENSP00000358510;ENSP00000395488	45	6	-0.162538	0.286076	-0.00335721
	ERP	SAMM50	SAMM50 sorting and assembly machinery component	1	Q9Y512	ENSP00000345445	46	16	-0.159132	0.290818	-0.00254568
	ERP	WDFY1	WD repeat and FYVE domain containing 1	2	C9JJ54;Q8IWB7	ENSP00000395416;ENSP00000233055	44	7	-0.114459	0.459413	-0.00304914
	ERP	ECHDC1	ethylmalonyl-CoA decarboxylase 1	16	Q9NTX5-2;Q9NTX5-3;Q9NTX5-6;Q9NTX5;H0YCS9;H0Y5L2;F2Z2D6;H0Y525;Q9NTX5-4;E9PJS8;E9PPG7;J3KP84;E9PLY6;E9PRU6;Q9NTX5-5;E9PIU8	ENSP00000404866;ENSP00000436585;ENSP00000357274;ENSP00000357272;ENSP00000434908;ENSP00000436109;ENSP00000401751;ENSP00000402492;ENSP00000399233;ENSP00000432265;ENSP00000420711;ENSP00000434143;ENSP00000396096;ENSP00000436703;ENSP00000435502;ENSP00000435068;ENSP00000357278;ENSP00000433874	37	11	-0.101126	0.55148	-0.00206616
	ERP	ACP1	acid phosphatase 1, soluble	7	G5E9R5;P24666-3;P24666-2;P24666-4;F2Z2Q9;P24666;D3YTI2	ENSP00000408596;ENSP00000410331;ENSP00000411121;ENSP00000272067;ENSP00000272065;ENSP00000385404;ENSP00000384307	44	11	0.164494	0.28597	0.00635202
	ERP	GLS	glutaminase	7	O94925;O94925-3;O94925-2;C9JIJ6;B8ZZA8;H7BZD1;B8ZZC5	ENSP00000317379;ENSP00000340689;ENSP00000386417;ENSP00000395596;ENSP00000388990;ENSP00000387135	40	6	-0.0112581	0.945032	0.000283942
	ERP	NCOA4	nuclear receptor coactivator 4	6	B4DZ85;B4DF87;Q13772-2;Q13772-3;Q13772-4;Q13772	ENSP00000463476;ENSP00000462943;ENSP00000463022;ENSP00000463027;ENSP00000463455;ENSP00000464054;ENSP00000462352	41	7	-0.0626361	0.697242	-0.00274347
	ERP	NCOA5	nuclear receptor coactivator 5	2	Q9HCD5;Q5JY17	ENSP00000290231;ENSP00000361365	36	8	-0.0884341	0.608032	-0.00313967
	ERP	NT5C3A	5'-nucleotidase, cytosolic IIIA	7	X6RM59;Q9H0P0;B9A035;Q9H0P0-1;Q9H0P0-3;Q9H0P0-2;C9K084	ENSP00000387205;ENSP00000484415;ENSP00000476480;ENSP00000371039;ENSP00000387166;ENSP00000385261;ENSP00000242210;ENSP00000379456;ENSP00000401161	49	17	-0.00561282	0.969468	0.000346314
	ERP	BSG	basigin (Ok blood group)	9	R4GMX5;A0A087X2B5;I3L192;P35613;P35613-4;P35613-3;P35613-2;A0A087WUV8;R4GN83	ENSP00000344707;ENSP00000473664;ENSP00000484849;ENSP00000458665;ENSP00000473393;ENSP00000343809;ENSP00000333769;ENSP00000478958;ENSP00000473528	49	9	-0.0871518	0.551544	-0.000375229
	ERP	RIF1	insulin-like 6	4	Q5UIP0-2;Q5UIP0;H7C2B5;H7BZN3	ENSP00000415691;ENSP00000243326;ENSP00000404882;ENSP00000416123;ENSP00000414615;ENSP00000390181;ENSP00000390486	46	38	-0.0310862	0.837507	-0.000413218
	ERP	ERO1L	endoplasmic reticulum oxidoreductase alpha	5	G3V3E6;G3V503;G3V5B3;Q96HE7;G3V2H0	ENSP00000379042;ENSP00000452269;ENSP00000452093;ENSP00000452020;ENSP00000451204;ENSP00000487101;ENSP00000450655	15	5	-0.269884	0.330658	-0.00906039
	ERP	ZNF638	zinc finger protein 638	8	E7EUZ3;Q14966-3;Q14966-4;Q14966-5;Q14966;M0QXP4;Q14966-2;C9JWN0	ENSP00000386433;ENSP00000264447;ENSP00000388164	33	17	0.0723657	0.689005	-0.000155814
	ERP	AK3	adenylate kinase 3	3	Q9UIJ7-2;Q9UIJ7-3;Q9UIJ7	ENSP00000352948;ENSP00000371230;ENSP00000482308;ENSP00000413933	49	13	-0.124043	0.395785	-0.00360881
	ERP	PRRC1	proline-rich coiled-coil 1	5	Q96M27-5;Q96M27-4;Q96M27-3;Q96M27-2;Q96M27	ENSP00000296666;ENSP00000421965;ENSP00000392873	29	7	0.144617	0.454172	0.00173178
	ERP	AK1	adenylate kinase 1	4	Q5T9B7;H0YID2;H0Y4J6;P00568	ENSP00000362271;ENSP00000392314;ENSP00000449130;ENSP00000362249;ENSP00000223836	49	21	0.207521	0.152494	0.00403795
	ERP	TBCD	tubulin folding cofactor D	16	I3L4D2;J3KR97;I3L0V3;I3L163;I3L1S3;Q9BTW9-4;I3L143;I3L131;Q9BTW9-5;I3L500;Q9BTW9;I3L3H4;I3L439;Q9BTW9-2;Q9BTW9-3;I3L120	ENSP00000458599;ENSP00000458365;ENSP00000460949;ENSP00000458556;ENSP00000460450;ENSP00000461167;ENSP00000459063;ENSP00000461680;ENSP00000440671;ENSP00000347719;ENSP00000458535;ENSP00000458512	46	15	0.108246	0.47395	0.00141155
	ERP	TBCC	tubulin folding cofactor C	1	Q15814	ENSP00000361967	41	9	0.0467852	0.77146	-0.000646229
	ERP	TBCB	tubulin folding cofactor B	7	K7EP07;Q99426;Q99426-2;K7EK42;K7EL99;K7EQH0;K7ER04	ENSP00000465447;ENSP00000221855;ENSP00000465979;ENSP00000467172;ENSP00000467487;ENSP00000467825;ENSP00000485894;ENSP00000468055	49	11	0.157006	0.281316	0.00192016
	ERP	TBCA	tubulin folding cofactor A	7	E5RJD8;O75347;E5RHG6;O75347-2;E5RIX8;E5RIW3;E5RJM1	ENSP00000429313;ENSP00000429083;ENSP00000429288;ENSP00000306362;ENSP00000429793;ENSP00000369736;ENSP00000429046	49	14	0.249056	0.0844023	0.00276242
	ERP	WRNIP1	Werner helicase interacting protein 1	4	Q96S55-2;Q96S55-3;Q96S55-4;Q96S55	ENSP00000370146;ENSP00000370148;ENSP00000370141;ENSP00000477551;ENSP00000370150	30	8	0.137294	0.469388	0.000162194
	ERP	ERH	enhancer of rudimentary homolog (Drosophila)	2	G3V279;P84090	ENSP00000450503;ENSP00000451080	49	5	-0.214206	0.139422	-0.00557558
	ERP	TRA2A	transformer 2 alpha homolog (Drosophila)	4	Q13595-3;B4DQI6;Q13595-2;Q13595	ENSP00000297071;ENSP00000441116;ENSP00000376290;ENSP00000480822	34	5	-0.0560819	0.752741	-0.0029485
	ERP	TRA2B	transformer 2 beta homolog (Drosophila)	4	H7BXF3;P62995;H7C2L4;P62995-3	ENSP00000343857;ENSP00000416959;ENSP00000259043;ENSP00000406561;ENSP00000416887;ENSP00000371626	46	8	-0.0347869	0.818471	-0.00145287
	ERP	ENDOD1	endonuclease domain containing 1	1	O94919	ENSP00000278505	49	13	0.372487	0.0083966	0.00853933
	ERP	FRYL	FRY-like	5	F2Z2S2;H0Y9X0;O94915;D6R9B9;D6RJI4	ENSP00000425344;ENSP00000421584;ENSP00000422408;ENSP00000351113;ENSP00000426064;ENSP00000422988;ENSP00000425592	44	11	-0.0426417	0.783443	0.000142788
	ERP	SPTB	spectrin, beta, erythrocytic	4	P11277;H0YJE6;P11277-3;P11277-2	ENSP00000374372;ENSP00000374371;ENSP00000374370;ENSP00000451324;ENSP00000451752	49	158	0.125421	0.390517	0.0029248
	ERP	IMPDH2	IMP (inosine 5'-monophosphate) dehydrogenase 2	3	P12268;H0Y4R1;E7ETK5	ENSP00000393525;ENSP00000403502;ENSP00000321584	49	20	-0.11542	0.429687	-0.00483287
	ERP	UBLCP1	ubiquitin-like domain containing CTD phosphatase 1	1	Q8WVY7	ENSP00000296786	31	7	-0.0824763	0.659147	0.000787633
	ERP	VAT1	solute carrier family 18 (vesicular monoamine transporter), member 1	9	K7EJM4;Q99536;K7ESA3;K7ENX2;K7ER81;K7EM19;Q99536-2;Q99536-3;K7ERT7	ENSP00000347872;ENSP00000467131;ENSP00000408553;ENSP00000466322;ENSP00000465239;ENSP00000468621;ENSP00000465946;ENSP00000468146;ENSP00000468401	36	10	0.0701506	0.684338	-0.00679466
	ERP	CD2BP2	CD2 (cytoplasmic tail) binding protein 2	1	O95400	ENSP00000304903;ENSP00000456935	19	3	-0.0921457	0.707522	-0.000268244
	ERP	MESDC2	mesoderm development candidate 2	3	Q14696;Q14696-2;H0YLI4	ENSP00000403839;ENSP00000453220;ENSP00000261758;ENSP00000453430;ENSP00000482455	41	7	-0.0804077	0.617252	-0.00189637
	ERP	EXOSC8	exosome component 8	2	Q96B26;H7C581	ENSP00000374354;ENSP00000419203	29	4	-0.180833	0.347859	-0.0042519
	ERP	EXOSC9	exosome component 9	8	Q06265;H0Y9L5;D6R905;Q06265-3;Q06265-2;D6RIY6;Q06265-4;D6RA17	ENSP00000422205;ENSP00000243498;ENSP00000424504;ENSP00000368984;ENSP00000425782;ENSP00000423476	44	6	-0.231235	0.130983	-0.00783569
	ERP	EXOSC2	exosome component 2	6	Q13868-2;A3KFL5;A3KFL4;A3KFL1;A3KFL2;Q13868	ENSP00000418463;ENSP00000361433;ENSP00000444917;ENSP00000361425;ENSP00000361427;ENSP00000361426	41	7	-0.115254	0.473029	-0.00305034
	ERP	EXOSC7	exosome component 7	1	Q15024	ENSP00000265564	24	4	0.230485	0.278571	-0.000275676
	ERP	INCENP	inner centromere protein antigens 135/155kDa	2	Q9NQS7;Q9NQS7-2	ENSP00000278849;ENSP00000378295	41	9	-0.249848	0.115157	-0.00804029
	ERP	C9orf40	chromosome 9 open reading frame 40	1	Q8IXQ3	ENSP00000366050	49	4	0.059802	0.683147	0.00113825
	ERP	SCYL2	chemokine (C-C motif) ligand 14	3	F8VSC5;Q6P3W7;F8VPW3	ENSP00000354061;ENSP00000448366;ENSP00000450294	46	9	-0.00715475	0.962361	0.000742485
	ERP	SCYL1	chemokine (C-C motif) ligand 13	10	E9PPN3;H0YCI6;Q96KG9;E9PS17;Q96KG9-4;Q96KG9-5;Q96KG9-6;Q96KG9-2;Q96KG9-3;E9PK59	ENSP00000431664;ENSP00000270176;ENSP00000437254;ENSP00000408192;ENSP00000432175;ENSP00000431635;ENSP00000436993	15	7	-0.0697051	0.805028	-0.000984203
	ERP	STXBP3	syntaxin binding protein 3	1	O00186	ENSP00000359025	36	11	0.0939632	0.585691	0.00165429
	ERP	SKP1	S-phase kinase-associated protein 1	9	F8W8N3;E7ERH2;P63208-2;E5RJR5;P63208;E5RGM3;E5RGM4;E5RI56;E5RHM3	ENSP00000431067;ENSP00000429415;ENSP00000429961;ENSP00000331708;ENSP00000429686;ENSP00000429472;ENSP00000231487;ENSP00000429995;ENSP00000429996;ENSP00000430774;ENSP00000430885	49	12	0.0291356	0.842477	0.00138389
	ERP	NOC2L	NOC2-like nucleolar associated transcriptional repressor	1	Q9Y3T9	ENSP00000317992	29	6	0.0295603	0.879015	-0.000616377
	ERP	RBBP4	retinoblastoma binding protein 4	12	E9PNS6;E9PNS2;Q09028;Q09028-4;C9JPP3;Q09028-3;Q09028-2;E9PIC4;H0YEU5;H0YF10;H0YDK2;H0YCT5	ENSP00000396057;ENSP00000398242;ENSP00000436663;ENSP00000434925;ENSP00000362584;ENSP00000362592;ENSP00000432774;ENSP00000432780;ENSP00000389437;ENSP00000436565;ENSP00000433805;ENSP00000436986;ENSP00000432298	49	5	-0.104449	0.475086	-0.005236
	ERP	FANCI	Fanconi anemia, complementation group I	8	H3BP78;Q9NVI1-2;Q9NVI1-1;Q9NVI1;F8W7R3;H3BMG4;H3BT54;Q9NVI1-4	ENSP00000458024;ENSP00000310842;ENSP00000300027;ENSP00000413249;ENSP00000455189;ENSP00000454371;ENSP00000457029	43	7	-0.0318671	0.839244	-0.00347801
	ERP	HNRNPA3	heterogeneous nuclear ribonucleoprotein A3	3	P51991-2;H7C1J8;P51991	ENSP00000408487;ENSP00000376309;ENSP00000416340;ENSP00000400688	49	19	-0.0739361	0.61364	-0.00353801
	ERP	HNRNPA0	heterogeneous nuclear ribonucleoprotein A0	1	Q13151	ENSP00000316042	49	11	-0.0346464	0.813173	-0.00362611
	ERP	HNRNPA1	heterogeneous nuclear ribonucleoprotein A1	9	P09651-2;P09651-3;F8W646;F8VTQ5;P09651;F8W6I7;H0YH80;F8VZ49;F8VYN5	ENSP00000448617;ENSP00000448229;ENSP00000447260;ENSP00000446486;ENSP00000449913;ENSP00000448117;ENSP00000333504;ENSP00000341826;ENSP00000447782;ENSP00000448917	49	7	-0.167568	0.249792	-0.00402328
	ERP	NFKB1	nuclear factor of kappa light polypeptide gene enhancer in B-cells 1	6	D6RF93;D6RH30;P19838;P19838-2;P19838-3;D6RC45	ENSP00000424815;ENSP00000226574;ENSP00000424790;ENSP00000378297;ENSP00000426147;ENSP00000469340;ENSP00000423877	46	9	0.0185653	0.902534	0.000239433
	ERP	KNSTRN	kinetochore-localized astrin/SPAG5 binding protein	7	H0YKF8;H0YM11;V9GY01;H0YLA7;Q9Y448-2;Q9Y448;Q9Y448-3	ENSP00000453421;ENSP00000249776;ENSP00000393001;ENSP00000453126;ENSP00000452788;ENSP00000476263;ENSP00000391233	38	5	-0.074524	0.656559	0.00196123
	ERP	LRRFIP1	leucine rich repeat (in FLII) interacting protein 1	5	Q32MZ4;Q32MZ4-2;Q32MZ4-3;Q32MZ4-4;C9JTC6	;ENSP00000244815;ENSP00000310109;ENSP00000375857;ENSP00000289175;ENSP00000409431	49	16	-0.116134	0.426818	-0.00481193
	ERP	LRRFIP2	leucine rich repeat (in FLII) interacting protein 2	9	Q9Y608-4;Q9Y608-5;Q9Y608-2;Q9Y608-3;C9JSU1;Q9Y608;C9J321;C9J0U5;H7C3N9	ENSP00000379705;ENSP00000405480;ENSP00000416364;ENSP00000412206;ENSP00000391360;ENSP00000409574;ENSP00000346349;ENSP00000338727;ENSP00000413026	49	12	0.233136	0.106935	0.00412348
	ERP	TFIP11	tuftelin interacting protein 11	2	H0Y4U8;Q9UBB9	ENSP00000385861;ENSP00000480171;ENSP00000384421;ENSP00000383892;ENSP00000384297;ENSP00000394266	15	4	0.0822163	0.770829	0.00237713
	ERP	CDK1	cyclin-dependent kinase 1	5	A0A087WZZ9;A0A087WY43;P06493-2;P06493;E5RIU6	ENSP00000482996;ENSP00000430665;ENSP00000362915;ENSP00000378699;ENSP00000325970	49	13	-0.115675	0.428661	-0.00139229
	ERP	CDK2	cyclin-dependent kinase 2	5	G3V5T9;P24941-2;P24941;E7ESI2;G3V317	ENSP00000243067;ENSP00000452514;ENSP00000266970;ENSP00000393605;ENSP00000452138;ENSP00000450983	44	10	-0.12996	0.400453	0.000654864
	ERP	CDK6	cyclin-dependent kinase 6	1	Q00534	ENSP00000265734;ENSP00000397087	49	11	0.0654148	0.655191	0.00260008
	ERP	CA2	carbonic anhydrase II	3	P00918;E5RID5;E5RK37	ENSP00000285379;ENSP00000428443;ENSP00000428947	49	22	0.237983	0.0996337	0.00433048
	ERP	RAP2B	RAP2B, member of RAS oncogene family	1	P61225	ENSP00000319096	49	6	0.147617	0.311441	0.00258478
	ERP	SPECC1	sperm antigen with calponin homology and coiled-coil domains 1	15	Q5M775;Q5M775-4;J3QQM0;J3KRD8;Q5M775-3;Q5M775-2;Q5M775-5;J3KSG2;J3KTI9;J3QS22;J3KRN9;J3QRQ9;J3KRB9;J3KS18;J3QSD6	ENSP00000461918;ENSP00000462092;ENSP00000261503;ENSP00000378896;ENSP00000461944;ENSP00000464489;ENSP00000378893;ENSP00000463006;ENSP00000464341;ENSP00000378900;ENSP00000378901;ENSP00000462471;ENSP00000463799;ENSP00000378898;ENSP00000464639;ENSP00000462266	49	28	0.0116338	0.936764	0.000722857
	ERP	LIMS1	LIM and senescent cell antigen-like domains 1	8	P48059-5;P48059-3;P48059-2;P48059;P48059-4;F8WC86;C9JF46;F8WE10	ENSP00000331775;ENSP00000386926;ENSP00000437912;ENSP00000376987;ENSP00000337598;ENSP00000387264;ENSP00000390862;ENSP00000402322;ENSP00000399267	41	6	0.215969	0.175043	0.0161309
	ERP	HSPD1	heat shock 60kDa protein 1 (chaperonin)	8	P10809;E7ESH4;E7EXB4;C9JCQ4;C9JL19;C9JL25;P10809-2;C9J0S9	ENSP00000373620;ENSP00000393670;ENSP00000340019;ENSP00000414446;ENSP00000412717;ENSP00000402478;ENSP00000396460;ENSP00000412227	49	46	-0.165119	0.256879	-0.00251631
	ERP	MTX1	metaxin 1	5	Q13505;Q13505-2;Q13505-3;H0Y6Y5;A0A087WZY4	ENSP00000408749;ENSP00000476632	24	7	-0.123505	0.56532	-0.00128301
	ERP	TYMS	thymidylate synthetase	3	P04818;P04818-2;P04818-3	ENSP00000314902;ENSP00000314727;ENSP00000315644	34	7	-0.0999389	0.573876	-0.0041449
	ERP	TYMP	thymidine phosphorylase	3	P19971;P19971-2;C9JGI3	ENSP00000477950;ENSP00000395875;ENSP00000379037;ENSP00000379036;ENSP00000252029;ENSP00000379038	34	7	0.325336	0.0604493	0.0123667
	ERP	WWP2	WW domain containing E3 ubiquitin protein ligase 2	7	H3BRX8;H3BS79;O00308;O00308-4;H3BPJ8;O00308-2;O00308-3	ENSP00000455311;ENSP00000456216;ENSP00000352069;ENSP00000456582;ENSP00000456451;ENSP00000348283;ENSP00000455347	21	7	-0.12987	0.574741	-0.00336941
	ERP	PPIL1	peptidylprolyl isomerase (cyclophilin)-like 1	1	Q9Y3C6	ENSP00000362803	49	7	-0.0186243	0.898928	0.000966279
	ERP	PPIL2	peptidylprolyl isomerase (cyclophilin)-like 2	2	Q13356;Q13356-2	ENSP00000334553;ENSP00000486725;ENSP00000384299;ENSP00000381812	19	6	0.0903905	0.712866	-0.00261016
	ERP	PPIL3	peptidylprolyl isomerase (cyclophilin)-like 3	7	B8ZZ77;C9K058;Q9H2H8;H7BZ14;Q9H2H8-2;F8WC82;C9J4N2	ENSP00000286175;ENSP00000386893;ENSP00000401196;ENSP00000387012;ENSP00000376107;ENSP00000386235;ENSP00000400726;ENSP00000391082	39	10	-0.0340098	0.83715	0.000185889
	ERP	PPIL4	peptidylprolyl isomerase (cyclophilin)-like 4	1	Q8WUA2	ENSP00000253329	46	12	0.00641461	0.966252	-0.000783107
	ERP	PPP1R7	protein phosphatase 1, regulatory subunit 7	12	Q15435-4;C9JD73;H7C003;Q15435;H7C118;C9JRC4;Q15435-2;Q15435-3;C9J177;H7C3Q5;B5MBZ8;Q15435-5	ENSP00000413360;ENSP00000385022;ENSP00000392373;ENSP00000396376;ENSP00000397985;ENSP00000412092;ENSP00000385657;ENSP00000409719;ENSP00000385498;ENSP00000234038;ENSP00000385012;ENSP00000272983;ENSP00000385466	49	18	0.0542913	0.711009	-0.000367591
	ERP	CCDC93	coiled-coil domain containing 93	3	F8W9X7;Q567U6;H7C050	ENSP00000324135;ENSP00000365477;ENSP00000392989	23	4	-0.241166	0.267622	-0.00863509
	ERP	IARS	isoleucyl-tRNA synthetase	7	Q5TCC6;J3KR24;Q5TCC5;Q5TCC4;Q5TCD2;Q5TCD1;P41252	ENSP00000378922;ENSP00000364794;ENSP00000486469;ENSP00000364778;ENSP00000415020	49	34	-0.0586795	0.68879	-0.0026921
	ERP	CTSB	cathepsin B	12	P07858;R4GMQ5;E9PCB3;E9PKQ7;E9PSG5;E9PLY3;E9PHZ5;E9PS78;E9PJ67;E9PR54;E9PQM1;E9PNL5	ENSP00000432244;ENSP00000342070;ENSP00000434217;ENSP00000345672;ENSP00000433215;ENSP00000473301;ENSP00000409917;ENSP00000435105;ENSP00000435650;ENSP00000436456;ENSP00000435886;ENSP00000431518;ENSP00000435074;ENSP00000436074;ENSP00000434725;ENSP00000436159;ENSP00000433995;ENSP00000436122;ENSP00000436627	39	7	-0.0666026	0.68706	0.00195113
	ERP	CTSD	cathepsin D	6	H7C1V0;F8W787;P07339;C9JH19;H7C469;F8WD96	ENSP00000356164;ENSP00000415036;ENSP00000404902;ENSP00000236671;ENSP00000415840;ENSP00000402586	49	14	-0.101643	0.487095	-0.00417933
	ERP	CTSG	cathepsin G	1	P08311	ENSP00000216336	49	16	-0.0450556	0.758536	-0.00329807
	ERP	RPL14	ribosomal protein L14	2	E7EPB3;P50914	ENSP00000345156;ENSP00000391446;ENSP00000379506	49	15	-0.05771	0.693677	-0.0030279
	ERP	RPL15	ribosomal protein L15	6	P61313;E7EQV9;E7EX53;E7ENU7;P61313-2;E7ERA2	ENSP00000390193;ENSP00000411176;ENSP00000398788;ENSP00000346867;ENSP00000405590;ENSP00000416692;ENSP00000309334;ENSP00000388529;ENSP00000387925;ENSP00000483260;ENSP00000408243	49	12	-0.168129	0.248186	-0.00134527
	ERP	CTSZ	cathepsin Z	1	Q9UBR2	ENSP00000217131	40	4	-0.311099	0.0507059	-0.00566736
	ERP	RPL17	ribosomal protein L17	12	P18621;J3QLC8;A0A087WWH0;J3QS96;J3QQT2;A0A087WY81;J3KRB3;A0A087WXM6;P18621-3;P18621-2;J3KSJ0;J3KRX5	ENSP00000462944;ENSP00000480215;ENSP00000482577;ENSP00000462023;ENSP00000480555;ENSP00000397798;ENSP00000464586;ENSP00000462508;ENSP00000463490;ENSP00000461910;ENSP00000481587;ENSP00000463842;ENSP00000481145;ENSP00000462203;ENSP00000462385;ENSP00000463885	49	11	0.0849066	0.561879	-0.00055355
	ERP	RPL10	ribosomal protein L10	6	X1WI28;F8W7C6;A0A087WV22;P27635;H7C2C5;H7C123	ENSP00000388600;ENSP00000385621;ENSP00000358832;ENSP00000341730;ENSP00000413436;ENSP00000479103;ENSP00000405064;ENSP00000398047	49	9	-0.0197469	0.89287	-0.000923909
	ERP	RPL11	ribosomal protein L11	4	Q5VVC9;Q5VVC8;P62913;P62913-2	ENSP00000363676;ENSP00000390839;ENSP00000398888	49	9	0.037912	0.795924	-0.000458622
	ERP	RPL12	ribosomal protein L12	2	P30050-2;P30050	ENSP00000354739;ENSP00000441179	49	10	-0.117971	0.419491	-0.00221556
	ERP	RPL13	mitochondrial ribosomal protein L13	6	P26373-2;J3QSB4;J3KS98;H3BUK8;P26373;H3BTH3	ENSP00000307889;ENSP00000457686;ENSP00000376811;ENSP00000438959;ENSP00000464612;ENSP00000462380;ENSP00000455009;ENSP00000457174	49	18	-0.0960812	0.511356	-0.00201199
	ERP	RPL18	ribosomal protein L18	8	F8VUA6;G3V203;A0A075B7A0;Q07020-2;F8VYV2;H0YHA7;Q07020;J3QQ67	ENSP00000449204;ENSP00000449610;ENSP00000084795;ENSP00000448899;ENSP00000447894;ENSP00000447001;ENSP00000446634;ENSP00000470988	49	10	-0.295336	0.0393805	-0.00374793
	ERP	RPL19	ribosomal protein L19	4	P84098;J3QL15;J3KTE4;J3QR09	ENSP00000464538;ENSP00000462938;ENSP00000463985;ENSP00000225430;ENSP00000463329	49	12	-0.0942443	0.5195	-0.0022675
	ERP	PCYT1A	phosphate cytidylyltransferase 1, choline, alpha	9	P49585;C9J2E1;C9JVS0;F8WAZ5;C9JEJ2;H7BZN1;H7C1T3;C9J050;C9JPY0	ENSP00000390968;ENSP00000394617;ENSP00000392397;ENSP00000390458;ENSP00000400430;ENSP00000393341;ENSP00000402283;ENSP00000292823;ENSP00000397888;ENSP00000402015	24	4	-0.170472	0.425793	-0.00348501
	ERP	EMD	emerin	2	Q5HY57;P50402	ENSP00000358857;ENSP00000358850	49	8	-0.0514338	0.725607	-0.000452606
	ERP	AP2S1	adaptor-related protein complex 2, sigma 1 subunit	7	M0R0N4;P53680-2;M0QYZ2;P53680;M0QZ21;X6R390;M0R1S0	ENSP00000263271;ENSP00000263270;ENSP00000470898;ENSP00000471340;ENSP00000470176;ENSP00000470235;ENSP00000472080	49	7	0.0304113	0.835673	0.00142783
	ERP	CARD8	caspase recruitment domain family, member 8	7	Q9Y2G2;Q9Y2G2-5;Q9Y2G2-4;E5RHJ3;F8W6F7;Q9Y2G2-3;Q9Y2G2-2	ENSP00000391248;ENSP00000427858;ENSP00000375767;ENSP00000430747;ENSP00000429839;ENSP00000428736;ENSP00000428883;ENSP00000350423;ENSP00000429741	15	4	-0.0589813	0.834607	0.000762291
	ERP	ERP29	endoplasmic reticulum protein 29	4	P30040;P30040-2;F8VY02;F8W1G0	ENSP00000447472;ENSP00000261735;ENSP00000412083;ENSP00000449018	49	13	-0.194714	0.180023	-0.00488148
	ERP	UBA6	ubiquitin-like modifier activating enzyme 6	6	A0AVT1-4;H0Y8S8;A0AVT1;A0AVT1-2;A0AVT1-3;H0Y9U5	ENSP00000421984;ENSP00000399234;ENSP00000313454;ENSP00000425091	49	15	0.0799571	0.584979	0.00226562
	ERP	UBA2	ubiquitin-like modifier activating enzyme 2	7	Q9UBT2;K7ES38;U3KQ55;U3KQ93;K7ESK7;Q9UBT2-2;K7EPL2	ENSP00000246548;ENSP00000468756;ENSP00000475656;ENSP00000437484;ENSP00000475565;ENSP00000468538;ENSP00000467433	49	16	-0.067762	0.643636	-0.00416676
	ERP	UBA1	ubiquitin-like modifier activating enzyme 1	8	Q5JRS1;Q5JRS0;Q5JRS3;Q5JRS2;Q5JRR6;P22314;Q5JRR9;P22314-2	ENSP00000401101;ENSP00000338413;ENSP00000366568;ENSP00000366481;ENSP00000404796;ENSP00000415033;ENSP00000389583;ENSP00000397816	49	42	0.0222472	0.879401	0.00156781
	ERP	PWP1	PWP1 homolog, endonuclein	4	Q13610;F8VZ56;B4DJV5;Q13610-2	ENSP00000447770;ENSP00000387365;ENSP00000448227;ENSP00000445249	42	10	-0.0731015	0.645465	-0.00163463
	ERP	UBE2I	ubiquitin-conjugating enzyme E2I	5	H3BPC4;B0QYN7;H3BQQ9;P63279;H3BRD1	ENSP00000455893;ENSP00000380650;ENSP00000324897;ENSP00000380649;ENSP00000384361;ENSP00000385009;ENSP00000384568;ENSP00000457064;ENSP00000455252;ENSP00000348056;ENSP00000456188	39	6	-0.118629	0.471966	-0.00271486
	ERP	UBE2H	ubiquitin-conjugating enzyme E2H	6	P62256;P62256-2;H7C4M9;C9JZY6;C9J8Q9;C9JZG9	ENSP00000347836;ENSP00000417709;ENSP00000419689;ENSP00000419097;ENSP00000417681;ENSP00000419750	49	7	-0.0195428	0.893971	0.00106304
	ERP	UBE2K	ubiquitin-conjugating enzyme E2K	4	P61086;P61086-2;P61086-3;D6RDM7	ENSP00000425301;ENSP00000390483;ENSP00000261427;ENSP00000421203	49	13	0.0924074	0.527709	0.00348356
	ERP	NAA15	N(alpha)-acetyltransferase 15, NatA auxiliary subunit	2	Q9BXJ9-4;Q9BXJ9	ENSP00000296543	49	26	-0.0459741	0.753767	-0.000346228
	ERP	UBE2M	ubiquitin-conjugating enzyme E2M	3	M0QX69;M0QYI6;P61081	ENSP00000468940;ENSP00000469855;ENSP00000253023	49	13	0.140422	0.335868	0.00312861
	ERP	UBE2O	ubiquitin-conjugating enzyme E2O	3	K7EQ12;Q9C0C9;K7ES11	ENSP00000323687;ENSP00000467623;ENSP00000468498	49	51	0.0888866	0.54362	0.00136478
	ERP	PSMB2	proteasome subunit beta 2	2	P49721;A0A087WVV1	ENSP00000362334;ENSP00000479706	49	8	0.0699051	0.633157	0.00197286
	ERP	UBE2S	ubiquitin-conjugating enzyme E2S	3	K7EPJ1;Q16763;K7EM75	ENSP00000467409;ENSP00000264552;ENSP00000466388	17	6	-0.0245098	0.925608	-0.00128985
	ERP	UBE2T	ubiquitin-conjugating enzyme E2T	1	Q9NPD8	ENSP00000356243	39	8	-0.0989017	0.549162	-0.00272836
	ERP	ILK	integrin-linked kinase	6	A0A087WWY6;Q13418-3;Q13418-2;A0A087WW45;Q13418;E9PQ52	ENSP00000434492;ENSP00000435323;ENSP00000480597;ENSP00000403487;ENSP00000479932;ENSP00000379975;ENSP00000299421;ENSP00000436062;ENSP00000432617;ENSP00000487498	49	21	0.111593	0.44524	0.0132001
	ERP	PNO1	partner of NOB1 homolog	2	F8WBJ6;Q9NRX1	ENSP00000263657;ENSP00000405892	26	3	0.13233	0.519308	0.000706984
	ERP	TALDO1	transaldolase 1	4	E9PM01;E9PKI8;P37837;F2Z393	ENSP00000433501;ENSP00000321259;ENSP00000437098;ENSP00000435042	49	21	-0.131085	0.369298	-0.00311395
	ERP	BMP2K	BMP2 inducible kinase	5	Q9NSY1-2;Q9NSY1-3;H0Y9P1;Q9NSY1;K4DI97	ENSP00000424668;ENSP00000334836;ENSP00000421768;ENSP00000487317;ENSP00000373662	49	22	-0.00454128	0.975295	0.000970529
	ERP	RABEP1	rabaptin, RAB GTPase binding effector protein 1	5	Q15276-2;Q15276;A0A087WZZ3;I3L2B8;K7ENJ9	ENSP00000445408;ENSP00000459550;ENSP00000339569;ENSP00000482983;ENSP00000466981	49	32	0.111746	0.444612	0.00207319
	ERP	MORF4L1	mortality factor 4 like 1	12	Q9UBU8-3;B3KTM8;H0YMT8;Q9UBU8-2;H0YLJ3;Q9UBU8;H0YNE0;H0YMJ0;H0YM21;H0YLV1;H0YNX3;H0YNI8	ENSP00000453625;ENSP00000453432;ENSP00000453231;ENSP00000452808;ENSP00000331310;ENSP00000368850;ENSP00000453972;ENSP00000452717;ENSP00000408880;ENSP00000453738;ENSP00000454030;ENSP00000454191;ENSP00000453351	23	4	-0.0800395	0.71658	-0.000980435
	ERP	NDUFA6	NADH dehydrogenase (ubiquinone) 1 alpha subcomplex, 6, 14kDa	2	R4GN43;P56556	ENSP00000484723;ENSP00000485713;ENSP00000482543;ENSP00000485886;ENSP00000485795;ENSP00000473478;ENSP00000475402;ENSP00000486423;ENSP00000485080;ENSP00000487431;ENSP00000418842;ENSP00000475816	49	8	-0.221043	0.126934	-0.00373933
	ERP	NDUFA7	NADH dehydrogenase (ubiquinone) 1 alpha subcomplex, 7, 14.5kDa	3	M0R0N0;O95182;M0R1K9	ENSP00000301457;ENSP00000471333;ENSP00000470609;ENSP00000470962;ENSP00000471943	44	10	0.0855592	0.580803	-0.00211868
	ERP	NDUFA4	NDUFA4, mitochondrial complex associated	1	O00483	ENSP00000339720	49	5	-0.0702623	0.631417	-0.00260627
	ERP	NDUFA5	NADH dehydrogenase (ubiquinone) 1 alpha subcomplex, 5	7	F8WAS3;C9IZN5;Q16718-2;Q16718;A0A087X1G1;H7BYD0;A0A087WXR5	ENSP00000417331;ENSP00000368072;ENSP00000417142;ENSP00000347988;ENSP00000484180;ENSP00000418633;ENSP00000481232	41	5	-0.146616	0.360338	-0.00434862
	ERP	NDUFA2	NADH dehydrogenase (ubiquinone) 1 alpha subcomplex, 2, 8kDa	2	O43678;O43678-2	ENSP00000427220;ENSP00000252102	37	5	-0.11121	0.512286	-0.0020426
	ERP	NDUFA9	NADH dehydrogenase (ubiquinone) 1 alpha subcomplex, 9, 39kDa	4	H3BRM9;Q16795;F5H0J3;F5GY40	ENSP00000266544;ENSP00000456318;ENSP00000439818;ENSP00000440305	46	11	-0.122186	0.418552	-0.00439664
	ERP	MAEA	macrophage erythroblast attacher	14	E7ESC7;Q7L5Y9;B4DQT1;D6RE80;Q7L5Y9-3;D6REW7;Q7L5Y9-2;B4DVN3;D6RA86;D6RDW4;D6RIB6;Q7L5Y9-4;Q7L5Y9-5;D6RID6	ENSP00000302830;ENSP00000424436;ENSP00000421644;ENSP00000426903;ENSP00000264750;ENSP00000426807;ENSP00000422215;ENSP00000423056;ENSP00000427512;ENSP00000426966;ENSP00000426326;ENSP00000427460	23	5	0.0454545	0.836836	0.00271785
	ERP	GNS	glucosamine (N-acetyl)-6-sulfatase	6	P15586-2;F6S8M0;H7C3P4;H0YFA9;P15586;F5H4C6	ENSP00000438497;ENSP00000258145;ENSP00000413130;ENSP00000437782;ENSP00000444819;ENSP00000445055	44	6	-0.154979	0.315134	-0.00801906
	ERP	UFM1	ubiquitin-fold modifier 1	3	H0Y614;P61960-2;P61960	ENSP00000368970;ENSP00000402378;ENSP00000239878	49	3	-0.0798551	0.58546	-0.00253861
	ERP	BIRC6	baculoviral IAP repeat containing 6	1	Q9NR09	ENSP00000393596	15	5	-0.00714286	0.979844	0.000353524
	ERP	EIF6	eukaryotic translation initiation factor 6	5	P56537-2;P56537;F8WD20;F8WDS6;B7ZBH1	ENSP00000363574;ENSP00000390897;ENSP00000395907;ENSP00000363559;ENSP00000415044;ENSP00000363566;ENSP00000483289	44	8	-0.0181831	0.906741	0.000321713
	ERP	OXR1	oxidation resistance 1	10	H0YC07;E5RII8;Q8N573-8;Q8N573;Q8N573-3;Q8N573-2;Q8N573-5;Q8N573-6;E5RFD1;C9JY63	ENSP00000297447;ENSP00000402918;ENSP00000311026;ENSP00000430701;ENSP00000395032;ENSP00000429205;ENSP00000431966;ENSP00000429438;ENSP00000431014;ENSP00000405424;ENSP00000408659;ENSP00000414992;ENSP00000387886	31	8	-0.0834762	0.655267	0.00044244
	ERP	TXNL4A	thioredoxin-like 4A	2	P83876;K7ESL1	ENSP00000269601;ENSP00000465572;ENSP00000468761;ENSP00000465493	10	3	0.522799	0.121027	0.00537216
	ERP	NSF	N-ethylmaleimide-sensitive factor	8	I3L2G1;K7EQD6;I3L0N3;P46459-2;P46459;I3L0L3;I3L4Q9;I3L338	ENSP00000459646;ENSP00000458221;ENSP00000487479;ENSP00000488480;ENSP00000381293;ENSP00000488015;ENSP00000486150;ENSP00000481714;ENSP00000478614;ENSP00000467779;ENSP00000486400;ENSP00000458184;ENSP00000486903;ENSP00000488185;ENSP00000460152;ENSP00000487474;ENSP00000487668;ENSP00000487064;ENSP00000488517;ENSP00000461448	49	33	0.108327	0.458754	0.0029796
	ERP	POGZ	pogo transposable element with ZNF domain	12	M0R2X2;Q7Z3K3-4;Q7Z3K3-5;Q7Z3K3-6;Q7Z3K3-7;Q7Z3K3-2;Q7Z3K3-3;H7C238;Q7Z3K3;A6PW30;E9PIR8;E9PJY9	ENSP00000376484;ENSP00000418408;ENSP00000403955;ENSP00000357856;ENSP00000472860;ENSP00000431259;ENSP00000386836;ENSP00000271715;ENSP00000433934;ENSP00000395332;ENSP00000433637	14	5	-0.0417582	0.887287	-0.00256158
	ERP	AHCY	adenosylhomocysteinase	2	P23526-2;P23526	ENSP00000217426;ENSP00000442820	49	21	-0.035922	0.806424	0.00254054
	ERP	SP100	SP100 nuclear antigen	9	P23497-2;P23497-3;P23497-4;P23497-5;P23497-6;P23497-7;E9PHV6;C9JBL0;P23497	ENSP00000386998;ENSP00000343023;ENSP00000386427;ENSP00000391616;ENSP00000399389;ENSP00000386404;ENSP00000387311;ENSP00000264052	37	6	-0.251452	0.133286	-0.00721199
	ERP	HDHD2	haloacid dehalogenase-like hydrolase domain containing 2	6	Q9H0R4-2;Q9H0R4;K7ER15;K7EMY7;K7EQD2;K7EJQ8	ENSP00000468067;ENSP00000300605;ENSP00000466710;ENSP00000465282;ENSP00000467775;ENSP00000467998	35	4	0.112901	0.518446	0.00598117
	ERP	PI4K2A	phosphatidylinositol 4-kinase type 2 alpha	2	E9PAM4;Q9BTU6	ENSP00000359683;ENSP00000359665	44	14	0.0753401	0.626929	0.000194737
	ERP	NHLRC2	NHL repeat containing 2	2	Q8NBF2;Q8NBF2-2	ENSP00000358307	39	10	0.0937294	0.570342	0.00136803
	ERP	LYZ	lysozyme	2	P61626;F8VV32	ENSP00000449969;ENSP00000261267	49	10	-0.17313	0.234191	-0.0123675
	ERP	GSE1	Gse1 coiled-coil protein	6	Q14687;Q14687-2;Q14687-3;H0Y613;H7C3B5;C9JLW9	ENSP00000384839;ENSP00000376934;ENSP00000253458;ENSP00000402367;ENSP00000410812;ENSP00000409006	23	8	-0.0889328	0.686563	-0.00168812
	ERP	PAFAH1B2	platelet-activating factor acetylhydrolase 1b, catalytic subunit 2 (30kDa)	5	P68402-3;P68402-4;J3KNE3;P68402-2;P68402	ENSP00000431365;ENSP00000304006;ENSP00000434951;ENSP00000435289;ENSP00000388742	20	4	-0.194058	0.412325	-0.00374221
	ERP	CWC15	CWC15 spliceosome-associated protein	1	Q9P013	ENSP00000475615	41	7	-0.0555846	0.729963	-0.00225427
	ERP	DDX5	DEAD (Asp-Glu-Ala-Asp) box helicase 5	10	J3QKN9;J3KTA4;J3QSF1;X6RLV5;J3KRX8;P17844-2;J3QRQ7;J3QR02;P17844;J3KRZ1	ENSP00000464659;ENSP00000463168;ENSP00000225792;ENSP00000463975;ENSP00000462885;ENSP00000485764;ENSP00000440276;ENSP00000464337;ENSP00000462206;ENSP00000462222;ENSP00000403085	49	29	-0.112154	0.44294	-0.00328546
	ERP	DDX6	DEAD (Asp-Glu-Ala-Asp) box helicase 6	2	Q8IV96;P26196	ENSP00000478754;ENSP00000483902;ENSP00000433704;ENSP00000442266	49	16	0.0735279	0.615605	0.000277366
	ERP	DDX1	DEAD (Asp-Glu-Ala-Asp) box helicase 1	5	F1T0B3;Q92499-3;Q92499-2;Q92499;A0A087X2G1	ENSP00000482416;ENSP00000370745;ENSP00000484958;ENSP00000233084	49	31	-0.0434228	0.767037	0.000377982
	ERP	NUP205	nucleoporin 205kDa	4	U3KPX2;Q92621;U3KQ97;U3KQ47	ENSP00000285968;ENSP00000475665;ENSP00000475318;ENSP00000475539	49	22	-0.117053	0.423146	-0.00172162
	ERP	SLC7A1	solute carrier family 7 (cationic amino acid transporter, y+ system), member 1	2	Q5JR49;P30825	ENSP00000370128;ENSP00000390092	29	6	-0.0273433	0.88803	-0.000627136
	ERP	RMDN3	regulator of microtubule dynamics 3	6	Q96TC7-2;Q96TC7;H0YLG5;H0YMB1;H0YLV7;H0YNE5	ENSP00000453199;ENSP00000260385;ENSP00000342493;ENSP00000453535;ENSP00000453357;ENSP00000453978	49	12	-0.188744	0.19401	-0.00209032
	ERP	HAUS4	HAUS augmin-like complex, subunit 4	11	G3V4X7;G3V5Z2;Q9H6D7-2;Q9H6D7-3;Q9H6D7-4;G3V5A5;Q9H6D7;G3V2T6;H0YIZ6;G3V541;H0YJ09	ENSP00000343473;ENSP00000342776;ENSP00000451018;ENSP00000452260;ENSP00000452261;ENSP00000441026;ENSP00000450612;ENSP00000452165;ENSP00000450856;ENSP00000452595;ENSP00000206474;ENSP00000452058;ENSP00000452239;ENSP00000450542	19	6	0.126316	0.60635	0.00219456
	ERP	HAUS3	HAUS augmin-like complex, subunit 3	2	Q68CZ6;Q68CZ6-2	ENSP00000243706;ENSP00000392903;ENSP00000427350	29	11	-0.234265	0.221264	-0.0019155
	ERP	HAUS1	HAUS augmin-like complex, subunit 1	8	Q96CS2-2;Q96CS2;K7ES67;K7EKH4;K7EM54;K7EJA9;K7EK72;K7EQT8	ENSP00000282058;ENSP00000468575;ENSP00000465622;ENSP00000466364;ENSP00000465093;ENSP00000467975;ENSP00000466715;ENSP00000465492	30	6	-0.141745	0.454965	-0.000666328
	ERP	UBXN4	UBX domain protein 4	4	Q92575;Q6PJ80;F8WB86;C9JLR4	ENSP00000272638;ENSP00000410516;ENSP00000401748;ENSP00000391586	27	5	-0.0809037	0.688306	-0.00469692
	ERP	UBXN6	UBX domain protein 6	5	K7EP32;K7ELN1;Q9BZV1;Q9BZV1-2;K7EJ02	ENSP00000467206;ENSP00000378246;ENSP00000301281;ENSP00000466148;ENSP00000464967	41	12	-0.080669	0.616105	0.00126239
	ERP	UBXN1	UBX domain protein 1	6	E9PS08;E9PRQ7;Q04323;E9PJ81;Q04323-2;A0A087WTZ5	ENSP00000303991;ENSP00000435964;ENSP00000435625;ENSP00000432189;ENSP00000478250;ENSP00000294119	49	16	-0.0267884	0.855025	0.000153807
	ERP	NACA	nascent polypeptide-associated complex alpha subunit	9	F8W0W4;E9PAV3-2;F8VZ58;E9PAV3;F8VNW4;F8VZJ2;F8W1N5;H0YHX9;Q13765	ENSP00000448035;ENSP00000450383;ENSP00000447821;ENSP00000448039;ENSP00000447705;ENSP00000446933;ENSP00000447764;ENSP00000349212;ENSP00000447133;ENSP00000403817;ENSP00000377469;ENSP00000446801	49	6	0.039749	0.786263	0.00117883
	ERP	ECI2	enoyl-CoA delta isomerase 2	6	F8WAW4;C9JB63;F1LLU7;O75521-2;O75521;F8W6J1	ENSP00000369461;ENSP00000417170;ENSP00000417803;ENSP00000417459;ENSP00000369463	41	10	-0.101664	0.527075	-0.00534447
	ERP	IPO9	importin 9	1	Q96P70	ENSP00000354742	49	20	0.191499	0.187461	0.0043543
	ERP	IPO7	importin 7	3	O95373;E9PLB2;E9PLJ0	ENSP00000369042;ENSP00000435235;ENSP00000486575;ENSP00000433313	49	16	-0.0486784	0.739776	-4.90486e-05
	ERP	IPO4	importin 4	9	H0YLV0;H0YL92;Q8TEX9-2;H0YN14;H0YN07;H0YKG5;H0YK93;H0YMR4;Q8TEX9	ENSP00000452710;ENSP00000486380;ENSP00000453108;ENSP00000452798;ENSP00000346453;ENSP00000453708;ENSP00000453818;ENSP00000453349;ENSP00000453825	25	8	-0.0226967	0.914244	0.000353135
	ERP	IPO5	importin 5	19	O00410;H0Y3V4;E7EWK4;H0Y8C6;O00410-3;O00410-2;C9JQT6;C9J875;C9JZ53;C9JXE0;E7EQT5;E7EV12;E7ETV8;E7EX05;C9JMV5;C9JZD8;E7ETV3;E7ESA1;E7ESZ1	ENSP00000420079;ENSP00000419766;ENSP00000261574;ENSP00000420043;ENSP00000419003;ENSP00000385938;ENSP00000420491;ENSP00000419166;ENSP00000417162;ENSP00000420284;ENSP00000419797;ENSP00000418393;ENSP00000350219;ENSP00000419764;ENSP00000417647;ENSP00000417721;ENSP00000420149;ENSP00000408885;ENSP00000419860	49	26	-0.0887335	0.544317	-0.00021264
	ERP	NRBP1	nuclear receptor binding protein 1	2	Q9UHY1;F8W6G1	ENSP00000233557;ENSP00000369181;ENSP00000369192	41	7	0.0677759	0.673725	4.47824e-05
	ERP	LRRC57	leucine rich repeat containing 57	2	H3BSW0;Q8N9N7	ENSP00000455445;ENSP00000456900;ENSP00000326817;ENSP00000380319	44	10	-0.114314	0.459986	-0.000447416
	ERP	SMCHD1	structural maintenance of chromosomes flexible hinge domain containing 1	5	J3KTL8;A6NHR9-3;A6NHR9-2;A6NHR9;J3QSH1	ENSP00000463049;ENSP00000326603;ENSP00000464684	49	38	-0.0938361	0.521319	-0.00151212
	ERP	RAB8A	RAB8A, member RAS oncogene family	2	P61006;P61006-2	ENSP00000467501;ENSP00000300935	49	8	0.236453	0.101896	0.006273
	ERP	SCPEP1	serine carboxypeptidase 1	6	Q9HB40-2;Q9HB40;I3L506;I3L4Z3;I3L4Z9;I3L2N6	ENSP00000487541;ENSP00000458587;ENSP00000461694;ENSP00000461678;ENSP00000459807;ENSP00000461663;ENSP00000262288	41	8	-0.0885095	0.582119	-0.00206217
	ERP	NIFK	nucleolar protein interacting with the FHA domain of MKI67	4	C9J808;C9J6C5;Q9BYG3;H7BZL0	ENSP00000285814;ENSP00000406227;ENSP00000390174;ENSP00000398116	29	7	0.00197093	0.991904	-0.00178932
	ERP	FERMT3	fermitin family member 3	5	Q86UX7;Q86UX7-2;F5H1C6;H0YFT5;F5H3I6	ENSP00000440209;ENSP00000445778;ENSP00000339950;ENSP00000279227;ENSP00000438885	49	28	0.229054	0.113395	0.0117243
	ERP	TOMM70A	translocase of outer mitochondrial membrane 70 homolog A (S. cerevisiae)	1	O94826	ENSP00000284320	46	22	-0.216863	0.147715	-0.00569619
	ERP	CRNKL1	crooked neck pre-mRNA splicing factor 1	4	Q9BZJ0-3;Q5JY65;Q9BZJ0-2;Q9BZJ0	ENSP00000440733;ENSP00000366544;ENSP00000366557;ENSP00000428436	34	11	-0.249542	0.154658	-0.00437166
	ERP	WDR91	WD repeat domain 91	4	A4D1P6-3;A4D1P6-2;A4D1P6;C9J1X0	ENSP00000346466;ENSP00000392555	46	18	0.0502683	0.740068	0.00242681
	ERP	SYNGR2	synaptogyrin 2	6	O43760-2;K7ELD9;K7ELS8;O43760;K7EJ35;K7ENG9	ENSP00000225777;ENSP00000465005;ENSP00000466204;ENSP00000466942;ENSP00000467600;ENSP00000466032;ENSP00000465678	46	4	-0.338309	0.0214683	-0.00571924
	ERP	CSE1L	CSE1 chromosome segregation 1-like (yeast)	4	P55060-3;P55060-2;P55060;P55060-4	ENSP00000379495;ENSP00000262982	49	28	0.0818451	0.576117	0.000193255
	ERP	COL14A1	collagen, type XIV, alpha 1	4	Q05707-3;Q05707-2;Q05707;Q4G0W3	ENSP00000428851;ENSP00000297848;ENSP00000443974;ENSP00000311809	49	3	-0.00750077	0.959206	-0.00300895
	ERP	CMPK1	cytidine monophosphate (UMP-CMP) kinase 1, cytosolic	3	P30085;Q5T0D2;P30085-2	ENSP00000398192;ENSP00000360937;ENSP00000360939	49	10	0.18456	0.204261	0.0046195
	ERP	CMPK2	cytidine monophosphate (UMP-CMP) kinase 2, mitochondrial	4	Q5EBM0-4;Q5EBM0-3;Q5EBM0-2;Q5EBM0	ENSP00000256722;ENSP00000396385;ENSP00000384915	49	16	-0.103021	0.48118	0.0013
	ERP	C9orf64	chromosome 9 open reading frame 64	3	Q5T6V5;Q5T6V6;Q5T6V7	ENSP00000318375;ENSP00000365522;ENSP00000365518	40	9	-0.161929	0.318153	-0.000805189
	ERP	RAD21	RAD21 cohesin complex component	8	E5RJK5;E5RI01;E5RG18;E5RJW1;O60216;E5RFZ5;E5RIN7;E5RFV8	ENSP00000428513;ENSP00000428158;ENSP00000428003;ENSP00000297338;ENSP00000429342;ENSP00000430524;ENSP00000430273;ENSP00000427923	46	19	-0.103559	0.493416	-0.00367167
	ERP	ANLN	anillin actin binding protein	7	C9JJT6;H7C167;Q9NQW6-2;Q9NQW6;H7C1K5;H7C3S1;H7C0Y6	ENSP00000400777;ENSP00000404979;ENSP00000265748;ENSP00000379380;ENSP00000398712;ENSP00000413522;ENSP00000397465	41	18	-0.0592438	0.71292	-0.0029021
	ERP	USP10	ubiquitin specific peptidase 10	8	H3BQC6;Q14694-2;Q14694-3;J3KT19;Q14694;H3BNA1;H3BNS8;H3BQP1	ENSP00000462762;ENSP00000219473;ENSP00000457411;ENSP00000455712;ENSP00000454987;ENSP00000455865;ENSP00000454751	46	16	-0.130574	0.387073	-0.00243615
	ERP	USP11	ubiquitin specific peptidase 11	3	G5E9A6;P51784;Q5JXD3	ENSP00000366311;ENSP00000218348;ENSP00000366279	41	12	-0.00365886	0.981887	0.0003092
	ERP	USP14	ubiquitin specific peptidase 14 (tRNA-guanine transglycosylase)	4	P54578-2;A6NJA2;P54578;B7Z4N8	ENSP00000383125;ENSP00000261601;ENSP00000464447;ENSP00000373083	49	28	0.102817	0.482054	0.00288693
	ERP	USP15	ubiquitin specific peptidase 15	10	Q9Y4E8-3;Q9Y4E8-2;Q9Y4E8-4;F8VVY7;F8W0H4;Q9Y4E8;H0YI31;H0YHM4;F8VZG8;H0YI26	;ENSP00000258123;ENSP00000280377;ENSP00000447367;ENSP00000446843;ENSP00000448393;ENSP00000447603;ENSP00000449563;ENSP00000309240;ENSP00000448372	49	48	-0.0215838	0.882971	0.000899758
	ERP	SSBP1	single-stranded DNA binding protein 1, mitochondrial	3	Q04837;C9K0U8;E7EUY5	ENSP00000459208;ENSP00000419541;ENSP00000419579;ENSP00000461315;ENSP00000458815;ENSP00000419388;ENSP00000480488;ENSP00000420485;ENSP00000459367;ENSP00000460028;ENSP00000418068;ENSP00000265304;ENSP00000419665;ENSP00000461884	49	7	-0.142055	0.330222	-0.00324288
	ERP	USP19	ubiquitin specific peptidase 19	10	E7EST9;E7ESU0;O94966;B5MEG5;O94966-2;O94966-3;O94966-6;O94966-7;O94966-4;O94966-5	ENSP00000401197;ENSP00000400090;ENSP00000395260;ENSP00000381863;ENSP00000381870;ENSP00000381872;ENSP00000381867	29	9	0.0194629	0.920178	-0.000506556
	ERP	UNC45A	unc-45 myosin chaperone A	3	Q9H3U1;Q9H3U1-2;Q9H3U1-3	ENSP00000377816;ENSP00000407487	49	24	0.0834779	0.568503	1.23971e-05
	ERP	UBAC2	UBA domain containing 2	6	Q8NBM4-3;Q8NBM4-2;Q8NBM4-4;A0A087WXT1;Q8NBM4;X6R5E5	ENSP00000383911;ENSP00000347928;ENSP00000365623;ENSP00000481260	20	3	0.0917638	0.700408	0.00119596
	ERP	UBAC1	UBA domain containing 1	1	Q9BSL1	ENSP00000360821	49	18	0.179304	0.21767	0.00433759
	ERP	HBQ1	hemoglobin, theta 1	1	P09105	ENSP00000199708	44	6	0.188456	0.220537	0.00531056
	ERP	SUPT5H	SPT5 homolog, DSIF elongation factor subunit	3	O00267;O00267-2;M0QYL9	ENSP00000352117;ENSP00000404029;ENSP00000384505;ENSP00000469090;ENSP00000470252;ENSP00000469915	49	25	-0.0774569	0.596807	-0.000891356
	ERP	FXR1	fragile X mental retardation, autosomal homolog 1	12	B4DXZ6;P51114;P51114-2;C9JAJ4;H7C4S4;C9J5B4;E9PFF5;C9JY20;C9IZ22;P51114-3;E7EU85;C9JZE0	ENSP00000419933;ENSP00000307633;ENSP00000417513;ENSP00000420515;ENSP00000418724;ENSP00000418097;ENSP00000419793;ENSP00000418027;ENSP00000420643;ENSP00000417125;ENSP00000388828;ENSP00000350170	44	12	-0.03397	0.826722	-0.00186227
	ERP	DHX29	DEAH (Asp-Glu-Ala-His) box polypeptide 29	3	Q7Z478;A0A087WYN9;H0Y8L1	ENSP00000251636;ENSP00000481966;ENSP00000421435	49	32	-0.0265333	0.856391	-4.38099e-05
	ERP	TSN	translin	4	E9PGT1;H7C1D4;Q15631-2;Q15631	ENSP00000387263;ENSP00000437728;ENSP00000374332;ENSP00000399735	49	9	0.149097	0.306561	0.000219817
	ERP	TST	thiosulfate sulfurtransferase (rhodanese)	2	Q16762;B1AH48	ENSP00000385828;ENSP00000249042;ENSP00000478739;ENSP00000400764	49	12	0.0911317	0.533447	0.00256927
	ERP	CHCHD3	coiled-coil-helix-coiled-coil-helix domain containing 3	4	C9JRZ6;F8WD73;F8WAR4;Q9NX63	ENSP00000410425;ENSP00000403467;ENSP00000262570;ENSP00000389297	49	18	-0.146954	0.313644	-0.00122957
	ERP	RPL7A	ribosomal protein L7a	3	P62424;Q5T8U3;Q5T8U2	ENSP00000361076;ENSP00000416638;ENSP00000487443;ENSP00000361071	49	19	-0.089652	0.540142	-0.00349483
	ERP	TANK	TRAF family member-associated NFKB activator	15	E7EVA2;H7C3L4;Q92844-3;E7ERM9;E7EW82;E7EM55;E7EMT6;Q92844;E7ENY2;E7EV32;E7EQA9;Q92844-2;E7EWR8;E9PEK1;H7BZ28	ENSP00000384492;ENSP00000399934;ENSP00000385487;ENSP00000412556;ENSP00000388930;ENSP00000259075;ENSP00000411041;ENSP00000398157;ENSP00000376505;ENSP00000392776;ENSP00000412622;ENSP00000385983;ENSP00000384235;ENSP00000410259;ENSP00000387439	33	9	0.00601705	0.973489	0.00158663
	ERP	PSIP1	PC4 and SFRS1 interacting protein 1	4	O75475;O75475-2;O75475-3;V9GYT7	ENSP00000370109;ENSP00000380653;ENSP00000370091;ENSP00000477077;ENSP00000370114;ENSP00000370092	49	25	0.0129095	0.929847	-0.00044774
	ERP	MYH10	myosin, heavy chain 10, non-muscle	6	P35580;E7ERA5;P35580-2;P35580-3;P35580-4;P35580-5	ENSP00000269243;ENSP00000353590;ENSP00000369315;ENSP00000408220	49	92	0.0472497	0.747157	-0.000277688
	ERP	HMBS	hydroxymethylbilane synthase	10	F5H345;F5H226;P08397;F5GY90;F5H4X2;F5H4W5;P08397-2;P08397-3;P08397-4;F5H0P4	ENSP00000486122;ENSP00000444730;ENSP00000278715;ENSP00000486721;ENSP00000444849;ENSP00000445429;ENSP00000486081;ENSP00000486071;ENSP00000445599;ENSP00000486861;ENSP00000440092;ENSP00000442079;ENSP00000438424;ENSP00000443058;ENSP00000439904;ENSP00000438726;ENSP00000487285;ENSP00000376584;ENSP00000485967;ENSP00000392041	49	28	0.0168385	0.908576	0.00262765
	ERP	SCAF4	SR-related CTD-associated factor 4	3	O95104;O95104-3;O95104-2	ENSP00000382703;ENSP00000402377;ENSP00000286835	41	5	-0.0301433	0.851594	-0.00369719
	ERP	RBM5	RNA binding motif protein 5	6	C9JFQ5;C9J9P7;P52756;P52756-2;P52756-4;P52756-5	ENSP00000343054;ENSP00000419534;ENSP00000406119;ENSP00000390711	33	7	-0.114983	0.52401	-0.00284881
	ERP	RPL23A	ribosomal protein L23a	6	A8MUS3;P62750;K7EMA7;H7BY10;K7ERT8;K7EJV9	ENSP00000347969;ENSP00000378396;ENSP00000389103;ENSP00000466425;ENSP00000468402;ENSP00000465342;ENSP00000468172	49	17	-0.116287	0.426205	-0.00282637
	ERP	CAT	catalase	1	P04040	ENSP00000241052	49	46	0.00867435	0.952829	-0.000513515
	ERP	NDE1	nudE neurodevelopment protein 1	10	I3L464;I3L3G9;Q9NXR1-2;I3L2S8;Q9NXR1;I3L2T8;I3L533;I3L522;I3L2R9;I3L2R3	ENSP00000459889;ENSP00000488050;ENSP00000379642;ENSP00000379643;ENSP00000460996;ENSP00000487642;ENSP00000478036;ENSP00000460436;ENSP00000345892;ENSP00000488895;ENSP00000488199;ENSP00000488828;ENSP00000459863;ENSP00000487625;ENSP00000488454;ENSP00000488637;ENSP00000461729;ENSP00000488694;ENSP00000459918;ENSP00000461748;ENSP00000459875;ENSP00000487817	49	17	0.128329	0.379533	0.00160719
	ERP	CAD	carbamoyl-phosphate synthetase 2, aspartate transcarbamylase, and dihydroorotase	5	H7BZB3;H7C3Z5;P27708;H7C2E4;F8VPD4	ENSP00000264705;ENSP00000414742;ENSP00000384510;ENSP00000388740;ENSP00000405416	49	48	0.177314	0.222904	0.00280369
	ERP	PGD	phosphogluconate dehydrogenase	6	P52209;K7EM49;K7EMN2;K7EPF6;K7ELN9;P52209-2	ENSP00000466358;ENSP00000466574;ENSP00000466156;ENSP00000270776;ENSP00000467362	49	22	0.0152056	0.917409	-0.00249649
	ERP	NUDC	nudC nuclear distribution protein	1	Q9Y266	ENSP00000319664	49	27	-0.0157669	0.914372	-0.000235448
	ERP	PELO	pelota homolog (Drosophila)	1	Q9BRX2	ENSP00000274311	27	7	0.019539	0.922939	0.000964047
	ERP	PGP	phosphoglycolate phosphatase	2	H3BV17;A6NDG6	ENSP00000457909;ENSP00000330918	49	12	-0.0660271	0.652169	-0.000837188
	ERP	NDUFC2	NADH dehydrogenase (ubiquinone) 1, subcomplex unknown, 2, 14.5kDa	3	O95298;E9PRJ5;O95298-2	ENSP00000432739;ENSP00000434262;ENSP00000432253;ENSP00000281031	9	2	0.433333	0.243952	0.00505977
	ERP	PDE12	phosphodiesterase 12	3	F6T1Q0;Q6L8Q7-2;Q6L8Q7	ENSP00000309142;ENSP00000420626	49	13	0.132667	0.363499	0.00241039
	ERP	CA8	carbonic anhydrase VIII	1	P35219	ENSP00000314407	44	6	0.0389034	0.802029	0.00139826
	ERP	OGT	O-linked N-acetylglucosamine (GlcNAc) transferase	6	O15294-3;O15294-2;O15294;O15294-4;C9JZL3;H7C2T7	ENSP00000362824;ENSP00000362805;ENSP00000399729	49	25	-0.039851	0.785727	9.13001e-05
	ERP	CA1	carbonic anhydrase I	14	E5RJF6;H0YBE2;E5RJI8;E5RFE7;E5RIF9;P00915;E5RII2;E5RHP7;E5RG43;E5RH81;E5RG81;E5RFL2;E5RGU8;E5RHS7	ENSP00000429300;ENSP00000430571;ENSP00000427852;ENSP00000428923;ENSP00000429843;ENSP00000430656;ENSP00000443517;ENSP00000486171;ENSP00000430737;ENSP00000392338;ENSP00000430471;ENSP00000427773;ENSP00000430710;ENSP00000430543;ENSP00000430372;ENSP00000430975;ENSP00000429798;ENSP00000430861;ENSP00000429688	49	21	0.230789	0.110614	0.00544516
	ERP	RBMX	RNA binding motif protein, X-linked	8	P38159;H3BUY5;H3BNC1;H3BT71;H3BR27;P38159-3;P38159-2;H0Y6E7	ENSP00000454777;ENSP00000405117;ENSP00000359645;ENSP00000457691;ENSP00000456048;ENSP00000457051;ENSP00000457866;ENSP00000411989;	49	11	-0.241249	0.0949362	-0.00480327
	ERP	UFC1	ubiquitin-fold modifier conjugating enzyme 1	1	Q9Y3C8	ENSP00000356982	31	5	0.141748	0.446872	0.000664805
	ERP	MIF	macrophage migration inhibitory factor (glycosylation-inhibiting factor)	1	P14174	ENSP00000215754;ENSP00000482779	17	3	0.497549	0.0421293	0.00534079
	ERP	DDX39B	DEAD (Asp-Glu-Ala-Asp) box polypeptide 39B	11	Q13838-2;Q5STU3;F6S4E6;Q13838;F6UJC5;H0YCC6;F6WLT2;F6TRA5;F6R6M7;F6QYI9;H0Y400	ENSP00000406504;ENSP00000433192;ENSP00000383151;ENSP00000395058;ENSP00000416350;ENSP00000414984;ENSP00000412286;ENSP00000395618;ENSP00000408000;ENSP00000394160;ENSP00000436220;ENSP00000390999;ENSP00000405489;ENSP00000407419;ENSP00000391463;ENSP00000390562;ENSP00000365347;ENSP00000406096;ENSP00000387994;ENSP00000389350;ENSP00000404695;ENSP00000373000;ENSP00000383152;ENSP00000413832;ENSP00000399371…	42	7	-0.0703432	0.658006	-0.00204859
	ERP	STRAP	serum response factor binding protein 1	3	H0YH33;Q9Y3F4-2;Q9Y3F4	ENSP00000025399;ENSP00000392270;ENSP00000445814	49	15	-0.121951	0.403862	0.000462657
	ERP	GAK	cyclin G associated kinase	8	H0Y8H5;O14976-2;O14976;A0A087X1U9;D6RE78;D6RAW3;D6RF16;D6RAQ7	ENSP00000421049;ENSP00000484475;ENSP00000314499;ENSP00000421361;ENSP00000426908;ENSP00000424701;ENSP00000486984;ENSP00000421814;ENSP00000426728	44	15	0.0148002	0.924035	0.0002085
	ERP	DBNL	drebrin-like	16	F8WB73;B4DDP6;F2Z3E3;Q9UJU6-5;Q9UJU6-4;B4DDD6;F8WFE1;Q9UJU6-2;H0Y5J4;Q9UJU6;Q9UJU6-3;F8WBB2;F2Z2V3;F8WC20;F8WBG8;F8WCK3	ENSP00000392113;ENSP00000418301;ENSP00000411701;ENSP00000417749;ENSP00000415395;ENSP00000415173;ENSP00000418006;ENSP00000410681;ENSP00000398931;ENSP00000405343;ENSP00000403372;ENSP00000418978;ENSP00000390397;ENSP00000417653;ENSP00000416421;ENSP00000419992;ENSP00000400817	49	23	0.185682	0.201474	0.00329196
	ERP	PAFAH1B1	platelet-activating factor acetylhydrolase 1b, regulatory subunit 1 (45kDa)	4	I3L495;I3L3N5;P43034-2;P43034	ENSP00000460591;ENSP00000380378;ENSP00000461087	49	18	0.28161	0.0499658	0.00392969
	ERP	PAFAH1B3	platelet-activating factor acetylhydrolase 1b, catalytic subunit 3 (29kDa)	6	M0R1K3;M0R389;Q15102;M0QZT2;M0R323;M0QXS6	ENSP00000471933;ENSP00000473065;ENSP00000444935;ENSP00000262890;ENSP00000470753;ENSP00000472950;ENSP00000469352	49	8	-0.0425554	0.771565	-0.000175747
	ERP	ADAR	adenosine deaminase, RNA-specific	6	P55265-4;P55265-5;P55265-2;P55265-3;H0YCK3;P55265	ENSP00000357459;ENSP00000431794;ENSP00000357456	46	26	-0.267378	0.0724304	-0.00685508
	ERP	SF3A1	splicing factor 3a, subunit 1, 120kDa	4	Q15459;Q15459-2;H7C1L2;F8WB66	ENSP00000215793;ENSP00000397267;ENSP00000400862	49	30	-0.133789	0.359417	-0.00255717
	ERP	SF3A2	splicing factor 3a, subunit 2, 66kDa	2	Q15428;K7EMT0	ENSP00000466634;ENSP00000221494	44	8	0.121436	0.432312	0.000909689
	ERP	SF3A3	splicing factor 3a, subunit 3, 60kDa	1	Q12874	ENSP00000362110	44	14	-0.157869	0.306085	-0.00801608
	ERP	ALYREF	Aly/REF export factor	2	E9PB61;Q86V81	ENSP00000421592;ENSP00000331817	49	10	-0.0670987	0.646893	-0.00221122
	ERP	BLVRB	biliverdin reductase B	3	P30043;M0R192;M0QZL1	ENSP00000471720;ENSP00000470619;ENSP00000263368	49	15	0.0650066	0.657209	0.00263278
	ERP	BLVRA	biliverdin reductase A	2	P53004;C9J1E1	ENSP00000265523;ENSP00000412005;ENSP00000385757	49	16	0.243392	0.091948	0.00388984
	ERP	PROSC	proline synthetase co-transcribed homolog (bacterial)	5	E5RG77;O94903;E5RFZ4;E5RFX7;H0YBG2	ENSP00000427778;ENSP00000428005;ENSP00000333551;ENSP00000427886;ENSP00000429425	36	7	0.172469	0.314484	0.00264342
	ERP	CAPZB	capping protein (actin filament) muscle Z-line, beta	5	B1AK88;B1AK85;P47756-2;B1AK87;P47756	ENSP00000364286;ENSP00000264203;ENSP00000401010;ENSP00000264202;ENSP00000364284	49	17	0.227982	0.11514	-0.00021587
	ERP	UBL4A	ubiquitin-like 4A	3	Q5HY81;P11441;F8WB70	ENSP00000358674;ENSP00000358667;ENSP00000397223	49	9	0.0964894	0.509555	0.00216902
	ERP	TCERG1	transcription elongation regulator 1	3	O14776;G3V220;O14776-2	ENSP00000450414;ENSP00000296702;ENSP00000377943	49	25	-0.116594	0.42498	-0.00371464
	ERP	CNBP	CCHC-type zinc finger, nucleic acid binding protein	9	P62633;P62633-8;P62633-7;P62633-6;P62633-5;P62633-4;P62633-3;P62633-2;D6RAT4	ENSP00000422110;ENSP00000410769;ENSP00000399488;ENSP00000426223;ENSP00000400444;ENSP00000421323;ENSP00000410619;ENSP00000424787	49	10	-0.0428615	0.769966	-0.000920372
	ERP	MRE11A	MRE11 homolog A, double strand break repair nuclease	7	B3KTC7;P49959-2;F5H742;P49959;F5GXT0;F8W7U8;F5H256	ENSP00000442809;ENSP00000439511;ENSP00000325863;ENSP00000385614;ENSP00000376933;ENSP00000440986;ENSP00000326094	49	25	0.0688846	0.638138	0.000198123
	ERP	NAE1	NEDD8 activating enzyme E1 subunit 1	7	Q13564-3;Q13564-2;Q13564;Q13564-4;H3BMR3;J3QRA5;J3KTE3	ENSP00000377637;ENSP00000290810;ENSP00000368776;ENSP00000351990;ENSP00000454506;ENSP00000464119;ENSP00000462937	49	11	0.172773	0.235172	0.00187674
	ERP	RANBP1	RAN binding protein 1	8	F6WQW2;C9JDM3;C9JJ34;C9JXG8;C9JIC6;C9JGV6;P43487;P43487-2	ENSP00000413502;ENSP00000395472;ENSP00000401564;ENSP00000400940;ENSP00000384925;ENSP00000404298;ENSP00000327583;ENSP00000404126;ENSP00000404724	49	15	0.271916	0.0587505	0.00425799
	ERP	RANBP2	RAN binding protein 2	2	P49792;F8WBP7	ENSP00000283195;ENSP00000398970;ENSP00000485979	49	37	-0.0698541	0.633406	-0.00391116
	ERP	TSPO	translocator protein (18kDa)	2	P30536;B1AH87	ENSP00000338004;ENSP00000379563;ENSP00000328973;ENSP00000405685	36	2	-0.253572	0.135634	-0.0089228
	ERP	TBCEL	tubulin folding cofactor E-like	3	Q5QJ74;E9PNS0;E9PP54	ENSP00000403925;ENSP00000437184;ENSP00000436419;ENSP00000432783	44	16	0.221862	0.147783	0.00483803
	ERP	F13A1	coagulation factor XIII, A1 polypeptide	5	P00488;Q9NQP5;H0Y4W5;A6PVK5;H0Y796	ENSP00000394693;ENSP00000416295;ENSP00000264870;ENSP00000413334;ENSP00000411114	49	25	0.200837	0.166447	0.0173846
	ERP	YWHAZ	tyrosine 3-monooxygenase/tryptophan 5-monooxygenase activation protein, zeta	11	P63104;E5RGE1;H0YB80;B7Z2E6;P63104-2;B0AZS6;E7EVZ2;E7EX29;E7ESK7;E5RIR4;E9PD24	ENSP00000430072;ENSP00000379286;ENSP00000379287;ENSP00000379278;ENSP00000428381;ENSP00000430058;ENSP00000398599;ENSP00000379283;ENSP00000379288;ENSP00000394880;ENSP00000429623;ENSP00000429041;ENSP00000416551;ENSP00000428775;ENSP00000309503;ENSP00000395114;ENSP00000428860;ENSP00000430219;ENSP00000379281	49	14	0.231095	0.110129	0.00585798
	ERP	HDGFRP2	Hepatoma-derived growth factor-related protein 2	10	K7EPS6;M0R0J3;K7ERA4;Q7Z4V5;A0A087WZ99;A0A087WT54;Q7Z4V5-2;Q7Z4V5-3;Q7Z4V5-4;A0A087WX58	ENSP00000468175;ENSP00000477592;ENSP00000471276;ENSP00000467513;ENSP00000482480;ENSP00000480754	39	11	-0.0811864	0.623196	-0.00669408
	ERP	HDGFRP3	Hepatoma-derived growth factor-related protein 3	4	H3BTV7;Q9Y3E1;H3BPQ6;H3BPM9	;ENSP00000456699;ENSP00000455425;ENSP00000455388	23	4	0.0839921	0.703186	-0.00143367
	ERP	NOP58	NOP58 ribonucleoprotein	3	Q9Y2X3;F8WED0;H7BZ72	ENSP00000264279;ENSP00000388905;ENSP00000388126	44	15	-0.0828811	0.592743	-0.00559501
	ERP	YWHAH	tyrosine 3-monooxygenase/tryptophan 5-monooxygenase activation protein, eta	4	F8WEB6;Q04917;A2IDB1;A2IDB2	ENSP00000248975;ENSP00000380629;ENSP00000408468;ENSP00000406747	49	16	0.0105623	0.942579	0.000973044
	ERP	YWHAG	tyrosine 3-monooxygenase/tryptophan 5-monooxygenase activation protein, gamma	1	P61981	ENSP00000306330	49	14	0.0347484	0.812632	0.000968529
	ERP	YWHAE	tyrosine 3-monooxygenase/tryptophan 5-monooxygenase activation protein, epsilon	7	P62258-2;B4DJF2;I3L0W5;K7EIT4;P62258;K7EM20;I3L3T1	ENSP00000461766;ENSP00000458386;ENSP00000461762;ENSP00000481059;ENSP00000486352;ENSP00000487356;ENSP00000464883;ENSP00000264335;ENSP00000466324;ENSP00000487508;ENSP00000487228;ENSP00000487432;ENSP00000486697;ENSP00000460712	49	21	0.251403	0.0814211	0.00404864
	ERP	SSNA1	Sjogren syndrome nuclear autoantigen 1	2	A0A087WV26;O43805	ENSP00000313752;ENSP00000479123	44	5	-0.0169145	0.913222	0.00163955
	ERP	GLRX	glutaredoxin (thioltransferase)	1	P35754	ENSP00000237858;ENSP00000422708;ENSP00000427353;ENSP00000424636;ENSP00000369314	44	7	-0.303545	0.0451705	-0.00730684
	ERP	VAMP8	vesicle-associated membrane protein 8	3	Q9BV40;C9JXZ5;B8ZZT4	ENSP00000263864;ENSP00000407984;ENSP00000387094	49	5	0.0723543	0.621268	-0.00237789
	ERP	ROCK1	Rho-associated, coiled-coil containing protein kinase 1	2	J3KRH6;Q13464	ENSP00000382697;ENSP00000462004	49	29	-0.031789	0.828339	-0.00098734
	ERP	ROCK2	Rho-associated, coiled-coil containing protein kinase 2	5	C9JFJ0;Q14DU5;O75116;D6REE7;E9PF63	ENSP00000385509;ENSP00000481789;ENSP00000395957;ENSP00000317985;ENSP00000261535	49	47	0.227421	0.116061	0.00616887
	ERP	CAPRIN1	cell cycle associated protein 1	6	Q14444;A0A087X082;E9PLA9;G3V153;E9PP31;Q14444-2	ENSP00000374296;ENSP00000483169;ENSP00000340329;ENSP00000434204;ENSP00000431373;ENSP00000434150;ENSP00000431581	49	16	-0.0154097	0.916305	-0.00226671
	ERP	PECAM1	platelet/endothelial cell adhesion molecule 1	10	P16284;A0A075B727;A0A075B728;P16284-2;P16284-3;A0A075B738;P16284-6;P16284-4;P16284-5;A0A075B737	ENSP00000455931;ENSP00000457421;ENSP00000455663;ENSP00000457218	41	12	0.22049	0.165967	0.0140913
	ERP	VRK1	vaccinia related kinase 1	4	H0YJ50;H0YJJ9;Q99986;H0YJF7	ENSP00000450820;ENSP00000216639;ENSP00000451682;ENSP00000451412	44	16	-0.138065	0.371459	-0.00560879
	ERP	WNK1	WNK lysine deficient protein kinase 1	10	F6UYG0;F5GWT4;H0YFF1;Q9H4A3-2;Q9H4A3-5;Q9H4A3-4;Q9H4A3-7;Q9H4A3-6;H0YH68;Q9H4A3	ENSP00000433548;ENSP00000438313;ENSP00000313059;ENSP00000341292;ENSP00000444465;ENSP00000392542;ENSP00000446253;ENSP00000441972	49	44	0.0681192	0.641884	0.00181081
	ERP	USP39	ubiquitin specific peptidase 39	9	Q53GS9;F8WC91;B9A018;A0A087X1B2;C9JIU2;C9J0X5;Q53GS9-3;Q53GS9-2;A0A087WW31	ENSP00000386864;ENSP00000386803;ENSP00000484024;ENSP00000312981;ENSP00000479885;ENSP00000396854;ENSP00000396133;ENSP00000386572;ENSP00000400690;ENSP00000392911	46	12	-0.0966508	0.522838	-0.00134528
	ERP	SHMT2	serine hydroxymethyltransferase 2 (mitochondrial)	14	H0YIZ0;P34897;P34897-2;P34897-3;G3V4T0;G3V5L0;G3V4X0;G3V540;G3V4W5;G3V2E4;G3V2W0;G3V3Y8;G3V2Y4;G3V241	ENSP00000333667;ENSP00000413770;ENSP00000452315;ENSP00000452419;ENSP00000406881;ENSP00000450490;ENSP00000452404;ENSP00000450610;ENSP00000451968;ENSP00000450452;ENSP00000451371;ENSP00000452045;ENSP00000452161;ENSP00000452163;ENSP00000450893;ENSP00000452035;ENSP00000450930;ENSP00000451495	49	19	-0.179661	0.21674	-0.00342984
	ERP	SHMT1	serine hydroxymethyltransferase 1 (soluble)	7	P34896-3;P34896-2;P34896-4;J3KRK5;P34896;J3KRZ5;A0A087WTD8	ENSP00000345881;ENSP00000462227;ENSP00000318805;ENSP00000462043;ENSP00000318868;ENSP00000477782	44	13	0.310381	0.0403142	0.00336916
	ERP	RRP1	ribosomal RNA processing 1	2	D6RE82;P56182	ENSP00000426898;ENSP00000417464	27	5	0.171272	0.393006	-8.62635e-05
	ERP	HSPH1	heat shock 105kDa/110kDa protein 1	6	Q92598;Q92598-4;R4GN69;Q92598-3;Q92598-2;Q5TBM3	ENSP00000369768;ENSP00000487365;ENSP00000318687;ENSP00000473512;ENSP00000408991	49	30	-0.0353608	0.809392	-0.000498203
	ERP	UBAP2L	ubiquitin associated protein 2-like	13	Q14157-1;Q14157-3;Q14157-4;Q14157-5;H7C2T8;Q5VU79;H0Y5H6;Q5VU80;Q14157;F8W726;Q5VU81;Q5VU78;Q5VU77	ENSP00000389052;ENSP00000407672;ENSP00000389445;ENSP00000389717;ENSP00000415310;ENSP00000399920;ENSP00000355343;ENSP00000478447;ENSP00000357490;ENSP00000398609;ENSP00000345308;ENSP00000271877	49	24	-0.0939892	0.520637	-0.00153657
	ERP	JUP	junction plakoglobin	7	C9J826;C9JTX4;C9JK18;C9JKY1;P14923;C9JPI2;K7ERP3	ENSP00000311113;ENSP00000411449;ENSP00000377508;ENSP00000389886;ENSP00000377507;ENSP00000394146;ENSP00000401034;ENSP00000468347;ENSP00000409948	14	12	-0.679868	0.00747081	-0.0296361
	ERP	FAM98B	family with sequence similarity 98, member B	2	Q52LJ0-2;Q52LJ0	ENSP00000380734;ENSP00000453166	34	3	-0.153729	0.385377	-0.00381554
	ERP	SEC13	SEC13 homolog, nuclear pore and COPII coat complex component	5	A8MXL6;E7ERC8;P55735;P55735-2;P55735-3	ENSP00000312122;ENSP00000401368;ENSP00000380306;ENSP00000373312;ENSP00000380298	36	7	-0.0383551	0.824243	-0.000240524
	ERP	FBXO7	F-box protein 7	3	Q9Y3I1-3;Q9Y3I1-2;Q9Y3I1	ENSP00000388547;ENSP00000266087;ENSP00000380571	49	10	0.18558	0.201726	0.00215677
	ERP	FBXO9	F-box protein 9	7	Q9UK97-3;Q9UK97-2;Q9UK97;H7C4H6;V9GZ74;C9JDZ9;C9IY65	ENSP00000417349;ENSP00000359977;ENSP00000244426;ENSP00000477487;ENSP00000326968;ENSP00000418858;ENSP00000420536	37	9	0.0656787	0.699339	0.00149059
	ERP	A2M	alpha-2-macroglobulin	3	P01023;F8W7L3;H0YFH1	ENSP00000323929;ENSP00000385710;ENSP00000438599	49	20	0.218951	0.130662	0.00159605
	ERP	TAL1	T-cell acute lymphocytic leukemia 1	3	P17542;P17542-2;P17542-3	ENSP00000360951;ENSP00000294339	29	5	-0.121458	0.530244	-0.00109223
	ERP	NT5DC1	5'-nucleotidase domain containing 1	4	Q5TFE4;Q5QPD0;Q5TFE4-2;H0Y6C1	ENSP00000326858;ENSP00000393578	49	6	-0.00505154	0.97252	0.000412162
	ERP	ATL3	atlastin GTPase 3	3	F5GWF8;Q6DD88;F5H6I7	ENSP00000381844;ENSP00000441842;ENSP00000437593	49	12	0.0495459	0.735306	0.00072682
	ERP	ATL2	atlastin GTPase 2	8	Q8NHH9-3;Q8NHH9-2;Q8NHH9-5;Q8NHH9-4;H7C3A2;B5MCN0;C9JQQ5;Q8NHH9	ENSP00000410592;ENSP00000385446;ENSP00000390743;ENSP00000486809;ENSP00000368237;ENSP00000384062;ENSP00000409811;ENSP00000415336	49	5	-0.0263802	0.857211	-0.00111829
	ERP	PPIH	peptidylprolyl isomerase H (cyclophilin H)	6	O43447-2;H0YEL5;A6NM32;O43447;C9JAN8;C9JQD4	ENSP00000436091;ENSP00000405493;ENSP00000306614;ENSP00000361630;ENSP00000361629;ENSP00000402836	41	11	-0.182072	0.254566	-0.00438717
	ERP	PPIF	peptidylprolyl isomerase F	4	P30405;P30405-2;H0Y548;R4GN99	ENSP00000225174;ENSP00000473548;ENSP00000396388	49	8	0.0603633	0.680331	0.00640674
	ERP	PPIE	peptidylprolyl isomerase E (cyclophilin E)	6	E9PEQ6;Q9UNP9;Q9UNP9-2;Q9UNP9-3;E9PKY5;E9PK21	ENSP00000312769;ENSP00000361918;ENSP00000361925;ENSP00000433475;ENSP00000348904;ENSP00000431714	49	8	-0.011889	0.935381	-0.000231378
	ERP	PPID	peptidylprolyl isomerase D	2	Q08752;H0Y8J0	ENSP00000303754;ENSP00000421221	46	14	-0.0389799	0.797027	0.00154884
	ERP	PPIB	peptidylprolyl isomerase B (cyclophilin B)	1	P23284	ENSP00000300026	49	17	-0.02587	0.859945	-0.00322655
	ERP	PPIA	peptidylprolyl isomerase A (cyclophilin A)	5	P62937;P62937-2;F8WE65;E5RIZ5;C9J5S7	ENSP00000479961;ENSP00000419425;ENSP00000405975;ENSP00000429251;ENSP00000394670;ENSP00000430817;ENSP00000427976;	49	14	0.229258	0.113065	0.00375059
	ERP	RNMTL1	RNA methyltransferase like 1	3	I3L0T6;Q9HC36;I3L443	ENSP00000306080;ENSP00000458328;ENSP00000460957	25	5	-0.328588	0.108775	-0.00305724
	ERP	CORO1B	coronin, actin binding protein, 1B	4	F5H390;A0A087WW53;Q9BR76;F5H0D2	ENSP00000486585;ENSP00000445330;ENSP00000479949;ENSP00000377471;ENSP00000340211;ENSP00000438056	24	7	0.371385	0.0739675	0.0114498
	ERP	CORO1C	coronin, actin binding protein, 1C	12	F8VTT6;Q9ULV4;F8VV53;F8VVB7;F8VSA4;F8VRE9;B4E3S0;Q9ULV4-2;Q9ULV4-3;H0YHL7;F8W1H8;F8VUX3	ENSP00000261401;ENSP00000449330;ENSP00000394496;ENSP00000448527;ENSP00000447049;ENSP00000447337;ENSP00000448195;ENSP00000449658;ENSP00000447534;ENSP00000448130;ENSP00000447989;ENSP00000438341;ENSP00000415554	49	22	0.197979	0.172687	0.00571777
	ERP	CORO1A	coronin, actin binding protein, 1A	7	H3BRJ0;H3BNA2;P31146;H3BRY3;H3BSL1;H3BTU6;H3BU76	ENSP00000456756;ENSP00000456457;ENSP00000457332;ENSP00000219150;ENSP00000456266;ENSP00000455552;ENSP00000457509;ENSP00000454752	49	18	-0.0860802	0.556466	-0.00278337
	ERP	PIN1	peptidylprolyl cis/trans isomerase, NIMA-interacting 1	3	K7EN45;Q13526;K7EMU7	ENSP00000466780;ENSP00000247970;ENSP00000466962;ENSP00000466656	49	7	0.142872	0.327422	0.0019575
	ERP	PIN4	peptidylprolyl cis/trans isomerase, NIMA-interacting 4	7	Q9Y237;H0Y610;H0Y8P6;J3KMW3;H0Y4T6;Q9Y237-2;Q9Y237-3	ENSP00000421676;ENSP00000218432;ENSP00000362773;ENSP00000402330;ENSP00000409154;ENSP00000394066	49	9	-0.328911	0.0210238	-0.00977149
	ERP	DCPS	decapping enzyme, scavenger	1	Q96C86	ENSP00000263579	44	10	-0.195856	0.202613	-0.00607664
	ERP	FAH	fumarylacetoacetate hydrolase (fumarylacetoacetase)	4	H0YLC7;P16930;P16930-2;H3BNP8	ENSP00000454271;ENSP00000261755;ENSP00000453152;ENSP00000385080;ENSP00000453347;ENSP00000454952	49	8	-0.00648025	0.964752	0.00182533
	ERP	HNRNPA2B1	heterogeneous nuclear ribonucleoprotein A2/B1	3	A0A087WUI2;P22626-2;P22626	ENSP00000354021;ENSP00000346694;ENSP00000478691;ENSP00000349101	49	20	-0.0948566	0.516778	-0.00497472
	ERP	LZIC	leucine zipper and CTNNBIP1 domain containing	3	K7ES95;Q8WZA0;Q8WZA0-2	ENSP00000468610;ENSP00000366430;ENSP00000366418;ENSP00000383695	49	10	0.118124	0.418883	0.00250853
	ERP	SNRNP40	small nuclear ribonucleoprotein 40kDa (U5)	2	Q96DI7-2;Q96DI7	ENSP00000263694	28	4	-0.0739017	0.708602	0.000286162
	ERP	NAA50	N(alpha)-acetyltransferase 50, NatE catalytic subunit	9	E7EQ69;C9J5J3;C9J5D1;Q9GZZ1-2;C9JZU6;Q9GZZ1;A0A087WWJ2;B0AZT5;F8WCK0	ENSP00000240922;ENSP00000480264;ENSP00000418473;ENSP00000417837;ENSP00000419729;ENSP00000418490;ENSP00000417110;ENSP00000417488;ENSP00000418323	49	15	-0.144096	0.323249	-0.000559906
	ERP	PURB	purine-rich element binding protein B	1	Q96QR8	ENSP00000379051	31	5	0.0441577	0.813533	0.00141642
	ERP	PURA	purine-rich element binding protein A	1	Q00577	ENSP00000332706	49	9	0.191754	0.186863	0.00454235
	ERP	HECTD3	HECT domain containing E3 ubiquitin protein ligase 3	2	Q5T447;Q5T447-2	ENSP00000361245;ENSP00000361241	32	7	0.00568286	0.975375	0.00109245
	ERP	YWHAQ	tyrosine 3-monooxygenase/tryptophan 5-monooxygenase activation protein, theta	2	P27348;E9PG15	ENSP00000398990;ENSP00000238081;ENSP00000371267	49	13	-0.0105113	0.942855	0.00134845
	ERP	HECTD4	HECT domain containing E3 ubiquitin protein ligase 4	9	Q9Y4D8-4;Q9Y4D8-5;Q9Y4D8-2;Q9Y4D8-3;F8VU57;Q9Y4D8;F8VWT9;J3KPF0;V9GYT9	;ENSP00000448061;ENSP00000366783;ENSP00000404379;ENSP00000449784;ENSP00000477079	49	38	-0.0475048	0.745838	0.000197105
	ERP	CCS	copper chaperone for superoxide dismutase	4	E9PK03;J3KNF4;O14618;E9PP76	ENSP00000436318;ENSP00000433609;ENSP00000436379;ENSP00000307870	49	15	0.153179	0.293356	0.00461175
	ERP	LZTFL1	leucine zipper transcription factor-like 1	5	H7C488;Q9NQ48;Q9NQ48-2;Q9NQ48-3;C9J0R9	ENSP00000296135;ENSP00000441784;ENSP00000439522;ENSP00000416083;ENSP00000412240	49	12	0.0536789	0.714129	8.52905e-05
	ERP	OAT	ornithine aminotransferase	2	P04181-2;P04181	ENSP00000439042;ENSP00000357838	49	23	-0.0601592	0.681355	-0.000320637
	ERP	TPPP3	tubulin polymerization-promoting protein family member 3	1	Q9BW30	ENSP00000377529;ENSP00000462435;ENSP00000457275;ENSP00000290942	39	7	-0.115402	0.484189	-0.00756283
	ERP	FLII	flightless I actin binding protein	8	J3KS54;K7EQZ7;Q13045;J3KS39;Q13045-3;Q13045-2;J3QLR6;J3QQQ2	ENSP00000463534;ENSP00000324573;ENSP00000438536;ENSP00000486754;ENSP00000462314;ENSP00000468045;ENSP00000462293;ENSP00000463675;ENSP00000463838	49	18	0.146392	0.315517	0.00366583
	ERP	PIR	pirin (iron-binding nuclear protein)	1	O00625	ENSP00000369785;ENSP00000369786	49	10	0.177314	0.222904	0.00281744
	ERP	CHTOP	chromatin target of PRMT1	6	Q9Y3Y2-4;X6R700;Q9Y3Y2-3;Q5T7Y7;Q9Y3Y2;A0A087X1B7	ENSP00000385228;ENSP00000357675;ENSP00000357676;ENSP00000357679;ENSP00000357683;ENSP00000484038	27	5	-0.289727	0.142681	-0.00304842
	ERP	COG5	component of oligomeric golgi complex 5	4	Q9UP83-3;Q9UP83-2;Q9UP83;U3KQU7	ENSP00000297135;ENSP00000377228;ENSP00000334703;ENSP00000476238	14	2	-0.0637363	0.828626	-0.0018093
	ERP	COG4	component of oligomeric golgi complex 4	7	Q9H9E3;J3KNI1;Q9H9E3-3;H3BSD2;H3BMV9;Q9H9E3-2;E9PRT5	ENSP00000432802;ENSP00000315775;ENSP00000454573;ENSP00000434160;ENSP00000456653	25	4	-0.246201	0.235483	-0.00331043
	ERP	YWHAB	tyrosine 3-monooxygenase/tryptophan 5-monooxygenase activation protein, beta	4	Q4VY20;Q4VY19;P31946;P31946-2	ENSP00000361930;ENSP00000300161;ENSP00000394558;ENSP00000394729	49	8	0.02388	0.870623	-0.000396457
	ERP	GSK3A	glycogen synthase kinase 3 alpha	3	A8MT37;P49840;M0QYV0	ENSP00000470087;ENSP00000381301;ENSP00000412663;ENSP00000222330	44	5	-0.00436958	0.977542	0.00356689
	ERP	AKR1A1	aldo-keto reductase family 1, member A1 (aldehyde reductase)	4	P14550;V9GYP9;Q5T621;V9GYG2	ENSP00000398414;ENSP00000476978;ENSP00000312606;ENSP00000476713;ENSP00000480713;ENSP00000361140	49	11	0.0154097	0.916305	-2.35512e-05
	ERP	PCBP2	poly(rC) binding protein 2	15	H3BSS4;Q15366;Q15366-4;Q15366-7;Q15366-6;F8VZX2;Q15366-2;Q15366-5;F8VRH0;Q15366-3;H3BRU6;B4DXP5;F8W0G4;F8VXH9;F8W1G6	ENSP00000390304;ENSP00000352228;ENSP00000448927;ENSP00000449070;ENSP00000394116;ENSP00000449062;ENSP00000448672;ENSP00000352438;ENSP00000456412;ENSP00000456842;ENSP00000448762;ENSP00000447670;ENSP00000388008;ENSP00000408949;ENSP00000446601;ENSP00000447068;ENSP00000448847	49	5	0.169507	0.244275	0.00156395
	ERP	PCBP1	poly(rC) binding protein 1	1	Q15365	ENSP00000305556	49	10	-0.0601082	0.68161	-0.00115136
	ERP	SIRT2	sirtuin 2	14	C9JR33;F8WDM4;Q8IXJ6-4;Q8IXJ6-3;Q8IXJ6-2;E7EWX6;A0A087WYM3;F8WF57;Q8IXJ6-5;Q8IXJ6;C9JZQ0;C9J3U7;F8WCF4;B5MCS1	ENSP00000409690;ENSP00000481932;ENSP00000401203;ENSP00000397022;ENSP00000404309;ENSP00000385146;ENSP00000407272;ENSP00000249396;ENSP00000375931;ENSP00000408023;ENSP00000400338	31	4	0.0790402	0.672547	0.00286208
	ERP	SIRT1	sirtuin 1	4	Q96EB6-2;B0QZ35;E9PC49;Q96EB6	ENSP00000212015;ENSP00000409208;ENSP00000384508;ENSP00000384063	14	4	0.116484	0.691691	0.00402555
	ERP	PAK1IP1	PAK1 interacting protein 1	1	Q9NWT1	ENSP00000368887	29	8	-0.111604	0.564362	-0.00264159
	ERP	RBM25	RNA binding motif protein 25	7	P49756-2;P49756-3;H0YE46;E9PQU5;P49756;E9PSE8;P49756-4	ENSP00000436868;ENSP00000431150;ENSP00000434950;ENSP00000434004;ENSP00000434444;ENSP00000261973;ENSP00000436225;ENSP00000434333	49	21	-0.186856	0.198589	-0.00636863
	ERP	RBM22	RNA binding motif protein 22	4	Q9NW64;Q9NW64-2;E5RJW4;E5RHA8	ENSP00000199814;ENSP00000412118;ENSP00000428154;ENSP00000430946	46	8	-0.0286798	0.849935	-0.0022652
	ERP	TRMT5	tRNA methyltransferase 5	2	Q32P41;G3V5X1	ENSP00000261249;ENSP00000452567	10	4	-0.212121	0.556306	-0.000909429
	ERP	ARL3	ADP-ribosylation factor-like 3	1	P36405	ENSP00000260746	32	6	0.291109	0.105992	0.0030651
	ERP	RRM2	ribonucleotide reductase M2	3	P31350-2;P31350;C9JXC1	ENSP00000419177;ENSP00000302955;ENSP00000353770;ENSP00000484183	49	10	-0.153434	0.292543	-0.00296111
	ERP	RRM1	ribonucleotide reductase M1	4	P23921;E9PL69;H0YCY7;E9PP77	ENSP00000431464;ENSP00000300738;ENSP00000436377;ENSP00000432555	49	26	-0.0853659	0.559758	0.000359251
	ERP	DERA	deoxyribose-phosphate aldolase (putative)	8	E9PPM8;E9PML7;E9PJ44;G3V158;Q9Y315;E9PJB9;E9PMH9;E9PPK3	ENSP00000436999;ENSP00000435683;ENSP00000433801;ENSP00000433051;ENSP00000416583;ENSP00000431757;ENSP00000432633;ENSP00000434973	49	17	-0.141239	0.333038	0.00115282
	ERP	TF	transferrin	7	P02787;C9JVG0;H7C5E8;C9JB55;F8WEK9;F8WCI6;F8WC57	ENSP00000419714;ENSP00000385834;ENSP00000419338;ENSP00000401505;ENSP00000417468;ENSP00000418396;ENSP00000418716	49	48	0.0649046	0.657714	0.0037889
	ERP	TFAM	transcription factor A, mitochondrial	3	H7BYN3;Q00059-2;Q00059	ENSP00000420588;ENSP00000378776;ENSP00000363002	49	17	-0.222319	0.1247	-0.00387392
	ERP	TXNL1	thioredoxin-like 1	6	K7EKG2;K7EME7;O43396;K7EML9;K7ER96;K7EPB7	ENSP00000464918;ENSP00000466558;ENSP00000217515;ENSP00000467317;ENSP00000466473;ENSP00000465606;ENSP00000468165	49	17	0.218441	0.131583	0.00377534
	ERP	TMX1	thioredoxin-related transmembrane protein 1	2	Q9H3N1;G3V448	ENSP00000451585;ENSP00000393316	49	8	-0.264262	0.0665284	-0.00371655
	ERP	TMX3	thioredoxin-related transmembrane protein 3	7	Q96JJ7;Q96JJ7-2;H3BVI1;H3BPB3;H3BT89;F5H4F7;B4DIE3	ENSP00000457262;ENSP00000299608;ENSP00000456587;ENSP00000457074;ENSP00000402605;ENSP00000455234;ENSP00000458132	29	6	-0.22444	0.241806	-0.00262063
	ERP	NAGK	N-acetylglucosamine kinase	11	H0YEB7;H7C1L7;H0YE82;Q9UJ70-2;Q9UJ70;C9JEV6;H7C3G9;H7C286;E9PPU6;H0YF44;H0YC94	ENSP00000411846;ENSP00000477639;ENSP00000396070;ENSP00000389087;ENSP00000435207;ENSP00000244204;ENSP00000435437;ENSP00000400941;ENSP00000436326;ENSP00000404531;ENSP00000437192;ENSP00000431204	49	9	0.00586795	0.968081	-0.00224592
	ERP	DAZAP1	DAZ associated protein 1	5	K7EK33;K7EQ02;K7EQ55;Q96EP5-2;Q96EP5	ENSP00000465433;ENSP00000337132;ENSP00000467613;ENSP00000233078;ENSP00000467680	37	6	-0.253942	0.129359	-0.00466773
	ERP	SRSF11	serine/arginine-rich splicing factor 11	6	S4R3C4;Q05519;B4DWT1;Q05519-2;Q5T760;Q5T757	ENSP00000359989;ENSP00000359988;ENSP00000474372;ENSP00000378568;ENSP00000474149;ENSP00000359987	33	6	-0.0882427	0.62532	-0.00277709
	ERP	SRSF10	serine/arginine-rich splicing factor 10	7	O75494-5;Q5JRI1;O75494;O75494-4;O75494-6;O75494-3;O75494-2	ENSP00000344149;ENSP00000342913;ENSP00000420195;ENSP00000363576;ENSP00000363577;ENSP00000419813;ENSP00000388991	41	5	-0.0324941	0.840165	-0.00308275
	ERP	MFAP1	microfibrillar-associated protein 1	1	P55081	ENSP00000267812	39	11	0.00769348	0.962925	0.000174741
	ERP	HEBP1	heme binding protein 1	3	F5GWX2;H0YG71;Q9NRV9	ENSP00000014930;ENSP00000442020;ENSP00000441678	49	15	0.0852128	0.560465	0.00171948
	ERP	HEBP2	heme binding protein 2	4	C9IZA0;Q9Y5Z4-2;Q9Y5Z4;Q5THN1	ENSP00000392101;ENSP00000356670;ENSP00000475750	40	8	0.100385	0.537686	0.00266765
	ERP	HBS1L	HBS1-like translational GTPase	15	G5E991;E9PLR4;E9PMN1;Q9Y450-2;Q9Y450-4;H0YES5;E9PJ90;J3QT46;Q9Y450;H0YDX7;B7Z524;E9PN23;E9PHZ9;E9PS53;H0YD85	ENSP00000356800;ENSP00000435608;ENSP00000436472;ENSP00000356796;ENSP00000433030;ENSP00000434855;ENSP00000356794;ENSP00000323566;ENSP00000434533;ENSP00000389826;ENSP00000436620;ENSP00000436256;ENSP00000356811;ENSP00000432092;ENSP00000433161;	49	30	0.0730177	0.618065	0.00265795
	ERP	APRT	adenine phosphoribosyltransferase	6	P07741-2;H3BQB1;P07741;H3BQZ9;H3BQF1;H3BSW3	ENSP00000367615;ENSP00000397007;ENSP00000457964;ENSP00000455692;ENSP00000455749;ENSP00000456012;ENSP00000456905	49	8	0.161598	0.267303	0.0034097
	ERP	ATG9A	autophagy related 9A	13	Q7Z3C6;H7C1G6;Q7Z3C6-2;H7C152;C9JX27;C9JXG2;Q7Z3C6-3;F2Z3I6;C9JDK4;C9JS65;C9JKV7;C9IYZ9;C9JFV2	ENSP00000400234;ENSP00000379983;ENSP00000386482;ENSP00000386535;ENSP00000386710;ENSP00000355173;ENSP00000398528;ENSP00000394345;ENSP00000390704;ENSP00000413569;ENSP00000401530;ENSP00000393708;ENSP00000409164;ENSP00000404750;ENSP00000398425;ENSP00000416435;ENSP00000406785	33	7	-0.0969413	0.591489	-0.00237574
	ERP	SNAP23	synaptosomal-associated protein, 23kDa	12	H3BM38;H3BNG6;H3BNE1;O00161-2;H3BR99;H3BQY9;H3BV99;H3BPJ0;O00161;H3BP15;H3BR18;H3BU94	ENSP00000454799;ENSP00000485888;ENSP00000486335;ENSP00000456035;ENSP00000456144;ENSP00000455472;ENSP00000207062;ENSP00000455339;ENSP00000454214;ENSP00000456000;ENSP00000457535;ENSP00000458012;ENSP00000455102;ENSP00000249647;ENSP00000454842;ENSP00000380327;ENSP00000455652	49	12	0.139963	0.337467	0.00642292
	ERP	SNAP29	synaptosomal-associated protein, 29kDa	2	C9JAF7;O95721	ENSP00000215730;ENSP00000411095	49	14	-0.0190326	0.896724	-0.00102715
	ERP	SFXN2	sideroflexin 2	7	R4GMW0;R4GN74;R4GN63;Q96NB2;R4GMR9;R4GNC2;R4GMS6	ENSP00000473504;ENSP00000358909;ENSP00000473518;ENSP00000473329;ENSP00000473316;ENSP00000473374;ENSP00000473578	15	4	0.0679178	0.809942	0.0010062
	ERP	SFXN1	sideroflexin 1	6	D6RAE9;Q9H9B4;D6RDG7;D6RFI0;S4R2X2;H0Y9J5	ENSP00000316905;ENSP00000421467;ENSP00000421982;ENSP00000473710;ENSP00000420961;ENSP00000424270	49	12	-0.114757	0.432361	-0.00202997
	ERP	CCT8	chaperonin containing TCP1, subunit 8 (theta)	5	H7C2U0;P50990-2;P50990-3;H7C4C8;P50990	ENSP00000416832;ENSP00000486921;ENSP00000286788;ENSP00000407748;ENSP00000442730	49	42	0.0831207	0.570165	0.00181411
	ERP	UBFD1	ubiquitin family domain containing 1	3	H3BRL3;H3BUM8;O14562	ENSP00000379217;ENSP00000457713;ENSP00000456292	24	5	0.612005	0.0014815	0.00486974
	ERP	CCT2	chaperonin containing TCP1, subunit 2 (beta)	4	F8VQ14;P78371-2;P78371;F5GWF6	ENSP00000299300;ENSP00000450153;ENSP00000445471;ENSP00000441847	49	41	0.0623533	0.670385	0.00177909
	ERP	CCT3	chaperonin containing TCP1, subunit 3 (gamma)	9	E9PQ35;Q5SZX9;P49368;Q5SZX6;Q5SZW8;P49368-2;E9PRC8;B4DUR8;E9PM09	ENSP00000295688;ENSP00000434481;ENSP00000434232;ENSP00000435026;ENSP00000431543;ENSP00000388799;ENSP00000413431;ENSP00000413308;ENSP00000357242	49	39	0.211807	0.144013	0.00253895
	ERP	CCT7	chaperonin containing TCP1, subunit 7 (eta)	6	Q99832;Q99832-4;F8WAM2;Q99832-3;Q99832-2;F8WBP8	ENSP00000381456;ENSP00000412996;ENSP00000442058;ENSP00000437824;ENSP00000258091;ENSP00000386978	49	33	0.107664	0.461526	0.00199268
	ERP	CCT4	chaperonin containing TCP1, subunit 4 (delta)	2	P50991;P50991-2	ENSP00000443061;ENSP00000377958	49	40	0.273038	0.0576739	0.00309118
	ERP	CCT5	chaperonin containing TCP1, subunit 5 (epsilon)	7	B7ZAR1;P48643-2;P48643;E9PCA1;H0Y914;E7ENZ3;D6RIZ7	ENSP00000423052;ENSP00000280326;ENSP00000427297;ENSP00000423318;ENSP00000422744;ENSP00000426923;ENSP00000425751;ENSP00000487128	49	43	0.248036	0.0857248	0.00218173
	ERP	TIMM13	translocase of inner mitochondrial membrane 13 homolog (yeast)	2	K7EIT2;Q9Y5L4	ENSP00000464881;ENSP00000215570	26	4	0.0478714	0.816363	-0.000755718
	ERP	PBRM1	polybromo 1	12	Q86U86-9;Q86U86-8;E7EVG2;Q86U86-4;Q86U86-7;Q86U86-6;Q86U86-3;Q86U86-2;Q86U86;Q86U86-5;H0Y5B5;C9JPI5	ENSP00000397662;ENSP00000386643;ENSP00000386529;ENSP00000387775;ENSP00000404579;ENSP00000296302;ENSP00000338302;ENSP00000378307;ENSP00000349213;ENSP00000386593;ENSP00000386601;ENSP00000409939	33	17	-0.0934236	0.605074	-0.000971311
	ERP	GFM1	G elongation factor, mitochondrial 1	5	H7C5M4;C9IZ01;F8WAU4;Q96RP9;Q96RP9-2	ENSP00000264263;ENSP00000419038;ENSP00000418755;ENSP00000420272;ENSP00000417225	49	27	-0.00668436	0.963643	-0.00325801
	ERP	ZC3H4	zinc finger CCCH-type containing 4	2	M0QY97;Q9UPT8	ENSP00000469684;ENSP00000253048	46	9	-0.156356	0.299422	-0.00604773
	ERP	SLC4A1	solute carrier family 4 (anion exchanger), member 1 (Diego blood group)	1	P02730	ENSP00000262418	49	32	0.103735	0.478128	0.00227833
	ERP	DCTN2	dynactin 2 (p50)	10	F8VRV7;F8VW18;H0YI98;F8W0U6;Q13561;F8W1I6;Q13561-2;Q13561-3;H0YHL1;F8VX93	ENSP00000448937;ENSP00000449855;ENSP00000446964;ENSP00000439376;ENSP00000447824;ENSP00000408910;ENSP00000447553;ENSP00000448606;ENSP00000449710;ENSP00000447308	49	20	0.0738341	0.614131	0.000566338
	ERP	DCTN1	dynactin 1	8	Q14203;Q14203-2;Q14203-3;Q14203-4;Q14203-5;Q14203-6;E7EX90;E7EWF7	ENSP00000354791;ENSP00000487724;ENSP00000386843;ENSP00000387327;ENSP00000387270;ENSP00000386406;ENSP00000487279;ENSP00000377571;ENSP00000416453	49	12	0.362078	0.0105729	0.00462332
	ERP	KCMF1	potassium channel modulatory factor 1	2	Q9P0J7;C9J3I2	ENSP00000391340;ENSP00000386738	15	3	-0.357143	0.191275	-0.0035997
	ERP	KNTC1	kinetochore associated 1	4	P50748;P50748-2;E7ES84;F5H5V0	ENSP00000328236;ENSP00000397992;ENSP00000437344;ENSP00000408760	46	19	0.126685	0.401493	0.00227359
	ERP	NEXN	nexilin (F actin binding protein)	7	H7BXY5;Q0ZGT2-4;Q0ZGT2-3;Q0ZGT2-2;Q0ZGT2;E7ETM8;E7EUA0	ENSP00000343928;ENSP00000327363;ENSP00000333938;ENSP00000383814;ENSP00000411902	41	12	0.275024	0.0818084	0.0185207
	ERP	BROX	BRO1 domain and CAAX motif containing	4	Q5VW32-2;Q5VW32;Q5VW33;F5GXQ0	ENSP00000440041;ENSP00000398862;ENSP00000441080;ENSP00000343742;ENSP00000478496	49	9	0.0634248	0.665052	0.00123018
	ERP	FAM96B	family with sequence similarity 96, member B	4	H3BNV7;Q9Y3D0;J3KS95;J3QLT9	ENSP00000387471;ENSP00000455028;ENSP00000462376;ENSP00000463700	32	4	-0.0793767	0.665858	-0.00255842
	ERP	UBE2V2	ubiquitin-conjugating enzyme E2 variant 2	4	Q15819;H0YBP9;G3V113;H0YBX6	ENSP00000429886;ENSP00000430019;ENSP00000429419;ENSP00000428209;ENSP00000428818;ENSP00000430491	44	4	0.0843611	0.586131	2.80529e-05
	ERP	RNF20	ring finger protein 20, E3 ubiquitin protein ligase	4	Q5VTR2;C9JWJ4;C9JXC9;C9J0A5	ENSP00000373772;ENSP00000418924;ENSP00000419201;ENSP00000363952	49	10	-0.271252	0.0593943	-0.00599025
	ERP	CMBL	carboxymethylenebutenolidase homolog (Pseudomonas)	1	Q96DG6	ENSP00000296658	42	10	0.000972487	0.995123	0.00157958
	ERP	LSP1	lymphocyte-specific protein 1	8	P33241-2;P33241-3;E7EMG9;E9PBD8;P33241;C9JKF7;C9JU59;C9JDV1	ENSP00000371194;ENSP00000400346;ENSP00000384022;ENSP00000308383;ENSP00000484140;ENSP00000416363;ENSP00000412405;ENSP00000383932;ENSP00000400999;ENSP00000402543;ENSP00000403460	16	9	-0.254599	0.341302	-0.0227426
	ERP	ATP5L	ATP synthase, H+ transporting, mitochondrial Fo complex, subunit G	2	O75964;E9PN17	ENSP00000300688;ENSP00000434865	41	6	-0.258211	0.103102	-0.00687615
	ERP	MARS	methionyl-tRNA synthetase	9	P56192-2;H0YIC2;H0YI94;P56192;H0YI27;H0YHV5;H0YHL6;F5H2V6;H0YIP0	ENSP00000448910;ENSP00000449787;ENSP00000262027;ENSP00000447914;ENSP00000448378;ENSP00000447335;ENSP00000446168;ENSP00000449071;ENSP00000439307	49	19	-0.0612307	0.675989	-0.00119038
	ERP	G6PD	glucose-6-phosphate dehydrogenase	6	E7EM57;E7EUI8;P11413;P11413-3;P11413-2;E9PD92	ENSP00000483686;ENSP00000377194;ENSP00000377192;ENSP00000395599;ENSP00000358633;ENSP00000400648;ENSP00000394690	49	29	0.117767	0.420301	-0.000974985
	ERP	RAE1	ribonucleic acid export 1	4	E9PPG9;E9PQ57;P78406;B0QZ36	ENSP00000432609;ENSP00000360286;ENSP00000379182;ENSP00000379181;ENSP00000432698;ENSP00000392097;ENSP00000393264	34	11	-0.24066	0.170363	-0.00458376
	ERP	CNOT3	CCR4-NOT transcription complex, subunit 3	6	H7C3F5;O75175-3;O75175-2;O75175;H0Y5X7;H7C148	ENSP00000478423;ENSP00000478143;ENSP00000484040;ENSP00000483692;ENSP00000477620;ENSP00000479987;ENSP00000411587;ENSP00000481924;ENSP00000401703;ENSP00000480697;ENSP00000478913;ENSP00000221232;ENSP00000351159;ENSP00000483036;ENSP00000398463;ENSP00000481527	44	7	-0.0564522	0.715879	-0.00144773
	ERP	CNOT2	CCR4-NOT transcription complex, subunit 2	17	Q9NZN8-5;Q9NZN8-4;Q9NZN8-2;F8VV52;F8W145;Q9NZN8;F8VP97;H0YH84;F8VRS8;H0YI11;F8VQF4;A0A087X050;F8VX63;F8VWH8;F8VQD8;F8VVY1;F8VUB4	ENSP00000448490;ENSP00000449260;ENSP00000412091;ENSP00000446507;ENSP00000450318;ENSP00000229195;ENSP00000449659;ENSP00000448883;ENSP00000447497;ENSP00000448298;ENSP00000450077;ENSP00000449801;ENSP00000448024;ENSP00000483096;ENSP00000450090;ENSP00000449577;ENSP00000449446	46	7	-0.0652563	0.666564	-0.00342654
	ERP	RNMT	RNA (guanine-7-) methyltransferase	4	O43148;O43148-2;K7EP06;K7EPP5	ENSP00000262173;ENSP00000372804;ENSP00000466252;ENSP00000466111;ENSP00000446426;ENSP00000467171;ENSP00000467475	41	10	-0.17336	0.278387	-0.00562586
	ERP	ITGB1	integrin, beta 1 (fibronectin receptor, beta polypeptide, antigen CD29 includes MDF2, MSK12)	16	C9JPK5;Q5T3E5;P05556-2;P05556-3;E9PLR6;P05556-5;E7ERX5;Q5T3E6;E9PQJ2;C9JJP8;E7EQW5;E7EUI6;P05556;P05556-4;H7C4N8;C9JNE0	ENSP00000417799;ENSP00000436214;ENSP00000431326;ENSP00000398029;ENSP00000420282;ENSP00000379350;ENSP00000388694;ENSP00000303351;ENSP00000420416;ENSP00000418725;ENSP00000404546;ENSP00000417243;ENSP00000420792;ENSP00000417537	49	22	0.129146	0.376483	0.004757
	ERP	ITGB3	integrin, beta 3 (platelet glycoprotein IIIa, antigen CD61)	5	H3BM21;P05106-3;P05106;I3L4X8;P05106-2	ENSP00000461626;ENSP00000452786;ENSP00000456711	49	33	0.160476	0.270685	0.0176084
	ERP	YARS2	tyrosyl-tRNA synthetase 2, mitochondrial	2	H0YHS6;Q9Y2Z4	ENSP00000320658;ENSP00000447710	33	8	-0.0899139	0.618759	-0.00177163
	ERP	LCP1	lymphocyte cytosolic protein 1 (L-plastin)	4	Q5TBN5;P13796-2;P13796;Q5TBN3	ENSP00000402157;ENSP00000381581;ENSP00000408052;ENSP00000315757	49	27	-0.190479	0.189868	-0.00964723
	ERP	ZFPM1	zinc finger protein, FOG family member 1	4	Q8IX07;A0A087WWQ0;A0A087X1H8;A0A087WZP1	ENSP00000326630;ENSP00000482796;ENSP00000484216;ENSP00000480412	19	7	0.0614035	0.802807	0.000724664
	ERP	LBR	lamin B receptor	3	C9JES9;C9JXK0;Q14739	ENSP00000388059;ENSP00000339883;ENSP00000272163;ENSP00000416554	49	25	-0.0475559	0.745574	-0.00466272
	ERP	EHD1	EH-domain containing 1	7	C9J2Z4;C9JC03;Q9H4M9;C9JDQ8;A0A024R571;C9IZH1;C9JIJ3	ENSP00000320516;ENSP00000404944;ENSP00000391429;ENSP00000479153;ENSP00000352354;ENSP00000396273;ENSP00000403830;ENSP00000399022	49	15	-0.0451066	0.758271	-0.00141791
	ERP	RAN	RAN, member RAS oncogene family	6	B4DV51;F5H018;H0YFC6;B5MDF5;J3KQE5;P62826	ENSP00000446215;ENSP00000376174;ENSP00000376176;ENSP00000396127;ENSP00000441210;ENSP00000444042;ENSP00000437950	49	19	0.197979	0.172687	0.00297343
	ERP	FGG	fibrinogen gamma chain	6	C9JEU5;P02679-2;C9JU00;P02679;C9JC84;C9JPQ9	ENSP00000384552;ENSP00000384101;ENSP00000384860;ENSP00000336829;ENSP00000377429;ENSP00000407562	49	21	0.195275	0.178747	0.0154447
	ERP	FGA	fibrinogen alpha chain	3	P02671-2;P02671;A0A087WUA0	ENSP00000306361;ENSP00000385981;ENSP00000478487	49	31	0.137055	0.347701	0.0153005
	ERP	FGB	fibrinogen beta chain	2	D6REL8;P02675	ENSP00000306099;ENSP00000426757	49	24	0.18058	0.214361	0.0162549
	ERP	ACIN1	apoptotic chromatin condensation inducer 1	8	G3V3B0;Q9UKV3;G3V3T3;E7EQT4;S4R3H4;Q9UKV3-5;Q9UKV3-2;Q9UKV3-3	ENSP00000405677;ENSP00000451410;ENSP00000380502;ENSP00000350073;ENSP00000474349;ENSP00000345541;ENSP00000451328;ENSP00000262710;ENSP00000451138	49	37	-0.122002	0.403664	-0.00185982
	ERP	ATP1B3	ATPase, Na+/K+ transporting, beta 3 polypeptide	8	P54709;C9J6S2;C9JA36;P54709-2;H7C547;F8WBY4;H7C4L9;C9JXZ1	ENSP00000286371;ENSP00000418353;ENSP00000419962;ENSP00000418952;ENSP00000417608;ENSP00000418280;ENSP00000417522	49	10	-0.136187	0.35079	-0.00384763
	ERP	ALDH5A1	aldehyde dehydrogenase 5 family, member A1	3	P51649-2;C9J8Q5;P51649	ENSP00000314649;ENSP00000350191;ENSP00000417687	46	10	0.114843	0.447264	0.00152954
	ERP	OSBP	oxysterol binding protein	2	P22059;H0YCV6	ENSP00000263847;ENSP00000432399	46	13	-0.0169	0.91124	0.00144885
	ERP	SNX3	sorting nexin 3	4	O60493;O60493-2;O60493-3;O60493-4	ENSP00000357975;ENSP00000296991;ENSP00000401779;ENSP00000230085	49	12	0.00163282	0.991116	0.00109986
	ERP	SNX2	sorting nexin 2	3	O60749-2;O60749;D6RC15	ENSP00000422413;ENSP00000368831;ENSP00000421663	49	19	0.231809	0.109003	0.00250647
	ERP	SNX6	sorting nexin 6	7	G3V4Z5;G3V5X9;H0YJF8;G3V5U2;Q9UNH7-2;G3V2U1;Q9UNH7	ENSP00000452082;ENSP00000451415;ENSP00000452520;ENSP00000379779;ENSP00000450863;ENSP00000452577	49	19	-0.07562	0.605565	-0.00134046
	ERP	SNX5	sorting nexin 5	4	Q5QPE4;Q5QPE5;Q9Y5X3;A0A087WUY5	ENSP00000479021;ENSP00000366998;ENSP00000366988;ENSP00000404448;ENSP00000475510;ENSP00000406731	49	16	-0.158996	0.275186	-0.00258327
	ERP	SNX9	sorting nexin 9	4	A0A087WYU1;Q9Y5X1;A0A087WZW2;A0A087WVE4	ENSP00000376024;ENSP00000482087;ENSP00000479382;ENSP00000482920	41	10	0.155066	0.333009	0.00130547
	ERP	CCDC124	coiled-coil domain containing 124	2	M0R2F5;Q96CT7	ENSP00000408730;ENSP00000472520;ENSP00000471455	49	20	0.0487805	0.73925	0.00142157
	ERP	KHSRP	KH-type splicing regulatory protein	8	M0QXW7;M0QYH3;A0A087WTP3;M0R3J3;M0R0I5;Q92945;M0R0C6;M0QYG1	ENSP00000473254;ENSP00000478033;ENSP00000469830;ENSP00000381216;ENSP00000471262;ENSP00000469431;ENSP00000471146;ENSP00000469804	49	30	-0.0485254	0.740566	-0.00302937
	ERP	STK24	serine/threonine kinase 24	5	Q9Y6E0-2;H0Y630;Q9Y6E0;Q5JV99;Q5JV98	ENSP00000402764;ENSP00000442539;ENSP00000365730;ENSP00000365737;ENSP00000402810	36	7	0.316365	0.0601345	0.00541123
	ERP	MGEA5	meningioma expressed antigen 5 (hyaluronidase)	5	O60502-3;O60502-2;O60502;H7C3X0;O60502-4	ENSP00000354850;ENSP00000359112;ENSP00000409973;ENSP00000414235;ENSP00000350445	49	22	0.0491887	0.737146	0.000415335
	ERP	PKM	pyruvate kinase, muscle	12	H3BN34;H3BQ34;H3BR70;P14618;H3BT25;H3BQZ3;H3BTJ2;H3BTN5;H3BU13;P14618-3;P14618-2;H3BUW1	ENSP00000455584;ENSP00000455736;ENSP00000456970;ENSP00000457253;ENSP00000334983;ENSP00000456984;ENSP00000454668;ENSP00000456004;ENSP00000455901;ENSP00000403365;ENSP00000457420;ENSP00000456100;ENSP00000457830;ENSP00000320171;ENSP00000457198	49	40	-0.0106133	0.942302	0.000447427
	ERP	DLAT	dihydrolipoamide S-acetyltransferase	3	H0YDD4;E9PEJ4;P10515	ENSP00000280346;ENSP00000376771;ENSP00000433432	49	10	0.113379	0.437944	0.00231276
	ERP	RNASEH2A	ribonuclease H2, subunit A	1	O75792	ENSP00000221486	49	13	-0.154608	0.288822	-0.00459103
	ERP	RNASEH2C	ribonuclease H2, subunit C	7	H0YE52;H0YCP5;E9PN81;H0YEF3;Q8TDP1-2;E9PKP0;Q8TDP1	ENSP00000434996;ENSP00000431555;ENSP00000432897;ENSP00000435717;ENSP00000432081;ENSP00000308193	41	7	-0.103842	0.518215	-0.00526512
	ERP	RNASEH2B	ribonuclease H2, subunit B	4	Q5TBB1;Q5TBB1-2;A0A087WXR7;A0A087WZJ6	ENSP00000337623;ENSP00000481236;ENSP00000482701;ENSP00000389877	49	11	0.000510256	0.997224	-0.00105305
	ERP	NAPRT	nicotinate phosphoribosyltransferase	8	H0YF31;Q6XQN6;H0YDA6;G5E977;C9J8U2;A0A087WUT5;Q6XQN6-3;Q6XQN6-2	ENSP00000488794;ENSP00000405670;ENSP00000437102;ENSP00000390949;ENSP00000401508;ENSP00000433245;ENSP00000488253;ENSP00000487629;ENSP00000341136;ENSP00000488704;ENSP00000478911;ENSP00000487892;ENSP00000480017	49	14	0.183539	0.206818	0.00470214
	ERP	DTYMK	deoxythymidylate kinase (thymidylate kinase)	6	G5E9E9;H7BZ20;H7C312;P23919-2;P23919;H7C3A4	ENSP00000304802;ENSP00000387379;ENSP00000408939;ENSP00000383581;ENSP00000410647	49	14	0.124809	0.392853	0.0017176
	ERP	MUT	methylmalonyl CoA mutase	1	P22033	ENSP00000274813	44	17	-0.303686	0.0450658	-0.00558437
	ERP	FABP5	fatty acid binding protein 5 (psoriasis-associated)	2	Q01469;I6L8B7	ENSP00000379647;ENSP00000297258	44	7	-0.346607	0.0211721	-0.00585735
	ERP	PGAM1	phosphoglycerate mutase 1 (brain)	1	P18669	ENSP00000359991	34	7	-0.152494	0.389249	-0.00422761
	ERP	AKR1C3	aldo-keto reductase family 1, member C3	4	S4R3Z2;P42330-2;P42330;S4R3D5	ENSP00000474882;ENSP00000369927;ENSP00000474188	49	9	0.0127054	0.930954	0.00311399
	ERP	C1QBP	complement component 1, q subcomponent binding protein	3	I3L3B0;I3L3Q7;Q07021	ENSP00000460638;ENSP00000225698;ENSP00000460308	44	8	-0.144337	0.349907	-0.00334592
	ERP	FASN	fatty acid synthase	2	P49327;J3KTF0	ENSP00000304592;ENSP00000462949	49	56	-0.10348	0.479217	-0.000520006
	ERP	ASL	argininosuccinate lyase	5	F8W943;H7C0S8;P04424-3;P04424-2;P04424	ENSP00000354710;ENSP00000370219;ENSP00000378740;ENSP00000378741;ENSP00000396527;ENSP00000307188	49	13	0.18456	0.204261	0.00335503
	ERP	LAMP1	lysosomal-associated membrane protein 1	2	P11279-2;P11279	ENSP00000333298	49	5	-0.107766	0.461099	-0.00186426
	ERP	DUT	deoxyuridine triphosphatase	8	H0YKC5;H0YNW5;H0YKI0;H0YMM5;P33316;H0YMP1;H0YNJ9;P33316-2	ENSP00000452814;ENSP00000454041;ENSP00000454183;ENSP00000370376;ENSP00000452749;ENSP00000453683;ENSP00000453667;ENSP00000405160	49	12	-0.127207	0.38375	-0.00568384
	ERP	NAT10	N-acetyltransferase 10 (GCN5-related)	5	E9PMU0;Q9H0A0;Q9H0A0-2;A0A087WV29;E9PJN6	ENSP00000479141;ENSP00000257829;ENSP00000433011;ENSP00000437324;ENSP00000435569	46	23	-0.0586566	0.698598	-0.0029136
	ERP	HNRNPC	heterogeneous nuclear ribonucleoprotein C (C1/C2)	18	P07910-3;G3V576;G3V4C1;G3V5V7;G3V575;B4DY08;P07910-2;G3V4W0;P07910-4;G3V5X6;G3V3K6;G3V2Q1;G3V555;P07910;G3V251;G3V2D6;B4DSU6;G3V4M8	ENSP00000442816;ENSP00000452573;ENSP00000450629;ENSP00000451652;ENSP00000450601;ENSP00000450467;ENSP00000451187;ENSP00000452185;ENSP00000450725;ENSP00000452599;ENSP00000338095;ENSP00000452545;ENSP00000451291;ENSP00000451292;ENSP00000450790;ENSP00000404848;ENSP00000451708;ENSP00000451176;ENSP00000452276;ENSP00000452213;ENSP00000450544;ENSP00000452214;ENSP00000452021;ENSP00000450548;ENSP00000451892	49	15	-0.0947035	0.517458	-0.00480246
	ERP	ATP5F1	ATP synthase, H+ transporting, mitochondrial Fo complex, subunit B1	2	P24539;Q5QNZ2	ENSP00000420366;ENSP00000358737	49	11	-0.104347	0.47552	-0.00145503
	ERP	RPRD1B	regulation of nuclear pre-mRNA domain containing 1B	4	A2A2M0;Q9NQG5;A0A087X2D2;A0A087WUK3	ENSP00000416420;ENSP00000362532;ENSP00000478724;ENSP00000484897	49	10	-0.0486274	0.74004	-0.00181746
	ERP	ASAH1	N-acylsphingosine amidohydrolase (acid ceramidase) 1	4	E7EMM4;Q13510-2;Q13510-3;Q13510	ENSP00000427751;ENSP00000371152;ENSP00000326970;ENSP00000262097	20	4	-0.0684726	0.774236	-0.00454028
	ERP	GABARAPL2	GABA(A) receptor-associated protein like 2	4	H3BQ50;H3BSM5;H3BU36;P60520	ENSP00000037243;ENSP00000456773;ENSP00000457448;ENSP00000455606	49	7	-0.0336259	0.818582	0.00115527
	ERP	ABCB7	ATP-binding cassette, sub-family B (MDR/TAP), member 7	6	O75027-3;O75027-2;O75027;B4DGL8;A0A087WW65;E9PJR8	ENSP00000479985;ENSP00000253577;ENSP00000362492;ENSP00000436586;ENSP00000343849;ENSP00000435521	49	14	-0.0368915	0.801304	-0.00265054
	ERP	ABCB6	ATP-binding cassette, sub-family B (MDR/TAP), member 6 (Langereis blood group)	3	Q9NP58;H7BXK9;Q9NP58-4	ENSP00000265316;ENSP00000295750	49	13	0.0479641	0.743464	0.00137745
	ERP	SEPT2	septin 2	16	Q15019;H7C2Y0;C9IZU3;C9JZI2;C9JB25;Q15019-2;Q15019-3;C9JQJ4;H7C310;B5MCX3;C9IY94;C9J938;C9J2Q4;B5MD47;F8WB65;C9JFT1	ENSP00000397195;ENSP00000385172;ENSP00000408296;ENSP00000406181;ENSP00000412434;ENSP00000384525;ENSP00000399767;ENSP00000399195;ENSP00000394666;ENSP00000353157;ENSP00000386001;ENSP00000375832;ENSP00000391717;ENSP00000479861;ENSP00000385109;ENSP00000408902;ENSP00000375834;ENSP00000404484;ENSP00000397290	49	15	0.189152	0.193029	0.00287383
	ERP	PSME2	proteasome activator subunit 2	6	H0YM70;A0A087X1Z3;Q9UL46;H0YLG1;H0YLD2;H0YKU2	ENSP00000216802;ENSP00000453487;ENSP00000484569;ENSP00000485798;ENSP00000453161;ENSP00000453195;ENSP00000452940	49	8	-0.287989	0.0447909	-0.00350801
	ERP	PSME3	proteasome activator subunit 3	12	K7ENH2;P61289;K9J957;K7ESG5;A0A087WTV2;P61289-3;P61289-2;B3KQ25;K7EMD0;K7EKR3;B7Z8D3;K7EPX6	ENSP00000468702;ENSP00000293362;ENSP00000478159;ENSP00000466945;ENSP00000441682;ENSP00000438237;ENSP00000466794;ENSP00000409487;ENSP00000437924;ENSP00000465743;ENSP00000467580;ENSP00000466451	49	8	-0.0865394	0.554354	-0.00552489
	ERP	PSME1	proteasome activator subunit 1	5	H0YKK6;Q06323;Q06323-2;Q06323-3;H0YLU2	ENSP00000372155;ENSP00000206451;ENSP00000452843;ENSP00000453976;ENSP00000453340	49	15	-0.140474	0.335691	-0.00128329
	ERP	HMGA1	high mobility group AT-hook 1	3	P17096-2;P17096-3;P17096	ENSP00000308227;ENSP00000288245;ENSP00000385693;ENSP00000399888;ENSP00000363230	49	7	-0.125064	0.391879	-0.00636077
	ERP	MLEC	malectin	4	Q14165;F5GX14;F5H1S8;H0YG07	ENSP00000228506;ENSP00000440746;ENSP00000438950;ENSP00000441247	44	10	0.109948	0.477409	-0.000589422
	ERP	GRHPR	glyoxylate reductase/hydroxypyruvate reductase	4	Q9UBQ7;U3KQ56;Q5T946;Q9UBQ7-2	ENSP00000475569;ENSP00000313432;ENSP00000432021	49	11	0.237728	0.100008	0.00316146
	ERP	IST1	increased sodium tolerance 1 homolog (yeast)	13	H3BUI0;P53990-3;P53990-2;P53990-5;P53990-4;P53990;H3BQF7;H3BMU1;J3KR23;F5GXM3;P53990-6;H3BRE2;H3BPP6	ENSP00000368075;ENSP00000368076;ENSP00000457844;ENSP00000463711;ENSP00000455757;ENSP00000457646;ENSP00000438399;ENSP00000414942;ENSP00000475853;ENSP00000455805;ENSP00000330408;ENSP00000454541;ENSP00000455860;ENSP00000456200;ENSP00000455409;ENSP00000398505;	49	10	0.228493	0.114306	0.00175022
	ERP	EML2	echinoderm microtubule associated protein like 2	13	K7EKG3;K7EII6;K7EIK7;O95834-3;O95834-2;C9JRL6;O95834;K7ELI8;K7ERR2;K7EQR0;K7EIM1;K7ERY9;K7EKU5	ENSP00000382503;ENSP00000464764;ENSP00000464789;ENSP00000465607;ENSP00000442365;ENSP00000468312;ENSP00000245925;ENSP00000466100;ENSP00000468470;ENSP00000465786;ENSP00000464804;ENSP00000468373;ENSP00000467941	44	9	0.385453	0.00976904	0.00675293
	ERP	TAGLN2	transgelin 2	3	X6RJP6;P37802-2;P37802	ENSP00000357077;ENSP00000357076;ENSP00000357075;ENSP00000412429	49	15	-0.0158179	0.914096	0.00624099
	ERP	ZMYND8	zinc finger, MYND-type containing 8	30	Q9ULU4-19;Q9ULU4-18;Q9ULU4-11;Q9ULU4-10;Q9ULU4-13;Q9ULU4-12;Q9ULU4-15;Q9ULU4-14;Q9ULU4-17;Q9ULU4-16;Q9ULU4-9;Q9ULU4-8;Q9ULU4-3;Q9ULU4-2;Q9ULU4-5;Q9ULU4-4;Q9ULU4-7;Q9ULU4-6;Q9ULU4;A0A087WYS3;Q9ULU4-20;Q9ULU4-21;Q9ULU4-22;Q9ULU4-23;H7C4X9;A0A087WVZ6;Q5TH12;Q5TH08;Q5TH07;A0A087WV57	ENSP00000348246;ENSP00000420095;ENSP00000262975;ENSP00000335537;ENSP00000443086;ENSP00000418495;ENSP00000312237;ENSP00000396725;ENSP00000379577;ENSP00000361093;ENSP00000354166;ENSP00000439800;ENSP00000482048;ENSP00000392964;ENSP00000418210;ENSP00000394379;ENSP00000479806;ENSP00000393806;ENSP00000413727;ENSP00000479197	33	10	-0.0238991	0.894973	-0.00094575
	ERP	NUPL1	nucleoporin 58kDa	5	Q9BVL2-3;Q9BVL2-2;H7BYF2;Q5JRG1;Q9BVL2	ENSP00000418555;ENSP00000408147;ENSP00000371166;ENSP00000371155;ENSP00000371137	42	8	-0.0292568	0.854074	0.000543654
	ERP	GMPR	guanosine monophosphate reductase	1	P36959	ENSP00000259727	49	9	0.178488	0.219807	0.00476484
	ERP	GMPS	guanine monophosphate synthase	2	P49915-2;P49915	ENSP00000295920;ENSP00000419851	49	32	-0.0350546	0.811012	-0.000858394
	ERP	DHODH	dihydroorotate dehydrogenase (quinone)	4	I3NI32;I3L449;J3QRQ3;Q02127	ENSP00000464333;ENSP00000460966;ENSP00000219240;ENSP00000461848	36	6	0.0504537	0.770115	-0.00136923
	ERP	NCAPH	non-SMC condensin I complex, subunit H	6	E9PHA2;Q15003-2;H7C415;C9JZP1;Q15003;C9J470	ENSP00000415162;ENSP00000400774;ENSP00000407308;ENSP00000401227;ENSP00000405237;ENSP00000240423	49	27	-0.0552097	0.706338	-0.000763923
	ERP	NCAPG	non-SMC condensin I complex, subunit G	3	Q9BPX3;H0Y9Z8;D6RA93	ENSP00000423042;ENSP00000425625;ENSP00000251496	49	23	-0.0739871	0.613395	-0.0014024
	ERP	ARHGEF37	Rho guanine nucleotide exchange factor (GEF) 37	1	A1IGU5	ENSP00000328083	39	12	0.0836075	0.612837	0.00304974
	ERP	NOP14	NOP14 nucleolar protein	3	P78316-2;E9PFK5;P78316	ENSP00000405068;ENSP00000427415;ENSP00000381146;ENSP00000315674	34	4	0.0935208	0.598837	0.00198356
	ERP	EIF5B	eukaryotic translation initiation factor 5B	2	O60841;A0A087WUT6	ENSP00000289371;ENSP00000478914	49	31	-0.177161	0.22331	-0.00132222
	ERP	NONO	non-POU domain containing, octamer-binding	7	Q15233;H7C367;Q15233-2;C9IZL7;C9J4X2;C9JYS8;C9JJ13	ENSP00000362947;ENSP00000441364;ENSP00000362963;ENSP00000413350;ENSP00000276079;ENSP00000409773;ENSP00000410299;ENSP00000406673;ENSP00000415777	49	21	-0.157006	0.281316	-0.00370981
	ERP	TUBB6	tubulin, beta 6 class V	10	K7ERA8;K7EN98;K7EJZ4;K7ESQ3;K7EPE5;K7ESM5;K7EJ64;K7EL29;Q9BUF5;K7EQT3	ENSP00000468777;ENSP00000467348;ENSP00000468820;ENSP00000465386;ENSP00000467969;ENSP00000465891;ENSP00000318697;ENSP00000466849;ENSP00000468179;ENSP00000465040	42	4	0.0396304	0.80322	0.00224063
	ERP	TUBB1	tubulin, beta 1 class VI	1	Q9H4B7	ENSP00000217133	49	16	0.233085	0.107014	0.0144099
	ERP	HERC1	HECT and RLD domain containing E3 ubiquitin protein ligase family member 1	3	Q15751;H0YK45;H0YNB1	ENSP00000452654;ENSP00000390158;ENSP00000453937	49	20	-0.00265333	0.985564	0.00113048
	ERP	SH3BGRL3	SH3 domain binding glutamate-rich protein like 3	3	Q9H299;Q5T123;A0A087WV23	ENSP00000479107;ENSP00000270792;ENSP00000363358	49	6	0.129044	0.376863	0.0063894
	ERP	TSFM	Ts translation elongation factor, mitochondrial	9	C9JT21;F8VS27;P43897-2;P43897-4;C9JG32;P43897-3;P43897;F8VPA7;F8WCK2	ENSP00000439342;ENSP00000390679;ENSP00000389162;ENSP00000388330;ENSP00000448575;ENSP00000440987;ENSP00000450041;ENSP00000313877;ENSP00000406339	34	9	-0.21959	0.212095	-0.00303397
	ERP	MIS18A	MIS18 kinetochore protein A	1	Q9NYP9	ENSP00000290130	19	3	0.159719	0.51366	0.00200063
	ERP	SCP2	CTD (carboxy-terminal domain, RNA polymerase II, polypeptide A) small phosphatase 2	12	P22307;P22307-8;P22307-7;P22307-6;P22307-5;P22307-4;H0YF61;P22307-2;H0YD06;E9PLD1;P22307-3;H0YCB0	ENSP00000435783;ENSP00000386214;ENSP00000406636;ENSP00000384569;ENSP00000396413;ENSP00000360569;ENSP00000360568;ENSP00000437317;ENSP00000360564;ENSP00000434132;ENSP00000432645;ENSP00000435194;ENSP00000431279	49	13	-0.181804	0.211217	-0.00795683
	ERP	OSBP2	oxysterol binding protein 2	15	Q6ZN50;H7C428;Q969R2;B0QYF9;Q969R2-2;Q969R2-3;Q969R2-6;Q969R2-4;Q969R2-5;H7C368;H7C001;H7C1R2;C9J7J0;H7C313;C9JS84	ENSP00000385237;ENSP00000389200;ENSP00000411052;ENSP00000332576;ENSP00000392080;ENSP00000438713;ENSP00000385254;ENSP00000415274;ENSP00000392362;ENSP00000401776;ENSP00000409838;ENSP00000411497;ENSP00000409011;ENSP00000388575	49	21	0.0893459	0.541532	0.00322725
	ERP	MAP4	microtubule-associated protein 4	12	E7EVA0;P27816;F8W9U4;P27816-6;P27816-4;P27816-2;H7C4C5;H0Y2V1;B5MEG9;H7C456;P27816-5;P27816-7	ENSP00000416743;ENSP00000379083;ENSP00000334770;ENSP00000397414;ENSP00000415689;ENSP00000373242;ENSP00000402767;ENSP00000353375;ENSP00000409731;ENSP00000407602	49	38	0.0854679	0.559287	0.000816929
	ERP	PLEKHF2	pleckstrin homology domain containing, family F (with FYVE domain) member 2	1	Q9H8W4	ENSP00000427792;ENSP00000322373	41	6	0.175451	0.272541	0.0036842
	ERP	APEX1	APEX nuclease (multifunctional DNA repair enzyme) 1	10	G3V3M6;G3V5M0;G3V359;G3V3C7;H7C4A8;P27695;G3V5D9;G3V5Q1;G3V3Y6;G3V2D9	ENSP00000451979;ENSP00000451170;ENSP00000381111;ENSP00000451491;ENSP00000416414;ENSP00000216714;ENSP00000452418;ENSP00000452304;ENSP00000451327;ENSP00000451060;ENSP00000452460;ENSP00000450604	49	13	-0.244158	0.0908987	-0.00743502
	ERP	MTPN	myotrophin	2	C9JL85;P58546	ENSP00000388321;ENSP00000376800	49	7	0.159557	0.273473	0.00367391
	ERP	THG1L	tRNA-histidine guanylyltransferase 1-like	2	E5RIQ8;Q9NWX6	ENSP00000428387;ENSP00000231198	41	8	0.115341	0.472692	0.0015293
	ERP	TOM1L2	target of myb1 like 2 membrane trafficking protein	8	Q6ZVM7-4;Q6ZVM7-2;F5H3S6;Q6ZVM7-3;K7EKL6;Q6ZVM7;B7Z2L7;B7Z2U2	ENSP00000312860;ENSP00000463313;ENSP00000445188;ENSP00000368818;ENSP00000379088;ENSP00000438621;ENSP00000437655;ENSP00000465677;ENSP00000464297	27	4	0.183761	0.358874	0.0113581
	ERP	GUK1	guanylate kinase 1	9	B1ANG9;Q16774-3;Q16774-2;Q16774;B1ANH5;B1ANH6;B1ANH0;B1ANH2;B1ANH3	ENSP00000355677;ENSP00000375738;ENSP00000355689;ENSP00000403664;ENSP00000355682;ENSP00000355683;ENSP00000317659;ENSP00000355691;ENSP00000355687;ENSP00000355679;ENSP00000355684;ENSP00000407604;ENSP00000401832	49	10	0.193336	0.183185	0.00370299
	ERP	GSS	glutathione synthetase	2	P48637-2;P48637	ENSP00000216951;ENSP00000407517	49	26	0.0648025	0.658219	0.00276808
	ERP	GSR	glutathione reductase	7	E5RI06;P00390;H0YC68;P00390-5;P00390-4;P00390-3;P00390-2	ENSP00000431044;ENSP00000438845;ENSP00000221130;ENSP00000444559;ENSP00000430825;ENSP00000445516	49	15	0.102153	0.4849	0.00333096
	ERP	AFG3L2	AFG3-like AAA ATPase 2	2	Q9Y4W6;K7EP56	ENSP00000467236;ENSP00000269143	49	20	-0.0181651	0.901408	-0.00191105
	ERP	CASP14	caspase 14, apoptosis-related cysteine peptidase	1	P31944	ENSP00000393417	13	7	-0.252747	0.404774	-0.00536078
	ERP	DAK	triokinase/FMN cyclase	6	I3L252;Q3LXA3;H0YCY6;A0A087WUL0;E9PQR1;E9PJG8	ENSP00000459382;ENSP00000478735;ENSP00000378360;ENSP00000432539;ENSP00000434405;ENSP00000431844	49	16	0.0904174	0.536674	0.00144346
	ERP	GNB2L1	guanine nucleotide binding protein (G protein), beta polypeptide 2-like 1	22	D6R9Z1;D6RAC2;D6RBD0;H0Y8W2;D6RHH4;E9PD14;D6RGK8;D6RHJ5;D6RAU2;P63244;H0Y9P0;H0YAM7;D6REE5;J3KPE3;D6R9L0;D6RFX4;D6RF23;D6R909;D6RFZ9;H0YAF8;H0Y8R5;D6RDI0	ENSP00000426708;ENSP00000426046;ENSP00000423569;ENSP00000426909;ENSP00000422768;ENSP00000422198;ENSP00000422029;ENSP00000422316;ENSP00000426101;ENSP00000425008;ENSP00000421356;ENSP00000486170;ENSP00000421416;ENSP00000426111;ENSP00000426960;ENSP00000424237;ENSP00000424654;ENSP00000427677;ENSP00000366013;ENSP00000424760;ENSP00000426270;ENSP00000421838;ENSP00000420936	49	20	0.0428615	0.769966	-1.47524e-06
	ERP	MPST	mercaptopyruvate sulfurtransferase	3	P25325-2;P25325;B1AH49	ENSP00000383950;ENSP00000380402;ENSP00000342333;ENSP00000411719;ENSP00000385062;ENSP00000486251;ENSP00000384812	49	14	0.23533	0.103581	0.00538469
	ERP	PTBP1	polypyrimidine tract binding protein 1	10	K7ELW5;A6NLN1;P26599-3;A0A087WUW5;K7EK45;P26599-2;P26599;K7EKJ7;K7ES59;A0A087WU68	ENSP00000342332;ENSP00000014112;ENSP00000466250;ENSP00000349428;ENSP00000465451;ENSP00000478974;ENSP00000408096;ENSP00000468565;ENSP00000478414;ENSP00000465652	49	14	-0.0673538	0.64564	-0.000429511
	ERP	NNT	nicotinamide nucleotide transhydrogenase	7	E9PCX7;Q13423;H0Y8P5;D6RAI5;D6RCR6;D6RHU2;H0Y9R2	ENSP00000421886;ENSP00000425542;ENSP00000421674;ENSP00000426343;ENSP00000427670;ENSP00000264663;ENSP00000343873;ENSP00000424782	49	42	-0.0864374	0.554823	-0.00152451
	ERP	HK1	hexokinase 1	7	P19367-3;P19367-2;P19367-4;B1AR62;B1AR63;P19367;B1AR61	ENSP00000353433;ENSP00000298649;ENSP00000409761;ENSP00000415949;ENSP00000398316;ENSP00000352398;ENSP00000402103	49	32	0.246097	0.0882822	0.00464337
	ERP	ATP2B4	ATPase, Ca++ transporting, plasma membrane 4	11	P23634-3;P23634-2;P23634-7;P23634-6;P23634-5;P23634-4;P23634;P23634-8;H7BY13;H7BZS8;H0YDG5	ENSP00000433577;ENSP00000349165;ENSP00000391150;ENSP00000356187;ENSP00000340930;ENSP00000350310	49	21	0.0894479	0.541068	0.00173938
	ERP	FDPS	farnesyl diphosphate synthase	6	A0A087X1D8;P14324;A0A087WVN4;A0A087WTP2;A0A087X090;P14324-2	ENSP00000391755;ENSP00000478235;ENSP00000349078;ENSP00000478032;ENSP00000479557;ENSP00000357340;ENSP00000483188;ENSP00000484099;ENSP00000480142	49	10	0.238034	0.0995589	0.00397852
	ERP	XRN1	5'-3' exoribonuclease 1	6	H7C5E4;Q8IZH2-2;Q8IZH2;Q8IZH2-3;C9JCZ8;H7C583	ENSP00000419683;ENSP00000264951;ENSP00000418404;ENSP00000376707;ENSP00000420634;ENSP00000419219	46	23	-0.169617	0.259773	-0.000900157
	ERP	XRN2	5'-3' exoribonuclease 2	2	Q9H0D6-2;Q9H0D6	ENSP00000366396	29	9	0.0665188	0.73172	0.00584536
	ERP	PABPC1	poly(A) binding protein, cytoplasmic 1	14	H0YB75;H0YB86;H0YAW6;E5RGH3;H0YAR2;E7EQV3;E7ERJ7;A0A087WTT1;P11940-2;H0YAP2;H0YAS7;H0YAS6;P11940;H0YBN4	ENSP00000313007;ENSP00000429892;ENSP00000428030;ENSP00000428190;ENSP00000428948;ENSP00000428021;ENSP00000478108;ENSP00000430159;ENSP00000428840;ENSP00000427914;ENSP00000429594;ENSP00000427805;ENSP00000429395	49	8	-0.0341872	0.815606	-0.000582387
	ERP	PABPC4	poly(A) binding protein, cytoplasmic 4 (inducible form)	11	H0YEU6;Q13310;B1ANR0;B1ANR1;H0Y6X6;H0YCC8;Q13310-2;Q13310-3;H0Y5F5;H0YEQ8;H0YER0	ENSP00000398267;ENSP00000408559;ENSP00000436566;ENSP00000431383;ENSP00000406675;ENSP00000361947;ENSP00000361953;ENSP00000361948;ENSP00000361949;ENSP00000436391;ENSP00000436407	49	17	0.000663333	0.996391	0.000597006
	ERP	PDHX	pyruvate dehydrogenase complex, component X	6	E9PRI6;E9PLU0;O00330;O00330-3;O00330-2;H0YD97	ENSP00000431281;ENSP00000227868;ENSP00000389404;ENSP00000432277;ENSP00000415695;ENSP00000433204	43	9	0.0148763	0.924568	-0.000450174
	ERP	PPME1	protein phosphatase methylesterase 1	5	Q9Y570-4;Q9Y570;Q9Y570-2;Q9Y570-3;F5H2D4	ENSP00000329867;ENSP00000381461	49	18	0.167721	0.249353	0.00329197
	ERP	PIK3R4	phosphoinositide-3-kinase, regulatory subunit 4	4	D6RAC3;Q99570;D6RJ98;D6RBB7	ENSP00000422767;ENSP00000349205;ENSP00000424274;ENSP00000427302	33	10	-0.127862	0.478256	-0.00176757
	ERP	CTNNBL1	catenin, beta like 1	6	Q8WYA6;Q8WYA6-4;A0A087WUB9;Q8WYA6-3;Q8WYA6-2;A2A2P1	ENSP00000362572;ENSP00000487198;ENSP00000362568;ENSP00000384355;ENSP00000478532;ENSP00000355050;ENSP00000394464	46	11	-0.0571763	0.705857	-0.00192144
	ERP	PDHB	pyruvate dehydrogenase (lipoamide) beta	5	P11177-2;F8WF02;C9J634;P11177-3;P11177	ENSP00000419580;ENSP00000373220;ENSP00000418448;ENSP00000307241;ENSP00000417267	49	10	0.147311	0.312457	-0.000185417
	ERP	HEXIM1	hexamethylene bis-acetamide inducible 1	1	O94992	ENSP00000328773	44	6	-0.00845726	0.956549	-0.00142516
	ERP	IDE	insulin-degrading enzyme	3	Q5T5N3;P14735-2;P14735	ENSP00000360637;ENSP00000408850;ENSP00000265986	49	28	0.0674048	0.645389	0.000334725
	ERP	POLD1	polymerase (DNA directed), delta 1, catalytic subunit	8	M0R3H8;M0QXQ2;M0R2B7;M0QXE6;M0R2I8;P28340;M0QZR8;M0QZB4	ENSP00000469308;ENSP00000473233;ENSP00000472445;ENSP00000481858;ENSP00000472600;ENSP00000470726;ENSP00000473052;ENSP00000406046;ENSP00000469115;ENSP00000470426	49	20	0.0611797	0.676244	0.00109235
	ERP	POLD2	polymerase (DNA directed), delta 2, accessory subunit	8	A0A087WWF6;F8W8R3;H7C1B3;C9IZD2;C9J8Z7;P49005;C9JLE1;C9JHC7	ENSP00000397461;ENSP00000386105;ENSP00000480186;ENSP00000389816;ENSP00000395231;ENSP00000399447;ENSP00000406702;ENSP00000223361;ENSP00000416203	37	4	-0.119028	0.482886	-0.00185684
	ERP	POLD3	polymerase (DNA-directed), delta 3, accessory subunit	7	Q15054;E9PRK3;E9PNC0;Q15054-3;Q15054-2;H0YEX7;E9PM91	ENSP00000263681;ENSP00000437231;ENSP00000432951;ENSP00000432233;ENSP00000436018;ENSP00000436781;ENSP00000431239	42	6	0.0303914	0.848479	-0.00254618
	ERP	PML	promyelocytic leukemia	17	P29590-4;P29590-5;P29590-2;P29590-3;H3BRN3;H3BUJ5;P29590-8;P29590-9;H3BT29;P29590;H3BT57;P29590-14;P29590-11;P29590-12;P29590-13;P29590-10;H3BVD2	ENSP00000456989;ENSP00000457032;ENSP00000455612;ENSP00000456277;ENSP00000353004;ENSP00000457669;ENSP00000455838;ENSP00000456486;ENSP00000456329;ENSP00000268058;ENSP00000268059;ENSP00000395576;ENSP00000394642;ENSP00000315434;ENSP00000378564;ENSP00000458061;ENSP00000457023;ENSP00000378567	49	22	-0.180937	0.21344	-0.00586923
	ERP	REEP5	receptor accessory protein 5	2	Q00765;E2QRG8	ENSP00000368959;ENSP00000261482	49	4	0.45224	0.00110518	0.00363041
	ERP	NUB1	negative regulator of ubiquitin-like proteins 1	9	H3BM74;H3BM14;C9J7X7;Q9Y5A7-2;F8WDB6;C9JRT6;Q9Y5A7;F8WDL9;H7C5N1	ENSP00000398644;ENSP00000454264;ENSP00000457628;ENSP00000420086;ENSP00000348110;ENSP00000418234;ENSP00000420638;ENSP00000420023;ENSP00000420344	38	7	-0.183977	0.268857	-0.00165406
	ERP	ARL6IP5	ADP-ribosylation factor-like 6 interacting protein 5	4	C9JQU6;F8WF33;F8WF90;O75915	ENSP00000419021;ENSP00000420138;ENSP00000273258;ENSP00000419374	36	4	0.147123	0.391855	0.00397885
	ERP	STAU1	staufen double-stranded RNA binding protein 1	7	O95793;Q5JW28;A0A087X1A5;O95793-3;O95793-2;F6UDC6;Q5JW30	ENSP00000360857;ENSP00000360893;ENSP00000360922;ENSP00000353604;ENSP00000398785;ENSP00000345425;ENSP00000416779;ENSP00000360867;ENSP00000323443;ENSP00000484011	49	18	-0.0974079	0.505514	-0.00181444
	ERP	MGME1	mitochondrial genome maintenance exonuclease 1	3	Q9BQP7;Q5QPE7;Q5QPE8	ENSP00000366933;ENSP00000366938;ENSP00000366939	38	9	-0.219413	0.185646	-0.00303394
	ERP	HP1BP3	heterochromatin protein 1, binding protein 3	9	Q5SWC8;Q5SSJ5-5;Q5SSJ5-2;Q5SSJ5-3;X6RGJ2;B0QZK4;B0QZK8;B0QZK9;Q5SSJ5	ENSP00000403039;ENSP00000364142;ENSP00000405362;ENSP00000364139;ENSP00000312625;ENSP00000402754;ENSP00000391721;ENSP00000391281	49	24	-0.0632718	0.665813	-0.00624725
	ERP	MSN	moesin	2	P26038;V9GZ54	ENSP00000353408;ENSP00000477441	49	45	0.137463	0.346253	0.000775888
	ERP	SEC31A	SEC31 homolog A, COPII coat complex component	22	H0YAF5;D6RCQ9;O94979-7;O94979-2;H0Y8W8;O94979-3;H0Y9T9;O94979;D6REX3;H0Y8V7;O94979-8;O94979-9;O94979-6;D6RHZ5;O94979-4;O94979-5;O94979-10;D6RE64;H0YAB3;H7BXG7;H0Y9K1;H0Y9V3	ENSP00000421464;ENSP00000422267;ENSP00000426562;ENSP00000426943;ENSP00000264405;ENSP00000426886;ENSP00000337602;ENSP00000347329;ENSP00000425555;ENSP00000424635;ENSP00000309070;ENSP00000408027;ENSP00000424451;ENSP00000400926;ENSP00000425999;ENSP00000426950;ENSP00000426569;ENSP00000422371;ENSP00000378721;ENSP00000421633;ENSP00000425056;ENSP00000424336;ENSP00000425140	49	16	0.0146444	0.920448	-0.00145756
	ERP	PEF1	penta-EF-hand domain containing 1	1	Q9UBV8	ENSP00000362807	36	4	0.054962	0.750201	0.00281103
	ERP	SRA1	SRY (sex determining region Y)-box 9	2	Q9HD15;R4GMW4	ENSP00000337513;ENSP00000473378	37	7	-0.173217	0.305245	-0.00231658
	ERP	LONP1	lon peptidase 1, mitochondrial	9	K7EQF8;K7ER27;P36776-3;P36776;K7EKE6;K7ER56;K7EJE8;P36776-2;K7ERR6	ENSP00000468114;ENSP00000441523;ENSP00000353826;ENSP00000465585;ENSP00000467808;ENSP00000468541;ENSP00000465139;ENSP00000468083;ENSP00000468379	49	24	0.0789877	0.589553	0.0015003
	ERP	RCC1	regulator of chromosome condensation 1	7	C9JRH2;C9JQZ4;C9JW69;P18754;P18754-2;C9J3R0;C9JMJ4	ENSP00000405258;ENSP00000394650;ENSP00000381931;ENSP00000413644;ENSP00000362938;ENSP00000362939;ENSP00000402740;ENSP00000402260;ENSP00000362937	38	7	0.147086	0.3782	0.000619754
	ERP	RCC2	regulator of chromosome condensation 2	1	Q9P258	ENSP00000364582;ENSP00000364585;ENSP00000486447;ENSP00000486099	49	28	-0.129095	0.376673	-0.00495945
	ERP	DNM1L	dynamin 1-like	17	B4DDQ3;O00429-3;O00429-2;O00429-5;O00429-4;O00429-7;O00429-6;O00429-8;B4DPZ9;O00429;F8VZ52;F8W1W3;F8VUJ9;F8VYL3;F8VR28;G8JLD5;H0YHY4	ENSP00000266481;ENSP00000396030;ENSP00000450401;ENSP00000390090;ENSP00000350948;ENSP00000448936;ENSP00000370388;ENSP00000450399;ENSP00000447788;ENSP00000404160;ENSP00000447845;ENSP00000448105;ENSP00000448610;ENSP00000415131;ENSP00000447013;ENSP00000449089	49	33	0.0351566	0.810472	0.000453069
	ERP	GSTK1	glutathione S-transferase kappa 1	6	C9JNT3;Q9Y2Q3-2;Q9Y2Q3-3;Q9Y2Q3-4;E9PFN5;Q9Y2Q3	ENSP00000406802;ENSP00000408341;ENSP00000431049;ENSP00000351181;ENSP00000386944;ENSP00000415813	49	8	-0.0694459	0.635397	-0.00030064
	ERP	FGFR1OP2	FGFR1 oncogene partner 2	4	Q9NVK5;Q9NVK5-3;Q9NVK5-2;F5GX47	ENSP00000323763;ENSP00000229395;ENSP00000437556;ENSP00000441144	43	8	0.20404	0.189382	0.000520852
	ERP	NCBP2	nuclear cap binding protein subunit 2, 20kDa	6	P52298-3;P52298;F8WE41;C9JQX9;P52298-2;B3KSB0	ENSP00000412785;ENSP00000414122;ENSP00000326806;ENSP00000397619;ENSP00000394105;ENSP00000389315;ENSP00000413518	49	7	-0.0510256	0.727701	-0.00117067
	ERP	SPTLC1	serine palmitoyltransferase, long chain base subunit 1	1	O15269	ENSP00000337635;ENSP00000262554	43	9	-0.0907684	0.56268	-0.00144795
	ERP	PPHLN1	periphilin 1	16	F8WF16;Q8NEY8-7;Q8NEY8-8;Q8NEY8-9;Q8NEY8-5;Q8NEY8-6;F8VRK2;Q8NEY8-2;F8W0Q9;F8VPY7;F8VXV7;F8VWU8;B7Z8L1;F8W6A0;Q8NEY8-3;Q8NEY8	ENSP00000450274;ENSP00000378935;ENSP00000378947;ENSP00000256678;ENSP00000447168;ENSP00000448645;ENSP00000479913;ENSP00000449331;ENSP00000449772;ENSP00000477681;ENSP00000449031;ENSP00000393965;ENSP00000390681;ENSP00000338510;ENSP00000478872;ENSP00000351066;ENSP00000322048	24	6	-0.0534899	0.803953	-0.000627565
	ERP	OSGEP	O-sialoglycoprotein endopeptidase	6	Q9NPF4;G3V425;G3V4G4;G3V249;G3V282;G3V445	ENSP00000206542;ENSP00000450464;ENSP00000451580	42	6	-0.0841201	0.596356	0.000293583
	ERP	TRAPPC3	trafficking protein particle complex 3	5	O43617;A0A087WWM0;A6NKE1;A0A087WYS5;O43617-2	ENSP00000362257;ENSP00000362256;ENSP00000362253;ENSP00000482052;ENSP00000480648;ENSP00000362261;ENSP00000480332	49	5	-0.237677	0.100083	-0.0015987
	ERP	PLEK2	pleckstrin 2	5	H0YJD0;Q9NYT0;H0YJ64;H0YIZ5;G3V337	ENSP00000216446;ENSP00000450533;ENSP00000450892;ENSP00000451218;ENSP00000451023	31	7	0.0187519	0.920246	-0.000479174
	ERP	KIAA1279	KIF1 binding protein	1	Q96EK5	ENSP00000354848	37	8	-0.0133974	0.937272	-0.000967292
	ERP	PSMG1	proteasome (prosome, macropain) assembly chaperone 1	3	O95456;F8WBH7;O95456-2	ENSP00000329915;ENSP00000370286;ENSP00000398569	45	7	0.100474	0.511373	0.00272278
	ERP	PSMG2	proteasome (prosome, macropain) assembly chaperone 2	5	K7ENR6;Q969U7;Q969U7-2;V9GZ55;K7ER45	ENSP00000476763;ENSP00000467060;ENSP00000325919;ENSP00000477442;ENSP00000468103	44	9	0.0527874	0.733624	0.00344706
	ERP	SERBP1	SERPINE1 mRNA binding protein 1	4	Q8NC51-3;Q8NC51-2;Q8NC51;Q8NC51-4	ENSP00000360034;ENSP00000360029;ENSP00000354591;ENSP00000360033;	49	32	-0.0993469	0.497037	-0.00388397
	ERP	MRPL53	mitochondrial ribosomal protein L53	2	Q96EL3;B9A051	ENSP00000258105;ENSP00000386920	33	3	-0.0777137	0.667291	-0.00164579
	ERP	NUP133	nucleoporin 133kDa	2	Q8WUM0;Q5TDI3	ENSP00000261396	46	13	-0.182138	0.225709	-0.00497837
	ERP	NDUFAF3	NADH dehydrogenase (ubiquinone) complex I, assembly factor 3	2	Q9BU61;Q9BU61-2	ENSP00000323003;ENSP00000402465;ENSP00000378843;ENSP00000323076	14	2	-0.138462	0.636885	-0.00224945
	ERP	FAHD1	fumarylacetoacetate hydrolase domain containing 1	3	Q6P587;Q6P587-2;Q6P587-3	ENSP00000482534;ENSP00000398053;ENSP00000372112;ENSP00000372114	39	11	-0.136647	0.406825	-0.00287144
	ERP	PRKAR1A	protein kinase, cAMP-dependent, regulatory, type I, alpha	10	K7EIE5;K7EMU2;K7EID3;K7EMZ6;P10644-2;K7EJ40;K7EPB2;P10644;K7EK41;K7EM13	ENSP00000467311;ENSP00000468106;ENSP00000466314;ENSP00000445625;ENSP00000465013;ENSP00000465445;ENSP00000464977;ENSP00000376475;ENSP00000466722;ENSP00000464715;ENSP00000466459;ENSP00000464701;ENSP00000466649;ENSP00000351410	49	10	0.0886315	0.544782	0.00429116
	ERP	SAR1A	secretion associated, Ras related GTPase 1A	3	Q9NR31;H0Y5E8;Q9NR31-2	ENSP00000362335;ENSP00000362338;ENSP00000398165;ENSP00000399698;ENSP00000362339	49	5	-0.0444433	0.761721	-0.00133672
	ERP	C19orf10	myeloid-derived growth factor	3	M0QXF7;M0QYN0;Q969H8	ENSP00000469945;ENSP00000262947;ENSP00000469136	36	6	0.00695025	0.96791	-0.00162231
	ERP	CLPTM1	cleft lip and palate associated transmembrane protein 1	5	O96005-4;K7EQQ1;K7EJ16;O96005;O96005-3	ENSP00000464985;ENSP00000467927;ENSP00000336994;ENSP00000443192;ENSP00000442011	14	4	-0.290429	0.31379	-0.00412487
	ERP	CDC40	cell division cycle 40	3	O60508;Q5SRN1;Q5SRM9	ENSP00000304370;ENSP00000357928;ENSP00000357926	38	9	-0.125629	0.452324	-0.00457568
	ERP	CDC42	cell division cycle 42	3	Q5JYX0;P60953;P60953-1	ENSP00000314458;ENSP00000383118;ENSP00000341072;ENSP00000398327	49	8	0.259771	0.0714602	0.00432575
	ERP	PDDC1	Parkinson disease 7 domain containing 1	9	Q8NB37-4;Q8NB37-2;Q8NB37-3;E9PLI5;Q8NB37;E9PQD8;H0YE25;H0YER3;H0YF25	ENSP00000437068;ENSP00000433322;ENSP00000436861;ENSP00000321691;ENSP00000436417;ENSP00000346239;ENSP00000431183;ENSP00000434839;ENSP00000380612	41	5	-0.133287	0.406101	-0.000117591
	ERP	BIN2	bridging integrator 2	6	Q9UBW5;Q9UBW5-2;F5H0W4;S4R418;A0A087X188;S4R3J0	ENSP00000483983;ENSP00000474972;ENSP00000445874;ENSP00000267012;ENSP00000474425	49	11	0.0932238	0.524053	0.00804987
	ERP	UBTF	upstream binding transcription factor, RNA polymerase I	6	E9PMM2;E9PLT2;E9PKP7;P17480-2;P17480;H0YDH7	ENSP00000435708;ENSP00000437180;ENSP00000431539;ENSP00000390669;ENSP00000431295;ENSP00000433046;ENSP00000432925;ENSP00000302640;ENSP00000345297;ENSP00000377231;ENSP00000433625	49	33	-0.0461782	0.752708	-0.00329395
	ERP	CDCA2	cell division cycle associated 2	2	Q69YH5;E9PEI0	ENSP00000328228;ENSP00000370040	24	5	0.106133	0.621599	0.00193153
	ERP	YLPM1	YLP motif containing 1	6	F8VU51;P49750-3;P49750-4;H0YI23;P49750;H0YIQ2	ENSP00000324463;ENSP00000449860;ENSP00000447921;ENSP00000448367	41	12	-0.177027	0.268189	-0.00336979
	ERP	CYB5A	cytochrome b5 type A (microsomal)	4	J3KNC7;P00167-3;P00167-2;P00167	ENSP00000341625;ENSP00000436461;ENSP00000299438;ENSP00000381011	49	6	0.0329625	0.822102	0.00120954
	ERP	PCK2	phosphoenolpyruvate carboxykinase 2 (mitochondrial)	7	B4DW73;Q16822;H0YML5;Q16822-2;H0YNG4;H0YMA5;H0YM31	ENSP00000441826;ENSP00000453656;ENSP00000454011;ENSP00000216780;ENSP00000453528;ENSP00000453998;ENSP00000453444	49	14	-0.00392897	0.978625	0.000448314
	ERP	HDGF	hepatoma-derived growth factor	3	P51858-2;P51858-3;P51858	ENSP00000443120;ENSP00000349878;ENSP00000357192;ENSP00000357189	49	23	-0.229411	0.112818	-0.00530152
	ERP	ZMPSTE24	zinc metallopeptidase STE24	1	O75844	ENSP00000361845	42	4	0.0355782	0.823002	0.00180688
	ERP	ARG1	arginase 1	3	P05089;P05089-3;P05089-2	ENSP00000349446;ENSP00000357066	49	15	-0.0612818	0.675734	-0.00178837
	ERP	UBE2R2	ubiquitin-conjugating enzyme E2R 2	1	Q712K3	ENSP00000263228	22	4	0.0638238	0.777811	0.000617041
	ERP	MRPL39	mitochondrial ribosomal protein L39	3	C9JG87;Q9NYK5;Q9NYK5-2	ENSP00000305682;ENSP00000404426;ENSP00000284967	41	9	-0.134768	0.400857	-0.00460371
	ERP	THOC3	THO complex 3	4	D6RGZ2;Q96J01-2;Q96J01;D6REC9	ENSP00000487428;ENSP00000265097;ENSP00000422243;ENSP00000421082;ENSP00000425039	41	7	-0.0466068	0.772308	-0.00155261
	ERP	THOC2	THO complex 2	7	H0Y594;Q8NI27-2;B7ZBA0;H0Y7U4;Q8NI27;H0Y815;H7C477	ENSP00000480478;ENSP00000415244;ENSP00000347959;ENSP00000397317;ENSP00000416639;ENSP00000245838;ENSP00000415211;ENSP00000415947	39	13	0.0671155	0.684774	-0.000267734
	ERP	THOC1	THO complex 1	6	Q96FV9;R4GMN4;A0A087WWS1;R4GN58;A0A087WY84;Q96FV9-2	ENSP00000473276;ENSP00000261600;ENSP00000480460;ENSP00000481599;ENSP00000473499	33	8	0.266087	0.134458	0.00206192
	ERP	THOC5	THO complex 5	9	F8WES8;C9JXU6;F5GZF3;Q13769;F8WCP5;C9JXG5;H7C441;C9JCL9;H7C072	ENSP00000444493;ENSP00000380971;ENSP00000380969;ENSP00000388039;ENSP00000416500;ENSP00000380970;ENSP00000413505;ENSP00000393420;ENSP00000415425;ENSP00000393247;ENSP00000416804;ENSP00000420306	46	8	-0.055511	0.714055	-0.00431908
	ERP	NUP88	nucleoporin 88kDa	4	I3L245;Q99567;J3KMX1;I3L4K7	ENSP00000225696;ENSP00000458954;ENSP00000459370;ENSP00000461334	43	9	0.0752124	0.631692	0.00212345
	ERP	COPS8	COP9 signalosome subunit 8	4	Q99627;Q99627-2;E9PGT6;H7C3S9	ENSP00000413696;ENSP00000346340;ENSP00000387212;ENSP00000375865	44	5	0.280429	0.0652135	0.00546034
	ERP	COPS2	COP9 signalosome subunit 2	6	P61201;P61201-2;B4DIH5;H0YKU5;H0YMC2;H0YM03	ENSP00000373553;ENSP00000443664;ENSP00000299259;ENSP00000452944;ENSP00000453412;ENSP00000453546	49	16	0.0879682	0.547808	0.00288622
	ERP	COPS3	COP9 signalosome subunit 3	8	C9JLV5;Q9UNS2-2;Q9UNS2;H7C3P9;K7ES36;K7ELN6;J3QKR0;J3KTQ1	ENSP00000437606;ENSP00000409028;ENSP00000268717;ENSP00000413298;ENSP00000468536;ENSP00000466153;ENSP00000463098;ENSP00000463195	49	14	0.0838351	0.566844	0.00188388
	ERP	COPS6	COP9 signalosome subunit 6	3	E7EM64;H7C3T0;Q7L5N1	ENSP00000304102;ENSP00000400617;ENSP00000413702	44	10	0.264007	0.0833299	0.00461778
	ERP	NUP85	nucleoporin 85kDa	12	Q9BW27;Q9BW27-3;Q9BW27-2;J3QL54;J3QLH0;J3KSH3;J3KT10;F5H0W7;J3QLD4;J3KRC0;J3KS87;J3QL91	ENSP00000463382;ENSP00000462749;ENSP00000463496;ENSP00000463542;ENSP00000462487;ENSP00000445855;ENSP00000245544;ENSP00000461919;ENSP00000462364;ENSP00000463437	33	6	-0.105641	0.558477	-0.00534753
	ERP	COPS4	COP9 signalosome subunit 4	5	Q9BT78-2;Q9BT78;D6RAX7;D6RFN0;D6RD63	ENSP00000425486;ENSP00000424655;ENSP00000425976;ENSP00000424791;ENSP00000264389	49	18	0.14874	0.307735	0.00163215
	ERP	COPS5	COP9 signalosome subunit 5	6	E5RHF2;Q92905;E5RHH5;E5RK55;E5RG35;E5RFS1	ENSP00000428586;ENSP00000350512;ENSP00000429774;ENSP00000427997;ENSP00000427869;ENSP00000428124	49	7	0.252373	0.0802141	0.00436901
	ERP	PPOX	hypocretin (orexin) neuropeptide precursor	6	H0YFP3;F5GZT7;F5H1I5;P50336;H0YFE1;F5H825	ENSP00000444216;ENSP00000439613;ENSP00000343943;ENSP00000439544;ENSP00000356978;ENSP00000438136;ENSP00000443769	49	12	-0.085672	0.558346	-0.00214121
	ERP	KTI12	KTI12 chromatin associated homolog	1	Q96EK9	ENSP00000360676	19	5	-0.166667	0.495266	-0.00152889
	ERP	TKT	discoidin domain receptor tyrosine kinase 2	4	E9PFF2;P29401-2;P29401;F8W888	ENSP00000391481;ENSP00000405455;ENSP00000413503;ENSP00000417773;ENSP00000418340	49	27	-0.131136	0.369111	-0.00471999
	ERP	NUDT9	nudix (nucleoside diphosphate linked moiety X)-type motif 9	4	Q9BW91-2;H7C386;D6RAW2;Q9BW91	ENSP00000424702;ENSP00000410270;ENSP00000303575;ENSP00000421811	17	4	-0.348039	0.171013	-0.00379765
	ERP	DLD	dihydrolipoamide dehydrogenase	6	F8WDM5;F2Z2E3;E9PEX6;P09622-2;P09622-3;P09622	ENSP00000387542;ENSP00000390667;ENSP00000409590;ENSP00000205402;ENSP00000388077;ENSP00000417016	49	22	-0.124196	0.395197	-0.0021494
	ERP	NUDT1	nudix (nucleoside diphosphate linked moiety X)-type motif 1	5	P36639;P36639-2;P36639-3;P36639-4;C9J361	ENSP00000343439;ENSP00000405334;ENSP00000380239;ENSP00000380241;ENSP00000380242;ENSP00000349148;ENSP00000339503	49	9	-0.0888356	0.543852	-0.00216209
	ERP	NUDT2	nudix (nucleoside diphosphate linked moiety X)-type motif 2	1	P50583	ENSP00000344187;ENSP00000368452;ENSP00000482384;ENSP00000368455	37	6	-0.0374652	0.825757	0.000126947
	ERP	NUDT4	nudix (nucleoside diphosphate linked moiety X)-type motif 4	5	Q9NZJ9-2;F8VRR0;Q9NZJ9;F8VRL4;Q9NZJ9-3	ENSP00000338352;ENSP00000448032;ENSP00000406612;ENSP00000448504;ENSP00000448620;	49	7	0.130932	0.369863	0.00507263
	ERP	NUDT5	nudix (nucleoside diphosphate linked moiety X)-type motif 5	6	Q9UKK9;C9JYY9;A6NJU6;A6NFX8;H0YEY4;A6NCQ0	ENSP00000368209;ENSP00000368219;ENSP00000419628;ENSP00000436844;ENSP00000407856;ENSP00000445116;ENSP00000368222	49	13	0.0316869	0.828881	-1.66921e-05
	ERP	TK1	thymidine kinase 1, soluble	5	P04183;K7ES52;K7ERJ1;K7ERV3;K7ENW5	ENSP00000467121;ENSP00000468556;ENSP00000301634;ENSP00000468278;ENSP00000468425	44	7	-0.139968	0.364839	-0.00788584
	ERP	LARS	leucyl-tRNA synthetase	4	A0A087WXY1;B4DJ10;A0A087WTZ4;Q9P2J5	ENSP00000481381;ENSP00000478249;ENSP00000426005;ENSP00000377954;ENSP00000274562	49	25	-0.0277069	0.85011	-0.000210933
	ERP	DDRGK1	DDRGK domain containing 1	2	Q96HY6;Q96HY6-2	ENSP00000346483	49	6	-0.223237	0.12311	-0.00420433
	ERP	SSB	Sjogren syndrome antigen B (autoantigen La)	4	E9PFL9;E9PGX9;E7ERC4;P05455	ENSP00000395758;ENSP00000397029;ENSP00000396890;ENSP00000260956;ENSP00000386636	49	32	-0.150424	0.302228	-0.0057097
	ERP	TSG101	tumor susceptibility 101	5	Q99816-2;Q99816;F5H442;J3QKS4;J3QRU6	ENSP00000251968;ENSP00000464386;ENSP00000438471;ENSP00000463213	49	13	0.00413307	0.977515	0.00125973
	ERP	RPLP2	ribosomal protein, large, P2	2	H0YDD8;P05387	ENSP00000322419;ENSP00000431240;ENSP00000433443	49	8	-0.227421	0.116061	-0.00802875
	ERP	RPLP0	ribosomal protein, large, P0	13	F8VU65;P05388-2;F8VS58;F8VWV4;F8VPE8;F8VW21;G3V210;F8VWS0;F8VRK7;F8VQY6;F8VZS0;P05388;F8W1K8	ENSP00000448223;ENSP00000450019;ENSP00000449205;ENSP00000448046;ENSP00000366471;ENSP00000449854;ENSP00000450121;ENSP00000449328;ENSP00000376299;ENSP00000450222;ENSP00000447311;ENSP00000449765;ENSP00000448639;ENSP00000339027;ENSP00000446777	44	6	-0.219748	0.151782	-0.00633724
	ERP	CFAP20	cilia and flagella associated protein 20	1	Q9Y6A4	ENSP00000262498	36	7	-0.168479	0.325979	-0.0046263
	ERP	LNP	KIAA1715	4	Q9C0E8-4;Q9C0E8-3;Q9C0E8-2;Q9C0E8	ENSP00000440905;ENSP00000386237;ENSP00000272748	32	6	-0.13271	0.469025	-0.00387456
	ERP	THYN1	thymocyte nuclear protein 1	2	Q9P016;Q9P016-2	ENSP00000341452;ENSP00000376373;ENSP00000341657;ENSP00000376374	49	9	-0.155373	0.286413	-0.0041172
	ERP	MFN2	mitofusin 2	3	O95140;O95140-2;Q5JXC5	ENSP00000235329;ENSP00000416338;ENSP00000412023	33	10	-0.0685218	0.704765	-0.000937404
	ERP	TCP1	t-complex 1	11	E7EQR6;F5H726;F5H282;F5GZ03;F5H676;F5GYL4;F5H136;P17987;F5GZI8;F5H7Y1;E7ERF2	ENSP00000390159;ENSP00000444423;ENSP00000439447;ENSP00000437840;ENSP00000441345;ENSP00000317334;ENSP00000376008;ENSP00000439671;ENSP00000440617;ENSP00000442856;ENSP00000442185	49	35	-0.0236249	0.871993	0.00229662
	ERP	MAD2L1	MAD2 mitotic arrest deficient-like 1 (yeast)	2	Q13257-2;Q13257	ENSP00000296509;ENSP00000332295	33	8	0.0267402	0.882568	0.00051965
	ERP	KTN1	kinectin 1 (kinesin receptor)	11	G3V4Y7;Q86UP2-3;Q86UP2-2;Q86UP2-4;G3V5G2;Q86UP2;H0YJV5;H0YJZ8;B7Z6P3;H0YJP2;G3V5P0	ENSP00000452337;ENSP00000452205;ENSP00000452073;ENSP00000394992;ENSP00000378719;ENSP00000391964;ENSP00000452576;ENSP00000432149;ENSP00000378725;ENSP00000378720;ENSP00000378722;ENSP00000451698;ENSP00000451876;ENSP00000452445	49	51	0.0272987	0.852294	-0.00126017
	ERP	TCEB2	transcription elongation factor B (SIII), polypeptide 2 (18kDa, elongin B)	4	I3L0M9;Q15370;Q15370-2;B8ZZU8	ENSP00000262306;ENSP00000387189;ENSP00000458213;ENSP00000386652	49	8	-0.0475048	0.745838	-0.000109669
	ERP	TCEB1	transcription elongation factor B (SIII), polypeptide 1 (15kDa, elongin C)	4	Q15369-2;Q15369;R4GMY8;E5RHG8	ENSP00000428074;ENSP00000473408;ENSP00000428171;ENSP00000284811;ENSP00000429789;ENSP00000429906;ENSP00000478121;ENSP00000430224;ENSP00000429596;ENSP00000428334	44	6	-0.154703	0.316009	-0.00227388
	ERP	CFDP1	craniofacial development protein 1	2	Q9UEE9-2;Q9UEE9	ENSP00000283882	41	8	-0.224332	0.158524	-0.00464983
	ERP	CEP135	centrosomal protein 135kDa	2	Q66GS9;Q66GS9-2	ENSP00000257287;ENSP00000412799	41	18	-0.0997474	0.534933	-0.00416601
	ERP	BCKDHA	branched chain keto acid dehydrogenase E1, alpha polypeptide	6	H0YH31;F5GXU9;M0R0C8;P12694;F5H5P2;P12694-2	ENSP00000445809;ENSP00000416000;ENSP00000269980;ENSP00000471150;ENSP00000443246;ENSP00000487077;ENSP00000440345	19	3	0.0368583	0.880919	0.00156113
	ERP	UQCRQ	ubiquinol-cytochrome c reductase, complex III subunit VII, 9.5kDa	1	O14949	ENSP00000367934;ENSP00000367936;ENSP00000367939	41	8	-0.104364	0.516099	-0.00543869
	ERP	HECTD1	HECT domain containing E3 ubiquitin protein ligase 1	8	G3V4V5;H0YJP0;A0A087WVU6;A0A087X2H1;Q9ULT8;H0YJD4;H0YJ72;H0YJV8	ENSP00000451860;ENSP00000484981;ENSP00000479695;ENSP00000382269;ENSP00000452015;ENSP00000450697;ENSP00000450920;ENSP00000451260;ENSP00000452233	49	33	-0.200276	0.16766	-0.00287486
	ERP	UQCRH	ubiquinol-cytochrome c reductase hinge protein	3	P07919;A0A087WTF2;A0A087X2B9	ENSP00000309565;ENSP00000484857;ENSP00000477826	49	7	-0.222012	0.125233	-0.00416887
	ERP	UQCRB	ubiquinol-cytochrome c reductase binding protein	4	P14927;P14927-2;E5RHG9;B7Z2R2	ENSP00000287022;ENSP00000430494;ENSP00000427862;ENSP00000429787;ENSP00000430560	49	11	-0.244464	0.0904816	-0.00211984
	ERP	GPS1	G protein pathway suppressor 1	15	J3KTB0;Q13098;J3QLE8;C9JFE4;J3QL53;J3KRJ4;J3KRE8;J3QLT0;J3QS84;J3QQX0;J3QS88;Q13098-7;Q13098-6;Q13098-5;J3KSA5	ENSP00000463381;ENSP00000376167;ENSP00000302873;ENSP00000464575;ENSP00000464571;ENSP00000462029;ENSP00000462896;ENSP00000463690;ENSP00000463937;ENSP00000461965;ENSP00000462265;ENSP00000313569;ENSP00000462391;ENSP00000463514	49	13	0.189407	0.192419	0.00212223
	ERP	GLRX5	glutaredoxin 5	1	Q86SX6	ENSP00000328570	49	9	0.0272477	0.852567	-0.000434447
	ERP	GLO1	glyoxalase I	2	Q04760-2;Q04760	ENSP00000362463	49	11	0.230789	0.110614	0.00470748
	ERP	ATP6V0D1	ATPase, H+ transporting, lysosomal 38kDa, V0 subunit d1	4	P61421;F5GYQ1;R4GN72;J3QL14	ENSP00000290949;ENSP00000473515;ENSP00000441282;ENSP00000463328	49	8	-0.213032	0.141655	-0.000992344
	ERP	FLCN	folliculin	4	Q8NFG4;Q8NFG4-2;C9J4C4;Q8NFG4-3	ENSP00000285071;ENSP00000373821;ENSP00000410410	38	6	-0.120814	0.469973	-0.00406411
	ERP	CARHSP1	calcium regulated heat stable protein 1, 24kDa	7	H3BTK3;H3BPY5;I3L3X8;H3BUY4;H3BSW7;Q9Y2V2;H3BNU9	ENSP00000455522;ENSP00000455855;ENSP00000478055;ENSP00000480542;ENSP00000457864;ENSP00000483591;ENSP00000460812;ENSP00000455016;ENSP00000457213;ENSP00000481550;ENSP00000379838;ENSP00000456909;ENSP00000480144;ENSP00000455284;ENSP00000311847	49	6	0.201755	0.164477	0.00571898
	ERP	PQBP1	polyglutamine binding protein 1	8	O60828-2;O60828-3;C9JQA1;O60828-6;O60828-4;O60828-5;O60828;H7C053	ENSP00000379985;ENSP00000218224;ENSP00000391759;ENSP00000414861;ENSP00000393013;ENSP00000365747;ENSP00000365750;ENSP00000247140	41	6	-0.0453041	0.77851	-0.00386957
	ERP	C4orf27	chromosome 4 open reading frame 27	2	A8MVJ9;Q9NWY4	ENSP00000406598	46	7	0.00844975	0.955555	0.000616077
	ERP	PPM1G	protein phosphatase, Mg2+/Mn2+ dependent, 1G	1	O15355	ENSP00000342778	49	20	-0.0312277	0.831325	-0.00430791
	ERP	PPM1B	protein phosphatase, Mg2+/Mn2+ dependent, 1B	7	C9JIR6;O75688-2;O75688-3;O75688-4;O75688-5;B8ZZF0;O75688	ENSP00000390087;ENSP00000282412;ENSP00000386982;ENSP00000367813;ENSP00000326089;ENSP00000387287	44	8	0.0413701	0.789752	0.00293601
	ERP	ABCF1	ATP-binding cassette, sub-family F (GCN20), member 1	5	H0YGW7;Q8NE71-2;Q8NE71;Q5STZ8;F5GYK6	ENSP00000405512;ENSP00000393143;ENSP00000365728;ENSP00000411327;ENSP00000403526;ENSP00000413319;ENSP00000406926;ENSP00000373081;ENSP00000373082;ENSP00000406948;ENSP00000412553;ENSP00000389065;ENSP00000313603;ENSP00000414373;ENSP00000406756;ENSP00000389472;ENSP00000440893;ENSP00000401969;ENSP00000416890;ENSP00000394994;ENSP00000391102;ENSP00000445100;ENSP00000404726	49	32	-0.077661	0.595838	-0.00280405
	ERP	PRKAB1	protein kinase, AMP-activated, beta 1 non-catalytic subunit	2	Q9Y478;F5H4Y8	ENSP00000486936;ENSP00000441369;ENSP00000229328;ENSP00000444816	23	5	-0.0336051	0.879014	0.000469849
	ERP	KPRP	keratinocyte proline-rich protein	1	Q5T749	ENSP00000475216	9	7	-0.566667	0.111633	-0.0204716
	ERP	PTPN1	protein tyrosine phosphatase, non-receptor type 1	2	B4DSN5;P18031	ENSP00000437732;ENSP00000360683	41	10	0.0418155	0.795185	0.0021542
	ERP	PTPN7	protein tyrosine phosphatase, non-receptor type 7	11	F8WF66;E9PE54;E7EUM0;H7C5I3;P35236-2;P35236-3;P35236;H7C4T8;J3KR55;C9IYI6;C9JBA9	ENSP00000419196;ENSP00000418129;ENSP00000419993;ENSP00000420506;ENSP00000356248;ENSP00000309116;ENSP00000418416;ENSP00000485691;ENSP00000417350;ENSP00000420434;ENSP00000417410;ENSP00000418837	36	5	0.172469	0.314484	0.0014455
	ERP	PTPN6	protein tyrosine phosphatase, non-receptor type 6	12	P29350-4;P29350-3;F5H1Z8;P29350;U3KQS1;F5H4Z1;F5H0N8;F5H5H9;F5GXD4;F5H1V7;P29350-2;F5GY79	ENSP00000443393;ENSP00000476175;ENSP00000326010;ENSP00000444805;ENSP00000391592;ENSP00000438740;ENSP00000382376;ENSP00000441044;ENSP00000446345;ENSP00000445646;ENSP00000440114	44	17	0.142505	0.356123	0.000510229
	ERP	GINS2	GINS complex subunit 2 (Psf2 homolog)	1	Q9Y248	ENSP00000253462	10	2	0.527273	0.117308	0.0023363
	ERP	GINS3	GINS complex subunit 3 (Psf3 homolog)	3	Q9BRX5;Q9BRX5-2;Q9BRX5-3	ENSP00000401018;ENSP00000327449;ENSP00000318196	32	8	-0.258135	0.15374	-0.00278447
	ERP	GINS4	GINS complex subunit 4 (Sld5 homolog)	2	Q9BRT9;E5RFF9	ENSP00000428901;ENSP00000429581;ENSP00000276533;ENSP00000428754	31	6	-0.388306	0.030876	-0.00764876
	ERP	BTF3	basic transcription factor 3	4	D6RDG3;H0Y9Y1;P20290;P20290-2	ENSP00000420978;ENSP00000425490;ENSP00000338516;ENSP00000369965	49	16	0.108991	0.455991	0.00163531
	ERP	RBM12B	RNA binding motif protein 12B	6	B9ZVT1;E5RHG1;Q8IXT5;E5RJ83;E5RJW8;E5RJV8	ENSP00000430474;ENSP00000428269;ENSP00000427729;ENSP00000429807;ENSP00000430466;ENSP00000382239;ENSP00000487257	15	3	0.0536193	0.849477	0.00212898
	ERP	ARRB1	arrestin, beta 1	4	P49407-2;P49407;E9PM35;H0YET9	ENSP00000353124;ENSP00000409581;ENSP00000433171;ENSP00000436530	36	10	0.205547	0.229111	0.00779489
	ERP	ADI1	acireductone dioxygenase 1	2	Q9BV57;Q9BV57-2	ENSP00000371525;ENSP00000333666	31	4	-0.0673455	0.718874	-0.00189087
	ERP	PSMA2	proteasome subunit alpha 2	4	P25787;C9JCK5;H3BT36;H7C402	ENSP00000404858;ENSP00000223321;ENSP00000456999;ENSP00000414832	49	15	-0.0229105	0.875833	0.000747759
	ERP	PSMA3	proteasome subunit alpha 3	6	G3V4X5;P25788;G3V3W4;P25788-2;H0YJ03;G3V5N4	ENSP00000216455;ENSP00000450573;ENSP00000390491;ENSP00000452437;ENSP00000452056;ENSP00000451461	49	18	0.0131646	0.928464	0.000547639
	ERP	PSMA1	proteasome subunit alpha 1	5	F5GX11;B4DEV8;P25786-2;P25786;F5H112	ENSP00000414359;ENSP00000441166;ENSP00000379676;ENSP00000439724;ENSP00000457299	49	20	-0.0293397	0.841387	0.00042997
	ERP	PSMA6	proteasome subunit alpha 6	10	G3V5Z7;P60900-3;G3V4S5;G3V2S7;G3V3I1;P60900-2;P60900;G3V295;G3V3U4;H0YJC4	ENSP00000261479;ENSP00000485776;ENSP00000451958;ENSP00000452603;ENSP00000451432;ENSP00000444844;ENSP00000450528;ENSP00000485817;ENSP00000450844;ENSP00000479620;ENSP00000451254;ENSP00000452566;ENSP00000451171	49	14	0.0860292	0.5567	0.00216115
	ERP	PSMA7	proteasome subunit alpha 7	4	O14818-4;O14818-2;O14818;H0Y586	ENSP00000397047;ENSP00000359898;ENSP00000359910;ENSP00000359895	49	13	0.145627	0.318081	0.00202471
	ERP	PSMA4	proteasome subunit alpha 4	12	H0YMZ1;P25789;H0YLS6;H0YL69;H0YMA1;H0YMI6;P25789-2;H0YN18;H0YKT8;H0YLC2;H0YMV3;H0YKS0	ENSP00000453887;ENSP00000453621;ENSP00000453145;ENSP00000044462;ENSP00000453080;ENSP00000453829;ENSP00000453523;ENSP00000453323;ENSP00000452936;ENSP00000453802;ENSP00000402118;ENSP00000452917;ENSP00000453758	49	15	-0.229411	0.112818	-0.00194115
	ERP	PSMA5	proteasome subunit alpha 5	2	P28066;P28066-2	ENSP00000271308;ENSP00000440618	49	9	0.161292	0.268222	0.0024328
	ERP	C3	complement component 3	5	M0QYC8;P01024;M0R0Q9;M0QXZ3;M0R1Q1	ENSP00000245907;ENSP00000471384;ENSP00000469482;ENSP00000469744;ENSP00000472044	49	35	0.228289	0.114639	0.00628167
	ERP	DSG1	desmoglein 1	2	Q02413-2;Q02413	ENSP00000462666;ENSP00000257192	18	17	-0.205366	0.413635	-0.0213796
	ERP	MSH2	mutS homolog 2	9	E9PHA6;A0A087X078;A0A087X1E7;C9J809;V9H0B2;V9H015;P43246-2;P43246;V9H019	ENSP00000484137;ENSP00000481416;ENSP00000411482;ENSP00000384199;ENSP00000442697;ENSP00000481158;ENSP00000482468;ENSP00000483159;ENSP00000233146	49	31	-0.0495459	0.735306	-0.00231454
	ERP	SNRPB2	small nuclear ribonucleoprotein polypeptide B	1	P08579	ENSP00000367178;ENSP00000246071	43	7	-0.0621484	0.692173	-0.00223999
	ERP	CS	citrate synthase	21	F8W0J2;F8VX07;F8VPF9;F8VWQ5;F8VX68;O75390;F8W4S1;F8VR34;F8W642;F8W031;F8VU34;B4DJV2;F8VRI6;F8VZK9;F8VP03;H0YIC4;H0YH82;F8VPA1;F8VRP1;F8VTT8;F8W1S4	ENSP00000448409;ENSP00000447346;ENSP00000449427;ENSP00000450101;ENSP00000449753;ENSP00000342056;ENSP00000446492;ENSP00000448166;ENSP00000450312;ENSP00000449491;ENSP00000447948;ENSP00000447986;ENSP00000448172;ENSP00000449025;ENSP00000446506;ENSP00000447442;ENSP00000448667;ENSP00000450403;ENSP00000446743;ENSP00000449080;ENSP00000440543;ENSP00000447582	49	15	-0.0866415	0.553885	-0.00220758
	ERP	CP	ceruloplasmin (ferroxidase)	5	H7C5N5;D6RE86;E9PFZ2;H7C5R1;P00450	ENSP00000264613;ENSP00000420545;ENSP00000426888;ENSP00000420367;ENSP00000418773	17	8	-0.0392157	0.881214	0.00877536
	ERP	COL1A2	collagen, type I, alpha 2	2	P08123;A0A087WTA8	ENSP00000297268;ENSP00000477719	49	8	-0.0933259	0.523597	-0.00364891
	ERP	WAPAL	WAPL cohesin release factor	4	Q8WVX6;Q7Z5K2-3;Q7Z5K2-2;Q7Z5K2	ENSP00000361145;ENSP00000298767;ENSP00000263070;ENSP00000481451	46	19	-0.0196139	0.897058	-0.00217307
	ERP	FOXO3	forkhead box O3	2	O43524;O43524-2	ENSP00000446316;ENSP00000339527;ENSP00000385824	37	8	-0.0538234	0.751709	0.00193087
	ERP	AP3B1	adaptor-related protein complex 3, beta 1 subunit	3	O00203-3;O00203;H0YBD0	ENSP00000255194;ENSP00000430597;ENSP00000429228	49	12	-0.0831718	0.569927	-0.00200867
	ERP	P4HB	prolyl 4-hydroxylase, beta polypeptide	13	I3L312;F5H8J2;I3L398;I3L0S0;I3L3P5;I3NI03;H7BZ94;I3L4M2;I3L1Y5;H0Y3Z3;I3L514;P07237;I3L3U6	ENSP00000460612;ENSP00000460088;ENSP00000460741;ENSP00000459211;ENSP00000461791;ENSP00000327801;ENSP00000458300;ENSP00000461362;ENSP00000388374;ENSP00000460285;ENSP00000388117;ENSP00000461718	49	39	-0.0676089	0.644387	-0.00507813
	ERP	PPP1CA	protein phosphatase 1, catalytic subunit, alpha isozyme	6	P62136;F5H1L6;F5H037;E9PMD7;P62136-2;P62136-3	ENSP00000439568;ENSP00000350974;ENSP00000365936;ENSP00000326031;ENSP00000438409;ENSP00000431146	49	5	-0.0890907	0.542691	-0.00184495
	ERP	COL6A1	collagen, type VI, alpha 1	2	P12109;A0A087X0S5	ENSP00000483630;ENSP00000355180	14	4	0.116484	0.691691	-0.0041016
	ERP	WBP2	WW domain binding protein 2	9	K7ENL2;K7ESN4;B4DFG2;K7EIK1;K7EIJ0;A6NG10;K7EIN1;Q969T9;K7EMC9	ENSP00000464768;ENSP00000464782;ENSP00000415251;ENSP00000466999;ENSP00000468793;ENSP00000464820;ENSP00000467579;ENSP00000486675;ENSP00000467583;ENSP00000466450;ENSP00000254806	49	8	0.100776	0.490839	0.00394037
	ERP	SRP9	signal recognition particle 9kDa	3	P49458-2;P49458;E9PE20	ENSP00000355804;ENSP00000485985;ENSP00000485002;ENSP00000305230;ENSP00000355803	44	8	-0.0973289	0.529666	-0.00251376
	ERP	ZYX	zyxin	7	H0Y2Y8;C9IZ41;C9JJK5;Q15942;B4DQX7;H7C3D3;H7C3R3	ENSP00000346417;ENSP00000411230;ENSP00000400537;ENSP00000324422;ENSP00000376642;ENSP00000403714;ENSP00000413467	49	17	0.153791	0.291407	0.0123109
	ERP	UBR1	ubiquitin protein ligase E3 component n-recognin 1	4	Q8IWV7;A0A087WTJ9;H3BUC4;Q8IWV7-2	ENSP00000457573;ENSP00000477932;ENSP00000290650	45	9	0.0260904	0.864913	0.000883757
	ERP	NUCB1	nucleobindin 1	5	Q02818;H7BZI1;C9JKZ2;C9J3C1;C9JBD3	ENSP00000389734;ENSP00000385923;ENSP00000385211;ENSP00000410519;ENSP00000397201;ENSP00000389007	14	7	-0.230769	0.427336	-0.00430642
	ERP	UBR4	ubiquitin protein ligase E3 component n-recognin 4	9	Q5TBN9;X6RE05;Q5T4S7-3;Q5T4S7-2;Q5T4S7-5;Q5T4S7-4;Q5T4S7;X6R960;Q5T4S7-6	ENSP00000395313;ENSP00000364373;ENSP00000364403;ENSP00000364366;ENSP00000364372	49	93	-0.0104092	0.943409	0.00191921
	ERP	SRPR	signal recognition particle receptor (docking protein)	2	P08240;P08240-2	ENSP00000435508;ENSP00000328023	46	12	-0.0867822	0.566326	-0.00273227
	ERP	PCM1	methyl-CpG binding domain protein 1	9	Q15154-2;Q15154-3;E5RGQ4;E7EV93;E9PGW9;Q15154;E7ETA6;A6NNN6;H0YBA1	ENSP00000428131;ENSP00000327077;ENSP00000429941;ENSP00000430521;ENSP00000428123;ENSP00000431099;ENSP00000328332;ENSP00000429054	49	29	-0.108583	0.45769	-0.00320819
	ERP	TBRG4	transforming growth factor beta regulator 4	8	Q969Z0-2;C9J7P5;H7C4R5;Q969Z0;C9IZN7;C9J5A2;C9J618;C9J347	ENSP00000354992;ENSP00000417743;ENSP00000420597;ENSP00000379016;ENSP00000418631;ENSP00000417974;ENSP00000258770;ENSP00000417071;ENSP00000417324;ENSP00000417967	38	9	0.276224	0.0932067	0.00237586
	ERP	ABHD10	abhydrolase domain containing 10	3	Q9NUJ1;Q9NUJ1-3;Q9NUJ1-2	ENSP00000273359;ENSP00000418973	41	8	-0.135378	0.39871	-0.00405965
	ERP	FN3K	fructosamine 3 kinase	1	Q9H479	ENSP00000300784	49	13	0.262629	0.0682894	0.0068733
	ERP	MRPL11	mitochondrial ribosomal protein L11	5	Q9Y3B7;Q9Y3B7-2;Q9Y3B7-3;H0YCD5;E9PQB6	ENSP00000431405;ENSP00000329630;ENSP00000308897;ENSP00000415356;ENSP00000436904	36	9	0.0913889	0.596047	0.000267044
	ERP	MRPL14	mitochondrial ribosomal protein L14	1	Q6P1L8	ENSP00000361084	19	3	-0.283458	0.239596	-0.00566791
	ERP	MRPL18	mitochondrial ribosomal protein L18	1	Q9H0U6	ENSP00000356001	27	3	-0.218559	0.273413	-0.00471741
	ERP	MRPL19	mitochondrial ribosomal protein L19	4	P49406;S4R3W9;S4R455;H7C2J0	ENSP00000475090;ENSP00000377486;ENSP00000474821;ENSP00000387284;ENSP00000406267	38	5	-0.0923616	0.581279	-0.00250584
	ERP	ARPC5	actin related protein 2/3 complex, subunit 5, 16kDa	3	O15511-2;O15511;B1ALC0	ENSP00000356504;ENSP00000294742;ENSP00000352918	49	9	-0.0963874	0.510005	-0.00292424
	ERP	RNF40	ring finger protein 40, E3 ubiquitin protein ligase	9	H3BP71;H3BS50;O75150;H3BQ99;I3L332;H3BUL6;O75150-3;O75150-4;A0A087WTK2	ENSP00000460142;ENSP00000457697;ENSP00000456538;ENSP00000350563;ENSP00000455678;ENSP00000325677;ENSP00000455180;ENSP00000477937	43	16	-0.110931	0.478836	-0.00430818
	ERP	DCUN1D1	DCN1, defective in cullin neddylation 1, domain containing 1	7	Q96GG9;C9J8R4;C9JVE2;F8WC32;C9JUW4;C9JRU6;C9J0B2	ENSP00000292782;ENSP00000419359;ENSP00000417675;ENSP00000488427;ENSP00000418935;ENSP00000420073;ENSP00000419440;ENSP00000418913	49	9	0.14379	0.324289	0.00284678
	ERP	USMG5	up-regulated during skeletal muscle growth 5 homolog (mouse)	1	Q96IX5	ENSP00000358830;ENSP00000358826;ENSP00000358840;ENSP00000337705;ENSP00000311245	41	4	-0.0632459	0.694437	-0.00226804
	ERP	SNCA	synuclein, alpha (non A4 component of amyloid precursor)	6	P37840;P37840-3;P37840-2;E7EPV7;H6UYS7;D6RA31	ENSP00000396241;ENSP00000421485;ENSP00000338345;ENSP00000422238;ENSP00000423445;ENSP00000479604;ENSP00000426034;ENSP00000378437;ENSP00000378440;ENSP00000378442;ENSP00000426955;ENSP00000343683;ENSP00000484044	49	9	0.099602	0.495928	0.0056914
	ERP	AIFM1	apoptosis-inducing factor, mitochondrion-associated, 1	7	E9PMA0;O95831-2;O95831-3;O95831-4;O95831-5;O95831-6;O95831	ENSP00000316320;ENSP00000287295;ENSP00000446113;ENSP00000431222;ENSP00000402535;ENSP00000315122	49	22	-0.0142361	0.922659	-0.000932247
	ERP	RNF123	ring finger protein 123	7	F8WB91;Q5XPI4-2;C9JI97;C9J266;C9JS59;Q5XPI4;C9JN91	ENSP00000408490;ENSP00000390856;ENSP00000416156;ENSP00000328287;ENSP00000394369;ENSP00000392443;ENSP00000487104	49	30	0.0738341	0.614131	0.00177702
	ERP	LAP3	leucine aminopeptidase 3	4	P28838;P28838-2;H0Y9Q1;H0Y983	ENSP00000423350;ENSP00000226299;ENSP00000476028;ENSP00000424724;ENSP00000481000	49	30	-0.0851107	0.560936	-0.00162297
	ERP	NBN	artemin	4	A0A087X1V5;O60934;E5RGU1;E2QRP0	ENSP00000265433;ENSP00000484487;ENSP00000379551;ENSP00000428252;ENSP00000430983	39	10	-0.025105	0.879421	0.00179377
	ERP	DNPEP	aspartyl aminopeptidase	11	B9ZVU2;E7EPX3;Q9ULA0;E7EMB6;E3W974;E5RJ35;C9JRG3;C9JBE1;F8WAN0;E7ETB3;C9J1E2	ENSP00000414739;ENSP00000410684;ENSP00000429960;ENSP00000273075;ENSP00000363074;ENSP00000317252;ENSP00000431076;ENSP00000400944;ENSP00000412003;ENSP00000363083;ENSP00000430630	37	9	0.314641	0.0578691	0.00377303
	ERP	HSPBP1	HSPA (heat shock 70kDa) binding protein, cytoplasmic cochaperone 1	8	Q9NZL4;K7EKM6;Q9NZL4-3;Q9NZL4-2;K7ERT9;K7EL16;K7EMM7;K7EN20	ENSP00000398244;ENSP00000468403;ENSP00000255631;ENSP00000465690;ENSP00000467574;ENSP00000465876;ENSP00000466749;ENSP00000466569	42	10	-0.0913364	0.56511	-0.00235811
	ERP	HADHB	hydroxyacyl-CoA dehydrogenase/3-ketoacyl-CoA thiolase/enoyl-CoA hydratase (trifunctional protein), beta subunit	7	C9K0M0;F5GZQ3;P55084-2;B5MD38;P55084;C9JE81;C9JEY0	ENSP00000442665;ENSP00000413103;ENSP00000404633;ENSP00000415300;ENSP00000325136;ENSP00000385411;ENSP00000444295	49	22	-0.0898561	0.539216	-0.00138259
	ERP	HADHA	hydroxyacyl-CoA dehydrogenase/3-ketoacyl-CoA thiolase/enoyl-CoA hydratase (trifunctional protein), alpha subunit	3	H0YFD6;P40939;P40939-2	ENSP00000370023;ENSP00000438039	49	40	-0.00892948	0.951444	-0.002615
	ERP	GSTP1	glutathione S-transferase pi 1	4	P09211;A8MX94;A0A087X2E9;A0A087X243	ENSP00000381607;ENSP00000381604;ENSP00000484929;ENSP00000484686	49	12	0.124554	0.393829	0.0015784
	ERP	PGRMC2	progesterone receptor membrane component 2	4	O15173-2;O15173;D3DNX8;U3KQM0	ENSP00000429301;ENSP00000296425;ENSP00000481886;ENSP00000476010;ENSP00000475350;ENSP00000475268;ENSP00000475242	49	8	0.035922	0.806424	0.000147422
	ERP	RMDN1	regulator of microtubule dynamics 1	11	Q96DB5-2;Q96DB5-3;H0YB83;H0YC27;H0YBD9;H0YB03;E5RGC8;Q96DB5;H0YC67;E5RH53;H0YAP5	ENSP00000385927;ENSP00000429287;ENSP00000430790;ENSP00000428897;ENSP00000429899;ENSP00000428743;ENSP00000428661;ENSP00000431032;ENSP00000409661;ENSP00000428360;ENSP00000427818	41	10	-0.232163	0.144115	-0.004773
	ERP	AP4M1	adaptor-related protein complex 4, mu 1 subunit	11	O00189;C9JWL4;H7BZV3;H0Y6K1;C9JC87;C9IZL5;F8WCC5;F8WDR3;H7C0A0;F8WCR6;C9JMG3	ENSP00000403663;ENSP00000414286;ENSP00000393723;ENSP00000406106;ENSP00000400598;ENSP00000352603;ENSP00000406676;ENSP00000396928;ENSP00000401613;ENSP00000391585;ENSP00000377625;ENSP00000412185	17	4	-0.10049	0.701167	-0.000445535
	ERP	RTF1	RTF1 homolog, Paf1/RNA polymerase II complex component	2	Q92541;H0YKX1	ENSP00000452973;ENSP00000374280	41	15	-0.136429	0.395023	-0.00443026
	ERP	LRRC59	leucine rich repeat containing 59	2	Q96AG4;I3L223	ENSP00000225972;ENSP00000459305	49	15	-0.206603	0.154359	-0.00610573
	ERP	DIS3	DIS3 homolog, exosome endoribonuclease and 3'-5' exoribonuclease	4	Q9Y2L1;Q9Y2L1-2;F2Z2C0;G3V1J5	ENSP00000440058;ENSP00000366997;ENSP00000436350;ENSP00000367011	40	11	-0.232761	0.148355	-0.00334237
	ERP	SDHA	succinate dehydrogenase complex, subunit A, flavoprotein (Fp)	6	P31040-3;P31040-2;D6RFM5;A0A087X1I3;P31040;H0Y8X1	ENSP00000484230;ENSP00000264932;ENSP00000427703;ENSP00000426514;ENSP00000422404	49	20	-0.0388815	0.790821	-0.00268408
	ERP	SDHB	succinate dehydrogenase complex, subunit B, iron sulfur (Ip)	3	P21912;A0A087WXX8;A0A087WWT1	ENSP00000481376;ENSP00000480482;ENSP00000364649	49	11	-0.0603123	0.680587	-0.00205324
	ERP	AP1M1	adaptor-related protein complex 1, mu 1 subunit	10	K7EQX3;E7ENJ6;K7EJL1;Q9BXS5-2;Q9BXS5;K7ENA7;K7EQ90;K7EPJ8;K7ER75;A0A087WZX7	ENSP00000388996;ENSP00000468015;ENSP00000465224;ENSP00000411498;ENSP00000291439;ENSP00000467721;ENSP00000468140;ENSP00000466858;ENSP00000467417;ENSP00000482949	41	13	0.0487847	0.76197	0.00115913
	ERP	GRWD1	glutamate-rich WD repeat containing 1	2	Q9BQ67;M0QX71	ENSP00000468943;ENSP00000253237	29	4	-0.134762	0.485813	-0.00228301
	ERP	FAM114A2	family with sequence similarity 114, member A2	9	E5RGF9;E5RFK2;E5RHI8;Q9NRY5;E5RK42;E7ESJ7;E5RH43;I6L9D5;E5RHP2	ENSP00000428827;ENSP00000479498;ENSP00000428941;ENSP00000430384;ENSP00000429088;ENSP00000429753;ENSP00000430489;ENSP00000430186;ENSP00000428551;ENSP00000341597;ENSP00000429919	49	20	0.105776	0.469464	0.00157973
	ERP	OSBPL8	oxysterol binding protein-like 8	9	F8VUA7;F8VZ43;Q9BZF1-2;Q9BZF1-3;Q9BZF1;F8VQX7;F8VVE7;F8VVD3;F8W1F1	ENSP00000446886;ENSP00000261183;ENSP00000449618;ENSP00000478240;ENSP00000376940;ENSP00000450238;ENSP00000376939;ENSP00000449919;ENSP00000447893;ENSP00000447483	46	11	-0.00222044	0.988315	-0.000591872
	ERP	OSBPL9	oxysterol binding protein-like 9	10	Q96SU4-7;Q96SU4-6;Q96SU4-5;Q96SU4-4;Q96SU4-3;Q96SU4-2;Q96SU4;H0YCW0;E9PLH0;E9PKX6	ENSP00000354970;ENSP00000433279;ENSP00000412733;ENSP00000407168;ENSP00000431980;ENSP00000360779;ENSP00000413263;ENSP00000433083;ENSP00000435247;ENSP00000432409;ENSP00000435129	39	7	-0.179683	0.273714	-0.00322426
	ERP	PTRHD1	peptidyl-tRNA hydrolase domain containing 1	1	Q6GMV3	ENSP00000330389	49	5	0.0454128	0.75668	0.00214239
	ERP	AHSA1	AHA1, activator of heat shock 90kDa protein ATPase homolog 1 (yeast)	8	G3V3W9;H0YJG6;H0YJG7;G3V438;H0YJ63;O95433-2;O95433;H0YJU2	ENSP00000451569;ENSP00000216479;ENSP00000440108;ENSP00000452127;ENSP00000451467;ENSP00000451475;ENSP00000450890	49	19	0.0699561	0.632908	0.000857765
	ERP	MRI1	methylthioribose-1-phosphate isomerase 1	3	K7EM59;Q9BV20-2;Q9BV20	ENSP00000040663;ENSP00000314871	49	12	0.14328	0.326027	0.00395464
	ERP	DSP	desmoplakin	3	P15924;P15924-2;P15924-3	ENSP00000369129;ENSP00000396591	28	77	-0.482551	0.00930275	-0.0255298
	ERP	PDAP1	PDGFA associated protein 1	2	Q13442;F8WBW6	ENSP00000222968;ENSP00000411287;ENSP00000486021	49	17	0.00500051	0.972797	0.000455718
	ERP	GSTO1	glutathione S-transferase omega 1	5	P78417;P78417-2;P78417-3;Q5TA01;Q5TA02	ENSP00000441488;ENSP00000358727;ENSP00000358724;ENSP00000405325;ENSP00000406708	49	16	-0.0346464	0.813173	0.00161213
	ERP	TTC37	tetratricopeptide repeat domain 37	3	Q6PGP7;D6RCE2;H0Y915	ENSP00000351596;ENSP00000423742;ENSP00000422749	41	12	0.0114121	0.943544	0.00067945
	ERP	TTC38	tetratricopeptide repeat domain 38	4	Q5R3I4;A9UJP8;H7C2L7;H7C089	ENSP00000410095;ENSP00000370419;ENSP00000406604;ENSP00000393531	41	11	0.240809	0.129353	0.00550709
	ERP	CAPZA2	capping protein (actin filament) muscle Z-line, alpha 2	5	F8W9N7;C9JUG7;P47755-2;P47755;C9J7V0	ENSP00000354947;ENSP00000419484;ENSP00000395395;ENSP00000418262	49	11	0.287682	0.0450289	0.0026116
	ERP	CAPZA1	capping protein (actin filament) muscle Z-line, alpha 1	1	P52907	ENSP00000263168	49	9	0.276304	0.0546319	0.00383735
	ERP	GEMIN4	gem (nuclear organelle) associated protein 4	6	P57678;I3L2C7;I3L399;E7EN12;I3L4M4;I3L4A4	ENSP00000321706;ENSP00000459565;ENSP00000461103;ENSP00000461368;ENSP00000460286;ENSP00000392460	24	5	-0.341813	0.102087	-0.00714243
	ERP	GEMIN5	gem (nuclear organelle) associated protein 5	1	Q8TEQ6	ENSP00000285873	49	21	-0.049801	0.733993	-0.000656468
	ERP	LARS2	leucyl-tRNA synthetase 2, mitochondrial	2	E9PHM2;Q15031	ENSP00000412893;ENSP00000408576;ENSP00000265537	15	5	-0.296429	0.283355	-0.00180719
	ERP	DDX17	DEAD (Asp-Glu-Ala-Asp) box helicase 17	5	Q92841-2;H3BLZ8;Q92841-1;Q92841-3;Q92841	ENSP00000385536;ENSP00000380033	49	23	-0.0770487	0.598749	-0.00214023
	ERP	DDX18	DEAD (Asp-Glu-Ala-Asp) box polypeptide 18	2	H7C452;Q9NVP1	ENSP00000263239;ENSP00000415604	37	11	-0.147481	0.383712	-0.00797314
	ERP	PSMC1	proteasome 26S subunit, ATPase 1	3	P62191;P62191-2;G3V4X1	ENSP00000445147;ENSP00000261303;ENSP00000452049	49	29	0.134657	0.356282	0.00086475
	ERP	PSMC2	proteasome 26S subunit, ATPase 2	3	C9JLS9;P35998-2;P35998	ENSP00000391211;ENSP00000393027;ENSP00000292644;ENSP00000401724	49	35	0.0769466	0.599234	0.000737007
	ERP	PSMC3	proteasome 26S subunit, ATPase 3	7	E9PMD8;E9PN50;E9PM69;E9PLG2;P17980;R4GNH3;E9PKD5	ENSP00000481029;ENSP00000298852;ENSP00000473652;ENSP00000435141;ENSP00000433596;ENSP00000431144;ENSP00000433097;ENSP00000432970	49	28	0.148434	0.308743	0.00230891
	ERP	PSMC4	proteasome 26S subunit, ATPase 4	2	P43686;P43686-2	ENSP00000413869;ENSP00000157812	49	25	0.0595469	0.684428	0.000586237
	ERP	PSMC5	proteasome 26S subunit, ATPase 5	10	J3KRP2;J3QRW1;J3QSA9;J3QQM1;P62195;J3QSE0;J3QLH6;P62195-2;J3QRR3;J3KTQ9	ENSP00000463549;ENSP00000464405;ENSP00000462098;ENSP00000463801;ENSP00000364970;ENSP00000464646;ENSP00000462495;ENSP00000464602;ENSP00000463938;ENSP00000310572;ENSP00000464347;ENSP00000463107	49	29	-0.0597	0.683659	-0.000729681
	ERP	PSMC6	proteasome 26S subunit, ATPase 6	7	A0A087X2I1;H0YJS8;P62333;H0YJX2;H0YJC0;H0YJE9;H0YJT1	ENSP00000451156;ENSP00000401802;ENSP00000452388;ENSP00000475721;ENSP00000452048;ENSP00000484998;ENSP00000452072;ENSP00000451340	49	21	0.0788856	0.590035	0.00125174
	ERP	ARFIP1	ADP-ribosylation factor interacting protein 1	3	P53367;B4DS69;P53367-2	ENSP00000479111;;ENSP00000296557;ENSP00000384189;ENSP00000395083;ENSP00000396653;ENSP00000348360	43	7	-0.010421	0.947121	-0.00617267
	ERP	TRIP12	thyroid hormone receptor interactor 12	11	Q14669-4;Q14669;Q14669-2;Q14669-3;H7C2Y1;C9JLJ5;C9JSX9;C9JLD7;G5E9G6;H7C1L9;F8W9P3	ENSP00000283943;ENSP00000373696;ENSP00000373697;ENSP00000414385;ENSP00000409460;ENSP00000386388;ENSP00000389827;ENSP00000408330;ENSP00000400967;ENSP00000342442	42	16	-0.21898	0.163528	-0.00406276
	ERP	TRIP13	thyroid hormone receptor interactor 13	3	Q15645;H0YAL2;Q15645-2	ENSP00000427528;ENSP00000166345	44	11	0.139051	0.368017	0.00242609
	ERP	CPVL	carboxypeptidase, vitellogenic-like	8	H7C0X5;A0A087WXJ9;A0A087WVP6;H7C218;Q9H3G5;C9JI22;C9JLV0;C9J6L4	ENSP00000479581;ENSP00000481092;ENSP00000397327;ENSP00000379572;ENSP00000403580;ENSP00000387164;ENSP00000265394;ENSP00000395690;ENSP00000417015;ENSP00000409036	46	11	-0.0257818	0.86495	-0.00224408
	ERP	FN3KRP	fructosamine 3 kinase related protein	6	I3L139;I3L407;I3L3W5;I3L2G3;Q9HA64;I3L2K8	ENSP00000459653;ENSP00000460869;ENSP00000460777;ENSP00000458550;ENSP00000269373;ENSP00000459751	49	12	-0.0158179	0.914096	0.00283903
	ERP	NCLN	nicalin	7	Q969V3-2;Q969V3;K7EMW4;K7ENM2;K7EN96;K7ELZ9;K7EQ66	ENSP00000466678;ENSP00000246117;ENSP00000467693;ENSP00000466844;ENSP00000466296;ENSP00000467011	41	10	-0.166652	0.29769	-0.00290001
	ERP	MT-CO2	mitochondrially encoded cytochrome c oxidase II	1	P00403	ENSP00000354876	35	6	0.182366	0.294393	0.00174136
	ERP	EIF3H	eukaryotic translation initiation factor 3, subunit H	9	O15372;B3KS98;E5RH59;E5RFH0;A0A087WZK9;E5RFW7;E5RHC7;E5RGU4;E5RJT0	ENSP00000430926;ENSP00000276682;ENSP00000427908;ENSP00000428195;ENSP00000482724;ENSP00000429931;ENSP00000428669;ENSP00000429884;ENSP00000428885	49	20	-0.128789	0.377816	-0.00268997
	ERP	EIF3I	eukaryotic translation initiation factor 3, subunit I	2	Q13347;Q5TFK1	ENSP00000362688;ENSP00000347194	49	16	-0.0981223	0.502382	-0.000691767
	ERP	EIF3J	eukaryotic translation initiation factor 3, subunit J	5	O75822-2;O75822-3;H0YLP3;H0YGJ7;O75822	ENSP00000261868;ENSP00000443563;ENSP00000453282;ENSP00000440221;ENSP00000414548	49	17	0.0938871	0.521092	0.00201233
	ERP	EIF3K	eukaryotic translation initiation factor 3, subunit K	8	K7ES31;K7EMQ9;Q9UBQ5;Q9UBQ5-2;K7ERF1;A0A087WVB9;K7EK53;K7EQM4	ENSP00000248342;ENSP00000438145;ENSP00000468525;ENSP00000468231;ENSP00000479334;ENSP00000465460;ENSP00000467895	49	7	-0.174916	0.229326	-0.00235347
	ERP	EIF3L	eukaryotic translation initiation factor 3, subunit L	8	C9K0Q7;H7C3A0;Q9Y262-2;B0QY90;C9JHP4;B0QY89;H0Y7E6;Q9Y262	ENSP00000416892;ENSP00000371099;ENSP00000485663;ENSP00000384634;ENSP00000412349;ENSP00000410576;ENSP00000390271;ENSP00000393822	49	20	-0.0672518	0.646141	-0.00214895
	ERP	EIF3M	eukaryotic translation initiation factor 3, subunit M	7	J3KNJ2;E9PRY0;Q7L2H7;Q7L2H7-2;H0YCQ8;E9PN86;E7ESM3	ENSP00000436049;ENSP00000319910;ENSP00000432139;ENSP00000434080;ENSP00000436787;ENSP00000432891;ENSP00000435501	49	8	0.0362792	0.804537	0.000734051
	ERP	EIF3A	eukaryotic translation initiation factor 3, subunit A	2	Q14152-2;Q14152	ENSP00000438178;ENSP00000358140	49	84	-0.0148485	0.919343	-0.000461658
	ERP	EIF3B	eukaryotic translation initiation factor 3, subunit B	4	C9JQN7;P55884-2;P55884;C9JZG1	ENSP00000354125;ENSP00000380206;ENSP00000408062;ENSP00000407785	49	31	-0.00204102	0.988895	0.000232894
	ERP	EIF3C	eukaryotic translation initiation factor 3, subunit C	2	Q99613;Q99613-2	ENSP00000332604;ENSP00000457418;ENSP00000457963;ENSP00000378953;ENSP00000456416	8	2	-0.571429	0.13896	-0.0108461
	ERP	EIF3D	eukaryotic translation initiation factor 3, subunit D	8	O15371;B0QYA5;B0QYA4;B0QYA7;B0QYA6;O15371-3;O15371-2;B0QYA8	ENSP00000385212;ENSP00000403584;ENSP00000385812;ENSP00000391061;ENSP00000390438;ENSP00000216190	44	19	-0.227289	0.137873	-0.00260857
	ERP	EIF3E	eukaryotic translation initiation factor 3, subunit E	10	H0YBR5;H0YAW4;E5RHS5;P60228;E5RIT4;E5RGA2;H0YBP5;E5RII3;E5RIP5;E5RJ25	ENSP00000428796;ENSP00000428170;ENSP00000220849;ENSP00000430152;ENSP00000430678;ENSP00000430839;ENSP00000429968;ENSP00000430709;ENSP00000430649;ENSP00000429327	49	19	0.0370956	0.800227	0.00105276
	ERP	EIF3F	eukaryotic translation initiation factor 3, subunit F	3	H0YDT6;O00303;E9PQV8	ENSP00000434286;ENSP00000310040;ENSP00000431800;ENSP00000487359;ENSP00000432489;ENSP00000487000	49	11	0.0183692	0.900305	0.00157985
	ERP	EIF3G	eukaryotic translation initiation factor 3, subunit G	7	K7EL60;K7EP16;O75821;K7ENA8;K7ER90;K7EL20;K7ENH0	ENSP00000253108;ENSP00000466860;ENSP00000468159;ENSP00000465882;ENSP00000467187;ENSP00000465933;ENSP00000465925;ENSP00000466943	49	22	0.00142872	0.992226	6.11823e-05
	ERP	GRPEL1	GrpE-like 1, mitochondrial (E. coli)	1	Q9HAV7	ENSP00000264954	44	10	-0.185919	0.226928	-0.00522674
	ERP	NTPCR	nucleoside-triphosphatase, cancer-related	2	Q5TDF0;Q9BSD7	ENSP00000355587;ENSP00000355586	14	3	0.316832	0.269725	0.00298626
	ERP	CSTF2T	cleavage stimulation factor, 3' pre-RNA, subunit 2, 64kDa, tau variant	1	Q9H0L4	ENSP00000332444	10	4	0.10303	0.776998	0.00388852
	ERP	LARP4B	La ribonucleoprotein domain family, member 4B	6	Q92615;H0Y4V9;B5MCU2;X6RCG6;H0Y641;V9GYI5	ENSP00000385229;ENSP00000476786;ENSP00000394545;ENSP00000390556;ENSP00000326128;ENSP00000403018;ENSP00000482767	36	8	-0.26181	0.122961	-0.00649996
	ERP	RPL37A	ribosomal protein L37a	7	Q6P4E4;C9J4Z3;P61513;E9PEL3;G5E9R3;M0R2L6;M0R0A1	ENSP00000418082;ENSP00000410080;ENSP00000388690;ENSP00000410240;ENSP00000470348;ENSP00000469607;ENSP00000472653;ENSP00000471102	41	5	0.121091	0.450752	0.00613984
	ERP	AP2B1	adaptor-related protein complex 2, beta 1 subunit	12	A0A087WXS3;P63010-3;K7EN71;A0A087X253;P63010;A0A087WYD1;K7ERB2;K7EKZ5;A0A087WZQ6;K7EJX1;A0A087WU93;P63010-2	ENSP00000484708;ENSP00000468813;ENSP00000465357;ENSP00000479691;ENSP00000478115;ENSP00000467382;ENSP00000478471;ENSP00000483185;ENSP00000482315;ENSP00000482835;ENSP00000482825;ENSP00000487324;ENSP00000481246;ENSP00000465848;ENSP00000481704;ENSP00000466812;ENSP00000468183	49	13	0.140678	0.334982	0.00158081
	ERP	HCCS	holocytochrome c synthase	1	P53701	ENSP00000370140;ENSP00000326579;ENSP00000370139	41	7	-0.109417	0.495875	-0.00523158
	ERP	RRBP1	ribosome binding protein 1	8	Q9P2E9;A0A087WVV2;V9GY78;A2A2S5;Q9P2E9-2;F8W7S5;A0A087WU26;Q9P2E9-3	ENSP00000479709;ENSP00000381762;ENSP00000367038;ENSP00000476483;ENSP00000354045;ENSP00000478324;ENSP00000401206	49	51	0.0530156	0.717514	-0.00256413
	ERP	RALY	RALY heterogeneous nuclear ribonucleoprotein	6	Q5QPM0;Q5QPM1;Q5QPM2;Q5QPL9;Q9UKM9;Q9UKM9-2	ENSP00000413638;ENSP00000415973;ENSP00000246194;ENSP00000327522;ENSP00000403744;ENSP00000364255	49	16	-0.138075	0.344088	-0.00517277
	ERP	SRRT	serrate, RNA effector molecule	8	H7C3A1;Q9BXP5;H7C1K0;Q9BXP5-2;Q9BXP5-3;H7C0U8;Q9BXP5-4;Q9BXP5-5	ENSP00000481173;ENSP00000483556;ENSP00000396807;ENSP00000480421;ENSP00000478341;ENSP00000410588;ENSP00000400703	49	30	-0.0784264	0.592208	-0.00327046
	ERP	VPS52	vacuolar protein sorting 52 homolog (S. cerevisiae)	2	Q8N1B4;Q8N1B4-2	ENSP00000372697;ENSP00000390831;ENSP00000409952;ENSP00000391197;ENSP00000406988;ENSP00000404016	32	9	0.0916506	0.617864	-0.000408502
	ERP	DNAJB2	DnaJ (Hsp40) homolog, subfamily B, member 2	7	C9JX00;C9JRD2;P25686;E7ETU0;P25686-2;C9J1G2;C9JXB9	ENSP00000387951;ENSP00000392790;ENSP00000338019;ENSP00000414796;ENSP00000375936;ENSP00000375937;ENSP00000395173	49	14	0.129095	0.376673	0.00279387
	ERP	DNAJB1	DnaJ (Hsp40) homolog, subfamily B, member 1	8	P25685-2;P25685;M0R080;M0QXK0;M0QYT3;M0QZD0;M0R1D6;M0R128	ENSP00000471073;ENSP00000444212;ENSP00000254322;ENSP00000471798;ENSP00000470460;ENSP00000470596;ENSP00000471603;ENSP00000470063;ENSP00000469221	49	22	0.0161751	0.912164	0.00165767
	ERP	DNAJB6	DnaJ (Hsp40) homolog, subfamily B, member 6	12	C9JDX6;C9JB42;C9JN01;O75190-4;O75190-2;O75190-3;C9JDR7;C9J2C4;C9J2P2;F8WCZ4;O75190;E9PH18	ENSP00000403407;ENSP00000396240;ENSP00000397556;ENSP00000410643;ENSP00000391690;ENSP00000262177;ENSP00000400665;ENSP00000396267;ENSP00000415201;ENSP00000389599	25	4	-0.0988842	0.638166	-0.00113954
	ERP	DNAJB4	DnaJ (Hsp40) homolog, subfamily B, member 4	2	Q9UDY4;C9JUL4	ENSP00000359799;ENSP00000399494	49	16	-0.0349525	0.811552	0.00119455
	ERP	DIDO1	death inducer-obliterator 1	4	Q9BTC0-2;Q9BTC0-3;Q9BTC0-1;Q9BTC0	ENSP00000378749;ENSP00000266070;ENSP00000346692;ENSP00000359391;ENSP00000359394;ENSP00000359397;ENSP00000378752	32	10	-0.269819	0.135317	-0.0084881
	ERP	FAM65A	family with sequence similarity 65, member A	9	Q6ZS17-4;Q6ZS17-3;Q6ZS17-2;Q6ZS17;H3BSV5;H3BMG9;H3BSX9;H3BU12;H3BQI5	ENSP00000456893;ENSP00000042381;ENSP00000454376;ENSP00000400099;ENSP00000368614;ENSP00000389456;ENSP00000456924;ENSP00000455795;ENSP00000457419	41	10	-0.339838	0.0297134	-0.00401247
	ERP	ARPC1B	actin related protein 2/3 complex, subunit 1B, 41kDa	7	C9J6C8;C9J4Z7;O15143;C9JBJ7;C9K057;C9JTT6;C9JEY1	ENSP00000398110;ENSP00000410238;ENSP00000252725;ENSP00000398620;ENSP00000403324;ENSP00000413173;ENSP00000413067;ENSP00000389631	39	10	0.167316	0.308634	0.00085762
	ERP	PHB2	prohibitin 2	9	Q99623;F5GY37;F5H3X6;U3KPZ5;F5GWA7;Q99623-2;J3KPX7;F5H0C5;F5H2D2	ENSP00000439029;ENSP00000412856;ENSP00000382362;ENSP00000441875;ENSP00000475382;ENSP00000440317;ENSP00000441662;ENSP00000438634;ENSP00000438068	49	22	-0.037912	0.795924	-0.00226778
	ERP	SYNRG	synergin, gamma	9	Q9UMZ2-7;Q9UMZ2-6;Q9UMZ2-5;Q9UMZ2-4;Q9UMZ2-3;Q9UMZ2;Q9UMZ2-8;Q9UMZ2-9;A0A087WZS7	ENSP00000488473;ENSP00000478707;ENSP00000483453;ENSP00000477885;ENSP00000484529;ENSP00000487672;ENSP00000482962;ENSP00000482597;ENSP00000480288;ENSP00000481151;ENSP00000483152;ENSP00000483063;ENSP00000482858	33	10	0.125345	0.487033	0.00180991
	ERP	NENF	neudesin neurotrophic factor	1	Q9UMX5	ENSP00000355955	42	7	-0.020261	0.898658	-0.00109363
	ERP	MSH6	mutS homolog 6	12	A0A087WWJ1;P52701-4;C9JH55;P52701;C9J7Y7;C9J8Y8;P52701-2;P52701-3;F8W7G9;A0A087WYT6;F8WAX8;U3KQ72	ENSP00000475605;ENSP00000480261;ENSP00000477844;ENSP00000397484;ENSP00000446475;ENSP00000406248;ENSP00000234420;ENSP00000410570;ENSP00000482078;ENSP00000438580;ENSP00000390382;ENSP00000405294	46	29	-0.0837599	0.579971	-0.00303121
	ERP	PACSIN2	protein kinase C and casein kinase substrate in neurons 2	5	Q9UNF0-2;H0Y923;Q9UNF0;B0QYG8;B0QYG7	ENSP00000385952;ENSP00000385372;ENSP00000422788;ENSP00000385040;ENSP00000263246;ENSP00000338379;ENSP00000403435;ENSP00000398573;ENSP00000396816	33	5	0.116998	0.516713	0.000698266
	ERP	COPA	coatomer protein complex, subunit alpha	2	P53621;P53621-2	ENSP00000241704;ENSP00000357048	49	41	-0.0503623	0.731107	-0.00029179
	ERP	COPE	coatomer protein complex, subunit epsilon	6	O14579;M0R061;O14579-2;O14579-3;M0QXB4;A0A087X0I4	ENSP00000345674;ENSP00000471034;ENSP00000483420;ENSP00000343134;ENSP00000262812;ENSP00000469035	39	10	0.33141	0.0393062	0.00467708
	ERP	HIST2H2AB	histone cluster 2, H2ab	1	Q8IUE6	ENSP00000332790	39	4	-0.0868553	0.599056	-0.00242004
	ERP	TOE1	target of EGR1, member 1 (nuclear)	2	Q96GM8-2;Q96GM8	ENSP00000361162	32	8	0.0583005	0.751285	-0.00163106
	ERP	SAE1	SUMO1 activating enzyme subunit 1	11	M0R375;B3KNJ4;M0R286;Q9UBE0-3;Q9UBE0-2;M0R054;Q9UBE0;M0QZS6;M0QYP2;M0QYM8;M0QX65	ENSP00000469938;ENSP00000398818;ENSP00000470741;ENSP00000473037;ENSP00000270225;ENSP00000440818;ENSP00000468931;ENSP00000472389;ENSP00000471010;ENSP00000416557;ENSP00000469978	46	16	-0.11756	0.436515	-0.00544409
	ERP	VTI1B	vesicle transport through interaction with t-SNAREs 1B	6	H0YJJ5;Q9UEU0-2;Q9UEU0;H0YJL5;J3KMW2;G3V5I2	ENSP00000451759;ENSP00000451661;ENSP00000450731;ENSP00000452366;ENSP00000216456	23	6	-0.173913	0.427416	-0.00233861
	ERP	ATP6V1C1	ATPase, H+ transporting, lysosomal 42kDa, V1 subunit C1	2	P21283;E7EV59	ENSP00000430282;ENSP00000379203;ENSP00000430129;ENSP00000428204	49	8	-0.132258	0.36499	-0.00246422
	ERP	DDOST	dolichyl-diphosphooligosaccharide--protein glycosyltransferase subunit (non-catalytic)	4	U3KQ84;P39656;P39656-2;P39656-3	ENSP00000399457;ENSP00000475634;ENSP00000364188	49	13	-0.161598	0.267303	-0.00489582
	ERP	NT5C	5', 3'-nucleotidase, cytosolic	5	J3KRC4;Q8TCD5;J3KSY6;Q8TCD5-2;J3KSX6	ENSP00000461927;ENSP00000462123;ENSP00000462712;ENSP00000245552;ENSP00000462697	44	6	0.339136	0.0243214	0.00379947
	ERP	TRIM10	tripartite motif containing 10	2	Q9UDY6-2;Q9UDY6	ENSP00000393576;ENSP00000259941;ENSP00000398404;ENSP00000405578;ENSP00000391445;ENSP00000393976;ENSP00000399446;ENSP00000410849;ENSP00000365894;ENSP00000395598;ENSP00000397073;ENSP00000412370;ENSP00000390497;ENSP00000397440;ENSP00000393787;ENSP00000343695	49	21	-0.0225023	0.878028	2.99391e-05
	ERP	LUC7L3	LUC7-like 3 pre-mRNA splicing factor	9	C9JL41;O95232-2;O95232;H0YA81;H0YBV7;H0YAR4;J3KPP4;E7EN55;D6RDI2	ENSP00000427927;ENSP00000240304;ENSP00000430407;ENSP00000376919;ENSP00000425251;ENSP00000426371;ENSP00000420933;ENSP00000426488;ENSP00000486238;ENSP00000425092;ENSP00000421213;ENSP00000424788;ENSP00000424767	49	13	-0.11047	0.44986	-0.00165907
	ERP	SH3GLB1	SH3-domain GRB2-like endophilin B1	4	Q9Y371;A0A087WW40;Q9Y371-3;Q9Y371-2	ENSP00000479919;ENSP00000418744;ENSP00000473267;ENSP00000441355	44	12	0.295158	0.0517663	0.00143467
	ERP	SH3GLB2	SH3-domain GRB2-like endophilin B2	7	F8WFB9;Q9NR46;B7ZC39;B7ZC38;H7C1Z6;Q9NR46-2;G5E9J1	ENSP00000400951;ENSP00000403228;ENSP00000402566;ENSP00000361634;ENSP00000361640;ENSP00000361645;ENSP00000388282;ENSP00000396761	49	17	0.0560261	0.702195	0.00258608
	ERP	CHERP	calcium homeostasis endoplasmic reticulum protein	2	Q8IWX8;J3QK89	ENSP00000198939;ENSP00000439856	34	9	-0.0453851	0.798823	-0.00139017
	ERP	INPP5B	inositol polyphosphate-5-phosphatase B	5	P32019;P32019-2;P32019-3;P32019-4;E7ESY0	ENSP00000362118;ENSP00000397748;ENSP00000362114;ENSP00000362115;ENSP00000362117	41	11	0.0596768	0.710912	-0.000375665
	ERP	INPP5D	inositol polyphosphate-5-phosphatase D	8	Q92835;H0Y5Q9;C9JLW2;C9JF09;Q92835-3;Q92835-2;R4GMN8;H7C403	ENSP00000487191;ENSP00000352575;ENSP00000397421;ENSP00000487535;ENSP00000486669;ENSP00000405338;ENSP00000486018;ENSP00000473280;ENSP00000487335;ENSP00000414835	49	32	0.0932748	0.523825	0.00099607
	ERP	EPB42	erythrocyte membrane protein band 4.2	7	F5H563;H3BTE6;P16452;H3BPV8;P16452-3;P16452-2;H3BUR1	ENSP00000455489;ENSP00000444699;ENSP00000457757;ENSP00000396616;ENSP00000300215;ENSP00000457140;ENSP00000481226;	49	37	0.14828	0.309247	0.00270988
	ERP	EPB41	erythrocyte membrane protein band 4.1	7	P11171-2;P11171-3;P11171-4;P11171-5;P11171-6;P11171-7;P11171	ENSP00000290100;ENSP00000345259;ENSP00000362903;ENSP00000317597;ENSP00000362906;ENSP00000362904;	49	41	0.126339	0.387028	0.00366488
	ERP	MATR3	matrin 3	19	A8MXP9;D6RAY2;D6RAM9;D6REM6;D6R991;D6RE02;B3KM87;P43243-2;D6RIA2;H0Y8T4;P43243;D6RBI2;D6RBK5;D6R9F3;D6RBS2;D6R8Z5;D6RB45;D6RCM3;D6REK4	ENSP00000421666;ENSP00000422319;ENSP00000427557;ENSP00000423533;ENSP00000425150;ENSP00000378279;ENSP00000423587;ENSP00000421218;ENSP00000422700;ENSP00000426030;ENSP00000378284;ENSP00000424646;ENSP00000423290;ENSP00000426743;ENSP00000422054;ENSP00000482895;ENSP00000422649;ENSP00000426801;ENSP00000422233;ENSP00000422590;ENSP00000427168;ENSP00000422137;ENSP00000424431	49	31	-0.0173997	0.905543	-0.00259514
	ERP	VPS37C	vacuolar protein sorting 37 homolog C (S. cerevisiae)	2	A5D8V6;F5H4Q5	ENSP00000446013;ENSP00000301765	21	3	-0.10328	0.655956	0.000444171
	ERP	PNPLA6	patatin-like phospholipase domain containing 6	11	Q8IY17-2;Q8IY17-3;Q8IY17;Q8IY17-4;Q8IY17-5;M0QYF5;M0R2H4;M0QZK5;M0R2K2;M0R2C2;M0QYT1	ENSP00000443323;ENSP00000473211;ENSP00000407509;ENSP00000394348;ENSP00000221249;ENSP00000472572;ENSP00000469794;ENSP00000472631;ENSP00000470608;ENSP00000470060;ENSP00000472456	41	15	0.0508755	0.752084	0.00142059
	ERP	CLUH	clustered mitochondria (cluA/CLU1) homolog	5	I3L2B0;I3L318;O75153;K7EIG1;I3L4B5	ENSP00000464732;ENSP00000388872;ENSP00000459540;ENSP00000460101;ENSP00000458986;ENSP00000461126	46	18	-0.0241781	0.873279	0.000524072
	ERP	SFPQ	splicing factor proline/glutamine-rich	4	P23246;P23246-2;H0Y9U2;H0Y9K7	ENSP00000425071;ENSP00000424440;ENSP00000349748	49	31	-0.132003	0.365924	-0.00561039
	ERP	SAFB2	scaffold attachment factor B2	4	Q14151-2;K7EQU4;K7ERX3;Q14151	ENSP00000467981;ENSP00000252542;ENSP00000468454;ENSP00000468505	49	16	-0.125727	0.389352	-0.00203556
	ERP	SEC14L2	SEC14-like lipid binding 2	9	F8WED8;O76054;F8WEE7;O76054-4;O76054-5;B3KRD8;H7C417;C9JZI9;C9JYY7	ENSP00000478755;ENSP00000385186;ENSP00000383882;ENSP00000388888;ENSP00000388719;ENSP00000482467;ENSP00000415178;ENSP00000387781;ENSP00000407857	31	7	0.0810484	0.664704	0.000939335
	ERP	SEC14L4	SEC14-like lipid binding 4	4	D7F472;F8WEM2;Q9UDX3;Q9UDX3-2	ENSP00000317617;ENSP00000371412;ENSP00000255858;ENSP00000314163	46	10	0.0378092	0.803	0.00303907
	ERP	UPF1	UPF1 regulator of nonsense transcripts homolog (yeast)	2	Q92900;Q92900-2	ENSP00000262803;ENSP00000470142	49	32	-0.109399	0.454295	-0.00278088
	ERP	UPF2	UPF2 regulator of nonsense transcripts homolog (yeast)	2	Q9HAU5-2;Q9HAU5	ENSP00000380244;ENSP00000348708;ENSP00000350221	46	14	-0.0485413	0.748702	-0.00164398
	ERP	FLG2	filaggrin family member 2	1	Q5D862	ENSP00000373370	18	9	-0.178535	0.478445	-0.0236761
	ERP	RBM8A	RNA binding motif protein 8A	2	Q9Y5S9-2;Q9Y5S9	ENSP00000358313;ENSP00000488265;ENSP00000463058;	49	9	-0.184611	0.204134	-0.00374027
	ERP	CAST	calpastatin	32	D6RC54;E7EQK6;D6RGF7;E7EVY3;B7Z468;E7ES10;F8W7E0;D6RBZ8;H0Y7F0;E9PSG1;H0Y944;P20810-6;P20810-7;P20810-4;P20810-5;P20810-2;P20810-3;H0YD33;E9PDE4;P20810-8;P20810-9;E7EN75;E7EQA0;B7Z574;P20810;E9PCH5;D6RAA8;H0Y9H6;H0YA91;D6RBR1;E7ESM9;E7EQ12	ENSP00000422831;ENSP00000424160;ENSP00000425670;ENSP00000426946;ENSP00000396558;ENSP00000425787;ENSP00000422466;ENSP00000422176;ENSP00000379158;ENSP00000421230;ENSP00000422325;ENSP00000423638;ENSP00000379157;ENSP00000339914;ENSP00000312523;ENSP00000421130;ENSP00000426422;ENSP00000425721;ENSP00000422929;ENSP00000422807;ENSP00000427092;ENSP00000422612;ENSP00000423846;ENSP00000432878;ENSP00000343421…	49	52	0.136596	0.349334	0.00279592
	ERP	VCPIP1	valosin containing protein (p97)/p47 complex interacting protein 1	1	Q96JH7	ENSP00000309031	46	19	0.0375008	0.804576	0.000790397
	ERP	THRAP3	thyroid hormone receptor associated protein 3	1	Q9Y2W1	ENSP00000433825;ENSP00000346634	49	27	-0.207521	0.152494	-0.00686416
	ERP	WBP11	WW domain binding protein 11	3	Q9Y2W2;F5H5G4;F5GXS9	ENSP00000261167;ENSP00000443420;ENSP00000440988	46	15	-0.155431	0.302327	-0.00511316
	ERP	TARDBP	TAR DNA binding protein	16	A0A087WV68;A0A087X260;K7EJM5;Q13148;A0A087WZC9;K7EN94;A0A087WX29;A0A087WXV3;A0A087WW61;A0A087WXQ5;A0A087WYY0;G3V162;A0A087WX67;Q13148-4;B1AKP7;K7EJ99	ENSP00000313129;ENSP00000484722;ENSP00000480771;ENSP00000482191;ENSP00000486989;ENSP00000432132;ENSP00000240185;ENSP00000479978;ENSP00000481330;ENSP00000482559;ENSP00000465240;ENSP00000480690;ENSP00000481206;ENSP00000481867;ENSP00000479219;ENSP00000466842;ENSP00000465080	49	9	-0.122206	0.402872	-0.00102308
	ERP	GSTM3	glutathione S-transferase mu 3 (brain)	1	P21266	ENSP00000256594;ENSP00000354357	34	7	0.0881656	0.620016	0.00576149
	ERP	EFHD2	EF-hand domain family, member D2	2	H0Y4Y4;Q96C19	ENSP00000395153;ENSP00000365147	49	11	-0.111032	0.447547	-0.00862329
	ERP	COLGALT1	collagen beta(1-O)galactosyltransferase 1	3	M0QX72;Q8NBJ5;M0QYH0	ENSP00000252599;ENSP00000468947;ENSP00000469817	46	12	-0.259545	0.0815326	-0.00265369
	ERP	LTA4H	leukotriene A4 hydrolase	5	B4DEH5;P09960-4;P09960-3;P09960-2;P09960	ENSP00000228740;ENSP00000449340;ENSP00000449958;ENSP00000395051	49	29	-0.0247474	0.865965	-0.00429273
	ERP	DAD1	defender against cell death 1	3	P61803;F5GXX5;F5H895	ENSP00000440821;ENSP00000250498;ENSP00000442074	46	4	-0.0976347	0.518596	-0.00511126
	ERP	CBR1	carbonyl reductase 1	4	A8MTM1;P16152;P16152-2;E9PQ63	ENSP00000382143;ENSP00000434613;ENSP00000290349;ENSP00000395132	49	14	0.273293	0.0574314	0.0032995
	ERP	CPT1A	carnitine palmitoyltransferase 1A (liver)	6	P50416-2;P50416;H3BMD2;H3BUV7;H3BUJ0;H3BP22	ENSP00000446108;ENSP00000265641;ENSP00000365803;ENSP00000439084;ENSP00000454332;ENSP00000455116;ENSP00000457663;ENSP00000457826	49	22	-0.04179	0.775565	-0.00187063
	ERP	ANXA5	annexin A5	5	D6RBL5;D6RBE9;D6RCN3;E9PHT9;P08758	ENSP00000421421;ENSP00000424106;ENSP00000427135;ENSP00000424199;ENSP00000296511	49	17	0.187264	0.197592	0.00241278
	ERP	ANXA4	annexin A4	3	P09525;P09525-2;Q6P452	ENSP00000441931;ENSP00000386756;ENSP00000377833	44	18	0.16245	0.292081	-0.000991664
	ERP	ANXA7	annexin A7	2	P20073-2;P20073	ENSP00000362010;ENSP00000362012	49	19	-0.169252	0.244996	-0.00139819
	ERP	ANXA6	annexin A6	11	E5RFF0;E7EMC6;P08133-2;H0YC77;P08133;E5RK69;E5RI05;E5RJF5;E5RK63;E5RJR0;E5RIU8	ENSP00000430517;ENSP00000366980;ENSP00000431086;ENSP00000346550;ENSP00000428916;ENSP00000430420;ENSP00000430663;ENSP00000430826;ENSP00000430572;ENSP00000431078;ENSP00000430429	49	41	-0.00780692	0.957542	-0.00587041
	ERP	MCM7	minichromosome maintenance complex component 7	4	P33993;P33993-2;P33993-3;C9J8M6	ENSP00000344006;ENSP00000307288;ENSP00000411295;ENSP00000346171;ENSP00000483795	49	45	0.0254618	0.862133	-0.00179649
	ERP	MCM6	minichromosome maintenance complex component 6	1	Q14566	ENSP00000264156	49	45	-0.0245433	0.867061	-0.00276347
	ERP	MCM5	minichromosome maintenance complex component 5	4	P33992;B1AHA9;B1AHB1;B1AHB2	ENSP00000408705;ENSP00000216122;ENSP00000393977;ENSP00000371441	49	41	-0.0568936	0.697802	-0.00314965
	ERP	MCM4	minichromosome maintenance complex component 4	5	E5RG31;E5RFJ8;P33991;E5RFR3;E5RG53	ENSP00000430329;ENSP00000430194;ENSP00000427875;ENSP00000262105;ENSP00000428833;ENSP00000427829	49	38	-0.0303602	0.835945	-0.00359543
	ERP	MCM3	minichromosome maintenance complex component 3	4	P25205;Q7Z6P5;J3KQ69;P25205-2	ENSP00000472940;ENSP00000229854;ENSP00000388647;ENSP00000480987;ENSP00000407651	49	52	-0.00607205	0.966971	-0.00224135
	ERP	MCM2	minichromosome maintenance complex component 2	5	P49736;F8WDM3;H0Y8E6;C9JZ21;C9J013	ENSP00000265056;ENSP00000418930;ENSP00000420007;ENSP00000420528;ENSP00000419802	49	42	0.0156649	0.914924	-0.00167402
	ERP	HSPB11	heat shock protein family B (small), member 11	3	A6NIR2;Q9Y547;X6R7Y7	ENSP00000194214;ENSP00000360428;ENSP00000360429	27	4	-0.203328	0.309056	-0.00227442
	ERP	M6PR	mannose-6-phosphate receptor (cation dependent)	9	F5H4U1;H0YGE9;F5H883;P20645;F5GXE0;F5GX30;F5GXU0;H0YF90;H0YGT2	ENSP00000442983;ENSP00000439968;ENSP00000440962;ENSP00000440488;ENSP00000442100;ENSP00000441030;ENSP00000000412;ENSP00000437595;ENSP00000444684	49	7	0.03582	0.806963	0.000878568
	ERP	CPT2	carnitine palmitoyltransferase 2	1	P23786	ENSP00000360541	28	9	0.182565	0.352451	0.00195848
	ERP	DSC1	desmocollin 1	2	Q08554-2;Q08554	ENSP00000257197;ENSP00000257198	13	7	-0.318681	0.288583	-0.0148549
	ERP	PFAS	phosphoribosylformylglycinamidine synthase	5	J3QSH6;J3QSG0;H0YGH1;O15067;J3KT98	ENSP00000462874;ENSP00000464671;ENSP00000464689;ENSP00000443244;ENSP00000487260;ENSP00000313490	49	30	0.167925	0.248769	0.00155854
	ERP	DDX3X	DEAD (Asp-Glu-Ala-Asp) box helicase 3, X-linked	5	O00571-2;O00571;B4DLA0;A0A087WVZ1;A0A087WX09	ENSP00000479790;ENSP00000486720;ENSP00000414281;ENSP00000486516;ENSP00000382840;ENSP00000392494;ENSP00000478443;ENSP00000487224;ENSP00000480647	49	12	-0.0267884	0.855025	-0.000512072
	ERP	SOD1	superoxide dismutase 1, soluble	2	H7BYH4;P00441	ENSP00000270142;ENSP00000374645	49	15	0.0979182	0.503276	0.00201985
	ERP	RANGAP1	Ran GTPase activating protein 1	5	H0Y4Q3;P46060;B0QYT6;B0QYT4;B0QYT5	ENSP00000385866;ENSP00000394787;ENSP00000348577;ENSP00000404842;ENSP00000401470;ENSP00000393407;ENSP00000408743	49	27	0.0476069	0.74531	0.00090987
	ERP	NIT2	nitrilase family, member 2	3	Q9NQR4;F8WF70;H7C579	ENSP00000419157;ENSP00000419189;ENSP00000377696	44	14	0.0814773	0.599044	-0.000559173
	ERP	NIT1	nitrilase 1	5	Q86X76;Q86X76-4;Q86X76-5;Q86X76-3;Q86X76-2	ENSP00000356988;ENSP00000376028;ENSP00000356986;ENSP00000356987	41	7	-0.0305776	0.84948	0.000580999
	ERP	NXF1	nuclear RNA export factor 1	7	E9PLA7;Q9UBU9;E9PIN3;Q9UBU9-2;E9PMV7;B4E227;H0YDU0	ENSP00000436679;ENSP00000453885;ENSP00000294172;ENSP00000431381;ENSP00000437296;ENSP00000435742;ENSP00000477375;ENSP00000434301	41	10	-0.204547	0.199544	-0.00393242
	ERP	FAF1	Fas (TNFRSF6) associated factor 1	4	B1ANM7;B3KT28;Q9UNN5;Q9UNN5-2	ENSP00000434929;ENSP00000379457;ENSP00000360843	49	20	0.296153	0.038814	0.0029369
	ERP	FAF2	Fas associated factor family member 2	1	Q96CS3	ENSP00000261942	46	8	0.193363	0.197901	0.000694374
	ERP	PGM1	phosphoglucomutase 1	3	P36871-2;P36871-3;P36871	ENSP00000360125;ENSP00000360124;ENSP00000443449	39	17	0.322587	0.0451864	0.0019245
	ERP	PGM2	phosphoglucomutase 2	5	E7ENQ8;Q96G03-2;Q96G03;H0Y921;E9PD70	ENSP00000422785;ENSP00000423269;ENSP00000426738;ENSP00000425733;ENSP00000371393;ENSP00000485904	49	26	0.224513	0.120928	0.00054943
	ERP	ABCB10	ATP-binding cassette, sub-family B (MDR/TAP), member 10	1	Q9NRK6	ENSP00000355637	49	22	-0.185172	0.202737	-0.00187668
	ERP	SART3	squamous cell carcinoma antigen recognized by T cells 3	9	B7ZKM0;F8W667;H0YHU8;Q15020;F8VV04;Q15020-2;Q15020-3;F8VVK9;F8VZM2	ENSP00000449386;ENSP00000447875;ENSP00000449743;ENSP00000448554;ENSP00000446577;ENSP00000414453;ENSP00000228284;ENSP00000449602;ENSP00000447324	46	21	-0.0612471	0.685958	-0.00227918
	ERP	SART1	squamous cell carcinoma antigen recognized by T cells 1	2	E9PQI8;O43290	ENSP00000310448;ENSP00000436218	49	25	-0.0449025	0.759332	-0.00233168
	ERP	CDC27	cell division cycle 27	10	P30260;I3L328;F6QPS0;I3L225;I3L394;P30260-2;G5EA36;I3L2Z8;I3L3H6;I3L1K3	ENSP00000066544;ENSP00000437339;ENSP00000460132;ENSP00000432105;ENSP00000434614;ENSP00000460279;ENSP00000459307;ENSP00000460061;ENSP00000460454;ENSP00000458904	49	19	0.0163792	0.91106	0.00111186
	ERP	CDC26	cell division cycle 26	1	Q8NHZ8	ENSP00000363322	33	4	-0.0818919	0.650508	-0.00179716
	ERP	NUP155	nucleoporin 155kDa	3	E9PF10;O75694;O75694-2	ENSP00000422019;ENSP00000231498;ENSP00000371265	41	15	0.125109	0.435754	-0.0004404
	ERP	RPL35A	ribosomal protein L35a	4	C9K025;F8WB72;F8WBS5;P18077	ENSP00000398058;ENSP00000393393;ENSP00000387688;ENSP00000419117;ENSP00000410683	49	11	-0.0347484	0.812632	-0.00106663
	ERP	GPKOW	G patch domain and KOW motifs	1	Q92917	ENSP00000156109	42	11	-0.0629711	0.691975	-0.005716
	ERP	TNPO2	transportin 2	6	A0A075B780;K7ESC1;K7ENW1;O14787;K7EMA3;O14787-2	ENSP00000468642;ENSP00000467115;ENSP00000468434;ENSP00000466421;ENSP00000407182;ENSP00000465625;ENSP00000349321;ENSP00000466446;ENSP00000397379;ENSP00000468101	38	4	0.159116	0.339989	0.00337118
	ERP	TNPO3	transportin 3	6	Q9Y5L0-3;Q9Y5L0-1;Q9Y5L0-5;Q9Y5L0;C9J7E5;E9PFH4	ENSP00000487231;ENSP00000418267;ENSP00000420089;ENSP00000418646;ENSP00000265388	20	8	0.244453	0.298944	0.00201505
	ERP	TNPO1	transportin 1	5	E7EW37;Q92973;Q92973-2;Q92973-3;S4R398	ENSP00000425118;ENSP00000336712;ENSP00000430312;ENSP00000428899;ENSP00000474059	46	6	0.296984	0.0450398	0.00361123
	ERP	GCN1L1	GCN1 eIF2 alpha kinase activator homolog	1	Q92616	ENSP00000300648	49	54	0.0306154	0.834586	-0.00111996
	ERP	MAPK1	mitogen-activated protein kinase 1	2	P28482-2;P28482	ENSP00000440842;ENSP00000381803;ENSP00000215832	49	11	0.0231146	0.874736	7.55147e-05
	ERP	PPP1R12A	protein phosphatase 1, regulatory subunit 12A	13	O14974;F8VZN8;H0YIM2;H0YIS3;H0YIS4;H0YHI8;O14974-5;O14974-4;O14974-3;O14974-2;H0YIL7;F8VW28;H0YHL8	ENSP00000450061;ENSP00000446855;ENSP00000389168;ENSP00000416769;ENSP00000447144;ENSP00000449666;ENSP00000261207;ENSP00000449514;ENSP00000450059;ENSP00000446816;ENSP00000449647;ENSP00000447338;ENSP00000449843	49	25	-0.110368	0.450282	-0.00268644
	ERP	WTAP	Wilms tumor 1 associated protein	3	Q15007;A0A087X1R4;Q15007-2	ENSP00000336911;ENSP00000487338;ENSP00000479438;ENSP00000351141;ENSP00000484404	31	9	-0.0848876	0.649805	-0.000194665
	ERP	BCAP31	B-cell receptor-associated protein 31	7	C9JSP1;C9JQ75;P51572-2;C9JMD7;C9J0M4;P51572;C9JM14	ENSP00000343458;ENSP00000400345;ENSP00000402342;ENSP00000394270;ENSP00000389740;ENSP00000409888;ENSP00000392330	49	15	0.0874579	0.550142	-0.00109908
	ERP	VPS35	VPS35 retromer complex component	3	I3L4P4;I3L4S0;Q96QK1	ENSP00000461469;ENSP00000299138;ENSP00000461423	49	15	-0.0343913	0.814524	-0.00142754
	ERP	METTL3	methyltransferase like 3	6	B4DTN4;H0YFV6;F5H6D8;Q86U44;Q86U44-2;B4E349	ENSP00000445523;ENSP00000298717;ENSP00000440598;ENSP00000437692;ENSP00000442407	25	7	0.0808003	0.701018	-0.00235841
	ERP	METTL5	methyltransferase like 5	8	A0A087WVY0;E7EMN2;Q9NRN9;B8ZZE3;B8ZZC8;F5H4E8;B8ZZY8;H7C0M7	ENSP00000444989;ENSP00000260953;ENSP00000479765;ENSP00000387106;ENSP00000386703;ENSP00000307903;ENSP00000376415;ENSP00000387056;ENSP00000386582;ENSP00000395792	15	3	-0.157143	0.575953	-0.000685831
	ERP	SERPINA1	serpin peptidase inhibitor, clade A (alpha-1 antiproteinase, antitrypsin), member 1	4	P01009-3;P01009-2;P01009;G3V2B9	ENSP00000450561;ENSP00000416354;ENSP00000408474;ENSP00000376803;ENSP00000376802;ENSP00000451525;ENSP00000348068;ENSP00000386094;ENSP00000416066;ENSP00000385960;ENSP00000390299	49	12	0.0382692	0.794043	0.00128472
	ERP	SERPINA3	serpin peptidase inhibitor, clade A (alpha-1 antiproteinase, antitrypsin), member 3	4	P01011-2;G3V3A0;G3V595;P01011	ENSP00000451119;ENSP00000452476;ENSP00000452246;ENSP00000376795;ENSP00000450540	28	6	0.0125889	0.949305	-0.00360687
	ERP	HCFC1	host cell factor C1	6	H7C1C4;P51610;A6NEM2;P51610-2;P51610-3;P51610-4	ENSP00000399589;ENSP00000359001;ENSP00000309555	49	29	-0.134555	0.35665	-0.00299422
	ERP	ANP32E	acidic (leucine-rich) nuclear phosphoprotein 32 family, member E	8	Q9BTT0-3;Q9BTT0-2;E9PI45;Q9BTT0;E9PLC4;Q5TB19;E9PPH5;Q5TB25	ENSP00000432684;ENSP00000481415;ENSP00000463154;ENSP00000358111;ENSP00000358110;ENSP00000393718;ENSP00000435215;ENSP00000487027;ENSP00000436529	44	8	-0.308196	0.0418175	-0.0089458
	ERP	ANP32B	acidic (leucine-rich) nuclear phosphoprotein 32 family, member B	2	Q92688-2;Q92688	ENSP00000345848	49	3	-0.0992448	0.497482	-0.00677035
	ERP	ANP32A	acidic (leucine-rich) nuclear phosphoprotein 32 family, member A	3	H7BZ09;P39687;H0YN26	ENSP00000417864;ENSP00000453838;ENSP00000386496	49	6	-0.153026	0.293844	-0.00428992
	ERP	RPF2	ribosome production factor 2 homolog	4	Q5VXN0;Q9H7B2;Q5VXM9;U3KQN5	ENSP00000414026;ENSP00000476081;ENSP00000357857;ENSP00000402338	24	6	0.260491	0.21893	0.00347527
	ERP	PRIM1	primase, DNA, polypeptide 1 (49kDa)	4	P49642;H0YIP2;F8VNY2;F8VSB2	ENSP00000449806;ENSP00000350491;ENSP00000450185;ENSP00000448178	24	7	-0.21309	0.317438	-0.00547311
	ERP	PRIM2	primase, DNA, polypeptide 2 (58kDa)	2	P49643;P49643-2	ENSP00000483201;ENSP00000485304;ENSP00000484105	38	10	-0.128256	0.442851	-0.00193563
	ERP	SYAP1	synapse associated protein 1	1	Q96A49	ENSP00000369500	49	16	-0.158026	0.278161	-0.000855037
	ERP	SEC23IP	SEC23 interacting protein	4	Q9Y6Y8-2;Q9Y6Y8;H7C4C4;H7C0V8	ENSP00000358071;ENSP00000396906;ENSP00000416723	41	8	-0.127363	0.427463	-0.0033292
	ERP	MYO18A	myosin XVIIIA	6	Q92614-2;Q92614-3;Q92614-5;Q92614-4;Q92614;H0YEV9	ENSP00000437073;ENSP00000434228;ENSP00000435932;ENSP00000436660	49	43	0.0464333	0.751385	-0.00109183
	ERP	PPP1R10	protein phosphatase 1, regulatory subunit 10	1	Q96QC0	ENSP00000413554;ENSP00000365694;ENSP00000389299;ENSP00000407310;ENSP00000407181;ENSP00000416060;ENSP00000373080	10	5	0.480245	0.160067	0.006688
	ERP	ATXN2	ataxin 2	11	F8WB06;V9GY86;Q24JQ7;Q99700-2;Q99700-4;F8VRK6;Q99700;F8VQP2;H0YH87;F8W0B5;F8VVY6	ENSP00000366843;ENSP00000445583;ENSP00000446512;ENSP00000476504;ENSP00000448640;ENSP00000481448;ENSP00000373805;ENSP00000446576;ENSP00000439338;ENSP00000447225;ENSP00000449566	14	8	0.334434	0.242521	0.00566744
	ERP	SMC3	structural maintenance of chromosomes 3	1	Q9UQE7	ENSP00000354720	49	64	-0.138688	0.341932	-0.00317935
	ERP	SMC2	structural maintenance of chromosomes 2	3	Q5T821;O95347;O95347-2	ENSP00000363925;ENSP00000286398;ENSP00000414999;ENSP00000363919	49	69	-0.0200531	0.891219	-0.000180518
	ERP	SMC4	structural maintenance of chromosomes 4	11	Q9NTJ3;C9J578;Q9NTJ3-2;C9JR83;C9J9E4;C9JVD8;E9PD53;C9IYK2;C9JWF0;F8WCB7;C9JJ64	ENSP00000417999;ENSP00000420734;ENSP00000417612;ENSP00000419360;ENSP00000417964;ENSP00000341382;ENSP00000349961;ENSP00000420121;ENSP00000419247;ENSP00000420817;ENSP00000418434;ENSP00000418820;ENSP00000420644	49	74	-0.00597	0.967526	-0.000961306
	ERP	CPOX	coproporphyrinogen oxidase	3	P36551;H0YA22;D6RER6	ENSP00000425880;ENSP00000424924;ENSP00000264193	49	21	0.0314318	0.830239	-0.000269615
	ERP	GRIPAP1	GRIP1 associated protein 1	10	Q4V328-3;Q4V328-2;Q4V328-4;Q4V328;A0A087WXA6;A0A075B793;A0A087WT45;A0A087WW92;A0A087WV84;A0A087WZF5	ENSP00000480856;ENSP00000469842;ENSP00000477574;ENSP00000365606;ENSP00000479263;ENSP00000480042;ENSP00000482629	46	18	0.0212175	0.888692	-0.000427502
	ERP	LTF	lactotransferrin	5	P02788-2;E7ER44;E7EQB2;P02788;C9JCF5	ENSP00000231751;ENSP00000405719;ENSP00000397427;ENSP00000405546;ENSP00000395234	49	54	-0.272783	0.0579172	-0.0163847
	ERP	LASP1	LIM and SH3 protein 1	7	C9J9W2;Q14847-2;Q14847-3;F6S2S5;Q14847;J3KSN1;K7ESD6	ENSP00000391897;ENSP00000462564;ENSP00000401048;ENSP00000392853;ENSP00000325240;ENSP00000414803;ENSP00000468664	49	18	0.0512807	0.726392	0.00433134
	ERP	BANF1	barrier to autointegration factor 1	1	O75531	ENSP00000310275;ENSP00000416128;ENSP00000433760;ENSP00000432867	44	6	-0.129119	0.403535	-0.00330367
	ERP	PPP5C	protein phosphatase 5, catalytic subunit	3	A8MU39;H0YDU8;P53041	ENSP00000434329;ENSP00000375786;ENSP00000012443	49	11	0.161649	0.26715	0.00234336
	ERP	AHSP	alpha hemoglobin stabilizing protein	2	Q9NZD4;H3BSK6	ENSP00000456748;ENSP00000307199	49	7	-0.177824	0.221554	-0.00551185
	ERP	AHSG	alpha-2-HS-glycoprotein	2	P02765;C9JV77	ENSP00000393887;ENSP00000273784	49	4	0.273395	0.0573347	0.0101122
	ERP	PFN1	profilin 1	3	I3L3D5;K7EJ44;P07737	ENSP00000465019;ENSP00000460363;ENSP00000225655	49	10	0.12287	0.400304	-0.000311154
	ERP	IWS1	IWS1 homolog (S. cerevisiae)	3	Q96ST2;Q96ST2-2;Q96ST2-3	ENSP00000295321	18	4	0.114551	0.650834	0.00415059
	ERP	PTK2B	protein tyrosine kinase 2 beta	5	C9JHV9;Q14289-2;Q14289;E9PBI4;H0YB74	ENSP00000416174;ENSP00000427931;ENSP00000380638;ENSP00000332816;ENSP00000391995;ENSP00000380634;ENSP00000428837	46	11	-0.0148029	0.922218	0.000244544
	ERP	GYPA	glycophorin A (MNS blood group)	5	E9PD10;P02724;P02724-2;P02724-3;A0A087WU29	ENSP00000445398;ENSP00000478329;ENSP00000426130;ENSP00000324483	41	3	-0.0389407	0.808995	-0.000922345
	ERP	HYOU1	hypoxia up-regulated 1	13	K7EQK2;J3QQH7;E9PJ21;A0A087X054;A0A087WWI4;Q9Y4L1-2;J3QLE9;J3KTF1;Q9Y4L1;Q9BST8;J3QL06;A0A087X214;A0A087WW13	ENSP00000463318;ENSP00000486966;ENSP00000486747;ENSP00000480150;ENSP00000462951;ENSP00000485827;ENSP00000486257;ENSP00000487387;ENSP00000482199;ENSP00000463515;ENSP00000484186;ENSP00000487018;ENSP00000431874;ENSP00000487063;ENSP00000467866;ENSP00000483106;ENSP00000486458;ENSP00000486718;ENSP00000486231;ENSP00000463742;ENSP00000480248;ENSP00000479845;ENSP00000486534;ENSP00000484622;ENSP00000486491	49	33	0.0760282	0.603614	0.00233728
	ERP	EEFSEC	eukaryotic elongation factor, selenocysteine-tRNA-specific	2	P57772;C9J8T0	ENSP00000417660;ENSP00000254730	49	13	0.0165323	0.910232	0.00117266
	ERP	RAB5C	RAB5C, member RAS oncogene family	9	P51148;K7ERI8;F8VSF8;K7ERQ8;P51148-2;F8VVK3;F8VWU4;K7EIP6;K7ENY4	ENSP00000464838;ENSP00000449612;ENSP00000449777;ENSP00000447053;ENSP00000345689;ENSP00000468275;ENSP00000448314;ENSP00000468367;ENSP00000377440;ENSP00000467144	49	8	-0.266609	0.0640606	-0.00355904
	ERP	RAB5B	RAB5B, member RAS oncogene family	6	P61020;P61020-2;F8VUA5;F8VVZ0;F8VPW9;F8VWZ7	ENSP00000391319;ENSP00000353444;ENSP00000450168;ENSP00000450285;ENSP00000449554;ENSP00000449762;ENSP00000487368;ENSP00000447895	44	6	0.0214955	0.889848	5.67424e-05
	ERP	SCARB2	scavenger receptor class B, member 2	3	Q14108;Q14108-2;D6RDG0	ENSP00000420988;ENSP00000399154;ENSP00000264896	20	4	-0.0188041	0.937282	0.000947497
	ERP	AZU1	azurocidin 1	2	P20160;A0A087WXP0	ENSP00000488091;ENSP00000233997;ENSP00000479183;ENSP00000481172	39	4	-0.0942403	0.568234	-0.0024856
	ERP	ANXA1	annexin A1	3	Q5T3N1;P04083;Q5T3N0	ENSP00000257497;ENSP00000414013;ENSP00000412489;ENSP00000366109	49	21	-0.19803	0.172574	-0.0137626
	ERP	ERAP1	endoplasmic reticulum aminopeptidase 1	4	Q9NZ08-2;Q9NZ08;H0Y9X5;D6RAL9	ENSP00000406304;ENSP00000296754;ENSP00000425381;ENSP00000421697	38	9	-0.00262654	0.987513	-0.00178995
	ERP	DENR	density-regulated protein	2	O43583;F8VVL1	ENSP00000280557;ENSP00000413661	49	5	0.15374	0.291569	0.0019355
	ERP	DDX50	DEAD (Asp-Glu-Ala-Asp) box polypeptide 50	3	A0A087WVC1;Q9BQ39;A0A087WVB0	ENSP00000362687;ENSP00000479336	19	6	0.243089	0.315951	0.00341683
	ERP	FAM129B	family with sequence similarity 129, member B	2	Q96TA1;Q96TA1-2	ENSP00000362411;ENSP00000362409	49	11	0.00494948	0.973075	-0.000135236
	ERP	TXNRD2	thioredoxin reductase 2	8	E7EWK1;Q9NNW7-3;Q9NNW7-2;D3YTF8;D3YTF9;Q9NNW7;E7ENA2;Q9NNW7-4	ENSP00000383362;ENSP00000383363;ENSP00000383369;ENSP00000383365;ENSP00000334451	26	6	-0.186699	0.361124	-0.000790539
	ERP	COX6C	cytochrome c oxidase subunit VIc	1	P09669	ENSP00000429991;ENSP00000429707;ENSP00000429410;ENSP00000428150;ENSP00000428895;ENSP00000428702;ENSP00000429755;ENSP00000429714;ENSP00000428965;ENSP00000297564	49	8	-0.0145933	0.920724	-0.00105835
	ERP	RNPS1	RNA binding protein S1, serine-rich domain	8	H3BTC0;H3BMS0;Q15287-3;Q15287-2;H3BPG5;H3BV80;Q15287;H3BMM9	ENSP00000457110;ENSP00000454513;ENSP00000380275;ENSP00000457723;ENSP00000455379;ENSP00000456352;ENSP00000301730;ENSP00000455306;ENSP00000454461;ENSP00000457820;ENSP00000315859;ENSP00000457987	24	3	0.0782779	0.71618	-0.00157015
	ERP	BUB3	BUB3 mitotic checkpoint protein	4	J3QSX4;O43684-2;O43684;J3QT28	ENSP00000383941;ENSP00000357851;ENSP00000357858;ENSP00000357852	49	14	-0.0826105	0.572542	-0.00473648
	ERP	NASP	nuclear autoantigenic sperm protein (histone-binding)	12	P49321-4;H0YF33;P49321-2;P49321-3;Q5T624;H0YDS9;E9PNB5;E9PRH9;P49321;E9PPR5;E9PPQ8;E9PI86	ENSP00000438871;ENSP00000437116;ENSP00000437241;ENSP00000434240;ENSP00000436924;ENSP00000255121;ENSP00000255120;ENSP00000432289;ENSP00000361122;ENSP00000400792;ENSP00000436939	49	30	-0.0884784	0.54548	-0.0023097
	ERP	PCNT	pericentrin	2	O95613-2;O95613	ENSP00000352572	41	15	-0.106542	0.507332	-0.00164131
	ERP	CCDC43	coiled-coil domain containing 43	3	Q96MW1-2;Q86WV7;Q96MW1	ENSP00000400845;ENSP00000467630;ENSP00000323782	32	5	-0.27956	0.121239	-0.00314777
	ERP	ATP6V1F	ATPase, H+ transporting, lysosomal 14kDa, V1 subunit F	2	Q16864;Q16864-2	ENSP00000249289;ENSP00000417378	24	3	0.134406	0.531214	0.00077084
	ERP	COASY	CoA synthase	4	K7EQ60;Q13057;Q13057-2;K7EN91	ENSP00000377406;ENSP00000393564;ENSP00000464814;ENSP00000467687;ENSP00000466838	39	8	0.100719	0.54181	0.00337121
	ERP	XK	X-linked Kx blood group	1	P51811	ENSP00000367879	44	5	0.205511	0.180799	0.00399238
	ERP	GNB2	guanine nucleotide binding protein (G protein), beta polypeptide 2	6	C9JZN1;P62879;C9JIS1;E7EP32;P62879-2;C9JXA5	ENSP00000389391;ENSP00000401873;ENSP00000377501;ENSP00000390077;ENSP00000377503;ENSP00000305260;ENSP00000413219;ENSP00000399904;ENSP00000390543;ENSP00000400286	24	4	-0.182214	0.394117	0.000569291
	ERP	MCMBP	minichromosome maintenance complex binding protein	3	Q9BTE3-3;Q9BTE3-2;Q9BTE3	ENSP00000353098;ENSP00000358073	28	6	-0.23457	0.229562	-0.00477129
	ERP	GPCPD1	glycerophosphocholine phosphodiesterase 1	2	Q9NPB8;H0Y565	ENSP00000396720;ENSP00000368305	49	21	-0.0553118	0.70582	-0.00058753
	ERP	GTF2A2	general transcription factor IIA, 2, 12kDa	2	P52657;H0YK39	ENSP00000379375;ENSP00000452648;ENSP00000379372;ENSP00000379373	15	3	-0.225	0.420105	-0.00876649
	ERP	IQGAP1	IQ motif containing GTPase activating protein 1	4	A0A087X225;P46940;H0YLE8;A0A087WWP1	ENSP00000484647;ENSP00000268182;ENSP00000453181;ENSP00000480393	44	30	-0.0448939	0.772302	-0.00676949
	ERP	IQGAP2	IQ motif containing GTPase activating protein 2	10	D6R939;Q13576-2;Q13576-3;F5H7S7;Q13576;E7EWC2;D6RDK8;E9PDT6;D6RGC6;H0YA28	ENSP00000421319;ENSP00000421097;ENSP00000422661;ENSP00000423672;ENSP00000442313;ENSP00000379535;ENSP00000426027;ENSP00000425351;ENSP00000274364;ENSP00000425941	49	57	0.120267	0.410433	0.00199328
	ERP	SLIRP	SRA stem-loop interacting RNA binding protein	8	G3V4X6;H0YJI1;G3V2S9;Q9GZT3-2;H0YJW7;Q9GZT3;A0A087WUN7;H0YJ40	ENSP00000238688;ENSP00000478794;ENSP00000450909;ENSP00000450770;ENSP00000451606;ENSP00000452057;ENSP00000452329;ENSP00000450849	41	6	-0.0169883	0.916041	0.000790061
	ERP	HCLS1	hematopoietic cell-specific Lyn substrate 1	5	P14317;F8WDD5;F8WEZ6;E7EVW7;P14317-2	ENSP00000419614;ENSP00000320176;ENSP00000420507;ENSP00000387645;ENSP00000418299	49	13	0.0644964	0.659735	-0.00346467
	ERP	NDUFS5	NADH dehydrogenase (ubiquinone) Fe-S protein 5, 15kDa (NADH-coenzyme Q reductase)	1	O43920	ENSP00000362058;ENSP00000362060	19	5	0.225538	0.353203	0.00560066
	ERP	DYNC1H1	dynein, cytoplasmic 1, heavy chain 1	2	H0YJ21;Q14204	ENSP00000348965;ENSP00000450674	49	139	-0.0236249	0.871993	-0.00229149
	ERP	TUBA4A	tubulin, alpha 4a	6	C9JDL2;P68366;C9JJQ8;C9JQ00;C9JEV8;P68366-2	ENSP00000248437;ENSP00000408194;ENSP00000404740;ENSP00000396061;ENSP00000416992;ENSP00000375938	49	4	0.237728	0.100008	0.00810667
	ERP	CALD1	caldesmon 1	10	Q05682-6;Q05682-5;Q05682-4;Q05682-3;Q05682-2;E7EX44;E9PGZ1;C9J813;Q05682;C9JEK3	ENSP00000411476;ENSP00000376826;ENSP00000407522;ENSP00000393621;ENSP00000395710;ENSP00000419673;ENSP00000354513;ENSP00000354826;ENSP00000398826;ENSP00000390926	49	33	0.254108	0.0780894	0.0188215
	ERP	FIBP	fibroblast growth factor (acidic) intracellular binding protein	5	E9PJW6;O43427;E9PSD3;O43427-2;H0YCE7	ENSP00000433683;ENSP00000431414;ENSP00000434043;ENSP00000344572;ENSP00000350124;ENSP00000431457	27	3	0.362027	0.063504	0.00651785
	ERP	VPS11	vacuolar protein sorting 11 homolog (S. cerevisiae)	4	Q9H270;B7Z879;A0A087WXL6;A0A087X2J4	ENSP00000479680;ENSP00000485929;ENSP00000486795;ENSP00000481126;ENSP00000481807;ENSP00000485025;ENSP00000487072	15	6	0.0446828	0.874362	-0.000217861
	ERP	C1orf123	chromosome 1 open reading frame 123	2	Q9NWV4;B1ARP7	ENSP00000294360	49	8	0.234361	0.105053	0.00529727
	ERP	PCCB	propionyl CoA carboxylase, beta polypeptide	15	P05166-2;P05166;E7EX59;E7ETT1;C9JQS9;E7EUY3;F8WBI9;E9PDR0;E9PEC3;E7ENC1;E7ETT4;C9JVY9;C9JVW9;H7C5C9;C9JAW3	ENSP00000420391;ENSP00000251654;ENSP00000418307;ENSP00000420639;ENSP00000419027;ENSP00000417937;ENSP00000417253;ENSP00000417549;ENSP00000420158;ENSP00000420759;ENSP00000419129;ENSP00000419263;ENSP00000418020;ENSP00000419293;ENSP00000419563	33	8	0.167962	0.350136	0.00187543
	ERP	FCHO2	FCH domain only 2	5	H0YAE2;Q0JRZ9-3;H7BXJ4;Q0JRZ9;Q0JRZ9-2	ENSP00000427296;ENSP00000287761;ENSP00000426842;ENSP00000393776	46	12	0.0745081	0.622637	0.00205011
	ERP	SERPINC1	serpin peptidase inhibitor, clade C (antithrombin), member 1	2	Q8TCE1;P01008	ENSP00000478688;ENSP00000356671	15	6	-0.0142857	0.9597	0.00233816
	ERP	ATXN2L	ataxin 2-like	14	Q8WWM7-2;H3BUF6;Q8WWM7;H3BRB0;H3BSK9;Q8WWM7-3;Q8WWM7-6;Q8WWM7-7;Q8WWM7-4;Q8WWM7-5;Q8WWM7-8;Q8WWM7-9;H3BUE3;H3BSQ5	ENSP00000456752;ENSP00000341459;ENSP00000372133;ENSP00000454516;ENSP00000338718;ENSP00000456162;ENSP00000457613;ENSP00000378917;ENSP00000315650;ENSP00000456812;ENSP00000457599	49	23	-0.0580161	0.692132	-0.0025057
	ERP	TOR1AIP1	torsin A interacting protein 1	7	J3KN66;H0YDU3;H0Y4R4;Q5JTV8;H0YD16;Q5JTV8-3;Q5JTV8-2	ENSP00000434316;ENSP00000432717;ENSP00000476687;ENSP00000393613;ENSP00000435365;ENSP00000271583	49	17	-0.15971	0.273007	-0.00708855
	ERP	RBX1	ring-box 1, E3 ubiquitin protein ligase	1	P62877	ENSP00000216225	39	3	0.0788501	0.633261	0.000378906
	ERP	GBF1	golgi brefeldin A resistant guanine nucleotide exchange factor 1	1	Q92538	ENSP00000359000	38	15	0.0902823	0.589853	0.000777965
	ERP	RIC8A	RIC8 guanine nucleotide exchange factor A	10	H0YEN0;Q9NPQ8;H0YC88;Q9NPQ8-4;Q9NPQ8-2;Q9NPQ8-3;E9PSI0;H0YE35;E9PI04;E9PLE5	ENSP00000432008;ENSP00000431163;ENSP00000434833;ENSP00000436192;ENSP00000325941;ENSP00000436610;ENSP00000434896;ENSP00000433968;ENSP00000487470;ENSP00000435167	40	12	0.193639	0.231221	0.00333712
	ERP	DDT	D-dopachrome tautomerase	3	H7C342;J3KQ18;P30046	ENSP00000399768;ENSP00000481175;ENSP00000486384;ENSP00000385714;ENSP00000486856;ENSP00000381386;ENSP00000486480;ENSP00000486829;ENSP00000409440;ENSP00000215773	35	2	0.121297	0.487613	0.00168616
	ERP	RWDD4	RWD domain containing 4	5	D6RDH6;D6RCM5;D6R9C7;K4DI92;Q6NW29	ENSP00000422970;ENSP00000427164;ENSP00000332177;ENSP00000388920;ENSP00000426329;ENSP00000420945	19	3	0.222027	0.360944	0.00336273
	ERP	GSTT1	glutathione S-transferase theta 1	2	P30711;P30711-2	ENSP00000481741	15	2	-0.228571	0.412566	-0.0103024
	ERP	RWDD1	RWD domain containing 1	5	E5RJE3;Q9H446-2;Q9H446;E5RGQ3;E5RGS5	ENSP00000429070;ENSP00000429942;ENSP00000428704;ENSP00000428778;ENSP00000420357	44	5	0.102615	0.507442	0.00112861
	ERP	ATP6V1G1	ATPase, H+ transporting, lysosomal 13kDa, V1 subunit G1	1	O75348	ENSP00000363162	49	5	-0.159914	0.272386	-0.00132065
	ERP	STRN3	striatin, calmodulin binding protein 3	6	Q13033-2;Q13033;G3V340;G3V3G7;H0YJZ4;H0YJT2	ENSP00000451233;ENSP00000347909;ENSP00000350071;ENSP00000451028;ENSP00000452542;ENSP00000452092	41	14	0.110463	0.491742	0.00204798
	ERP	RPS24	ribosomal protein S24	6	E7ETK0;A0A087WUS0;P62847;P62847-4;P62847-2;P62847-3	ENSP00000415549;ENSP00000414321;ENSP00000361435;ENSP00000478869;ENSP00000354074	49	10	-0.110521	0.44965	-0.00238194
	ERP	RPS25	ribosomal protein S25	3	P62851;E9PK60;E9PQK3	ENSP00000435096;ENSP00000486392;ENSP00000436193;ENSP00000486011;ENSP00000431634;ENSP00000486686	49	7	0.0365343	0.803189	-0.00191938
	ERP	RPS23	ribosomal protein S23	5	P62266;D6RIX0;D6RDJ2;D6R9I7;D6RD47	ENSP00000425865;ENSP00000296674;ENSP00000427043;ENSP00000420900;ENSP00000422071;ENSP00000425833	49	6	-0.0366364	0.802651	-0.000313932
	ERP	RPS20	ribosomal protein S20	5	E5RIP1;P60866-2;P60866;E5RJX2;G3XAN0	ENSP00000009589;ENSP00000478703;ENSP00000429049;ENSP00000428104;ENSP00000428146;ENSP00000429333;ENSP00000427788;ENSP00000429374;ENSP00000427860	49	9	-0.181243	0.212654	-0.00343819
	ERP	RPS21	ribosomal protein S21	3	Q8WVC2;Q9BYK1;P63220	ENSP00000345957;ENSP00000359624;ENSP00000388332	49	7	-0.108838	0.456628	-0.000351857
	ERP	RPS28	ribosomal protein S28	1	P62857	ENSP00000472469	49	5	-0.0834779	0.568503	0.00157558
	ERP	RPS29	ribosomal protein S29	3	P62273-2;P62273;A0A087WTT6	ENSP00000245458;ENSP00000479892;ENSP00000379339;ENSP00000478117	44	6	-0.137148	0.374672	-0.0045058
	ERP	UCHL5	ubiquitin carboxyl-terminal hydrolase L5	11	H0Y6Y4;Q5LJA5;Q9Y5K5-3;Q9Y5K5-2;Q5LJA9;Q9Y5K5-4;Q9Y5K5;H0Y636;H0Y4E0;H0Y4K0;Q5LJB0	ENSP00000356418;ENSP00000356419;ENSP00000402847;ENSP00000392416;ENSP00000356421;ENSP00000356420;ENSP00000391153;ENSP00000356425;ENSP00000356424;ENSP00000389563;ENSP00000408720	49	13	0.138024	0.344268	0.00160649
	ERP	CHMP1A	charged multivesicular body protein 1A	5	Q9HD42-2;F8VVT7;Q9HD42;F8VUA2;F5H875	ENSP00000449243;ENSP00000442120;ENSP00000380998;ENSP00000447899	49	11	0.00765384	0.958374	0.000160083
	ERP	UCHL3	ubiquitin carboxyl-terminal esterase L3 (ubiquitin thiolesterase)	3	Q5TBK7;A0A087WTB8;P15374	ENSP00000366819;ENSP00000477746;ENSP00000398189	44	9	0.0221306	0.886615	0.00315459
	ERP	PREB	prolactin regulatory element binding	5	Q9HCU5;B5MC98;H7C2N7;H7C0W3;F8WCS5	ENSP00000384032;ENSP00000260643;ENSP00000407036;ENSP00000397036;ENSP00000416103	33	6	0.060834	0.736644	0.000530006
	ERP	PREP	prolyl endopeptidase	1	P48147	ENSP00000358106	49	20	0.126901	0.384905	0.00247455
	ERP	AIMP2	aminoacyl tRNA synthetase complex-interacting multifunctional protein 2	3	A8MU58;Q13155;F8W950	ENSP00000378658;ENSP00000223029;ENSP00000383327	41	6	0.0538374	0.738146	0.000662368
	ERP	AIMP1	aminoacyl tRNA synthetase complex-interacting multifunctional protein 1	3	Q12904-2;D6R937;Q12904	ENSP00000378191;ENSP00000350699;ENSP00000405248;ENSP00000423681	49	16	-0.0864884	0.554588	-0.00156783
	ERP	MDH2	malate dehydrogenase 2, NAD (mitochondrial)	3	P40926-2;G3XAL0;P40926	ENSP00000408649;ENSP00000416929;ENSP00000327070	49	22	-0.0131136	0.928741	-0.00140762
	ERP	MDH1	malate dehydrogenase 1, NAD (soluble)	8	P40925-3;P40925-2;B8ZZ51;P40925;C9JF79;C9JRL4;B9A041;C9JLV6	ENSP00000438144;ENSP00000386743;ENSP00000394504;ENSP00000233114;ENSP00000410073;ENSP00000446395;ENSP00000386719;ENSP00000409027	49	21	-0.00311256	0.983066	0.00267927
	ERP	SOD2	superoxide dismutase 2, mitochondrial	10	P04179-4;G5E9P6;P04179;G8JLJ2;F5GYZ5;P04179-2;P04179-3;F5GXZ9;F5H3C5;F5H4R2	ENSP00000445015;ENSP00000384196;ENSP00000441362;ENSP00000439191;ENSP00000440131;ENSP00000442920;ENSP00000406713	44	6	-0.0620199	0.689204	0.00385575
	ERP	MIEN1	migration and invasion enhancer 1	2	J3KTI2;Q9BRT3	ENSP00000377778;ENSP00000462998	49	5	-0.11144	0.445869	-0.00129213
	ERP	VPS33A	vacuolar protein sorting 33 homolog A (S. cerevisiae)	4	H3BMM5;Q96AX1;F5H2X5;F5H6Y0	ENSP00000454454;ENSP00000267199;ENSP00000439255;ENSP00000442951	22	5	-0.178995	0.425438	-0.000366341
	ERP	NBAS	neuroblastoma amplified sequence	9	H7C007;H0Y5G7;A2RRP1-2;A2RRP1;H7BZR3;H7BZU5;C9JCM7;H7C1Y9;H7C1U4	ENSP00000398411;ENSP00000392421;ENSP00000281513;ENSP00000390920;ENSP00000391476;ENSP00000396501;ENSP00000403119;ENSP00000402458	41	20	-0.0331039	0.837205	-0.000889281
	ERP	PPP6R2	protein phosphatase 6, regulatory subunit 2	7	O75170-6;O75170-4;O75170-5;O75170-2;O75170-3;O75170;T1ECW5	ENSP00000384532;ENSP00000352051;ENSP00000379090;ENSP00000379093;ENSP00000478417;ENSP00000216061	24	5	0.0113068	0.958181	-0.00129858
	ERP	NIF3L1	NIF3 NGG1 interacting factor 3-like 1	6	E7EXA3;Q9GZT8;Q9GZT8-2;Q9GZT8-3;B8ZZI0;H7C1A8	;ENSP00000352711;ENSP00000387021;ENSP00000412761;ENSP00000386394;ENSP00000387315;ENSP00000387061;ENSP00000399336	46	9	0.0358354	0.813095	-0.000724947
	ERP	PPP6R1	protein phosphatase 6, regulatory subunit 1	2	Q9UPN7;K7EM28	ENSP00000467521;ENSP00000414202;ENSP00000466332	49	12	0.0555159	0.704783	0.00159848
	ERP	CASP6	caspase 6, apoptosis-related cysteine peptidase	4	P55212;P55212-2;D6RHU3;D6RBM3	ENSP00000427669;ENSP00000285333;ENSP00000265164;ENSP00000424080	33	8	-0.168129	0.34965	-0.00293883
	ERP	PICALM	phosphatidylinositol binding clathrin assembly protein	16	E9PKP6;E9PK13;E9PI56;H0YCY1;H0YEF7;Q13492-3;Q13492-2;Q13492-5;Q13492-4;E9PJT1;H0YEH1;E9PLJ8;Q13492;H0YE97;H0YD48;H0YEY8	ENSP00000436958;ENSP00000435499;ENSP00000435737;ENSP00000377015;ENSP00000434884;ENSP00000348718;ENSP00000433166;ENSP00000433303;ENSP00000431545;ENSP00000435807;ENSP00000436508;ENSP00000487119;ENSP00000431728;ENSP00000432509;ENSP00000433846;ENSP00000436852;ENSP00000435311;ENSP00000432976	49	20	-0.106133	0.467957	-0.000664058
	ERP	GLG1	golgi glycoprotein 1	7	Q92896-2;Q92896-3;H3BM42;Q92896;H3BQT1;H3BRD8;H3BQU9	ENSP00000405984;ENSP00000406946;ENSP00000454218;ENSP00000205061;ENSP00000487234;ENSP00000455927;ENSP00000455950;ENSP00000456195	44	15	-0.173444	0.260192	-0.00181209
	ERP	TRMT1L	tRNA methyltransferase 1-like	3	Q7Z2T5-2;Q7Z2T5;X6RK96	ENSP00000356476;ENSP00000414339	39	10	-0.0294579	0.858709	-0.000578787
	ERP	SPC24	SPC24, NDC80 kinetochore complex component	7	K7EMX1;Q8NBT2-2;K7EJH0;K7ESQ2;K7EJV2;K7ERQ7;Q8NBT2	ENSP00000465335;ENSP00000465075;ENSP00000468818;ENSP00000466688;ENSP00000468366;ENSP00000465167	49	7	-0.0924074	0.527709	-0.0015642
	ERP	METAP2	methionyl aminopeptidase 2	9	B4DUX5;P50579-2;F8VY03;P50579;F8VRR3;F8VQZ7;G3V1U3;F8VSC4;F8VZX9	ENSP00000450063;ENSP00000448370;ENSP00000446052;ENSP00000449004;ENSP00000448614;ENSP00000448169;ENSP00000325312;ENSP00000261220;ENSP00000447661	49	16	0.0511277	0.727177	0.00100857
	ERP	LANCL1	LanC lantibiotic synthetase component C-like 1 (bacterial)	3	E9PHS0;O43813;F8WDS9	ENSP00000233714;ENSP00000388713;ENSP00000393323;ENSP00000397646;ENSP00000395442;ENSP00000396518;ENSP00000393597	36	5	0.0713136	0.679381	0.00363988
	ERP	DCTN4	dynactin 4 (p62)	7	Q9UJW0-2;H9KVE0;Q9UJW0;E5RGG1;Q9UJW0-3;E5RI97;E5RK21	ENSP00000411251;ENSP00000430183;ENSP00000416968;ENSP00000430993;ENSP00000414906;ENSP00000431042;ENSP00000487323;ENSP00000429489;ENSP00000428987	40	10	0.0821841	0.614156	0.000716222
	ERP	SRP14	signal recognition particle 14kDa (homologous Alu RNA binding protein)	3	H0YLA2;H0YLW0;P37108	ENSP00000452756;ENSP00000453361;ENSP00000453120;ENSP00000267884	49	10	-0.117869	0.419896	-0.0030605
	ERP	NPEPPS	aminopeptidase puromycin sensitive	6	H0YDG0;P55786;P55786-2;E9PLK3;H0YCQ5;E9PP11	ENSP00000433287;ENSP00000320324;ENSP00000433549;ENSP00000432127;ENSP00000437019	49	20	0.190377	0.19011	0.00226903
	ERP	RAB7A	RAB7A, member RAS oncogene family	7	P51149;C9J4S4;C9J8S3;C9J592;C9IZZ0;C9J7D1;C9J4V0	ENSP00000418955;ENSP00000417978;ENSP00000417155;ENSP00000417668;ENSP00000418283;ENSP00000417189;ENSP00000265062	49	20	-0.095673	0.51316	-0.002557
	ERP	HADH	hydroxyacyl-CoA dehydrogenase	4	Q16836;Q16836-2;Q16836-3;E9PF18	ENSP00000486771;ENSP00000312288;ENSP00000425952;ENSP00000474560	49	14	-0.155169	0.287054	-0.00541007
	ERP	STAMBP	STAM binding protein	5	C9JK83;O95630;F5H5B9;C9JEK5;C9JZ93	ENSP00000443502;ENSP00000344742;ENSP00000390921;ENSP00000386548;ENSP00000377636;ENSP00000413874;ENSP00000377633;ENSP00000413291	46	10	0.120952	0.4233	0.00287367
	ERP	HNRNPH1	heterogeneous nuclear ribonucleoprotein H1 (H)	23	P31943;D6RAM1;D6RDL0;E7EN40;D6RF17;H0YBG7;D6RJ04;D6RIH9;E7EQJ0;D6R9T0;D6RIU0;E9PCY7;H0YBD7;G8JLB6;H0YB39;D6RFM3;D6RDU3;D6RBM0;D6RIT2;E5RGH4;D6R9D3;H0YAQ2;E5RGV0	ENSP00000425851;ENSP00000423140;ENSP00000429661;ENSP00000327539;ENSP00000426275;ENSP00000377082;ENSP00000420850;ENSP00000427408;ENSP00000349168;ENSP00000421695;ENSP00000429270;ENSP00000426518;ENSP00000429481;ENSP00000425343;ENSP00000397797;ENSP00000426726;ENSP00000428620;ENSP00000424087;ENSP00000427388;ENSP00000425732;ENSP00000427986;ENSP00000486889;ENSP00000430156;ENSP00000430970;ENSP00000427845…	49	6	-0.175528	0.227675	-0.00211874
	ERP	HNRNPH3	heterogeneous nuclear ribonucleoprotein H3 (2H9)	6	P31942;P31942-2;P31942-3;P31942-4;P31942-5;P31942-6	ENSP00000265866;ENSP00000346726	49	10	-0.0495969	0.735044	-0.00160841
	ERP	HNRNPH2	heterogeneous nuclear ribonucleoprotein H2 (H')	1	P55795	ENSP00000361927	27	5	0.113282	0.57371	0.00125886
	ERP	RBM12	RNA binding motif protein 12	4	Q9NTZ6;Q5JX62;A6PVI0;A6PVI1	ENSP00000352668;ENSP00000363217;ENSP00000363228;ENSP00000411692;ENSP00000411036;ENSP00000392642	49	13	-0.0171446	0.906921	-0.00158139
	ERP	MRPS35	mitochondrial ribosomal protein S28	3	P82673;H0YG82;P82673-2	ENSP00000445390;ENSP00000442137;ENSP00000081029	32	5	-0.407149	0.0207351	-0.010855
	ERP	MRPS36	mitochondrial ribosomal protein S36	2	P82909;D6R941	ENSP00000423659;ENSP00000256441;ENSP00000484623;ENSP00000473310;ENSP00000482331	41	6	-0.114823	0.474695	-0.000302815
	ERP	MRPS31	mitochondrial ribosomal protein S31	1	Q92665	ENSP00000315397	36	8	-0.163975	0.339267	-0.00837237
	ERP	RBM17	RNA binding motif protein 17	5	Q96I25;Q5W012;Q5W010;Q5W011;H0Y6J6	ENSP00000408214;ENSP00000402303;ENSP00000406024;ENSP00000388638;ENSP00000369218;ENSP00000395448	49	12	-0.10297	0.481398	-0.00372424
	ERP	SEL1L	sel-1 suppressor of lin-12-like (C. elegans)	3	G3V3B3;Q9UBV2;Q9UBV2-2	ENSP00000337053;ENSP00000450709;ENSP00000451144	15	6	0.434317	0.105738	0.00755827
	ERP	HNRNPUL1	heterogeneous nuclear ribonucleoprotein U-like 1	15	M0R0K8;M0QYZ0;M0R203;M0QYI8;Q9BUJ2;B7Z4B8;M0QYM5;Q9BUJ2-2;Q9BUJ2-3;M0R3F1;M0QZV6;Q9BUJ2-4;Q9BUJ2-5;M0R247;A0A087X1I2	ENSP00000473178;ENSP00000471302;ENSP00000375863;ENSP00000367460;ENSP00000470687;ENSP00000469934;ENSP00000263367;ENSP00000469858;ENSP00000470793;ENSP00000472221;ENSP00000472629;ENSP00000470172;ENSP00000473132;ENSP00000472315;ENSP00000478946;ENSP00000484226	49	24	-0.0863864	0.555057	-0.00499337
	ERP	CCDC25	coiled-coil domain containing 25	5	G3V121;Q86WR0-2;Q86WR0;B7Z2L8;Q0VGD4	ENSP00000428505;ENSP00000348933;ENSP00000428000;ENSP00000429861;ENSP00000430662;ENSP00000427714;ENSP00000428587	37	8	0.182928	0.2785	0.00129181
	ERP	FRMD4A	FERM domain containing 4A	3	F8WAN4;Q5T376;Q9P2Q2	ENSP00000350032;ENSP00000351438;ENSP00000264546	28	6	-0.162332	0.409193	-0.0017361
	ERP	DCAF11	DDB1 and CUL4 associated factor 11	25	H0YL29;H0YL64;H0YNS2;H0YNK2;Q8TEB1;H0YM86;H0YN21;H0YKR8;H0YMZ4;Q8TEB1-2;H0YM56;H0YLX7;H0YNT0;H0YN15;H0YMF7;H0YLF1;H0YLB2;H0YN03;H0YLQ1;H0YN92;H0YMN6;H0YLH4;Q8TEB1-3;H0YL98;H0YL77	ENSP00000453184;ENSP00000454139;ENSP00000453832;ENSP00000453587;ENSP00000453814;ENSP00000453916;ENSP00000453381;ENSP00000453074;ENSP00000453035;ENSP00000453505;ENSP00000453132;ENSP00000453290;ENSP00000453462;ENSP00000415556;ENSP00000323680;ENSP00000380142;ENSP00000380146;ENSP00000452915;ENSP00000453678;ENSP00000454129;ENSP00000452898;ENSP00000453805;ENSP00000453803;ENSP00000453826;ENSP00000454044…	49	17	0.134299	0.357571	0.00390772
	ERP	TXN	thioredoxin	2	P10599;P10599-2	ENSP00000363639;ENSP00000363641	49	7	-0.0887846	0.544085	-0.000204687
	ERP	LSM12	LSM12 homolog	3	Q3MHD2-2;K7ELG9;Q3MHD2	ENSP00000466718;ENSP00000466074;ENSP00000293406	49	2	-0.134452	0.357018	-0.00454692
	ERP	UBE2G1	ubiquitin-conjugating enzyme E2G 1	5	P62253;K7EPR7;I3L2H7;I3L0Q0;I3L2Q4	ENSP00000380178;ENSP00000467502;ENSP00000459691;ENSP00000458253;ENSP00000459847	25	6	0.243124	0.241576	0.00223263
	ERP	FAM96A	family with sequence similarity 96, member A	3	H0YKV4;Q9H5X1;Q9H5X1-2	ENSP00000369644;ENSP00000452953;ENSP00000454079;ENSP00000300030	17	3	0.448529	0.0709464	0.00496428
	ERP	G3BP1	GTPase activating protein (SH3 domain) binding protein 1	8	Q13283;E5RIF8;Q13283-2;E5RJU8;E5RH42;E5RIZ6;E5RI46;E5RH00	ENSP00000348578;ENSP00000429250;ENSP00000428926;ENSP00000428469;ENSP00000429920;ENSP00000427810;ENSP00000430480;ENSP00000430738;ENSP00000377681;ENSP00000429316;ENSP00000486887;ENSP00000430045	49	13	-0.061843	0.67293	-0.000154229
	ERP	WARS	tryptophanyl-tRNA synthetase	24	P23381;G3V4C7;G3V3S7;P23381-2;G3V2F2;G3V423;H0YJP3;G3V2Y7;G3V3Y5;G3V3H8;G3V456;G3V227;G3V4S4;G3V3R3;G3V5W1;G3V4N0;G3V4N8;G3V5U1;G3V313;G3V3P2;G3V339;G3V277;G3V3X0;G3V2C0	ENSP00000451906;ENSP00000452550;ENSP00000347495;ENSP00000452519;ENSP00000450978;ENSP00000451027;ENSP00000351481;ENSP00000450623;ENSP00000451894;ENSP00000451777;ENSP00000451891;ENSP00000451544;ENSP00000451716;ENSP00000451490;ENSP00000451349;ENSP00000451953;ENSP00000450934;ENSP00000451402;ENSP00000450500;ENSP00000451599;ENSP00000450427;ENSP00000450563;ENSP00000376620;ENSP00000451887;ENSP00000451460…	49	18	0.0912338	0.532987	0.000224673
	ERP	IRAK4	interleukin-1 receptor-associated kinase 4	3	Q9NWZ3;A0A087WW32;Q9NWZ3-2	ENSP00000390327;ENSP00000408734;ENSP00000446490;ENSP00000479889	36	10	0.112498	0.513597	0.00128543
	ERP	WDR5	WD repeat domain 5	3	P61964;V9GZ59;V9GYQ5	ENSP00000477449;ENSP00000477000;ENSP00000351446	28	7	0.00492678	0.980149	-0.00232713
	ERP	DIAPH1	diaphanous-related formin 1	10	E7ERW8;E9PEZ3;E7EMV0;O60610-3;O60610-2;H9KV28;E9PHQ0;B4E2I7;O60610;E5RJ79	ENSP00000428268;ENSP00000428208;ENSP00000373706;ENSP00000253811;ENSP00000430587	49	43	0.191703	0.186983	0.00489312
	ERP	WDR1	WD repeat domain 1	3	D6RD66;O75083;O75083-3	ENSP00000426725;ENSP00000371890;ENSP00000427687;ENSP00000371889;ENSP00000425481	49	30	0.192673	0.184721	0.0057907
	ERP	WRN	Werner syndrome, RecQ helicase-like	1	Q14191	ENSP00000298139	42	7	0.0515439	0.745804	-0.00125968
	ERP	CSNK1A1	casein kinase 1, alpha 1	11	P48729;D6RGE5;D6REM4;E7ETM0;U3KQK7;E5RG27;U3KQ83;H0Y9X2;U3KPX3;P48729-3;P48729-2	ENSP00000421689;ENSP00000430252;ENSP00000475633;ENSP00000367074;ENSP00000475969;ENSP00000475319;ENSP00000261798;ENSP00000421268;ENSP00000427031;ENSP00000425366;ENSP00000426747	45	6	0.108908	0.476379	0.00215432
	ERP	UROS	uroporphyrinogen III synthase	7	P10746;A0A087WUV7;Q5T3L9;Q5T3L8;Q5T3L7;A0A087X021;A0A087WZB7	ENSP00000478957;ENSP00000357767;ENSP00000482520;ENSP00000483041;ENSP00000357763;ENSP00000414833;ENSP00000357775;ENSP00000357787	49	14	0.0815389	0.57755	0.00174675
	ERP	UROD	uroporphyrinogen decarboxylase	3	H0Y5R6;P06132;Q5T446	ENSP00000400253;ENSP00000404489;ENSP00000246337	49	14	0.0601592	0.681355	0.000880707
	ERP	HMMR	hyaluronan-mediated motility receptor (RHAMM)	6	O75330;O75330-2;O75330-3;O75330-4;E5RI30;E5RIH2	ENSP00000351554;ENSP00000185942;ENSP00000377492;ENSP00000402673;ENSP00000428481;ENSP00000428406	32	11	-0.21208	0.243903	-0.00631048
	ERP	PDLIM7	PDZ and LIM domain 7 (enigma)	11	Q9NR12-2;Q9NR12-3;D6RAN1;Q9NR12-5;Q9NR12-6;H0Y8W6;Q9NR12;H7BYK4;Q9NR12-4;D6RH06;D6RF83	ENSP00000421664;ENSP00000426213;ENSP00000377177;ENSP00000431236;ENSP00000347776;ENSP00000377182;ENSP00000439157;ENSP00000424850;ENSP00000422363;ENSP00000348099;ENSP00000352964	46	10	0.195707	0.192415	0.0106349
	ERP	DPCD	deleted in primary ciliary dyskinesia homolog (mouse)	3	Q5JQQ2;Q5JQQ4;Q9BVM2	ENSP00000486078;ENSP00000359170;ENSP00000403505;ENSP00000359166	36	8	0.232576	0.172249	0.00301365
	ERP	FTL	ferritin, light polypeptide	2	P02792;A0A087X1B9	ENSP00000366525;ENSP00000484043	49	13	0.0211246	0.885445	-0.00201898
	ERP	CAPNS1	calpain, small subunit 1	8	A0A075B7C0;K7EKD8;U3KQE2;K7EM73;K7EIV0;K7ELJ7;P04632;U3KPR7	ENSP00000466386;ENSP00000464903;ENSP00000465575;ENSP00000475159;ENSP00000466113;ENSP00000474036;ENSP00000464849;ENSP00000246533;ENSP00000487115;ENSP00000486832;ENSP00000475804	46	5	-0.0514402	0.734227	0.00253351
	ERP	SMS	retinoic acid induced 1	3	P52788-2;P52788;H7C2R7	ENSP00000368714;ENSP00000385746;ENSP00000407366	49	13	0.0155118	0.915752	0.00116355
	ERP	TRIM58	tripartite motif containing 58	1	Q8NG06	ENSP00000355437	49	28	-0.0615879	0.674204	0.00237845
	ERP	TAF15	TAF15 RNA polymerase II, TATA box binding protein (TBP)-associated factor, 68kDa	6	A0A075B7F4;A0A075B7D9;Q92804-2;Q92804;A0A075B7E4;A0A075B7F2	ENSP00000480040;ENSP00000474522;ENSP00000474609;ENSP00000488608;ENSP00000475147;ENSP00000474096;ENSP00000488803;ENSP00000488684;ENSP00000488655;ENSP00000474653;ENSP00000487975;ENSP00000475044	45	6	-0.147121	0.334843	-0.00468033
	ERP	FH	fumarate hydratase	2	P07954;P07954-2	;ENSP00000355518	49	22	-0.000612307	0.996668	0.00069136
	ERP	NDUFV3	NADH dehydrogenase (ubiquinone) flavoprotein 3, 10kDa	2	P56181-2;P56181	;ENSP00000346196;ENSP00000342895	49	12	-0.203286	0.161231	-0.00277147
	ERP	NDUFV2	NADH dehydrogenase (ubiquinone) flavoprotein 2, 24kDa	2	P19404;E7EPT4	ENSP00000382908;ENSP00000327268	49	8	-0.183131	0.207847	-0.00309157
	ERP	NDUFV1	NADH dehydrogenase (ubiquinone) flavoprotein 1, 51kDa	13	P49821;G3V0I5;H0YE81;E9PJL9;E9PMX3;E9PPD6;B4DE93;E9PPR0;E9PLC6;E9PQP1;P49821-2;E9PPS5;H0YD04	ENSP00000436766;ENSP00000432015;ENSP00000436936;ENSP00000434438;ENSP00000437267;ENSP00000434581;ENSP00000435199;ENSP00000395368;ENSP00000435202;ENSP00000322450;ENSP00000431751;ENSP00000436906;ENSP00000432637	49	15	0.025921	0.859671	-0.000121594
	ERP	CCNDBP1	cyclin D-type binding-protein 1	6	O95273;O95273-2;H3BQA6;H3BR23;O95273-3;O95273-4	ENSP00000454420;ENSP00000455419;ENSP00000455687;ENSP00000456797;ENSP00000300213;ENSP00000456041	49	7	0.163843	0.260624	0.00308735
	ERP	GGH	gamma-glutamyl hydrolase (conjugase, folylpolygammaglutamyl hydrolase)	1	Q92820	ENSP00000260118	39	8	-0.23302	0.153407	-0.00852558
	ERP	PSMD6	proteasome 26S subunit, non-ATPase 6	7	C9J0E9;Q15008-2;Q15008-3;C9J7B7;Q15008-4;Q15008;H7C531	ENSP00000418303;ENSP00000295901;ENSP00000418887;ENSP00000377952;ENSP00000419227;ENSP00000418695;ENSP00000418843	49	25	0.155322	0.286573	0.00185675
	ERP	CUL3	cullin 3	7	Q13618;H7C399;A0A087WTG3;Q13618-3;Q13618-2;A0A087X1R9;H7C1L6	ENSP00000387200;ENSP00000343601;ENSP00000386525;ENSP00000264414;ENSP00000410575;ENSP00000477851;ENSP00000484410;ENSP00000400935	49	21	0.00556179	0.969745	0.000543798
	ERP	RPTOR	regulatory associated protein of MTOR, complex 1	2	Q8N122-3;Q8N122	ENSP00000307272;ENSP00000442479;ENSP00000460136	9	3	0.4	0.286105	0.00064306
	ERP	NUP153	nucleoporin 153kDa	3	P49790;P49790-2;P49790-3	ENSP00000478627;ENSP00000444029;ENSP00000262077	41	18	-0.00470445	0.976712	-0.000515865
	ERP	QKI	QKI, KH domain containing, RNA binding	13	Q96PU8-8;Q96PU8-9;Q96PU8-3;Q96PU8-5;Q96PU8-6;F5H8C8;F5GXS8;Q96PU8;F5GYM3;H0YGD6;F5H5U6;H0YG47;F5GYT7	ENSP00000440991;ENSP00000354867;ENSP00000355094;ENSP00000354951;ENSP00000408382;ENSP00000408775;ENSP00000443690;ENSP00000440599;ENSP00000375973;ENSP00000275262;ENSP00000443106;ENSP00000441773;ENSP00000442848;ENSP00000441252	28	8	-0.0424309	0.830248	0.00101139
	ERP	HMGCL	3-hydroxymethyl-3-methylglutaryl-CoA lyase	4	P35914;P35914-3;P35914-2;H0Y2L7	ENSP00000389281;ENSP00000363614;ENSP00000235958	38	6	0.028562	0.864836	-0.001523
	ERP	HSD17B4	hydroxysteroid (17-beta) dehydrogenase 4	8	P51659-3;P51659-2;E7EPL9;G5E9S2;E7ET17;E7EWE5;P51659;E7ER27	ENSP00000426272;ENSP00000390208;ENSP00000425993;ENSP00000420914;ENSP00000424940;ENSP00000411960;ENSP00000256216;ENSP00000424613	49	35	-0.010052	0.945348	-0.00275469
	ERP	RTN4	reticulon 4	8	Q9NQC3-4;Q9NQC3-5;Q9NQC3-6;Q9NQC3-2;Q9NQC3-3;H7C106;Q9NQC3;F8W914	ENSP00000384471;ENSP00000384825;ENSP00000378107;ENSP00000337838;ENSP00000322147;ENSP00000397808;ENSP00000385650;ENSP00000378109;ENSP00000350365;ENSP00000349944	49	8	0.08756	0.549675	0.00168491
	ERP	ARPC2	actin related protein 2/3 complex, subunit 2, 34kDa	5	H7C3F9;G5E9S7;C9JTV5;O15144;G5E9J0	ENSP00000401070;ENSP00000411612;ENSP00000295685;ENSP00000396475;ENSP00000327137;ENSP00000412632	44	17	0.0928184	0.549	-0.000245149
	ERP	KPNB1	karyopherin (importin) beta 1	7	J3KTM9;J3QR48;Q14974-2;Q14974;J3QRG4;J3QKQ5;J3KS06	ENSP00000438964;ENSP00000463066;ENSP00000290158;ENSP00000464200;ENSP00000464042;ENSP00000438253;ENSP00000462243;ENSP00000463190	49	26	-0.0134197	0.927082	0.000775211
	ERP	HGS	hepatocyte growth factor-regulated tyrosine kinase substrate	6	O14964-2;I3L165;I3L2H4;O14964;I3L1P5;I3L1E3	ENSP00000458987;ENSP00000331201;ENSP00000459685;ENSP00000458603;ENSP00000458775	49	15	-0.00959282	0.947841	-0.00010365
	ERP	IGHM	immunoglobulin heavy constant mu	6	A0A075B6N9;P01871-2;A0A087X2C0;P01871;A0A087WYJ9;P04220	ENSP00000375001;ENSP00000485962;ENSP00000479328;ENSP00000481881;ENSP00000477756;ENSP00000484861	49	11	-0.0360751	0.805615	0.00271854
	ERP	HUWE1	HECT, UBA and WWE domain containing 1, E3 ubiquitin protein ligase	7	H0Y659;Q7Z6Z7;Q5H963;Q7Z6Z7-2;Q7Z6Z7-3;A0A087X146;A0A087X1S3	ENSP00000340648;ENSP00000403236;ENSP00000483891;ENSP00000479451;ENSP00000262854;ENSP00000484417	49	62	0.0944994	0.518365	0.00229436
	ERP	PKP1	plakophilin 1	3	A0A087WYY6;Q13835;Q13835-2	ENSP00000295597;ENSP00000356293;ENSP00000263946;ENSP00000482213	9	8	-0.483333	0.18747	-0.038982
	ERP	NUDT21	nudix (nucleoside diphosphate linked moiety X)-type motif 21	3	H3BV41;H3BND3;O43809	ENSP00000454790;ENSP00000457942;ENSP00000300291	49	12	-0.0669966	0.647395	-0.00336804
	ERP	PEBP1	phosphatidylethanolamine binding protein 1	1	P30086	ENSP00000261313	49	10	0.0984794	0.50082	0.0047482
	ERP	METTL7A	methyltransferase like 7A	3	F8VQX6;H0YI09;Q9H8H3	ENSP00000450239;ENSP00000447542;ENSP00000331787;ENSP00000448286;ENSP00000448785	41	5	0.0531405	0.741418	0.000733882
	ERP	CNOT1	CCR4-NOT transcription complex, subunit 1	13	H3BR89;A5YKK6-2;A5YKK6-3;A5YKK6-4;H3BNB1;H3BMH0;A5YKK6;H3BVC9;H3BMZ2;B5MDN3;H3BT18;H3BU44;H3BTH2	ENSP00000454763;ENSP00000413113;ENSP00000454377;ENSP00000456649;ENSP00000320949;ENSP00000456131;ENSP00000455635;ENSP00000458057;ENSP00000454611;ENSP00000245138;ENSP00000485782;ENSP00000456975;ENSP00000457173;ENSP00000457460	49	25	0.0512297	0.726654	-0.000143322
	ERP	SLC29A1	solute carrier family 29 (equilibrative nucleoside transporter), member 1	2	Q99808;Q99808-2	ENSP00000360778;ENSP00000392668;ENSP00000360773;ENSP00000360796;ENSP00000360789;ENSP00000360820;ENSP00000377427;ENSP00000377424;ENSP00000360805	49	8	0.0526584	0.719339	0.00122271
	ERP	ARL4A	ADP-ribosylation factor-like 4A	1	P40617	ENSP00000349250;ENSP00000379898;ENSP00000379899;ENSP00000379897;ENSP00000385236	24	3	-0.12087	0.57371	-0.000866252
	ERP	CSK	c-src tyrosine kinase	4	P41240;H3BU69;H3BUM9;H3BN15	ENSP00000220003;ENSP00000454906;ENSP00000414764;ENSP00000457497;ENSP00000457714;ENSP00000454640	46	12	0.164868	0.273548	0.00383581
	ERP	ZWILCH	zwilch kinetochore protein	3	H3BQ07;Q9H900;Q9H900-2	ENSP00000437749;ENSP00000477955;ENSP00000402217;ENSP00000311429;ENSP00000455548;ENSP00000454737	41	5	0.0669919	0.677293	0.000619429
	ERP	PAAF1	proteasomal ATPase-associated factor 1	10	F5H3E9;F5H0F7;Q9BRP4-3;Q9BRP4-2;F5H0C4;F5H103;Q9BRP4;F5H3I1;F5H5D4;H0YGB1	ENSP00000438071;ENSP00000438124;ENSP00000438789;ENSP00000365564;ENSP00000439747;ENSP00000442434;ENSP00000441333;ENSP00000438894;ENSP00000441494;ENSP00000443473;ENSP00000439143;ENSP00000311665;ENSP00000439877	28	5	0.431152	0.0219825	0.00404238
	ERP	RFC5	replication factor C (activator 1) 5, 36.5kDa	5	P40937;P40937-2;F5H5S0;E9PEP3;C9JH72	ENSP00000408295;ENSP00000376325;ENSP00000443187;ENSP00000390340;ENSP00000393636	49	9	-0.0638841	0.662771	-0.00277361
	ERP	RFC4	replication factor C (activator 1) 4, 37kDa	10	C9JZI1;P35249;F8WE44;C9JGY5;C9J8M3;C9JXZ7;C9JW34;P35249-2;C9JTT7;H7C1P0	ENSP00000399314;ENSP00000399769;ENSP00000376272;ENSP00000407982;ENSP00000411300;ENSP00000415099;ENSP00000296273;ENSP00000413065;ENSP00000394870;ENSP00000401429	49	16	-0.00673538	0.963365	-0.00272527
	ERP	RFC1	replication factor C (activator 1) 1, 145kDa	5	P35251-2;P35251;E0CX09;H0Y8U4;D6RAD2	ENSP00000371321;ENSP00000422475;ENSP00000422129;ENSP00000261424;ENSP00000422740	46	22	-0.0910381	0.547368	-0.00308981
	ERP	RFC3	replication factor C (activator 1) 3, 38kDa	3	P40938-2;P40938;A0A087X270	ENSP00000401001;ENSP00000369411;ENSP00000484747	43	7	-0.0046819	0.976229	-0.00226804
	ERP	RFC2	replication factor C (activator 1) 2, 40kDa	11	F8WC37;H7C5A0;P35250;P35250-2;H7C5P1;H7C5Q7;H7C5S7;H7C5G4;A0A087WVY3;H7C5P4;H7C596	ENSP00000275627;ENSP00000419341;ENSP00000418899;ENSP00000420731;ENSP00000420392;ENSP00000420513;ENSP00000055077;ENSP00000419827;ENSP00000479768;ENSP00000420404;ENSP00000419320	43	10	-0.0268076	0.864507	-0.00276796
	ERP	KIF15	kinesin family member 15	8	Q9NS87;H7BZT2;D6RCT7;C9JKA9;Q9NS87-3;Q9NS87-2;Q9NS87-4;H7C1K7	ENSP00000425499;ENSP00000486350;ENSP00000486999;ENSP00000324020;ENSP00000391205;ENSP00000389982;ENSP00000487255;ENSP00000485853;ENSP00000400802	49	60	-0.00127564	0.993059	-0.00208529
	ERP	KIF11	kinesin family member 11	1	P52732	ENSP00000260731	49	23	-0.152158	0.296622	-0.00263789
	ERP	CBX5	chromobox homolog 5	2	F8VNY3;P45973	ENSP00000401009;ENSP00000450190;ENSP00000209875;ENSP00000449207	49	10	-0.0784264	0.592208	-0.00586885
	ERP	CBX3	chromobox homolog 3	4	S4R2Y4;C9JMM0;B8ZZ43;Q13185	ENSP00000379670;ENSP00000473748;ENSP00000387348;ENSP00000336687;ENSP00000408672	49	9	-0.188591	0.194378	-0.00483954
	ERP	CBX1	chromobox homolog 1	5	J3KS05;B5MD17;P83916;K7ELA4;C9JWS9	ENSP00000225603;ENSP00000465985;ENSP00000385413;ENSP00000377060;ENSP00000462242;ENSP00000393179	32	5	-0.120979	0.509536	-0.0036524
	ERP	WDR26	WD repeat domain 26	6	Q9H7D7;H0Y9R3;Q9H7D7-3;Q9H7D7-4;Q9H7D7-2;H0Y917	ENSP00000408108;ENSP00000424784;ENSP00000422758	49	9	-0.258139	0.0733238	-0.00275313
	ERP	RAB18	RAB18, member RAS oncogene family	6	Q9NP72-2;Q9NP72-3;A0A087X163;Q9NP72;Q5W0J0;H0Y6T8	ENSP00000364960;ENSP00000407872;ENSP00000483927;ENSP00000439321;ENSP00000478479;ENSP00000349415	49	10	0.172416	0.236156	0.00170027
	ERP	RAB10	RAB10, member RAS oncogene family	1	P61026	ENSP00000264710	49	11	-0.0186754	0.898652	0.00148018
	ERP	RAB13	RAB13, member RAS oncogene family	2	A0A087WWB9;P51153	ENSP00000480103;ENSP00000357564	44	6	-0.0348862	0.822123	-0.00441542
	ERP	SRP72	signal recognition particle 72kDa	4	O76094;O76094-2;R4GNC1;D6RDY6	ENSP00000342181;ENSP00000473576;ENSP00000424576;ENSP00000425190	49	18	-0.185121	0.202864	-0.00252111
	ERP	RAB14	RAB14, member RAS oncogene family	2	P61106;X6RFL8	ENSP00000362946;ENSP00000400107	49	12	0.214818	0.138268	0.00306608
	ERP	RAB1A	RAB1A, member RAS oncogene family	4	P62820;E7END7;P62820-3;P62820-2	ENSP00000381540;ENSP00000386672;ENSP00000386451;ENSP00000387286	49	6	0.303909	0.033759	0.00295239
	ERP	PAF1	PAF1 homolog, Paf1/RNA polymerase II complex component	5	B4DGJ5;Q8N7H5;Q8N7H5-2;Q8N7H5-3;M0QYC7	ENSP00000468874;ENSP00000221265;ENSP00000469742;ENSP00000396412	38	11	-0.166448	0.317907	-0.0027963
	ERP	IGF2BP2	insulin-like growth factor 2 mRNA binding protein 2	7	F8W930;Q9Y6M1-6;Q9Y6M1-4;Q9Y6M1-5;Q9Y6M1-3;Q9Y6M1-1;Q9Y6M1	ENSP00000371634;ENSP00000320204;ENSP00000413787;ENSP00000410242	46	14	0.0812928	0.591218	-0.00206732
	ERP	SHOC2	SHOC2 leucine-rich repeat scaffold protein	3	X6RI37;Q9UQ13-2;Q9UQ13	ENSP00000265277;ENSP00000358464;ENSP00000408275	34	8	-0.213631	0.225075	-0.00284192
	ERP	PFKP	phosphofructokinase, platelet	9	V9GY25;B1APP6;Q01813-2;Q01813;B1APP8;H0Y757;V9GYV7;H0Y3Y3;Q5VSR5	ENSP00000370517;ENSP00000370465;ENSP00000408858;ENSP00000476311;ENSP00000410275;ENSP00000370462;ENSP00000477128;ENSP00000385880;ENSP00000387871	29	11	0.201256	0.295153	0.0145523
	ERP	PFKM	phosphofructokinase, muscle	18	F8W1J8;F8VZI0;F8VSF7;F8VX13;P08237;F8VYK8;F8VTQ3;F8VW30;F8VP00;F8VSL1;F8VUB8;F8VZQ1;H0YHB8;F8VVE3;F8VNX2;J3QLD7;P08237-3;P08237-2	ENSP00000446519;ENSP00000352842;ENSP00000448177;ENSP00000450369;ENSP00000446740;ENSP00000447997;ENSP00000309438;ENSP00000449835;ENSP00000449622;ENSP00000446945;ENSP00000449426;ENSP00000448315;ENSP00000446829;ENSP00000448940;ENSP00000345771;ENSP00000449269;ENSP00000448253;ENSP00000446805;ENSP00000448018;ENSP00000463500;ENSP00000486196	49	22	0.141902	0.330749	0.00337857
	ERP	PFKL	phosphofructokinase, liver	2	P17858;P17858-2	ENSP00000269848	49	23	0.0570977	0.69677	0.00333212
	ERP	LSM8	LSM8 homolog, U6 small nuclear RNA associated	4	O95777;C9JIZ0;F2Z2Y6;C9JNV3	ENSP00000408267;ENSP00000249299;ENSP00000403811;ENSP00000395263	44	4	0.145329	0.346571	0.00171401
	ERP	LSM4	LSM4 homolog, U6 small nuclear RNA and mRNA degradation associated	5	U3KQS7;U3KQK1;M0QXB0;Q9Y4Z0;V9GZ56	ENSP00000469468;ENSP00000469028;ENSP00000475950;ENSP00000477443;ENSP00000476184	15	3	0.0411081	0.884348	0.00508399
	ERP	LSM6	LSM6 homolog, U6 small nuclear RNA and mRNA degradation associated	1	P62312	ENSP00000296581;ENSP00000420929;ENSP00000422392;ENSP00000427036	44	8	-0.330749	0.0283138	-0.00642425
	ERP	LSM7	LSM7 homolog, U6 small nuclear RNA and mRNA degradation associated	4	A0A087X2I5;K7ENY5;Q9UK45;K7EML7	ENSP00000252622;ENSP00000485007;ENSP00000467145;ENSP00000466556	10	2	-0.224242	0.533401	-0.00819077
	ERP	LSM2	LSM2 homolog, U6 small nuclear RNA and mRNA degradation associated	1	Q9Y333	ENSP00000414634;ENSP00000403345;ENSP00000414006;ENSP00000406280;ENSP00000372883;ENSP00000364813	17	3	-0.25	0.33317	-0.00608042
	ERP	ABHD14B	abhydrolase domain containing 14B	4	Q96IU4;F8W9U3;B4DQI4;Q96IU4-2	ENSP00000417564;ENSP00000318248;ENSP00000354841;ENSP00000433388;ENSP00000378455;ENSP00000420065	41	7	0.103842	0.518215	0.0013599
	ERP	SSR1	signal sequence receptor, alpha	7	C9J5W0;P43307-2;E9PAL7;C9J3L8;C9IZQ1;P43307;C9JBX5	ENSP00000418617;ENSP00000417911;ENSP00000417290;ENSP00000380647;ENSP00000244763;ENSP00000420730	49	4	-0.15175	0.297935	-0.00573427
	ERP	SSR4	signal sequence receptor, delta	2	P51571;A6NLM8	ENSP00000359103;ENSP00000359102;ENSP00000317331;ENSP00000359104	36	4	-0.0437609	0.799944	-0.00192117
	ERP	RANBP10	RAN binding protein 10	7	R4GMX8;Q6VN20;Q6VN20-2;Q6VN20-3;R4GMX7;R4GNA3;R4GN91	ENSP00000316589;ENSP00000473396;ENSP00000392808;ENSP00000473395;ENSP00000473538;ENSP00000473554	49	13	-0.0998061	0.495041	-0.000869923
	ERP	SELENBP1	selenium binding protein 1	10	Q13228;H0Y532;F8WBA9;A6PVX1;Q13228-2;Q13228-3;Q13228-4;F2Z2W8;C9JVL0;F8WCR4	ENSP00000416206;ENSP00000413960;ENSP00000412816;ENSP00000396209;ENSP00000390433;ENSP00000397261;ENSP00000402531;ENSP00000395637;ENSP00000357861;ENSP00000406222;ENSP00000400841	49	32	0.158486	0.276749	0.00376361
	ERP	NSFL1C	NSFL1 (p97) cofactor (p47)	8	Q9UNZ2-4;Q9UNZ2-5;Q9UNZ2-6;F2Z2K0;R4GMY2;Q9UNZ2;R4GNE6;G3V4V8	ENSP00000338643;ENSP00000451675;ENSP00000216879;ENSP00000473400;ENSP00000452019;ENSP00000418529;ENSP00000473616;ENSP00000434067;	49	23	0.206297	0.154984	0.00309462
	ERP	NFE2	nuclear factor, erythroid 2	2	Q16621;F8W1N9	ENSP00000439120;ENSP00000447558;ENSP00000397185;ENSP00000312436;ENSP00000446929	42	6	0.0163709	0.918042	-0.00190118
	ERP	GNPDA1	glucosamine-6-phosphate deaminase 1	7	D6RAY7;P46926;D6RFF8;P46926-2;D6R9P4;D6RB13;D6R917	ENSP00000423674;ENSP00000423485;ENSP00000424275;ENSP00000424625;ENSP00000423494;ENSP00000421524;ENSP00000311876;ENSP00000424537;ENSP00000422173	49	6	-0.340239	0.0167552	-0.00363079
	ERP	SLC25A21	solute carrier family 25 (mitochondrial oxoadipate carrier), member 21	3	Q9BQT8-2;A0A087WY12;Q9BQT8	ENSP00000451873;ENSP00000481445;ENSP00000329452	41	7	-0.132503	0.408892	-0.00555418
	ERP	COPB1	coatomer protein complex, subunit beta 1	4	E9PP73;P53618;E9PP63;E9PKQ1	ENSP00000397873;ENSP00000436383;ENSP00000249923;ENSP00000436401;ENSP00000431530	49	22	0.0170936	0.907197	0.00063982
	ERP	COPB2	coatomer protein complex, subunit beta 2 (beta prime)	9	P35606-2;P35606;D6R997;H0YAC7;D6RCL6;D6RBT6;H0Y938;D6RBZ7;D6RBG7	ENSP00000329419;ENSP00000423271;ENSP00000426682;ENSP00000422295;ENSP00000422469;ENSP00000422547;ENSP00000422917;ENSP00000424144;ENSP00000427185	49	37	-0.0392897	0.788675	-2.31641e-05
	ERP	MAP4K4	mitogen-activated protein kinase kinase kinase kinase 4	15	O95819-2;E7EN19;H7C3Z6;O95819-4;H7C360;E7ENQ1;H7C0P6;O95819-5;C9J840;G3XAA2;O95819;E7ESS2;E7EX83;G5E948;O95819-3	ENSP00000387370;ENSP00000392830;ENSP00000343658;ENSP00000303600;ENSP00000396066;ENSP00000281111;ENSP00000314363;ENSP00000389752;ENSP00000313644;ENSP00000409720;ENSP00000414766	32	10	-0.205702	0.258704	-0.00230392
	ERP	CARM1	coactivator-associated arginine methyltransferase 1	8	Q86X55-1;Q86X55-2;K7EK20;Q86X55;K7EQA8;K7EPK1;K7EQB9;K7EIQ8	ENSP00000465417;ENSP00000467420;ENSP00000467761;ENSP00000467746;ENSP00000325690;ENSP00000340934;ENSP00000464852	49	18	0.218798	0.130938	0.00408588
	ERP	PGK1	phosphoglycerate kinase 1	2	P00558;P00558-2	ENSP00000362413;	49	29	0.059802	0.683147	0.000868472
	ERP	RPAP3	RNA polymerase II associated protein 3	3	Q9H6T3;Q9H6T3-2;Q9H6T3-3	ENSP00000401823;ENSP00000370024;ENSP00000005386	33	10	0.251379	0.158198	0.00306362
	ERP	MRPL1	mitochondrial ribosomal protein L1	3	Q9BYD6;H0Y8N7;H0YAB5	ENSP00000315017;ENSP00000421616	49	14	-0.185988	0.200719	-0.00322307
	ERP	PSTPIP2	proline-serine-threonine phosphatase interacting protein 2	2	Q9H939;Q9H939-2	ENSP00000387261;ENSP00000468622	46	9	0.122305	0.418093	0.0047752
	ERP	KIAA0101	KIAA0101	4	Q15004-2;H0YMA4;Q15004;H0YKX3	ENSP00000452975;ENSP00000300035;ENSP00000485699;ENSP00000369608;ENSP00000453527	29	7	0.052476	0.786893	0.00658803
	ERP	TP53RK	TP53 regulating kinase	2	Q96S44;Q5JZ02	ENSP00000361174;ENSP00000361186	26	5	-0.295726	0.142432	-0.00344777
	ERP	SEC23B	Sec23 homolog B, COPII coat complex component	3	Q15437;Q5QPE2;Q5QPE1	ENSP00000403971;ENSP00000366685;ENSP00000366695;ENSP00000409882;ENSP00000338844;ENSP00000262544	44	10	-0.198605	0.196223	-0.00353892
	ERP	TOMM22	translocase of outer mitochondrial membrane 22 homolog (yeast)	1	Q9NS69	ENSP00000216034	22	5	-0.248517	0.264757	-0.00458666
	ERP	DPM1	dolichyl-phosphate mannosyltransferase polypeptide 1, catalytic subunit	4	Q5QPJ9;O60762;Q5QPK2;H0Y368	ENSP00000394921;ENSP00000360640;ENSP00000360644;ENSP00000360638	46	7	-0.085672	0.571321	-0.001646
	ERP	APOA1BP	apolipoprotein A-I binding protein	4	Q8NCW5-2;Q8NCW5;Q5T3I3;Q5T3I4	ENSP00000357218;ENSP00000357217;ENSP00000357216	45	7	0.186059	0.221059	0.00457083
	ERP	BOD1L1	biorientation of chromosomes in cell division 1-like 1	1	Q8NFC6	ENSP00000040738	28	8	0.0684463	0.729285	-0.000820143
	ERP	MAP4K5	mitogen-activated protein kinase kinase kinase kinase 5	5	G3V5C6;Q9Y4K4;G3V3V7;G3V4Q4;G3V4T8	;ENSP00000452289;ENSP00000451926;ENSP00000451452;ENSP00000451980	34	11	-0.0125296	0.943931	0.00125857
	ERP	CYCS	cytochrome c, somatic	2	P99999;C9JFR7	ENSP00000416479;ENSP00000387279;ENSP00000307786;ENSP00000386270	44	5	-0.14335	0.353246	-0.00542915
	ERP	NME4	NME/NM23 nucleoside diphosphate kinase 4	7	Q4TT34;H0Y6J0;F2Z2X0;O00746;A0A087WVT9;O00746-2;A2IDC9	ENSP00000479681;ENSP00000395605;ENSP00000389048;ENSP00000405925;ENSP00000219479;ENSP00000479996;ENSP00000380834;ENSP00000372398;ENSP00000406317	31	6	-0.383747	0.0330754	-0.00732114
	ERP	SON	SON DNA binding protein	13	H7C1M2;J3QSZ5;P18583;P18583-10;P18583-8;P18583-9;H7C2G8;P18583-2;P18583-3;P18583-4;P18583-5;P18583-6;P18583-7	ENSP00000371095;ENSP00000399783;ENSP00000300278;ENSP00000400985;ENSP00000348984;ENSP00000405807;ENSP00000371111	46	26	-0.107691	0.476234	-0.00365374
	ERP	NIPBL	Nipped-B homolog (Drosophila)	3	Q6KC79;Q6KC79-2;Q6KC79-3	ENSP00000282516;ENSP00000406266	29	13	-0.071191	0.713635	-0.00192849
	ERP	MBP	myelin basic protein	22	E9PNZ1;J3QKN5;E9PKX9;H7BYR8;F5H7N4;J3KT34;J3KS94;H0YF02;A8MZH3;E9PMR5;F8WEU6;P02686;E9PJ72;J3QL64;J3QQK6;H0YEA2;J3QKL5;P02686-5;P02686-4;P02686-6;P02686-3;P02686-2	ENSP00000348273;ENSP00000436951;ENSP00000462780;ENSP00000442393;ENSP00000435243;ENSP00000372025;ENSP00000380964;ENSP00000380967;ENSP00000380961;ENSP00000380963;ENSP00000463403;ENSP00000346545;ENSP00000463137;ENSP00000462223;ENSP00000435641;ENSP00000437063;ENSP00000463780;ENSP00000432988;ENSP00000435322;ENSP00000380973;ENSP00000352667;ENSP00000463164;ENSP00000380958;ENSP00000462374	36	5	0.0184077	0.91514	0.00109845
	ERP	ASNSD1	asparagine synthetase domain containing 1	4	L0R819;U3KQP1;U3KQP6;U3KQ49	ENSP00000476091;ENSP00000475224;ENSP00000475546;ENSP00000476099	14	4	0.169231	0.563017	0.00534457
	ERP	NRGN	neurogranin (protein kinase C substrate, RC3)	1	Q92686	ENSP00000284292;ENSP00000399591	46	2	0.216493	0.148424	0.0182724
	ERP	NUMB	numb homolog (Drosophila)	14	P49757-4;P49757-9;P49757-8;P49757-7;P49757-6;P49757-5;G3V3Z8;P49757-3;P49757-2;P49757;G3V4S6;G3V3M5;G3V433;G3V3R1	ENSP00000452069;ENSP00000450817;ENSP00000451117;ENSP00000451300;ENSP00000453209;ENSP00000441258;ENSP00000451625;ENSP00000452888;ENSP00000348644;ENSP00000352563;ENSP00000347169;ENSP00000451513;ENSP00000452416;ENSP00000446001;ENSP00000451959;ENSP00000452357;ENSP00000451326;ENSP00000451559;ENSP00000451374	15	5	0.0768544	0.785441	0.000204679
	ERP	HAGH	hydroxyacylglutathione hydrolase	7	H3BV79;H3BQW8;Q16775-2;Q16775-3;H3BPK3;H3BPQ4;Q16775	ENSP00000457986;ENSP00000455970;ENSP00000455355;ENSP00000380511;ENSP00000380514;ENSP00000455422;ENSP00000406552	49	14	0.0589346	0.687506	0.00317769
	ERP	CKAP4	cytoskeleton-associated protein 4	1	Q07065	ENSP00000367265	44	23	0.228644	0.135478	0.00567674
	ERP	CKAP5	cytoskeleton associated protein 5	7	Q14008;E9PQH5;H0YDX5;Q14008-3;Q14008-2;H0YCF6;H0YEK7	ENSP00000434523;ENSP00000436769;ENSP00000310227;ENSP00000346566;ENSP00000432768;ENSP00000436052;ENSP00000431509	49	59	0.0181141	0.901683	-0.00194006
	ERP	BCL2L1	BCL2-like 1	7	Q07817-2;Q5QP59;Q07817-3;Q5TE64;Q9H1R6;Q07817;Q5QP56	ENSP00000411252;ENSP00000390760;ENSP00000406203;ENSP00000365230;ENSP00000395545;ENSP00000389688;ENSP00000365223;ENSP00000401173;ENSP00000302564	44	3	0.0977552	0.527856	0.00308646
	ERP	UGP2	UDP-glucose pyrophosphorylase 2	15	C9JUW1;C9JQU9;E7EUC7;C9JTZ5;Q16851;A0A087WYS1;C9JWG0;Q16851-2;C9JVG3;C9JNZ1;C9J3M0;F8WC70;F2Z3H1;F2Z3P4;C9J6Q0	ENSP00000420342;ENSP00000419238;ENSP00000419548;ENSP00000377939;ENSP00000419335;ENSP00000338703;ENSP00000482043;ENSP00000411803;ENSP00000419442;ENSP00000420131;ENSP00000420793;ENSP00000486332;ENSP00000419551;ENSP00000417358;ENSP00000417801;ENSP00000486008;ENSP00000418375;ENSP00000419019;ENSP00000418619;ENSP00000418179;ENSP00000417286;ENSP00000418206	49	22	0.213389	0.140972	0.000366131
	ERP	ITSN1	intersectin 1 (SH3 domain protein)	18	Q15811;A8CTZ0;C9JQZ7;F8W7U0;Q15811-2;Q15811-12;Q15811-13;Q15811-10;Q15811-3;Q15811-4;Q15811-5;Q15811-6;Q15811-7;Q15811-8;Q15811-9;Q15811-11;H7C429;H0Y523	ENSP00000382290;ENSP00000382292;ENSP00000370719;ENSP00000382275;ENSP00000382289;ENSP00000382286;ENSP00000370685;ENSP00000370683;ENSP00000370691;ENSP00000382301;ENSP00000415302;ENSP00000396054	49	23	-0.199765	0.168768	-0.0037923
	ERP	SCAMP2	secretory carrier membrane protein 2	5	H3BV04;H3BN93;H3BPL9;O15127;H3BUB6	ENSP00000454741;ENSP00000457564;ENSP00000457890;ENSP00000455377;ENSP00000268099	27	5	0.197192	0.324193	0.00518361
	ERP	PPIP5K2	diphosphoinositol pentakisphosphate kinase 2	10	K7EPT7;A0A087WWN8;H0Y9S9;O43314-2;O43314;D6RBU4;A0A087WZV0;K7ENU7;H0Y9M0;D6RFG4	ENSP00000351126;ENSP00000313070;ENSP00000422525;ENSP00000416016;ENSP00000480381;ENSP00000424535;ENSP00000486357;ENSP00000424948;ENSP00000482907;ENSP00000467099;ENSP00000467529;ENSP00000421513	41	21	-0.0551442	0.732023	-0.00159845
	ERP	PCMT1	protein-L-isoaspartate (D-aspartate) O-methyltransferase	9	C9J0F2;P22061;H7BY58;F8WDT3;P22061-2;F6S8N6;F8WAX2;F8WAV5;H7C4X2	ENSP00000356350;ENSP00000356354;ENSP00000418881;ENSP00000417448;ENSP00000438247;ENSP00000417112;ENSP00000420804;ENSP00000418461	49	16	0.0449536	0.759067	0.00171835
	ERP	THBS1	thrombospondin 1	3	P07996-2;A8MZG1;P07996	ENSP00000260356;ENSP00000380720	49	40	0.251148	0.0817411	0.0196217
	ERP	STAG2	stromal antigen 2	6	Q8N3U4-2;B1AMT3;B1AMT2;B1AMT1;B1AMT4;Q8N3U4	ENSP00000415103;ENSP00000360199;ENSP00000405874;ENSP00000392118;ENSP00000360202;ENSP00000218089;ENSP00000397265;ENSP00000360187;ENSP00000360186	28	6	-0.105407	0.593463	-0.00195205
	ERP	DSTN	destrin (actin depolymerizing factor)	3	P60981;F6RFD5;P60981-2	ENSP00000476975;ENSP00000246069;ENSP00000434355	44	10	0.150046	0.330973	0.00405555
	ERP	C14orf166	chromosome 14 open reading frame 166	4	G3V4C6;H0YJB9;Q9Y224;G3V4E7	ENSP00000451153;ENSP00000261700;ENSP00000451715;ENSP00000451751	44	11	-0.266192	0.080715	-0.00737591
	ERP	AP1G1	adaptor-related protein complex 1, gamma 1 subunit	12	O43747-2;O43747;H3BUN9;H3BRM7;H3BNR4;H3BS13;H3BN71;B4DGE1;H3BR36;H3BV30;H3BN75;B3KNW1	ENSP00000299980;ENSP00000377148;ENSP00000454523;ENSP00000457927;ENSP00000457726;ENSP00000456493;ENSP00000456316;ENSP00000454713;ENSP00000454717;ENSP00000456058;ENSP00000454970;ENSP00000405836;ENSP00000454219	49	12	-0.0376059	0.797537	0.000251169
	ERP	BUD31	BUD31 homolog	5	P41223-2;P41223;C9JNV2;C9JCD9;F8WCN7	ENSP00000386023;ENSP00000408269;ENSP00000222969;ENSP00000395269;ENSP00000416698	33	6	-0.165789	0.356493	-0.00165632
	ERP	SNX1	sorting nexin 1	9	H0YK42;Q13596;Q13596-2;Q13596-3;H0YKD5;J3KPH4;H0YKL5;H0YK43;H0YK58	ENSP00000452651;ENSP00000453567;ENSP00000261889;ENSP00000453785;ENSP00000369638;ENSP00000452652;ENSP00000486714;ENSP00000452668;ENSP00000452759;ENSP00000452852	49	18	-0.157975	0.278318	-0.00141912
	ERP	TMED4	transmembrane p24 trafficking protein 4	4	Q7Z7H5-3;Q7Z7H5-2;Q7Z7H5;F8W7F7	ENSP00000404042;ENSP00000417443;ENSP00000289577	49	5	0.0272987	0.852294	5.3196e-05
	ERP	TMED2	transmembrane p24 trafficking protein 2	3	E7EQ72;F5GX39;Q15363	ENSP00000262225;ENSP00000405845;ENSP00000441161	44	7	0.0189583	0.902783	0.000184762
	ERP	HNRNPR	heterogeneous nuclear ribonucleoprotein R	5	B4DT28;O43390-4;O43390-3;O43390-2;O43390	ENSP00000392799;ENSP00000475760;ENSP00000363745;ENSP00000363741;ENSP00000304405;ENSP00000474437;	49	20	-0.0989897	0.498593	-0.00372038
	ERP	TMED9	transmembrane p24 trafficking protein 9	1	Q9BVK6	ENSP00000330945	34	5	-0.055165	0.756661	-0.000969676
[truncated: 25,567 more rows]
