# Supplementary material for: Cell-specific proteome analyses of human bone marrow reveal molecular features of age-dependent functional decline
Source: Nat Commun. 2018 Oct 1;9:4004. doi: 10.1038/s41467-018-06353-4 (PMC6167374; doi:10.1038/s41467-018-06353-4)
Supplement: Supplementary file 9 — Supplementary Data 6 [file 41467_2018_6353_MOESM9_ESM.xls]

## Sheet: Supplementary Data 6
	Supplementary Data 6. Summary of all numbers relevant to the study
	QUANTIFICATION NUMBERS
	quantification type	cell population	coverage	# of proteins	quantification type	cell population	coverage	# of proteins
	TMT	ALL	>0%	8000	LF	ALL	>0%	7585
	TMT	ALL	>15%	7375	LF	ALL	>15%	6952
	TMT	HPC	>0%	4929	LF	HPC	>0%	4502
	TMT	HPC	>15%	4516	LF	HPC	>15%	4081
	TMT	HPC	>=85%	2782	LF	HPC	>=85%	2358
	TMT	LYM	>0%	5136	LF	LYM	>0%	4793
	TMT	LYM	>15%	4768	LF	LYM	>15%	4471
	TMT	LYM	>=85%	2941	LF	LYM	>=85%	2594
	TMT	MON	>0%	5182	LF	MON	>0%	4838
	TMT	MON	>15%	4755	LF	MON	>15%	4439
	TMT	MON	>=85%	2952	LF	MON	>=85%	2578
	TMT	GRA	>0%	4588	LF	GRA	>0%	4143
	TMT	GRA	>15%	4029	LF	GRA	>15%	3596
	TMT	GRA	>=85%	2391	LF	GRA	>=85%	2019
	TMT	ERP	>0%	3868	LF	ERP	>0%	3551
	TMT	ERP	>15%	3394	LF	ERP	>15%	3067
	TMT	ERP	>=85%	1669	LF	ERP	>=85%	1410
	TMT	MSC	>0%	6192	LF	MSC	>0%	5852
	TMT	MSC	>15%	5959	LF	MSC	>15%	5633
	TMT	MSC	>=85%	4077	LF	MSC	>=85%	3714
	PROTEINS SPECIFIC TO CELL POPULATIONS
	quantification type	cell population	coverage	# of proteins	gene names of specific proteins	quantification type	cell population	coverage	# of proteins	gene names of specific proteins
	TMT	HPC	>=85% in respective cell population, <15% in other cell populations	20	(TIPIN,RREB1,KIT,GUCY1A3,MAP7,WHSC1,DNTT,TTF2,ZNF687,HSH2D,CBX2,DACH1,CD34,SPINK2,ZNF768,GUCY1B3,BSPRY,ZCCHC3,BCL11A,MYO5C)	LF	HPC	>=85% in respective cell population, <15% in other cell populations	17	(TIPIN,RREB1,KIT,MYEF2,GUCY1A3,MAP7,DNTT,ZNF687,HSH2D,TCF12,CBX2,DACH1,CD34,ZNF768,GUCY1B3,BSPRY,BCL11A)
	TMT	LYM	>=85% in respective cell population, <15% in other cell populations	64	(FAM169A,SP4,CLIC3,ZAP70,TTC9,PRKCQ,GPRIN3,PYHIN1,ABI3,ZHX2,ABLIM1,ITK,ZMYND11,TCF20,SH2D1A,MAPK13,PRKCH,CTSW,RLTPR,GZMA,GZMM,GZMH,GZMK,SLAMF6,ETS1,DOCK9,ITGB7,CLYBL,ZNF276,GRAP2,THEM4,BTN3A1,HMCES,MS4A1,ITPKB,LIME1,CD247,GRAP,CAMK4,THEMIS,CD3D,CD3E,CD3G,RHOH,RHOF,GNLY,PTPRCAP,CWF19L2,PLEKHA1,SATB1,CARD11,BTN3A2,BCL11B,UBASH3A,SIT1,SKAP1,LCK,CD5,CD6,CD7,CD2,STAT4,PHF1,IKZF3)	LF	LYM	>=85% in respective cell population, <15% in other cell populations	47	(CAMK4,FAM169A,ZAP70,TTC9,GPRIN3,PYHIN1,ABI3,ZMYND11,SH2D1A,MAPK13,SENP7,PRKCH,GZMA,GZMM,GZMH,GZMK,SLAMF6,DOCK9,ITGB7,ZNF276,GRAP2,THEM4,MS4A1,CD6,LIME1,CD247,TNIK,THEMIS,CD3D,CD3E,CD3G,RHOH,RHOF,GNLY,PTPRCAP,CD7,CARD11,BTN3A2,BCL11B,UBASH3A,SKAP1,LCK,CD5,CD2,STAT4,PHF1,IKZF3)
	TMT	MON	>=85% in respective cell population, <15% in other cell populations	23	(CSF2RA,EPB41L3,CD180,STAB1,OAS1,RTN1,IRF5,OGFRL1,SMCR8,SLC27A3,FGD2,TLR8,ATAD2B,NAIP,LILRB4,CYP27A1,EMILIN2,DAPP1,CLEC4A,CD163,ATP11A,MPEG1,TYROBP)	LF	MON	>=85% in respective cell population, <15% in other cell populations	17	(CD180,STAB1,OAS1,RTN1,ADAP1,SMCR8,TLR8,TYK2,NAIP,CYP27A1,EMILIN2,DAPP1,CD163,FGL2,ATP11A,MPEG1,TYROBP)
	TMT	GRA	>=85% in respective cell population, <15% in other cell populations	22	(OLR1,GPR97,ATP8B4,CLEC5A,QPCT,CD177,SLPI,BCL2L15,SLC27A2,DEFA4,CA4,CHIT1,PGLYRP1,GPR84,TCN1,LRG1,CYP4F3,SLC2A5,CEACAM6,SMIM24,MGAM,DEFA1)	LF	GRA	>=85% in respective cell population, <15% in other cell populations	18	(OLR1,GPR97,ATP8B4,CLEC5A,QPCT,CD177,SLPI,DEFA4,CA4,MMP8,CHIT1,PGLYRP1,CYP4F3,TCN1,CRISP3,LRG1,CEACAM6,MGAM)
	TMT	ERP	>=85% in respective cell population, <15% in other cell populations	28	(DLGAP5,EIF2AK1,TMCC2,ALAS2,RILP,TRIM58,TRAK2,RAB6B,SLC25A37,CA3,HEMGN,RAB3IL1,HBQ1,CA8,HECTD4,GMPR,OSBP2,SEC14L4,XK,WRN,CCNDBP1,TRIM10,YOD1,ERMAP,RFESD,MYL4,TMOD1,NFIA)	LF	ERP	>=85% in respective cell population, <15% in other cell populations	27	(DLGAP5,DNAJA4,EIF2AK1,TMCC2,ALAS2,RILP,TRIM58,GTPBP2,CA3,RAB3IL1,UBAC1,HBQ1,CA8,HECTD4,TRAK2,OSBP2,TRIM10,SEC14L4,CCNDBP1,ERMAP,LPIN2,ADD2,BCAM,RFESD,MYL4,TMOD1,NFIA)
	TMT	MSC	>=85% in respective cell population, <15% in other cell populations	541	(ASS1,SPR,ITGA1,ITGA2,ITGA7,GAP43,COL4A1,ITGAV,GPT2,MLLT4,GLT8D1,GGCX,DPYSL3,IGFBP3,IGFBP4,CYP1B1,GJA1,QPRT,ITGA3,CDR2L,PTPN13,PTPN14,IRS1,MRC2,MYO1D,MYO1B,ASAP2,OCRL,LOX,NXN,PIGG,TAX1BP3,SLC39A10,SLC39A14,BMP1,PXDN,PKD2,GNA11,NOL8,MFGE8,IL6ST,SBF2,CAMSAP2,LDLR,CTSK,PRKCDBP,NEO1,POSTN,SESTD1,FNDC1,YIF1A,NES,MRPS34,TBC1D4,SMPD1,ITGBL1,PTK2,PTK7,SORBS2,FKBP14,FKBP10,VIMP,FBLIM1,MAP1A,MAP1B,FRMD6,EP…	LF	MSC	>=85% in respective cell population, <15% in other cell populations	452	(ASS1,SPR,ITGA1,ITGA2,ITGA7,GAP43,COL4A1,ITGAV,MLLT4,GGCX,DPYSL3,IGFBP3,IGFBP4,CYP1B1,GJA1,ITGA3,CDR2L,PTPN14,MRPL23,HABP4,MYO1D,MYO1B,OCRL,LOX,PIGG,TAX1BP3,SLC39A10,SLC39A14,BMP1,PXDN,PKD2,LTN1,GNA11,MFGE8,IL6ST,MACROD1,LDLR,SLC17A5,CTSK,PRKCDBP,NEO1,POSTN,FNDC1,NES,MRPS34,TBC1D4,SMPD1,ITGBL1,PTK2,SORBS2,FKBP14,FKBP10,VIMP,PAIP2,FBLIM1,MAP1B,FRMD6,EPB41L1,ACSS3,DFNA5,RECK,TENC1,RABAC1,PCOLCE,XPN…
	TMT	ALL	>=85% in respective cell population, <15% in other cell populations	698		LF	ALL	>=85% in respective cell population, <15% in other cell populations	578
	QUANTIFIED PROTEINS PRESENT IN >1 CELL POPULATION
	quantification type	coverage	# of proteins	quantification type	coverage	# of proteins
	TMT	present (>15%) in > 1 cell populations	5462	LF	present (>15%) in > 1 cell populations	5094
	TMT	highly present (>=85%) in > 1 cell populations	3499	LF	highly present (>=85%) in > 1 cell populations	3077
	TMT	present (>15%) in exactly 2 cell populations	781	LF	present (>15%) in exactly 2 cell populations	748
	TMT	highly present (>=85%) in exactly 2 cell populations	661	LF	highly present (>=85%) in exactly 2 cell populations	606
	TMT	present (>15%) in exactly 3 cell populations	649	LF	present (>15%) in exactly 3 cell populations	650
	TMT	highly present (>=85%) in exactly 3 cell populations	507	LF	highly present (>=85%) in exactly 3 cell populations	486
	TMT	present (>15%) in exactly 4 cell populations	644	LF	present (>15%) in exactly 4 cell populations	655
	TMT	highly present (>=85%) in exactly 4 cell populations	536	LF	highly present (>=85%) in exactly 4 cell populations	493
	TMT	present (>15%) in exactly 5 cell populations	905	LF	present (>15%) in exactly 5 cell populations	877
	TMT	highly present (>=85%) in exactly 5 cell populations	609	LF	highly present (>=85%) in exactly 5 cell populations	542
	TMT	present (>15%) in exactly 6 cell populations	2483	LF	present (>15%) in exactly 6 cell populations	2164
	TMT	highly present (>=85%) in exactly 6 cell populations	1186	LF	highly present (>=85%) in exactly 6 cell populations	950
	AGE-RELATED CHANGES OF PROTEINS
	quantification type	cell population	coverage	tendency during aging	# of proteins with p-value<0.05	# of proteins with p-value<0.01
	TMT	ALL	>15%	changing	1902	534
	TMT	ALL	>15%	upregulated	973	244
	TMT	ALL	>15%	downregulated	1020	296
	TMT	HPC	>15%	changing	411	116
	TMT	HPC	>15%	upregulated	237	60
	TMT	HPC	>15%	downregulated	174	56
	TMT	HPC	>=85%	changing	275	83
	TMT	HPC	>=85%	upregulated	151	43
	TMT	HPC	>=85%	downregulated	124	40
	TMT	LYM	>15%	changing	421	102
	TMT	LYM	>15%	upregulated	198	63
	TMT	LYM	>15%	downregulated	223	39
	TMT	LYM	>=85%	changing	291	74
	TMT	LYM	>=85%	upregulated	148	49
	TMT	LYM	>=85%	downregulated	143	25
	TMT	MON	>15%	changing	236	53
	TMT	MON	>15%	upregulated	120	27
	TMT	MON	>15%	downregulated	116	26
	TMT	MON	>=85%	changing	145	31
	TMT	MON	>=85%	upregulated	78	17
	TMT	MON	>=85%	downregulated	67	14
	TMT	GRA	>15%	changing	225	45
	TMT	GRA	>15%	upregulated	133	27
	TMT	GRA	>15%	downregulated	92	18
	TMT	GRA	>=85%	changing	138	24
	TMT	GRA	>=85%	upregulated	75	13
	TMT	GRA	>=85%	downregulated	63	11
	TMT	ERP	>15%	changing	175	37
	TMT	ERP	>15%	upregulated	78	20
	TMT	ERP	>15%	downregulated	97	17
	TMT	ERP	>=85%	changing	51	8
	TMT	ERP	>=85%	upregulated	31	7
	TMT	ERP	>=85%	downregulated	20	1
	TMT	MSC	>15%	changing	737	212
	TMT	MSC	>15%	upregulated	297	63
	TMT	MSC	>15%	downregulated	440	149
	TMT	MSC	>=85%	changing	589	167
	TMT	MSC	>=85%	upregulated	233	49
	TMT	MSC	>=85%	downregulated	356	118
