# Supplementary material for: Cell-specific proteome analyses of human bone marrow reveal molecular features of age-dependent functional decline
Source: Nat Commun. 2018 Oct 1;9:4004. doi: 10.1038/s41467-018-06353-4 (PMC6167374; doi:10.1038/s41467-018-06353-4)
Supplement: Supplementary file 10 — Supplementary Data 7 [file 41467_2018_6353_MOESM10_ESM.xls]

## Sheet: Supplementary Data 7
	Supplementary Data 7. List of pathways that contain proteins that are significantly (p-value < 0.05) altered upon ageing
	cell population	pathway ID [Reactome]	pathway name [Reactome]	Reactome hierarchy	assoc. proteins	quant. proteins	number of proteins quantified in cell population	number of proteins quantified	pathway coverage [%]	number of proteins altered	ageing coverage [%]	average ageing slope	upregulated proteins	downregulated proteins	mother category [Reactome]
	ERP	R-HSA-5627123	RHO GTPases activate PAKs	Level4	CALM1,CDC42,CTTN,FLNA,LIMK1,MYH10,MYH11,MYH14,MYH9,MYL12B,MYL6,MYL9,MYLK,NF2,PAK1,PAK2,PAK3,PPP1CB,PPP1R12A,PPP1R12B,RAC1	RAC1,PAK2,MYH10,CDC42,PPP1R12A,CTTN,MYH9,FLNA,PPP1CB,MYL9,MYLK,PAK1,NF2	13	16	61.9048	4	30.7692	0.01825	CTTN,MYL9,MYLK	PAK1	Signal Transduction
	ERP	R-HSA-445355	Smooth Muscle Contraction	Level2	ACTA2,ACTG2,ANXA1,ANXA2,ANXA6,CALD1,CALM1,CAV3,DYSF,ITGA1,ITGB5,LMOD1,MYH11,MYL10,MYL12A,MYL12B,MYL5,MYL6,MYL6B,MYL7,MYL9,MYLK,MYLPF,PXN,SORBS1,SORBS3,TLN1,TPM1,TPM2,TPM3,TPM4,TRIM72,VCL	VCL,TPM4,TPM3,TPM2,TPM1,ANXA6,ANXA1,CALD1,TLN1,SORBS1,MYL9,MYLK,DYSF	13	21	39.3939	4	30.7692	0.01075	TPM1,MYL9,MYLK	DYSF	Muscle contraction
	MSC	R-HSA-2565942	Regulation of PLK1 Activity at G2/M Transition	Level5	ACTR1A,AJUBA,AKAP9,ALMS1,AURKA,BORA,BTRC,CCNB1,CCNB2,CCP110,CDK1,CDK5RAP2,CENPJ,CEP131,CEP135,CEP152,CEP164,CEP192,CEP250,CEP290,CEP41,CEP57,CEP63,CEP70,CEP72,CEP76,CEP78,CETN2,CKAP5,CLASP1,CNTRL,CSNK1D,CSNK1E,CUL1,DCTN1,DCTN2,DCTN3,DYNC1H1,DYNC1I2,DYNLL1,FBXW11,FGFR1OP,HAUS1,HAUS2,HAUS3,HAUS4,HAUS5,HAUS6,HAUS7,HAUS8,HSP90AA1,MAPRE1,NDE1,NEDD1,NEK2,NINL,ODF2,OFD1,OPTN,PAFAH1B1,PCM1,PCNT,PLK1,PLK4…	PRKAR2B,TUBG1,PRKACA,CETN2,DYNC1I2,OPTN,PPP2R1A,FGFR1OP,ACTR1A,CUL1,SKP1,CDK1,HAUS4,HAUS3,HAUS1,RAB8A,NDE1,PAFAH1B1,YWHAG,YWHAE,SSNA1,DCTN2,DCTN1,PCM1,PPP1R12A,PCNT,DYNC1H1,TUBA4A,CKAP5,CLASP1,MAPRE1,TUBB,AKAP9,DCTN3,PPP1CB,NEDD1,ODF2,RPS27A,CEP250,HAUS8,CEP131,DYNLL1,HSP90AA1,HAUS6,CCNB1,CEP41,CSNK1E,UBA52,HAUS5,CSNK1D	50	68	57.4713	10	20	0.0013	OPTN,YWHAG,DCTN2,DCTN1,DYNC1H1,DCTN3,ODF2	CETN2,PCM1,PCNT	Cell Cycle
	HPC	R-HSA-2514853	Condensation of Prometaphase Chromosomes	Level5	CCNB1,CCNB2,CDK1,CSNK2A1,CSNK2A2,CSNK2B,NCAPD2,NCAPG,NCAPH,SMC2,SMC4	CDK1,NCAPH,NCAPG,SMC2,SMC4,NCAPD2,CCNB1	7	10	63.6364	3	42.8571	-0.00266667		NCAPH,NCAPG,SMC2	Cell Cycle
	MSC	R-HSA-2980766	Nuclear Envelope Breakdown	Level5	AAAS,BANF1,CCNB1,CCNB2,CDK1,CNEP1R1,CTDNEP1,EMD,LEMD2,LEMD3,LMNA,LMNB1,LPIN1,LPIN2,LPIN3,NDC1,NEK6,NEK7,NEK9,NUP107,NUP133,NUP153,NUP155,NUP160,NUP188,NUP205,NUP210,NUP214,NUP35,NUP37,NUP43,NUP50,NUP54,NUP58,NUP62,NUP85,NUP88,NUP93,NUP98,NUPL2,PLK1,POM121,POM121C,PRKCA,PRKCB,RAE1,RANBP2,SEH1L,TMPO,TPR,VRK1,VRK2	NUP98,NUP93,NUP107,SEH1L,NUP160,LMNA,NEK9,LMNB1,NUP62,TMPO,NUP43,CDK1,EMD,NUP205,RANBP2,VRK1,RAE1,NUP133,NUP88,NUP85,NUP155,BANF1,NUP153,NUP50,NUP54,LPIN2,NUP37,TPR,NUP214,LEMD3,LEMD2,NUP188,NDC1,PRKCA,NUP35,NEK7,AAAS,NEK6,CCNB1,NUPL2,LPIN1,VRK2	42	46	80.7692	15	35.7143	-0.003	LPIN2	NUP98,NUP107,LMNB1,TMPO,RANBP2,RAE1,NUP88,NUP85,NUP153,NUP50,NUP37,TPR,NUP214,AAAS	Cell Cycle
	HPC	R-HSA-202131	Metabolism of nitric oxide	Level2	AKT1,CALM1,CAV1,CYGB,DDAH1,DDAH2,DHFR,DNM2,GCH1,GCHFR,HSP90AA1,LYPLA1,NOS3,NOSIP,NOSTRIN,PRKG2,PTS,SPR,WASL,ZDHHC21	DHFR,LYPLA1,DNM2,DDAH2,AKT1,NOSIP,DDAH1,CYGB,PRKG2	9	14	45	3	33.3333	0.007	DNM2,DDAH1,PRKG2		Metabolism
	HPC	R-HSA-2142753	Arachidonic acid metabolism	Level3	ABCC1,AKR1C3,ALOX12,ALOX12B,ALOX15,ALOX15B,ALOX5,ALOX5AP,AWAT1,CBR1,CYP1A1,CYP1A2,CYP1B1,CYP2C19,CYP2C8,CYP2C9,CYP2J2,CYP2U1,CYP4A11,CYP4A22,CYP4B1,CYP4F11,CYP4F2,CYP4F22,CYP4F3,CYP4F8,CYP8B1,DPEP1,DPEP2,DPEP3,EPHX2,FAAH,FAAH2,FAM213B,GGT1,GGT5,GPX1,GPX2,GPX4,HPGD,HPGDS,LTA4H,LTC4S,MAPKAPK2,PLA2G4A,PON1,PON2,PON3,PTGDS,PTGES,PTGES2,PTGES3,PTGIS,PTGR1,PTGR2,PTGS1,PTGS2,TBXAS1	AKR1C3,LTA4H,CBR1,PTGES3,GPX1,GPX4,MAPKAPK2,EPHX2,PTGES2,ALOX5AP,ABCC1,PLA2G4A,PTGR1,TBXAS1,PTGS1,ALOX12,HPGDS,PTGR2	18	33	31.0345	7	38.8889	0.00657143	EPHX2,ABCC1,TBXAS1,PTGS1,HPGDS	MAPKAPK2,ALOX12	Metabolism
	LYM	R-HSA-392517	Rap1 signalling	Level3	PRKACA,PRKACB,PRKACG,PRKG1,RAF1,RAP1A,RAP1B,RAP1GAP,RAP1GAP2,RAPGEF3,RAPGEF4,RASGRP1,RASGRP2,SIPA1,YWHAB,YWHAZ	PRKACA,RAP1B,YWHAZ,YWHAB,RAP1A,RAP1GAP2,PRKACB,RASGRP2,SIPA1	9	11	56.25	3	33.3333	0.00633333	RAP1B,RAP1GAP2,SIPA1		Immune System
	MSC	R-HSA-3928663	EPHA-mediated growth cone collapse	Level4	EFNA1,EFNA2,EFNA3,EFNA4,EFNA5,EPHA1,EPHA10,EPHA2,EPHA3,EPHA4,EPHA5,EPHA6,EPHA7,EPHA8,FYN,HSP90AA1,KDR,LYN,MYH10,MYH11,MYH14,MYH9,MYL12B,MYL6,MYL9,NGEF,PTK2,RHOA,ROCK1,ROCK2,SHB,SRC,VEGFA,YES1	MYH10,ROCK1,ROCK2,MYH9,RHOA,SRC,MYL9,HSP90AA1,PTK2,EPHA2,YES1,VEGFA	12	17	35.2941	4	33.3333	0.00575	PTK2,VEGFA	MYH10,YES1	Developmental Biology
	LYM	R-HSA-73886	Chromosome Maintenance	Level2	ACD,APITD1,CASC5,CENPA,CENPC,CENPH,CENPI,CENPK,CENPL,CENPM,CENPN,CENPO,CENPP,CENPQ,CENPT,CENPU,CENPW,DKC1,DNA2,FEN1,H2AFB1,H2AFJ,H2AFV,H2AFX,H2AFZ,H2BFS,HIST1H2AB,HIST1H2AC,HIST1H2AD,HIST1H2AJ,HIST1H2BA,HIST1H2BB,HIST1H2BC,HIST1H2BD,HIST1H2BH,HIST1H2BJ,HIST1H2BK,HIST1H2BL,HIST1H2BM,HIST1H2BN,HIST1H2BO,HIST1H4A,HIST2H2AA3,HIST2H2AC,HIST2H2BE,HIST3H2BB,HIST3H3,HJURP,ITGB3BP,LIG1,MIS18A,MIS18BP1,NHP…	NHP2,PCNA,RPA1,RPA3,H2AFX,RUVBL1,RBBP7,LIG1,SMARCA5,RBBP4,POLD1,RFC5,RFC4,RFC1,RFC3,RFC2,HIST1H4A,FEN1,DKC1,NPM1,RUVBL2,TERF2IP,POLE3,TERF2,RSF1,POT1,RPA2,CENPC,TERF1,POLE4,TINF2	31	47	34.4444	7	22.5806	-0.00314286		NHP2,RPA1,LIG1,RFC4,RUVBL2,TERF2IP,RPA2	Cell Cycle
	MSC	R-HSA-212165	Epigenetic regulation of gene expression	Level2	18S rRNA, 5.8S rRNA, 28S rRNA,28S rRNA,ACTB,AEBP2,ARID4B,BAZ1B,BAZ2A,CBX3,CCNH,CD3EAP,CDK7,CHD3,CHD4,DDX21,DEK,DNMT1,DNMT3A,DNMT3B,DNMT3L,EED,EHMT2,EP300,ERCC2,ERCC3,ERCC6,EZH2,GATAD2A,GATAD2B,GSK3B,GTF2H1,GTF2H2,GTF2H3,GTF2H4,GTF2H5,H2AFB1,H2AFJ,H2AFV,H2AFX,H2AFZ,H2BFS,H3F3A,HDAC1,HDAC2,HIST1H2AB,HIST1H2AC,HIST1H2AD,HIST1H2AJ,HIST1H2BA,HIST1H2BB,HIST1H2BC,HIST1H2BD,HIST1H2BH,HIST1H2BJ,HIST1H2BK,…	SAP18,CHD4,DDX21,H2AFX,RBBP7,DEK,MTA2,SMARCA5,POLR2E,POLR2H,RBBP4,SIRT1,UBTF,CBX3,HIST1H4A,DNMT1,POLR1C,POLR1D,SF3B1,UHRF1,GATAD2B,GATAD2A,SAP30BP,HDAC1,HDAC2,BAZ1B,CHD3,SAP30,MBD3,MBD2,MTA1,POLR2L,SIN3A,GTF2H1,ARID4B,RRP8,EED,ERCC3,POLR1A,POLR1B,POLR1E,MYBBP1A,SUDS3,MYO1C,GSK3B,SUZ12,CDK7,EHMT2,MNAT1,EP300,ERCC2,CD3EAP,GTF2H3,CCNH,GTF2H4,MTA3	56	71	47.0588	15	26.7857	-0.00466667		SAP18,CHD4,H2AFX,POLR2E,POLR2H,RBBP4,UBTF,HIST1H4A,POLR1C,SF3B1,GATAD2B,BAZ1B,MTA1,MYBBP1A,ERCC2	Gene Expression
	LYM	R-HSA-210991	Basigin interactions	Level3	ATP1B1,ATP1B2,ATP1B3,BSG,CAV1,ITGA3,ITGA6,ITGB1,L1CAM,MAG,MMP1,PPIA,PPIL2,SLC16A1,SLC16A3,SLC16A8,SLC3A2,SLC7A10,SLC7A11,SLC7A5,SLC7A6,SLC7A7,SLC7A8,SLC7A9,SPN	SPN,SLC3A2,BSG,PPIL2,PPIA,ITGB1,ATP1B3,ITGA6,SLC16A3,SLC16A1	10	16	40	3	30	0.005	ITGB1,ITGA6	PPIL2	Hemostasis
	GRA	R-HSA-5357956	TNFR1-induced NFkappaB signaling pathway	Level4	BIRC2,BIRC3,CHUK,CYLD,IKBKB,IKBKG,MAP3K7,OTUD7B,RACK1,RBCK1,RIPK1,RNF31,SHARPIN,TAB1,TAB2,TAB3,TNF,TNFAIP3,TNFRSF1A,TRADD,TRAF1,TRAF2,USP2,USP21,USP4,XIAP	RIPK1,IKBKG,RNF31,TAB1,XIAP,TRADD,RBCK1,TRAF2,IKBKB,USP4,SHARPIN,CHUK	12	19	46.1538	3	25	0.00466667	RNF31,TAB1,TRADD		Signal Transduction
	LYM	R-HSA-8863678	Neurodegenerative Diseases	Level2	APP,BCL2L11,CAPN1,CAPN2,CAPNS1,CAPNS2,CAST,CDC25A,CDC25B,CDC25C,CDK5,CDK5R1,FASLG,FOXO3,GOLGA2,JUN,LMNA,LMNB1,PRDX1,PRDX2,SOD2,YWHAE	LMNA,LMNB1,YWHAE,CAST,SOD2,CAPNS1,PRDX2,PRDX1,CAPN1,CDK5,CAPN2,GOLGA2	12	16	54.5455	3	25	0.00466667	CAPNS1,CAPN2	LMNB1	Disease
	HPC	R-HSA-264876	Insulin processing	Level3	CPE,CPN1,ERO1A,ERO1B,EXOC1,EXOC2,EXOC3,EXOC4,EXOC5,EXOC6,EXOC7,EXOC8,INS,KIF5A,KIF5B,KIF5C,MYO5A,MYRIP,PCSK1,PCSK2,RAB27A,SLC30A5,SLC30A6,SLC30A7,SLC30A8,STX1A,TMEM27,VAMP2	KIF5B,EXOC3,EXOC1,EXOC6,EXOC7,EXOC4,EXOC8,RAB27A,EXOC2,EXOC5,MYO5A	11	14	39.2857	3	27.2727	0.00433333	EXOC4,EXOC5,MYO5A		Metabolism of proteins
	LYM	R-HSA-2995410	Nuclear Envelope Reassembly	Level6	ANKLE2,BANF1,EMD,LEMD2,LEMD3,LMNA,LMNB1,PPP2CA,PPP2R1A,PPP2R2A,TMPO,VRK1,VRK2	LMNA,LMNB1,PPP2R1A,TMPO,EMD,VRK1,BANF1,LEMD3,LEMD2,PPP2CA,PPP2R2A,ANKLE2	12	13	92.3077	3	25	-0.00333333		LMNB1,TMPO,BANF1	Cell Cycle
	HPC	R-HSA-70221	Glycogen breakdown (glycogenolysis)	Level4	AGL,CALM1,GAA,GYG1,GYG2,PGM1,PGM2,PHKA1,PHKA2,PHKB,PHKG1,PHKG2,PYGB,PYGL,PYGM	AGL,PGM1,PGM2,PYGB,GYG1,GAA,PHKB,PYGL,PHKA2,PHKG2	10	11	66.6667	3	30	0.00433333	AGL,PYGB,PYGL		Metabolism
	MSC	R-HSA-68884	Mitotic Telophase/Cytokinesis	Level4	KIF20A,KIF23,MAU2,NIPBL,NUDC,PDS5A,PDS5B,PLK1,RAD21,SMC1A,SMC3,STAG1,STAG2,WAPL	SMC1A,RAD21,NUDC,SMC3,NIPBL,STAG2,PDS5A,PDS5B,KIF23,KIF20A	10	12	71.4286	3	30	-0.00466667		SMC1A,RAD21,PDS5B	Cell Cycle
	MSC	R-HSA-499943	Synthesis and interconversion of nucleotide di- and triphosphates	Level3	AK1,AK2,AK4,AK5,AK6,AK7,AK8,AK9,CMPK1,CTPS1,CTPS2,DCTPP1,DTYMK,GLRX,GSR,GUK1,NME1,NME2,NME4,NUDT13,RRM1,RRM2,RRM2B,TXN,TXNRD1	CTPS2,CTPS1,AK1,CMPK1,GLRX,RRM2,RRM1,DTYMK,GUK1,GSR,TXN,NME4,DCTPP1,AK2,AK5,AK4,RRM2B	17	18	68	4	23.5294	0.004	GUK1,AK4,RRM2B	DCTPP1	Metabolism
	MSC	R-HSA-917937	Iron uptake and transport	Level2	ABCG2,ATP6AP1,ATP6V0A1,ATP6V0A2,ATP6V0A4,ATP6V0B,ATP6V0C,ATP6V0D1,ATP6V0D2,ATP6V0E1,ATP6V0E2,ATP6V1A,ATP6V1B1,ATP6V1B2,ATP6V1C1,ATP6V1C2,ATP6V1D,ATP6V1E1,ATP6V1E2,ATP6V1F,ATP6V1G1,ATP6V1G2,ATP6V1G3,ATP6V1H,CP,CYBRD1,FLVCR1,FTH1,FTL,HEPH,HMOX1,HMOX2,LCN2,MCOLN1,SLC11A2,SLC22A17,SLC40A1,SLC46A1,STEAP2,STEAP3,TCIRG1,TF,TFRC	ATP6V1B2,ATP6V0A1,TFRC,ATP6V1E1,TF,ATP6V0D1,CP,ATP6V1C1,ATP6V1F,ATP6V1G1,FTL,FTH1,STEAP3,ATP6V1D,ATP6V1A,ATP6V1H,HMOX2,TCIRG1,CYBRD1,ATP6AP1,ATP6V0C,HMOX1,ATP6V0A2,STEAP2	24	31	55.814	6	25	0.00383333	ATP6V1B2,ATP6V0A1,ATP6V1E1,ATP6V1G1,ATP6V1A,ATP6V1H		Transmembrane transport of small molecules
	HPC	R-HSA-70171	Glycolysis	Level4	ALDOA,ALDOB,ALDOC,ENO1,ENO2,ENO3,GAPDH,GAPDHS,GCK,GPI,HK1,HK2,HK3,PFKFB1,PFKFB2,PFKFB3,PFKFB4,PFKL,PFKM,PFKP,PGAM1,PGAM2,PGK1,PGK2,PKLR,PKM,PPP2CA,PPP2CB,PPP2R1A,PPP2R1B,PPP2R5D,TPI1	TPI1,ENO1,ENO2,PPP2R5D,PKLR,PPP2R1A,PPP2R1B,GAPDH,PKM,PGAM1,HK1,PFKP,PFKM,PFKL,PGK1,GPI,ALDOA,PPP2CA,ALDOC,HK2	20	27	62.5	4	20	0.00375	TPI1,HK1,PFKM,ALDOC		Metabolism
	MSC	R-HSA-8855121	VLDL interactions	Level5	AP2A1,AP2A2,AP2B1,AP2M1,AP2S1,APOB,APOBR,APOC1,APOC4,CLTA,CLTC,DAB1,FYN,LSR,MTTP,MYLIP,NR1H2,NR1H3,P4HB,PCSK9,RELN,SH3KBP1,VLDLR	AP2A1,AP2A2,CLTA,CLTC,AP2M1,AP2S1,P4HB,AP2B1,SH3KBP1,APOB,VLDLR	11	14	47.8261	3	27.2727	0.00366667	CLTC,P4HB,SH3KBP1		Metabolism
	MSC	R-HSA-69618	Mitotic Spindle Checkpoint	Level3	ANAPC1,ANAPC10,ANAPC11,ANAPC15,ANAPC16,ANAPC2,ANAPC4,ANAPC5,ANAPC7,BUB1B,BUB3,CDC16,CDC20,CDC23,CDC26,CDC27,MAD1L1,MAD2L1,UBE2C,UBE2D1,UBE2E1	CDC16,ANAPC7,MAD2L1,CDC27,CDC26,BUB3,MAD1L1,ANAPC1,CDC23,ANAPC5,ANAPC4,UBE2C,ANAPC2,UBE2E1,ANAPC16	15	17	71.4286	5	33.3333	-0.0048		ANAPC7,CDC26,BUB3,ANAPC1,UBE2E1	Cell Cycle
	MSC	R-HSA-1483191	Synthesis of PC	Level5	ABHD3,ACHE,BCHE,CEPT1,CHAT,CHKA,CHKB,CHPT1,CSNK2A1,CSNK2A2,CSNK2B,LPCAT1,LPIN1,LPIN2,LPIN3,MFSD2A,PCTP,PCYT1A,PCYT1B,PEMT,PHOSPHO1,SLC44A1,SLC44A2,SLC44A3,SLC44A4,SLC44A5,STARD10,STARD7	PCYT1A,LPIN2,LPCAT1,SLC44A2,CHKB,CSNK2A2,SLC44A1,CEPT1,STARD7,CSNK2B,LPIN1,CSNK2A1	12	16	42.8571	3	25	0.003	LPIN2,SLC44A2	CSNK2B	Metabolism
	LYM	R-HSA-5663220	RHO GTPases Activate Formins	Level4	ACTB,ACTG1,AHCTF1,APITD1,AURKB,B9D2,BIRC5,BUB1,BUB1B,BUB3,CASC5,CDC20,CDC42,CDCA8,CENPA,CENPC,CENPE,CENPF,CENPH,CENPI,CENPK,CENPL,CENPM,CENPN,CENPO,CENPP,CENPQ,CENPT,CENPU,CKAP5,CLASP1,CLASP2,CLIP1,DAAM1,DIAPH1,DIAPH2,DIAPH3,DSN1,DVL1,DVL2,DVL3,ERCC6L,EVL,FMNL1,FMNL2,FMNL3,INCENP,ITGB1,ITGB3BP,KIF18A,KIF2A,KIF2B,KIF2C,KNTC1,MAD1L1,MAD2L1,MAPRE1,MIS12,MKL1,NDC80,NDE1,NDEL1,NSL1,NUDC,NUF2,NUP107,NU…	NUP98,NUP107,RAC1,SEH1L,NUP160,ZW10,KIF2A,PPP2R5D,PPP2R5C,PPP2R1A,PPP2R1B,NUP43,NDE1,NUDC,PAFAH1B1,RANBP2,SEC13,ITGB1,RCC2,NUP133,CDC42,NUP85,MAD2L1,RANGAP1,PFN1,BUB3,DIAPH1,CKAP5,CLASP1,XPO1,NUP37,MAPRE1,PPP2R5A,MAD1L1,EVL,CLIP1,PPP1CC,PPP2CA,CLASP2,AHCTF1,RHOA,CENPC,FMNL1,DSN1,SRC,NSL1,MIS12,DIAPH2,ACTB,PFN2,DVL2,SRF	52	87	45.614	11	21.1538	0.00245454	NDE1,ITGB1,DIAPH1,CKAP5,MAPRE1,PPP2R5A,CLIP1,CLASP2	RCC2,NUP85,BUB3	Signal Transduction
	MSC	R-HSA-6811436	COPI-independent Golgi-to-ER retrograde traffic	Level5	AGPAT3,BICD1,BICD2,DCTN1,DCTN2,DCTN3,DCTN4,DCTN5,DCTN6,DYNC1H1,DYNC1I1,DYNC1I2,DYNC1LI1,DYNC1LI2,DYNLL1,DYNLL2,GALNT1,GALNT2,PAFAH1B1,PAFAH1B2,PAFAH1B3,PLA2G4A,PLA2G6,RAB18,RAB3GAP1,RAB3GAP2,RAB6A,RAB6B	DYNC1LI1,DYNC1I2,RAB6A,PAFAH1B2,PAFAH1B1,PAFAH1B3,DCTN2,DCTN1,DYNC1H1,DCTN4,RAB18,RAB3GAP1,DYNC1LI2,BICD2,AGPAT3,RAB3GAP2,DCTN3,DCTN5,GALNT2,DYNLL2,PLA2G4A,DCTN6,DYNLL1,GALNT1,DYNC1I1	25	26	89.2857	5	20	0.0024	DCTN2,DCTN1,DYNC1H1,DYNC1LI2,DCTN3		Vesicle-mediated transport
	MSC	R-HSA-525793	Myogenesis	Level2	ABL1,BNIP2,BOC,CDC42,CDH15,CDH2,CDH4,CDON,CTNNA1,CTNNA2,CTNNB1,MAP2K6,MAPK11,MAPK12,MAPK14,MEF2A,MEF2B,MEF2C,MEF2D,MYF5,MYF6,MYOD1,MYOG,NEO1,NTN3,SPAG9,TCF12,TCF3,TCF4	MAPK14,CDC42,SPAG9,CTNNA1,CTNNB1,NEO1,ABL1,CDH2,BNIP2	9	15	31.0345	3	33.3333	0.00233333	SPAG9,BNIP2	MAPK14	Developmental Biology
	MSC	R-HSA-264876	Insulin processing	Level3	CPE,CPN1,ERO1A,ERO1B,EXOC1,EXOC2,EXOC3,EXOC4,EXOC5,EXOC6,EXOC7,EXOC8,INS,KIF5A,KIF5B,KIF5C,MYO5A,MYRIP,PCSK1,PCSK2,RAB27A,SLC30A5,SLC30A6,SLC30A7,SLC30A8,STX1A,TMEM27,VAMP2	KIF5B,EXOC3,EXOC1,EXOC7,EXOC4,EXOC8,RAB27A,EXOC2,EXOC5,MYO5A,SLC30A5,SLC30A7,SLC30A6	13	14	46.4286	3	23.0769	0.00233333	EXOC3,EXOC1,SLC30A5		Metabolism of proteins
	HPC	R-HSA-432720	Lysosome Vesicle Biogenesis	Level5	AP1B1,AP1G1,AP1G2,AP1M1,AP1M2,AP1S1,AP1S2,AP1S3,AP4B1,AP4E1,AP4M1,AP4S1,APP,ARF1,ARRB1,BLOC1S1,CHMP2A,CLTA,CLTB,CLTC,CLVS1,CLVS2,CTSZ,DNAJC6,DNASE2,DNM2,GNS,HGS,HSPA8,M6PR,SH3GL2,TXNDC5,VAMP2,VAMP7,VAMP8	CHMP2A,CLTA,CLTC,CLTB,AP1B1,CTSZ,GNS,VAMP8,ARRB1,AP4M1,AP1M1,M6PR,HGS,AP1G1,HSPA8,TXNDC5,DNM2,DNASE2,AP1S1,AP1S2,VAMP7,AP1G2,APP	23	28	65.7143	6	26.087	0.00183333	AP4M1,DNM2,DNASE2,VAMP7	VAMP8,HSPA8	Vesicle-mediated transport
	MSC	R-HSA-113418	Formation of the Early Elongation Complex	Level4	CCNH,CDK7,CTDP1,ERCC2,ERCC3,GTF2F1,GTF2F2,GTF2H1,GTF2H2,GTF2H3,GTF2H4,GTF2H5,MNAT1,NCBP1,NCBP2,NELFA,NELFB,NELFCD,NELFE,POLR2A,POLR2B,POLR2C,POLR2D,POLR2E,POLR2F,POLR2G,POLR2H,POLR2I,POLR2J,POLR2K,POLR2L,SUPT4H1,SUPT5H	GTF2F1,GTF2F2,POLR2E,POLR2A,POLR2C,POLR2B,POLR2H,SUPT5H,NCBP2,NELFB,NELFE,CTDP1,POLR2D,POLR2G,POLR2L,POLR2I,GTF2H1,NELFA,NCBP1,ERCC3,CDK7,MNAT1,ERCC2,SUPT4H1,GTF2H3,CCNH,GTF2H4	27	29	81.8182	9	33.3333	-0.00422222		POLR2E,POLR2A,POLR2C,POLR2B,POLR2H,SUPT5H,POLR2G,ERCC2,SUPT4H1	Gene Expression
	LYM	R-HSA-373753	Nephrin interactions	Level2	ACTN1,ACTN2,ACTN3,ACTN4,CASK,CD2AP,FYN,IQGAP1,KIRREL,KIRREL2,KIRREL3,MAGI2,NCK1,NCK2,NPHS1,PIK3CA,PIK3CB,PIK3R1,PIK3R2,SPTAN1,SPTBN1,WASL	ACTN1,ACTN4,IQGAP1,CD2AP,SPTBN1,FYN,PIK3R1,NCK1,NCK2,SPTAN1,PIK3CB	11	16	50	3	27.2727	0.001	PIK3CB	SPTBN1,SPTAN1	Cell-Cell communication
	HPC	R-HSA-164952	The role of Nef in HIV-1 replication and disease pathogenesis	Level5	AP1B1,AP1G1,AP1M1,AP1M2,AP1S1,AP1S2,AP1S3,AP2A1,AP2A2,AP2B1,AP2M1,AP2S1,ARF1,ATP6V1H,B2M,CD247,CD28,CD4,CD8B,DOCK2,ELMO1,FYN,HCK,HLA-A,LCK,PACS1,PAK2,RAC1,nef	AP2A1,AP2A2,AP1B1,AP2M1,PAK2,AP2S1,AP1M1,AP2B1,AP1G1,ATP6V1H,HLA-A,AP1S1,AP1S2,DOCK2,B2M,PACS1,ELMO1	17	24	58.6207	4	23.5294	0.0015	ATP6V1H,PACS1,ELMO1	DOCK2	Disease
	GRA	R-HSA-373753	Nephrin interactions	Level2	ACTN1,ACTN2,ACTN3,ACTN4,CASK,CD2AP,FYN,IQGAP1,KIRREL,KIRREL2,KIRREL3,MAGI2,NCK1,NCK2,NPHS1,PIK3CA,PIK3CB,PIK3R1,PIK3R2,SPTAN1,SPTBN1,WASL	ACTN1,ACTN4,IQGAP1,CD2AP,SPTBN1,PIK3R1,NCK1,NCK2,SPTAN1,PIK3CB	10	16	45.4545	3	30	-0.002		ACTN4,SPTBN1,SPTAN1	Cell-Cell communication
	HPC	R-HSA-390918	Peroxisomal lipid metabolism	Level3	ABCD1,ACAA1,ACBD4,ACBD5,ACOT8,ACOX1,ACOX2,ACOX3,ACOXL,AGPS,ALDH3A2,AMACR,CRAT,CROT,ECI2,EHHADH,GNPAT,HACL1,HAO2,HSD17B4,IDH1,MLYCD,NUDT19,NUDT7,PECR,PHYH,SCP2,SLC25A17,SLC27A2	ACAA1,AGPS,ECI2,SCP2,HSD17B4,IDH1,MLYCD,NUDT19,CRAT,ALDH3A2,ACOX3,ACOT8,GNPAT,SLC27A2,EHHADH	15	24	51.7241	4	26.6667	0.00125	AGPS,CRAT,EHHADH	ACAA1	Metabolism
	MSC	R-HSA-211000	Gene Silencing by RNA	Level2	AAAS,AGO1,AGO2,AGO3,AGO4,ASZ1,DDX4,DGCR8,DICER1,DROSHA,FKBP6,H2AFB1,H2AFJ,H2AFV,H2AFX,H2AFZ,H2BFS,H3F3A,HENMT1,HIST1H2AB,HIST1H2AC,HIST1H2AD,HIST1H2AJ,HIST1H2BA,HIST1H2BB,HIST1H2BC,HIST1H2BD,HIST1H2BH,HIST1H2BJ,HIST1H2BK,HIST1H2BL,HIST1H2BM,HIST1H2BN,HIST1H2BO,HIST1H3A,HIST1H4A,HIST2H2AA3,HIST2H2AC,HIST2H2BE,HIST2H3A,HIST3H2BB,HSP90AA1,IPO8,MAEL,MOV10L1,MYBL1,NDC1,NUP107,NUP133,NUP153,NUP155,NUP1…	NUP98,NUP93,NUP107,SEH1L,NUP160,H2AFX,NUP62,POLR2E,POLR2A,POLR2C,POLR2B,POLR2H,AGO2,NUP43,NUP205,TSN,RANBP2,RAE1,RAN,NUP133,NUP88,NUP85,NUP155,NUP153,HIST1H4A,NUP50,NUP54,NUP37,TPR,NUP214,PRKRA,NUP188,NDC1,POLR2D,POLR2G,POLR2L,POLR2I,AGO1,IPO8,TSNAX,XPO5,NUP35,TNRC6B,HSP90AA1,AAAS,DICER1,NUPL2,TNRC6A	48	57	46.1538	20	41.6667	-0.0037		NUP98,NUP107,H2AFX,POLR2E,POLR2A,POLR2C,POLR2B,POLR2H,RANBP2,RAE1,NUP88,NUP85,NUP153,HIST1H4A,NUP50,NUP37,TPR,NUP214,POLR2G,AAAS	Gene Expression
	LYM	R-HSA-73884	Base Excision Repair	Level2	APEX1,FEN1,LIG1,LIG3,MBD4,MPG,MUTYH,NEIL1,NEIL2,NTHL1,OGG1,PARG,PARP1,PARP2,PCNA,PNKP,POLB,POLD1,POLD2,POLD3,POLD4,POLE,POLE2,POLE3,POLE4,RFC1,RFC2,RFC3,RFC4,RFC5,RPA1,RPA2,RPA3,SMUG1,TDG,UNG,XRCC1	PCNA,RPA1,RPA3,LIG1,APEX1,POLD1,RFC5,RFC4,RFC1,RFC3,RFC2,FEN1,PARP1,POLE3,MPG,LIG3,PNKP,RPA2,POLB,NTHL1,POLE4,NEIL2,PARG	23	31	62.1622	6	26.087	-0.003		RPA1,LIG1,APEX1,RFC4,MPG,RPA2	DNA Repair
	MSC	R-HSA-73884	Base Excision Repair	Level2	APEX1,FEN1,LIG1,LIG3,MBD4,MPG,MUTYH,NEIL1,NEIL2,NTHL1,OGG1,PARG,PARP1,PARP2,PCNA,PNKP,POLB,POLD1,POLD2,POLD3,POLD4,POLE,POLE2,POLE3,POLE4,RFC1,RFC2,RFC3,RFC4,RFC5,RPA1,RPA2,RPA3,SMUG1,TDG,UNG,XRCC1	PCNA,RPA1,RPA3,LIG1,APEX1,POLD1,POLD2,POLD3,RFC5,RFC4,RFC1,RFC3,RFC2,FEN1,PARP1,POLE3,MPG,LIG3,PNKP,RPA2,POLB,POLE4,PARG	23	31	62.1622	5	21.7391	-0.0054		PCNA,APEX1,FEN1,PARP1,MPG	DNA Repair
	MSC	R-HSA-112310	Neurotransmitter Release Cycle	Level3	ABAT,ALDH5A1,APBA1,ARL6IP5,CASK,CHAT,CPLX1,DNAJC5,GAD1,GAD2,GLS,GLS2,HSPA8,LIN7A,LIN7B,LIN7C,MAOA,NAAA,PPFIA1,PPFIA2,PPFIA3,PPFIA4,RAB3A,RIMS1,SLC17A7,SLC18A2,SLC18A3,SLC1A1,SLC1A2,SLC1A3,SLC1A6,SLC1A7,SLC22A1,SLC22A2,SLC32A1,SLC38A2,SLC5A7,SLC6A1,SLC6A11,SLC6A12,SLC6A13,SNAP25,STX1A,STXBP1,SYN1,SYN2,SYN3,SYT1,TSPOAP1,UNC13B,VAMP2	GLS,ALDH5A1,ARL6IP5,HSPA8,ABAT,DNAJC5,LIN7C,PPFIA1,SLC38A2,STXBP1,SNAP25,LIN7A,CASK,SLC1A1,MAOA,SLC1A3	16	17	31.3725	6	37.5	0.000833333	GLS,DNAJC5,STXBP1,SLC1A1	LIN7A,SLC1A3	Neuronal System
	LYM	R-HSA-5627123	RHO GTPases activate PAKs	Level4	CALM1,CDC42,CTTN,FLNA,LIMK1,MYH10,MYH11,MYH14,MYH9,MYL12B,MYL6,MYL9,MYLK,NF2,PAK1,PAK2,PAK3,PPP1CB,PPP1R12A,PPP1R12B,RAC1	RAC1,PAK2,CDC42,PPP1R12A,CTTN,MYH9,FLNA,PPP1CB,MYL9,MYLK,PAK1,NF2	12	16	57.1429	3	25	0.000666667	PPP1R12A,FLNA	PAK1	Signal Transduction
	MSC	R-HSA-901032	ER Quality Control Compartment (ERQC)	Level6	AMFR,DERL2,EDEM1,EDEM2,EDEM3,MAN1B1,MARCH6,OS9,RNF103,RNF139,RNF185,RNF5,RPS27A,SEL1L,SYVN1,TRIM13,UBA52,UBB,UBC,UGGT1,UGGT2	SEL1L,UGGT1,RPS27A,SYVN1,AMFR,MAN1B1,EDEM3,RNF185,OS9,UGGT2,UBA52,TRIM13,EDEM2	13	16	61.9048	3	23.0769	0.000333333	MAN1B1,UGGT2	AMFR	Metabolism of proteins
	MSC	R-HSA-3371556	Cellular response to heat stress	Level2	AAAS,AKT1S1,ATM,ATR,BAG1,BAG2,BAG3,BAG4,BAG5,CAMK2A,CAMK2B,CAMK2D,CAMK2G,CCAR2,COL4A6,CREBBP,CRYBA4,DEDD2,DNAJB1,DNAJB6,DNAJC2,DNAJC7,EEF1A1,EP300,FKBP4,GML,GSK3B,HDAC6,HIKESHI,HSBP1,HSBP2,HSF1,HSP90AA1,HSP90AB1,HSPA12A,HSPA12B,HSPA13,HSPA14,HSPA1A,HSPA1B,HSPA1L,HSPA2,HSPA4,HSPA4L,HSPA5,HSPA6,HSPA7,HSPA8,HSPA9,HSPH1,MAPK1,MAPK3,MAPKAPK2,MLST8,MRPL18,MTOR,NDC1,NUP107,NUP133,NUP153,NUP155,NUP160,NU…	NUP98,NUP93,NUP107,VCP,SEH1L,NUP160,DNAJC7,RPA1,RPA3,NUP62,BAG2,BAG1,BAG5,HSP90AB1,NUP43,NUP205,RANBP2,YWHAE,HSPH1,SIRT1,RAE1,NUP133,NUP88,NUP85,MRPL18,DNAJB1,DNAJB6,NUP155,MAPK1,RPTOR,NUP153,HSPA5,HSPA4,HSPA9,HSPA8,NUP50,NUP54,NUP37,TPR,PTGES3,CCAR2,NUP214,HSPA1A,HSPA14,FKBP4,HDAC6,SERPINH1,CREBBP,DNAJC2,ATM,NUP188,MTOR,NDC1,BAG3,MAPKAPK2,RPS19BP1,MAPK3,RPA2,CAMK2D,CAMK2G,NUP35,HSPA4L,BAG4,GSK3B…	75	77	76.5306	17	22.6667	-0.00270588	MLST8	NUP98,NUP107,VCP,RANBP2,RAE1,NUP88,NUP85,NUP153,NUP50,NUP37,TPR,CCAR2,NUP214,CREBBP,ATM,AAAS	Cellular responses to stress
	HPC	R-HSA-5625970	RHO GTPases activate KTN1	Level4	CDC42,KIF5A,KIF5B,KLC1,KLC2,KLC3,KLC4,KTN1,RAC1,RHOA,RHOG	CDC42,KTN1,KIF5B,RHOG,KLC1,RHOA,KLC4	7	9	63.6364	3	42.8571	0	RHOG	KTN1,KLC1	Signal Transduction
	MSC	R-HSA-1226099	Signaling by FGFR in disease	Level3	BAG4,BCR,CNTRL,CPSF6,CUX1,ERLIN2,FGF1,FGF10,FGF16,FGF17,FGF18,FGF2,FGF20,FGF22,FGF23,FGF3,FGF4,FGF5,FGF6,FGF7,FGF8,FGF9,FGFR1,FGFR1OP,FGFR1OP2,FGFR2,FGFR3,FGFR4,FRS2,GAB1,GAB2,GRB2,GTF2F1,GTF2F2,HRAS,KRAS,LRRFIP1,MYO18A,NCBP1,NCBP2,NRAS,PIK3CA,PIK3R1,PLCG1,POLR2A,POLR2B,POLR2C,POLR2D,POLR2E,POLR2F,POLR2G,POLR2H,POLR2I,POLR2J,POLR2K,POLR2L,SOS1,STAT1,STAT3,STAT5A,STAT5B,TRIM24,ZMYM2	GTF2F1,GTF2F2,ERLIN2,CPSF6,FGFR1OP,GRB2,POLR2E,POLR2A,POLR2C,POLR2B,POLR2H,LRRFIP1,NCBP2,MYO18A,KRAS,STAT3,STAT1,CUX1,POLR2D,POLR2G,POLR2L,POLR2I,NCBP1,STAT5A,NRAS,ZMYM2,PLCG1,BCR,BAG4,FGF2,SOS1,PIK3CA,HRAS,GAB1,FGFR1	35	44	55.5556	10	28.5714	-0.0007	ERLIN2,STAT1,FGF2	CPSF6,POLR2E,POLR2A,POLR2C,POLR2B,POLR2H,POLR2G	Disease
	MSC	R-HSA-75105	Fatty Acyl-CoA Biosynthesis	Level5	ACACA,ACBD6,ACBD7,ACLY,ACOT1,ACOT11,ACOT12,ACOT13,ACOT2,ACOT4,ACOT6,ACOT7,ACOT7L,ACOT8,ACOT9,ACSBG1,ACSBG2,ACSF2,ACSF3,ACSL1,ACSL3,ACSL4,ACSL5,ACSL6,AGK,DBI,ELOVL1,ELOVL2,ELOVL3,ELOVL4,ELOVL5,ELOVL6,ELOVL7,FASN,HACD1,HACD2,HACD3,HACD4,HSD17B12,HSD17B3,OLAH,PCTP,PPT1,PPT2,SCD,SCD5,SLC25A1,SLC27A3,TECR,TECRL,THEM4,THEM5	PPT1,ACOT7,ACACA,ACLY,FASN,SLC25A1,ACSL3,ACSL4,HSD17B12,ACSF3,ACOT9,AGK,ACOT13,DBI,ACSF2,TECR,ACOT8,ACSL1,SCD,ELOVL1,ACBD6,ELOVL5	22	30	42.3077	5	22.7273	-0.0008	HSD17B12,ACSL1	ACACA,FASN,TECR	Metabolism
	MSC	R-HSA-3928665	EPH-ephrin mediated repulsion of cells	Level4	ADAM10,AP2A1,AP2A2,AP2B1,AP2M1,AP2S1,APH1A,APH1B,CLTA,CLTB,CLTC,CLTCL1,DNM1,EFNA1,EFNA2,EFNA3,EFNA4,EFNA5,EFNB1,EFNB2,EFNB3,EPHA1,EPHA10,EPHA2,EPHA3,EPHA4,EPHA5,EPHA6,EPHA7,EPHA8,EPHB1,EPHB2,EPHB3,EPHB4,EPHB6,FYN,LYN,MMP2,MMP9,NCSTN,PSEN2,PSENEN,RAC1,SRC,TIAM1,VAV2,VAV3,YES1	RAC1,AP2A1,AP2A2,CLTA,CLTC,CLTB,AP2M1,AP2S1,AP2B1,NCSTN,ADAM10,SRC,VAV2,MMP2,EPHA2,EPHB2,EPHB4,YES1,EFNB1	19	26	39.5833	4	21.0526	-0.001	CLTC,CLTB	YES1,EFNB1	Developmental Biology
	MSC	R-HSA-2559586	DNA Damage/Telomere Stress Induced Senescence	Level3	ACD,ASF1A,ATM,CABIN1,CCNA1,CCNA2,CCNE1,CCNE2,CDK2,CDKN1A,CDKN1B,EP400,H1F0,H2AFB1,H2AFJ,H2AFV,H2AFX,H2AFZ,H2BFS,HIRA,HIST1H1A,HIST1H1B,HIST1H1C,HIST1H1D,HIST1H1E,HIST1H2AB,HIST1H2AC,HIST1H2AD,HIST1H2AJ,HIST1H2BA,HIST1H2BB,HIST1H2BC,HIST1H2BD,HIST1H2BH,HIST1H2BJ,HIST1H2BK,HIST1H2BL,HIST1H2BM,HIST1H2BN,HIST1H2BO,HIST1H4A,HIST2H2AA3,HIST2H2AC,HIST2H2BE,HIST3H2BB,HIST3H3,HMGA1,HMGA2,KAT5,LMNB1,MRE11A…	H2AFX,CDKN1B,LMNB1,HIST1H1D,HIST1H1E,HIST1H1B,HIST1H1C,CDK2,MRE11A,HMGA1,NBN,HIST1H4A,H1F0,ASF1A,TERF2IP,RB1,RAD50,TERF2,ATM,EP400,HIST1H1A,HMGA2,CDKN1A,UBN1	24	31	39.3443	10	41.6667	-0.0035	HMGA2,CDKN1A	H2AFX,LMNB1,HIST1H1E,HIST1H1B,CDK2,HIST1H4A,RAD50,ATM	Cellular responses to stress
	MSC	R-HSA-5625740	RHO GTPases activate PKNs	Level4	AR,CDC25C,H2AFB1,H2AFJ,H2AFV,H2AFX,H2AFZ,H2BFS,H3F3A,HIST1H2AB,HIST1H2AC,HIST1H2AD,HIST1H2AJ,HIST1H2BA,HIST1H2BB,HIST1H2BC,HIST1H2BD,HIST1H2BH,HIST1H2BJ,HIST1H2BK,HIST1H2BL,HIST1H2BM,HIST1H2BN,HIST1H2BO,HIST1H3A,HIST1H4A,HIST2H2AA3,HIST2H2AC,HIST2H2BE,HIST2H3A,HIST3H2BB,KDM1A,KDM4C,KLK2,KLK3,MYH10,MYH11,MYH14,MYH9,MYL12B,MYL6,MYL9,NCOA2,PDPK1,PKN1,PKN2,PKN3,PPP1CB,PPP1R12A,PPP1R12B,PPP1R14A,RAC1,…	RAC1,KDM1A,H2AFX,MYH10,YWHAZ,YWHAH,YWHAG,YWHAE,YWHAQ,YWHAB,PPP1R12A,HIST1H4A,MYH9,PKN1,PPP1CB,RHOA,MYL9,PDPK1,PKN2,RHOB,RHOC	21	25	33.871	5	23.8095	-0.0012	YWHAG,RHOC	H2AFX,MYH10,HIST1H4A	Signal Transduction
	MSC	R-HSA-354194	GRB2	Level3	APBB1IP,FGA,FGB,FGG,FN1,GRB2,ITGA2B,ITGB3,PTK2,RAP1A,RAP1B,SOS1,SRC,TLN1,VWF	RAP1B,FN1,GRB2,ITGB3,TLN1,RAP1A,APBB1IP,SRC,PTK2,SOS1	10	15	66.6667	3	30	-0.00133333	ITGB3,PTK2	FN1	Hemostasis
	MSC	R-HSA-1169410	Antiviral mechanism by IFN-stimulated genes	Level4	AAAS,ARIH1,DDX58,EIF2AK2,EIF4A1,EIF4A2,EIF4A3,EIF4E,EIF4E2,EIF4E3,EIF4G1,EIF4G2,EIF4G3,FLNB,HERC5,IFIT1,IRF3,ISG15,JAK1,KPNA1,KPNA2,KPNA3,KPNA4,KPNA5,KPNA7,KPNB1,MAPK3,MX1,MX2,NDC1,NEDD4,NS,NUP107,NUP133,NUP153,NUP155,NUP160,NUP188,NUP205,NUP210,NUP214,NUP35,NUP37,NUP43,NUP50,NUP54,NUP58,NUP62,NUP85,NUP88,NUP93,NUP98,NUPL2,PIN1,PLCG1,POM121,POM121C,PPM1B,RAE1,RANBP2,RPS27A,SEH1L,STAT1,TPR,TRIM25,…	NUP98,NUP93,NUP107,SEH1L,EIF2AK2,NUP160,EIF4A1,EIF4A3,EIF4A2,IRF3,KPNA3,KPNA2,KPNA1,NUP62,TRIM25,EIF4G2,EIF4G1,NUP43,NUP205,RANBP2,PIN1,RAE1,NUP133,NUP88,NUP85,PPM1B,NUP155,NUP153,KPNB1,NUP50,NUP54,NUP37,TPR,NUP214,EIF4E,STAT1,UBE2L6,UBA7,NUP188,MX1,ISG15,ARIH1,KPNA4,NDC1,EIF4G3,UBE2N,MAPK3,DDX58,RPS27A,JAK1,PLCG1,NUP35,FLNB,NEDD4,AAAS,IFIT1,EIF4E2,NUPL2,UBE2E1,UBA52	60	64	80	16	26.6667	-0.0015	EIF4A2,STAT1	NUP98,NUP107,RANBP2,RAE1,NUP88,NUP85,NUP153,NUP50,NUP37,TPR,NUP214,AAAS,EIF4E2,UBE2E1	Immune System
	LYM	R-HSA-5655302	Signaling by FGFR1 in disease	Level4	BAG4,BCR,CNTRL,CPSF6,CUX1,ERLIN2,FGF1,FGF17,FGF2,FGF20,FGF23,FGF4,FGF5,FGF6,FGF8,FGF9,FGFR1,FGFR1OP,FGFR1OP2,FRS2,GAB1,GAB2,GRB2,HRAS,KRAS,LRRFIP1,MYO18A,NRAS,PIK3CA,PIK3R1,PLCG1,SOS1,STAT1,STAT3,STAT5A,STAT5B,TRIM24,ZMYM2	ERLIN2,CPSF6,FGFR1OP,GRB2,LRRFIP1,FGFR1OP2,MYO18A,KRAS,STAT3,STAT1,CUX1,PIK3R1,STAT5B,STAT5A,NRAS,CNTRL,ZMYM2,PLCG1,BCR,TRIM24,SOS1	21	29	55.2632	6	28.5714	-0.00166667	LRRFIP1,MYO18A	CPSF6,STAT1,STAT5A,ZMYM2	Disease
	MSC	R-HSA-1592230	Mitochondrial biogenesis	Level2	ALAS1,ATF2,ATP5B,CARM1,CHD9,CREB1,CREBBP,CRTC1,CRTC2,CRTC3,CYCS,ESRRA,GABPA,GABPB1,HCFC1,HDAC3,HELZ2,MAPK11,MAPK12,MAPK14,MED1,MEF2C,MEF2D,MTERF,MTERF1,NCOA1,NCOA2,NCOA6,NCOR1,NR1D1,NRF1,PEO1,POLG2,POLRMT,PPARA,PPARGC1A,PPARGC1B,PPRC1,PRKAA2,PRKAB1,PRKAB2,PRKAG1,PRKAG2,PRKAG3,RXRA,SIRT3,SMARCD3,SSBP1,TBL1X,TBL1XR1,TFAM,TFB1M,TFB2M,TGS1	PRKAG1,ATP5B,MAPK14,SSBP1,TFAM,PRKAB1,HCFC1,CARM1,CYCS,CREBBP,GABPA,TBL1XR1,GABPB1,SIRT3,NCOR1,MED1,HDAC3,CRTC3,ATF2,TFB1M,TGS1,CRTC1,PRKAB2,TFB2M,CREB1,POLRMT	26	42	48.1481	7	26.9231	-0.00185714	PRKAG1,PRKAB2	MAPK14,HCFC1,CREBBP,GABPA,TBL1XR1	Organelle biogenesis and maintenance
	MSC	R-HSA-5693532	DNA Double-Strand Break Repair	Level2	ABL1,APBB1,ATM,ATR,ATRIP,BABAM1,BAP1,BARD1,BAZ1B,BLM,BRCA1,BRCA2,BRCC3,BRE,BRIP1,CCNA1,CCNA2,CDK2,CHEK1,CHEK2,CLSPN,DCLRE1C,DNA2,EME1,EME2,ERCC1,ERCC4,EXO1,EYA1,EYA2,EYA3,EYA4,FAM175A,FEN1,GEN1,H2AFX,H2BFS,HERC2,HIST1H2BA,HIST1H2BB,HIST1H2BC,HIST1H2BD,HIST1H2BH,HIST1H2BJ,HIST1H2BK,HIST1H2BL,HIST1H2BM,HIST1H2BN,HIST1H2BO,HIST1H4A,HIST2H2BE,HIST3H2BB,HIST3H3,HUS1,KAT5,KDM4A,KDM4B,KPNA2,LIG3,LIG4,MA…	PCNA,RPA1,RPA3,H2AFX,XRCC5,XRCC6,KPNA2,BABAM1,SMARCA5,SUMO1,RIF1,CDK2,UBE2I,MRE11A,UBE2V2,POLD1,POLD2,POLD3,NBN,PPP5C,RFC5,RFC4,RFC1,RFC3,RFC2,HIST1H4A,FEN1,PRKDC,PPP4R2,PARP1,RAD50,POLE3,BAZ1B,ATM,XRCC4,BRCC3,LIG3,PPP4C,MDC1,UBE2N,UIMC1,RPA2,RPS27A,FAM175A,BRE,TP53BP1,CHEK2,NHEJ1,ERCC4,TDP2,POLE4,ABL1,EYA3,UBA52,LIG4,ERCC1,HUS1,HERC2,ATR	59	85	39.8649	13	22.0339	-0.00507692		PCNA,H2AFX,XRCC5,XRCC6,CDK2,HIST1H4A,FEN1,PRKDC,PPP4R2,PARP1,RAD50,BAZ1B,ATM	DNA Repair
	MSC	R-HSA-3214847	HATs acetylate histones	Level3	ACTB,ACTL6A,ATF2,ATXN7,ATXN7L3,BRD1,BRD8,BRPF1,BRPF3,CLOCK,CREBBP,DMAP1,DR1,ELP2,ELP3,ELP4,ELP5,ELP6,ENY2,EP300,EP400,EPC1,HAT1,HCFC1,HIST1H2AA,HIST1H2AB,HIST1H2AC,HIST1H2AD,HIST1H2AG,HIST1H2AH,HIST1H2AJ,HIST1H2BA,HIST1H2BB,HIST1H2BC,HIST1H2BD,HIST1H2BH,HIST1H2BJ,HIST1H2BK,HIST1H2BL,HIST1H2BM,HIST1H2BN,HIST1H2BO,HIST1H3A,HIST1H4A,HIST2H2AA3,HIST2H2AB,HIST2H2AC,HIST2H2BE,HIST2H2BF,HIST2H3A,HIST3H2…	DR1,RUVBL1,RBBP7,MORF4L1,OGT,HIST2H2AB,HCFC1,WDR5,ACTL6A,HIST1H4A,IKBKAP,RUVBL2,YEATS4,CREBBP,BRD8,ELP6,ELP5,ELP4,ELP3,ELP2,MEAF6,TRRAP,KAT7,SUPT7L,EP400,DMAP1,HAT1,ENY2,ATF2,TAF10,MORF4L2,EP300,TADA3,TAF5L	34	61	31.4815	11	32.3529	-0.00536364		OGT,HIST2H2AB,HCFC1,ACTL6A,HIST1H4A,YEATS4,CREBBP,BRD8,MEAF6,KAT7,ENY2	Chromatin organization
	MSC	R-HSA-3214842	HDMs demethylate histones	Level3	ARID5B,HIST1H3A,HIST1H4A,HIST2H3A,JMJD6,KDM1A,KDM1B,KDM2A,KDM2B,KDM3A,KDM3B,KDM4A,KDM4B,KDM4C,KDM4D,KDM5A,KDM5B,KDM5C,KDM5D,KDM6A,KDM6B,KDM7A,KDM8,MINA,PHF2,PHF8,UTY	KDM1A,HIST1H4A,KDM3B,MINA,KDM2A,PHF2,JMJD6,ARID5B,KDM5C	9	16	33.3333	3	33.3333	-0.00433333		HIST1H4A,KDM3B,PHF2	Chromatin organization
	HPC	R-HSA-1483255	PI Metabolism	Level4	ARF1,ARF3,BMX,ENPP6,FIG4,GDE1,GDPD1,GDPD3,GDPD5,INPP4A,INPP4B,INPP5D,INPP5E,INPP5F,INPP5J,INPP5K,INPPL1,MTM1,MTMR1,MTMR14,MTMR2,MTMR3,MTMR4,MTMR6,MTMR7,OCRL,PI4K2A,PI4K2B,PI4KA,PI4KB,PIK3C2A,PIK3C2B,PIK3C2G,PIK3C3,PIK3CA,PIK3CB,PIK3CD,PIK3CG,PIK3R1,PIK3R2,PIK3R3,PIK3R4,PIK3R5,PIK3R6,PIKFYVE,PIP4K2A,PIP4K2B,PIP4K2C,PIP5K1A,PIP5K1B,PIP5K1C,PITPNB,PLEKHA1,PLEKHA2,PLEKHA3,PLEKHA4,PLEKHA5,PLEKHA6,PLEK…	RAB4A,PIK3C3,PIP4K2A,RUFY1,PIK3R4,INPP5D,PNPLA6,RAB14,PITPNB,SACM1L,INPP4B,PTEN,MTM1,PIK3CD,PIK3CG,MTMR1,TNFAIP8,VAC14,PIK3R1,INPP5K,PI4KA,INPPL1,PLEKHA2,MTMR6,MTMR14,PIP4K2B,PLEKHA5,PIK3CB,PIKFYVE	29	55	37.1795	6	20.6897	-0.00233333	PIP4K2A,VAC14	INPP4B,MTM1,MTMR1,PLEKHA2	Metabolism
	MSC	R-HSA-189200	Hexose transport	Level3	AAAS,FGF21,G6PC,G6PC2,G6PC3,GCK,GCKR,HK1,HK2,HK3,MIR32,NDC1,NUP107,NUP133,NUP153,NUP155,NUP160,NUP188,NUP205,NUP210,NUP214,NUP35,NUP37,NUP43,NUP50,NUP54,NUP58,NUP62,NUP85,NUP88,NUP93,NUP98,NUPL2,POM121,POM121C,RAE1,RANBP2,RSC1A1,SEH1L,SLC2A1,SLC2A14,SLC2A2,SLC2A3,SLC2A4,SLC2A5,SLC37A4,SLC45A3,SLC50A1,SLC5A1,SLC5A10,SLC5A2,SLC5A3,SLC5A4,SLC5A9,TPR	NUP98,NUP93,NUP107,SEH1L,NUP160,NUP62,NUP43,NUP205,RANBP2,RAE1,HK1,NUP133,NUP88,NUP85,NUP155,NUP153,NUP50,NUP54,NUP37,TPR,SLC2A1,NUP214,NUP188,NDC1,NUP35,HK2,AAAS,SLC2A3,G6PC3,SLC5A3,NUPL2	31	36	56.3636	13	41.9355	-0.00238462	HK1	NUP98,NUP107,RANBP2,RAE1,NUP88,NUP85,NUP153,NUP50,NUP37,TPR,NUP214,AAAS	Transmembrane transport of small molecules
	MSC	R-HSA-1834949	Cytosolic sensors of pathogen-associated DNA	Level3	AGER,APP,CHUK,CRCP,CREBBP,CTNNB1,DDX41,DHX36,DHX9,DTX4,EP300,HMGB1,IFI16,IKBKB,IKBKG,IRF3,IRF7,LRRFIP1,MB21D1,MRE11A,MYD88,NFKB1,NFKB2,NFKBIA,NFKBIB,NLRC3,NLRP4,POLR1C,POLR1D,POLR2E,POLR2F,POLR2H,POLR2K,POLR2L,POLR3A,POLR3B,POLR3C,POLR3D,POLR3E,POLR3F,POLR3G,POLR3GL,POLR3H,POLR3K,PRKDC,RELA,RIPK1,RIPK3,RPS27A,S100A12,S100B,SAA1,STAT6,TBK1,TICAM1,TLR3,TMEM173,TREX1,TRIM21,TRIM32,TRIM56,UBA52,UBB,U…	DHX9,DDX41,XRCC5,XRCC6,TBK1,RIPK1,IRF3,HMGB1,TRIM21,POLR2E,POLR2H,NFKB1,LRRFIP1,MRE11A,POLR1C,POLR1D,PRKDC,IKBKG,DHX36,CREBBP,NFKBIB,POLR2L,IFI16,MYD88,RELA,NFKB2,TMEM173,RPS27A,TRIM56,POLR3E,POLR3A,IKBKB,STAT6,APP,CTNNB1,POLR3B,EP300,CHUK,TREX1,POLR3C,TRIM32,POLR3D,CRCP,UBA52	44	54	65.6716	10	22.7273	-0.0024	NFKB2,TRIM32	DHX9,XRCC5,XRCC6,POLR2E,POLR2H,POLR1C,PRKDC,CREBBP	Immune System
	MSC	R-HSA-450604	KSRP (KHSRP) binds and destabilizes mRNA	Level3	AKT1,DCP2,DIS3,EXOSC1,EXOSC2,EXOSC3,EXOSC4,EXOSC5,EXOSC6,EXOSC7,EXOSC8,EXOSC9,KHSRP,MAPK11,MAPK14,PARN,YWHAZ	MAPK14,EXOSC8,EXOSC9,EXOSC2,EXOSC7,YWHAZ,KHSRP,DIS3,EXOSC1,EXOSC6,EXOSC4,EXOSC5,PARN,AKT1,EXOSC3	15	16	88.2353	4	26.6667	-0.0035		MAPK14,EXOSC8,KHSRP,DIS3	Gene Expression
	MSC	R-HSA-6782135	Dual incision in TC-NER	Level4	AQR,CCNH,CDK7,CUL4A,CUL4B,DDB1,EP300,ERCC1,ERCC2,ERCC3,ERCC4,ERCC5,ERCC6,ERCC8,GTF2H1,GTF2H2,GTF2H3,GTF2H4,GTF2H5,HMGN1,ISY1,MNAT1,PCNA,POLD1,POLD2,POLD3,POLD4,POLE,POLE2,POLE3,POLE4,POLK,POLR2A,POLR2B,POLR2C,POLR2D,POLR2E,POLR2F,POLR2G,POLR2H,POLR2I,POLR2J,POLR2K,POLR2L,PPIE,PRPF19,RBX1,RFC1,RFC2,RFC3,RFC4,RFC5,RPA1,RPA2,RPA3,RPS27A,TCEA1,UBA52,UBB,UBC,USP7,UVSSA,XAB2,XPA,ZNF830	TCEA1,PCNA,RPA1,RPA3,HMGN1,POLR2E,POLR2A,POLR2C,POLR2B,POLR2H,PPIE,POLD1,POLD2,POLD3,RBX1,RFC5,RFC4,RFC1,RFC3,RFC2,ISY1,PRPF19,DDB1,CUL4A,USP7,POLE3,POLR2D,POLR2G,POLR2L,POLR2I,GTF2H1,AQR,RPA2,RPS27A,ERCC3,XAB2,CUL4B,ZNF830,CDK7,MNAT1,ERCC4,POLE4,EP300,ERCC2,UBA52,ERCC1,GTF2H3,CCNH,GTF2H4	49	55	75.3846	10	20.4082	-0.0045		PCNA,POLR2E,POLR2A,POLR2C,POLR2B,POLR2H,ISY1,PRPF19,POLR2G,ERCC2	DNA Repair
	MSC	R-HSA-6781823	Formation of TC-NER Pre-Incision Complex	Level4	AQR,CCNH,CDK7,COPS2,COPS3,COPS4,COPS5,COPS6,COPS7A,COPS7B,COPS8,CUL4A,CUL4B,DDB1,EP300,ERCC2,ERCC3,ERCC6,ERCC8,GPS1,GTF2H1,GTF2H2,GTF2H3,GTF2H4,GTF2H5,HMGN1,ISY1,MNAT1,POLR2A,POLR2B,POLR2C,POLR2D,POLR2E,POLR2F,POLR2G,POLR2H,POLR2I,POLR2J,POLR2K,POLR2L,PPIE,PRPF19,RBX1,RPS27A,TCEA1,UBA52,UBB,UBC,USP7,UVSSA,XAB2,XPA,ZNF830	TCEA1,HMGN1,POLR2E,POLR2A,POLR2C,POLR2B,POLR2H,PPIE,COPS8,COPS2,COPS3,COPS6,COPS4,COPS5,GPS1,RBX1,ISY1,PRPF19,DDB1,CUL4A,COPS7B,COPS7A,USP7,POLR2D,POLR2G,POLR2L,POLR2I,GTF2H1,AQR,RPS27A,ERCC3,XAB2,CUL4B,ZNF830,CDK7,MNAT1,EP300,ERCC2,UBA52,GTF2H3,CCNH,GTF2H4	42	44	79.2453	10	23.8095	-0.004		POLR2E,POLR2A,POLR2C,POLR2B,POLR2H,COPS6,ISY1,PRPF19,POLR2G,ERCC2	DNA Repair
	MSC	R-HSA-452723	Transcriptional regulation of pluripotent stem cells	Level2	CDX2,DKK1,DPPA4,EOMES,EPAS1,EPAS1 (HIF2A),EPHA1,FGF2,FOXD3,FOXP1,GATA6,GSC,HHEX,HIF3A,KLF4,LIN28A,NANOG,NR5A1,NR6A1,PBX1,POLR2A,POLR2B,POLR2C,POLR2D,POLR2E,POLR2F,POLR2G,POLR2H,POLR2I,POLR2J,POLR2K,POLR2L,POU5F1,POU5F1 (OCT4),PRDM14,SALL1,SALL4,SMAD2,SMAD4,SOX2,STAT3,TDGF1,TSC22D1,ZIC3,ZSCAN10	POLR2E,POLR2A,POLR2C,POLR2B,POLR2H,STAT3,SMAD2,SMAD4,POLR2D,POLR2G,POLR2L,POLR2I,FGF2,TSC22D1,FOXP1	15	18	33.3333	9	60	-0.00277778	FGF2	POLR2E,POLR2A,POLR2C,POLR2B,POLR2H,SMAD2,POLR2G,FOXP1	Developmental Biology
	MSC	R-HSA-194441	Metabolism of non-coding RNA	Level2	AAAS,CLNS1A,DDX20,GEMIN2,GEMIN4,GEMIN5,GEMIN6,GEMIN7,GEMIN8,NCBP1,NCBP2,NDC1,NUP107,NUP133,NUP153,NUP155,NUP160,NUP188,NUP205,NUP210,NUP214,NUP35,NUP37,NUP43,NUP50,NUP54,NUP58,NUP62,NUP85,NUP88,NUP93,NUP98,NUPL2,PHAX,POM121,POM121C,PRMT5,RAE1,RANBP2,SEH1L,SMN1,SNRPB,SNRPD1,SNRPD2,SNRPD3,SNRPE,SNRPF,SNRPG,SNUPN,TGS1,TPR,WDR77	NUP98,NUP93,NUP107,SEH1L,CLNS1A,NUP160,PHAX,DDX20,SNRPF,SNRPD3,SNRPD2,SNRPD1,WDR77,NUP62,NUP43,NUP205,RANBP2,RAE1,NCBP2,NUP133,NUP88,NUP85,GEMIN4,GEMIN5,NUP155,NUP153,PRMT5,NUP50,NUP54,NUP37,TPR,NUP214,NUP188,NDC1,NCBP1,SNUPN,NUP35,AAAS,SNRPE,GEMIN8,GEMIN2,TGS1,NUPL2,SMN1	44	46	84.6154	13	29.5455	-0.00292308		NUP98,NUP107,SNRPD2,RANBP2,RAE1,NUP88,NUP85,NUP153,NUP50,NUP37,TPR,NUP214,AAAS	Gene Expression
	HPC	R-HSA-3371511	HSF1 activation	Level3	COL4A6,CRYBA4,DEDD2,DNAJB1,DNAJB6,EEF1A1,FKBP4,GML,HDAC6,HSBP1,HSBP2,HSF1,HSP90AA1,HSP90AB1,HSPA1A,HSPA1B,HSPA1L,HSPA6,HSPH1,MRPL18,PTGES3,RLN1,RPA1,RPA2,RPA3,SERPINH1,TNFRSF21,UBB,VCP,YWHAE	VCP,RPA1,RPA3,HSP90AB1,YWHAE,HSPH1,MRPL18,DNAJB1,DNAJB6,PTGES3,HSPA1A,FKBP4,HDAC6,SERPINH1,RPA2	15	18	50	3	20	0.00333333	VCP,RPA1,SERPINH1		Cellular responses to stress
	MSC	R-HSA-72165	mRNA Splicing - Minor Pathway	Level4	DDX23,DDX42,EFTUD2,GTF2F1,GTF2F2,LSM2,NCBP1,NCBP2,PDCD7,POLR2A,POLR2B,POLR2C,POLR2D,POLR2E,POLR2F,POLR2G,POLR2H,POLR2I,POLR2J,POLR2K,POLR2L,PRPF6,PRPF8,RNPC3,RNU11,RNU12,RNU4ATAC,SF3B1,SF3B2,SF3B3,SF3B4,SF3B5,SF3B6,SNRNP200,SNRNP25,SNRNP35,SNRNP40,SNRNP48,SNRPB,SNRPD1,SNRPD2,SNRPD3,SNRPE,SNRPF,SNRPG,SNU13,SRSF1,SRSF2,SRSF6,SRSF7,TXNL4A,YBX1,ZCRB1,ZMAT5,ZRSR2	SRSF7,SRSF6,SRSF1,SRSF2,GTF2F1,GTF2F2,DDX23,SNRPF,DDX42,EFTUD2,SNRPD3,SNRPD2,SNRPD1,PRPF8,PRPF6,POLR2E,POLR2A,POLR2C,POLR2B,POLR2H,YBX1,TXNL4A,SNRNP40,NCBP2,LSM2,SNRNP200,SF3B6,SF3B1,SF3B3,SF3B2,POLR2D,POLR2G,POLR2L,POLR2I,NCBP1,SF3B5,SF3B4,SNRPE,ZCRB1	39	41	70.9091	17	43.5897	-0.00376471		SRSF6,DDX23,SNRPD2,PRPF8,PRPF6,POLR2E,POLR2A,POLR2C,POLR2B,POLR2H,SNRNP40,SNRNP200,SF3B6,SF3B1,SF3B3,SF3B2,POLR2G	Gene Expression
	HPC	R-HSA-5358508	Mismatch Repair	Level2	EXO1,LIG1,MLH1,MSH2,MSH3,MSH6,PCNA,PMS2,POLD1,POLD2,POLD3,POLD4,RPA1,RPA2,RPA3	PCNA,RPA1,RPA3,LIG1,POLD1,POLD2,POLD3,MSH2,MSH6,MLH1,MSH3,RPA2,PMS2	13	14	86.6667	3	23.0769	-0.001	RPA1	PCNA,POLD1	DNA Repair
	LYM	R-HSA-3000170	Syndecan interactions	Level3	ACTN1,CASK,FGF2,ITGA2,ITGA6,ITGAV,ITGB1,ITGB3,ITGB4,ITGB5,PRKCA,SDC1,SDC2,SDC3,SDC4,TGFB1,THBS1,TNC,TRAPPC4,VTN	ACTN1,ITGB1,ITGB3,THBS1,ITGA6,PRKCA,TGFB1,TRAPPC4	8	18	40	3	37.5	0.00833333	ITGB1,ITGA6,TGFB1		Extracellular matrix organization
	MSC	R-HSA-162599	Late Phase of HIV Life Cycle	Level5	AAAS,CCNH,CCNK,CCNT1,CCNT2,CDK7,CDK9,CHMP2A,CHMP2B,CHMP3,CHMP4A,CHMP4B,CHMP4C,CHMP5,CHMP6,CHMP7,CTDP1,ELL,ERCC2,ERCC3,FURIN,GTF2A1,GTF2A2,GTF2B,GTF2E1,GTF2E2,GTF2F1,GTF2F2,GTF2H1,GTF2H2,GTF2H3,GTF2H4,GTF2H5,MNAT1,NCBP1,NCBP2,NDC1,NEDD4L,NELFA,NELFB,NELFCD,NELFE,NMT1,NMT2,NUP107,NUP133,NUP153,NUP155,NUP160,NUP188,NUP205,NUP210,NUP214,NUP35,NUP37,NUP43,NUP50,NUP54,NUP58,NUP62,NUP85,NUP88,NUP93,NUP9…	NUP98,NUP93,TCEA1,NUP107,SEH1L,CHMP3,CHMP5,NUP160,GTF2F1,GTF2F2,CHMP4B,VPS4A,CHMP2B,CHMP2A,SSRP1,NUP62,POLR2E,POLR2A,POLR2C,POLR2B,POLR2H,NUP43,NUP205,SUPT5H,RANBP1,RANBP2,PPIA,RAE1,RNMT,RAN,RCC1,NCBP2,NUP133,NUP88,NUP85,TSG101,TCEB2,TCEB1,VPS37C,RANGAP1,NUP155,GTF2A2,NUP153,PDCD6IP,NELFB,NELFE,XPO1,NUP50,NUP54,GTF2B,NUP37,TPR,NMT1,SUPT16H,NUP214,VTA1,CHMP7,VPS4B,VPS28,NUP188,TAF7,TAF6,NDC1,CTDP1…	95	108	66.4336	26	27.3684	-0.00303846	CHMP5,VPS37A	NUP98,NUP107,SSRP1,POLR2E,POLR2A,POLR2C,POLR2B,POLR2H,SUPT5H,RANBP2,RAE1,NUP88,NUP85,NUP153,NUP50,NUP37,TPR,SUPT16H,NUP214,POLR2G,CCNK,AAAS,ERCC2,SUPT4H1	Disease
	MSC	R-HSA-3000170	Syndecan interactions	Level3	ACTN1,CASK,FGF2,ITGA2,ITGA6,ITGAV,ITGB1,ITGB3,ITGB4,ITGB5,PRKCA,SDC1,SDC2,SDC3,SDC4,TGFB1,THBS1,TNC,TRAPPC4,VTN	ACTN1,ITGB1,ITGB3,THBS1,PRKCA,TGFB1,TRAPPC4,ITGA2,ITGAV,FGF2,ITGB5,CASK,SDC2,SDC4,TNC,SDC1	16	18	80	4	25	0.008	ITGB3,ITGA2,FGF2,ITGB5		Extracellular matrix organization
	MSC	R-HSA-3214841	PKMTs methylate histone lysines	Level3	AEBP2,ASH1L,ASH2L,ATF7IP,DOT1L,DPY30,EED,EHMT1,EHMT2,EZH2,HIST1H3A,HIST1H4A,HIST2H3A,KMT2A,KMT2B,KMT2C,KMT2D,KMT2E,KMT5A,KMT5B,KMT5C,MECOM,NFKB1,NFKB2,NSD1,PRDM16,PRDM9,RBBP4,RBBP5,RBBP7,RELA,SETD1A,SETD1B,SETD2,SETD3,SETD6,SETD7,SETDB1,SETDB2,SMYD2,SMYD3,SUV39H1,SUV39H2,SUZ12,WDR5,WHSC1,WHSC1L1	RBBP7,RBBP4,NFKB1,WDR5,HIST1H4A,DPY30,ASH2L,RBBP5,EHMT1,EED,RELA,NFKB2,SETD1A,SETD3,SUZ12,ATF7IP,KMT2A,EHMT2,SETDB1,SETD7,SMYD3	21	31	44.6809	5	23.8095	-0.0028	NFKB2	RBBP4,HIST1H4A,ASH2L,SETDB1	Chromatin organization
	MSC	R-HSA-190236	Signaling by FGFR	Level2	ANOS1,BRAF,CBL,ESRP1,ESRP2,FGF1,FGF10,FGF16,FGF17,FGF18,FGF19,FGF2,FGF20,FGF22,FGF23,FGF3,FGF4,FGF5,FGF6,FGF7,FGF8,FGF9,FGFBP1,FGFBP2,FGFBP3,FGFR1,FGFR2,FGFR2b,FGFR2c,FGFR3,FGFR4,FGFRL1,FLRT1,FLRT2,FLRT3,FRS2,FRS3,GAB1,GALNT3,GRB2,GTF2F1,GTF2F2,HNRNPA1,HNRNPF,HNRNPH1,HNRNPM,HRAS,KL,KLB,KRAS,MAPK1,MAPK3,MKNK1,NCBP1,NCBP2,NRAS,PIK3CA,PIK3R1,PLCG1,POLR2A,POLR2B,POLR2C,POLR2D,POLR2E,POLR2F,POLR2G,POL…	PTPN11,GTF2F1,GTF2F2,TIAL1,SHC1,PPP2R1A,GRB2,POLR2E,POLR2A,POLR2C,POLR2B,POLR2H,HNRNPA1,PTBP1,NCBP2,MAPK1,HNRNPH1,HNRNPM,HNRNPF,KRAS,TIA1,POLR2D,POLR2G,POLR2L,POLR2I,NCBP1,PPP2CA,MAPK3,NRAS,RPS27A,PLCG1,CBL,SRC,FGF2,PPP2CB,SOS1,PIK3CA,UBA52,HRAS,FLRT2,GAB1,RBFOX2,FGFR1	43	49	48.3146	10	23.2558	-0.0033	FGF2	POLR2E,POLR2A,POLR2C,POLR2B,POLR2H,HNRNPA1,HNRNPH1,HNRNPM,POLR2G	Signal Transduction
	LYM	R-HSA-216083	Integrin cell surface interactions	Level2	AGRN,BSG,CD44,CD47,CDH1,COL13A1,COL16A1,COL18A1,COL23A1,COL4A1,COL4A2,COL4A3,COL4A4,COL9A1,COL9A2,COL9A3,COMP,DAG1,F11R,FBN1,FGA,FGB,FGG,FN1,HSPG2,IBSP,ICAM1,ICAM2,ICAM3,ICAM4,ICAM5,ITGA1,ITGA10,ITGA11,ITGA2,ITGA2B,ITGA3,ITGA4,ITGA5,ITGA6,ITGA7,ITGA8,ITGA9,ITGAD,ITGAE,ITGAL,ITGAM,ITGAV,ITGAX,ITGB1,ITGB2,ITGB3,ITGB5,ITGB6,ITGB7,ITGB8,JAM2,JAM3,KDR,LUM,MADCAM1,PECAM1,SPP1,THBS1,TNC,VCAM1,VTN	ITGA4,ITGA2B,FN1,CD44,CD47,F11R,BSG,PECAM1,ITGB1,ITGB3,FGG,FGA,FGB,THBS1,ITGA6,ITGAX,ITGAL,ITGAM,ITGB2,ITGB7,ICAM3,ICAM2,ICAM1,COMP,ITGA5	25	50	37.3134	5	20	0.0074	F11R,ITGB1,ITGA6,ITGAL,ITGAM		Extracellular matrix organization
	MSC	R-HSA-216083	Integrin cell surface interactions	Level2	AGRN,BSG,CD44,CD47,CDH1,COL13A1,COL16A1,COL18A1,COL23A1,COL4A1,COL4A2,COL4A3,COL4A4,COL9A1,COL9A2,COL9A3,COMP,DAG1,F11R,FBN1,FGA,FGB,FGG,FN1,HSPG2,IBSP,ICAM1,ICAM2,ICAM3,ICAM4,ICAM5,ITGA1,ITGA10,ITGA11,ITGA2,ITGA2B,ITGA3,ITGA4,ITGA5,ITGA6,ITGA7,ITGA8,ITGA9,ITGAD,ITGAE,ITGAL,ITGAM,ITGAV,ITGAX,ITGB1,ITGB2,ITGB3,ITGB5,ITGB6,ITGB7,ITGB8,JAM2,JAM3,KDR,LUM,MADCAM1,PECAM1,SPP1,THBS1,TNC,VCAM1,VTN	ITGA4,FN1,CD44,CD47,BSG,ITGB1,ITGB3,THBS1,ICAM1,COL4A2,ITGA5,ITGA1,ITGA2,ITGA3,ITGA7,COL4A1,ITGAV,LUM,DAG1,FBN1,VCAM1,ITGB5,ITGA11,COL16A1,JAM3,HSPG2,COL18A1,TNC,AGRN,ITGA10	30	50	44.7761	7	23.3333	0.00557143	CD47,ITGB3,COL4A2,ITGA5,ITGA2,ITGB5	FN1	Extracellular matrix organization
	MSC	R-HSA-5620924	Intraflagellar transport	Level3	CLUAP1,DYNC2H1,DYNC2LI1,DYNLL1,DYNLL2,DYNLRB1,DYNLRB2,HSPB11,IFT122,IFT140,IFT172,IFT20,IFT22,IFT27,IFT43,IFT46,IFT52,IFT57,IFT74,IFT80,IFT81,IFT88,KIF17,KIF3A,KIF3B,KIF3C,KIFAP3,TCTE3,TCTEX1D1,TCTEX1D2,TNPO1,TRAF3IP1,TRIP11,TTC21B,TTC26,TTC30A,TTC30B,WDR19,WDR34,WDR35,WDR60	HSPB11,TNPO1,TRIP11,KIF3B,DYNLL2,IFT27,DYNLL1,DYNLRB1,TTC26,DYNC2H1,WDR19,TRAF3IP1,KIFAP3,KIF3A,IFT140,IFT81,IFT22,WDR35,IFT46,IFT172,IFT52,IFT74,IFT122,IFT80,IFT88,DYNC2LI1,TTC21B	27	30	65.8537	6	22.2222	-0.0035	KIF3A	DYNC2H1,IFT81,IFT46,IFT74,IFT122	Organelle biogenesis and maintenance
	MSC	R-HSA-5250913	Positive epigenetic regulation of rRNA expression	Level3	28S rRNA,ACTB,BAZ1B,CBX3,CD3EAP,CHD3,CHD4,DDX21,DEK,EHMT2,EP300,ERCC6,GATAD2A,GATAD2B,GSK3B,H2AFB1,H2AFJ,H2AFV,H2AFX,H2AFZ,H2BFS,H3F3A,HDAC1,HDAC2,HIST1H2AB,HIST1H2AC,HIST1H2AD,HIST1H2AJ,HIST1H2BA,HIST1H2BB,HIST1H2BC,HIST1H2BD,HIST1H2BH,HIST1H2BJ,HIST1H2BK,HIST1H2BL,HIST1H2BM,HIST1H2BN,HIST1H2BO,HIST1H3A,HIST1H4A,HIST2H2AA3,HIST2H2AC,HIST2H2BE,HIST2H3A,HIST3H2BB,KAT2A,KAT2B,MBD3,MTA1,MTA2,MTA3,MY…	CHD4,DDX21,H2AFX,RBBP7,DEK,MTA2,SMARCA5,POLR2E,POLR2H,RBBP4,CBX3,HIST1H4A,POLR1C,POLR1D,SF3B1,GATAD2B,GATAD2A,HDAC1,HDAC2,BAZ1B,CHD3,MBD3,MTA1,POLR2L,POLR1A,POLR1B,POLR1E,MYBBP1A,MYO1C,GSK3B,EHMT2,EP300,CD3EAP,MTA3	34	39	44.7368	12	35.2941	-0.00483333		CHD4,H2AFX,POLR2E,POLR2H,RBBP4,HIST1H4A,POLR1C,SF3B1,GATAD2B,BAZ1B,MTA1,MYBBP1A	Gene Expression
	HPC	R-HSA-6804758	Regulation of TP53 Activity through Acetylation	Level5	AKT1,AKT2,AKT3,BRD1,BRD7,BRPF1,BRPF3,CHD3,CHD4,EP300,GATAD2A,GATAD2B,HDAC1,HDAC2,ING2,ING5,KAT6A,MAP2K6,MBD3,MEAF6,MTA2,PIN1,PIP4K2A,PIP4K2B,PIP4K2C,PML,RBBP4,RBBP7,TMEM55B,TP53	CHD4,RBBP7,MTA2,PIP4K2A,RBBP4,PIN1,PML,GATAD2B,GATAD2A,HDAC1,HDAC2,BRD1,CHD3,MBD3,AKT1,BRPF1,BRD7,PIP4K2B,AKT2,ING5	20	26	66.6667	4	20	0.00175	PIP4K2A,PML,CHD3	GATAD2A	Gene Expression
	MSC	R-HSA-2990846	SUMOylation	Level3	AAAS,AURKA,AURKB,BIRC5,BLM,BMI1,BRCA1,CBX2,CBX4,CBX8,CDCA8,CDKN2A,CETN2,EID3,HDAC7,HERC2,HNRNPC,HNRNPK,INCENP,L3MBTL2,MDC1,MDM2,MITF,MTA1,NDC1,NOP58,NSMCE1,NSMCE2,NSMCE3,NSMCE4A,NUP107,NUP133,NUP153,NUP155,NUP160,NUP188,NUP205,NUP210,NUP214,NUP35,NUP37,NUP43,NUP50,NUP54,NUP58,NUP62,NUP85,NUP88,NUP93,NUP98,NUPL2,PARP1,PCGF2,PCNA,PHC1,PHC2,PHC3,PIAS1,PIAS2,PIAS3,PIAS4,PML,POM121,POM121C,RAD21,RAD52…	NUP98,NUP93,NUP107,SEH1L,NUP160,CETN2,PCNA,RPA1,SMC1A,NUP62,NUP43,SUMO1,UBA2,UBE2I,SP100,NUP205,RAD21,RANBP2,NOP58,RAE1,HNRNPC,PML,NUP133,NUP88,NUP85,SAE1,RANGAP1,NUP155,SMC3,NUP153,STAG2,HNRNPK,TOP1,NUP50,NUP54,NUP37,TPR,NUP214,TOP2B,TOP2A,PARP1,XPC,XRCC4,NUP188,MTA1,NDC1,MDC1,SMC5,SMC6,NUP35,NSMCE4A,TP53BP1,HDAC7,RING1,AAAS,NSMCE2,PHC2,NUPL2,CDKN2A,HERC2	60	81	56.6038	22	36.6667	-0.00359091		NUP98,NUP107,CETN2,PCNA,SMC1A,RAD21,RANBP2,RAE1,HNRNPC,NUP88,NUP85,NUP153,HNRNPK,NUP50,NUP37,TPR,NUP214,TOP2B,PARP1,MTA1,AAAS,PHC2	Metabolism of proteins
	MSC	R-HSA-163359	Glucagon signaling in metabolic regulation	Level3	ADCY1,ADCY2,ADCY3,ADCY4,ADCY5,ADCY6,ADCY7,ADCY8,ADCY9,GCG,GCGR,GNAS,GNB1,GNB2,GNB3,GNB4,GNG10,GNG11,GNG12,GNG13,GNG2,GNG3,GNG4,GNG5,GNG7,GNG8,PRKACA,PRKACB,PRKACG,PRKAR1A,PRKAR1B,PRKAR2A,PRKAR2B	PRKAR2A,PRKAR2B,PRKACA,GNAS,GNG5,PRKAR1A,GNB2,GNG2,PRKACB,PRKAR1B,GNB1,GNB4,GNG12	13	16	39.3939	5	38.4615	-0.0036	PRKAR2A,GNAS,GNG12	GNG5,GNG2	Metabolism
	MSC	R-HSA-6804758	Regulation of TP53 Activity through Acetylation	Level5	AKT1,AKT2,AKT3,BRD1,BRD7,BRPF1,BRPF3,CHD3,CHD4,EP300,GATAD2A,GATAD2B,HDAC1,HDAC2,ING2,ING5,KAT6A,MAP2K6,MBD3,MEAF6,MTA2,PIN1,PIP4K2A,PIP4K2B,PIP4K2C,PML,RBBP4,RBBP7,TMEM55B,TP53	CHD4,RBBP7,MTA2,PIP4K2A,PIP4K2C,RBBP4,PIN1,PML,GATAD2B,GATAD2A,HDAC1,HDAC2,CHD3,MBD3,MEAF6,TMEM55B,AKT1,BRD7,PIP4K2B,EP300,AKT2,AKT3	22	26	73.3333	5	22.7273	-0.0052	PIP4K2C	CHD4,RBBP4,GATAD2B,MEAF6	Gene Expression
	MSC	R-HSA-1566948	Elastic fibre formation	Level2	BMP10,BMP2,BMP4,BMP7,EFEMP1,EFEMP2,ELN,FBLN1,FBLN2,FBLN5,FBN1,FBN2,FBN3,FURIN,GDF5,ITGA5,ITGA8,ITGAV,ITGB1,ITGB3,ITGB5,ITGB6,ITGB8,LOX,LOXL1,LOXL2,LOXL3,LOXL4,LTBP1,LTBP2,LTBP3,LTBP4,MFAP1,MFAP2,MFAP3,MFAP4,MFAP5,TGFB1,TGFB2,TGFB3,VTN	LTBP1,MFAP1,ITGB1,ITGB3,FBLN1,TGFB1,LTBP2,EFEMP1,ITGA5,ITGAV,LOX,LTBP3,FBN1,FBLN2,TGFB2,ITGB5,EFEMP2,LOXL1,LOXL2,LOXL3,LOXL4,FBN2	22	25	53.6585	6	27.2727	0.00433333	ITGB3,ITGA5,ITGB5,EFEMP2,LOXL2	MFAP1	Extracellular matrix organization
	MSC	R-HSA-6804756	Regulation of TP53 Activity through Phosphorylation	Level5	ATM,ATR,ATRIP,AURKA,AURKB,BARD1,BLM,BRCA1,BRIP1,CCNA1,CCNA2,CDK2,CDK5,CDK5R1,CHEK1,CHEK2,CSNK2A1,CSNK2A2,CSNK2B,DNA2,DYRK2,EXO1,HIPK1,HIPK2,HUS1,KAT5,MAPK11,MAPK14,MAPKAPK5,MDM2,MDM4,MRE11A,NBN,NOC2L,NUAK1,PIN1,PLK3,PRKAA1,PRKAA2,PRKAB1,PRKAB2,PRKAG1,PRKAG2,PRKAG3,RAD1,RAD17,RAD50,RAD9A,RAD9B,RBBP8,RFC2,RFC3,RFC4,RFC5,RHNO1,RMI1,RMI2,RPA1,RPA2,RPA3,RPS27A,SSRP1,STK11,SUPT16H,TAF1,TAF10,TAF11,TAF1…	PRKAA1,RPA1,RPA3,PRKAG1,SSRP1,MAPK14,NOC2L,CDK2,MRE11A,PIN1,PRKAB1,NBN,RFC5,RFC4,RFC3,RFC2,TP53RK,SUPT16H,RAD50,ATM,TAF7,TAF6,CDK5,RPA2,RPS27A,CSNK2A2,TAF10,CHEK2,UBA52,PRKAB2,CSNK2B,STK11,CSNK2A1,HUS1,ATR	35	54	38.4615	10	28.5714	-0.0023	PRKAG1,PRKAB2	SSRP1,MAPK14,NOC2L,CDK2,SUPT16H,RAD50,ATM,CSNK2B	Gene Expression
	MSC	R-HSA-168273	Influenza Viral RNA Transcription and Replication	Level5	AAAS,DNAJC3,FAU,GRSF1,GTF2F1,GTF2F2,HA,HSP90AA1,IPO5,M,NA,NDC1,NP,NS,NUP107,NUP133,NUP153,NUP155,NUP160,NUP188,NUP205,NUP210,NUP214,NUP35,NUP37,NUP43,NUP50,NUP54,NUP58,NUP62,NUP85,NUP88,NUP93,NUP98,NUPL2,PA,PB1,PB2,POLR2A,POLR2B,POLR2C,POLR2D,POLR2E,POLR2F,POLR2G,POLR2H,POLR2I,POLR2J,POLR2K,POLR2L,POM121,POM121C,RAE1,RANBP2,RPL10,RPL10A,RPL10L,RPL11,RPL12,RPL13,RPL13A,RPL14,RPL15,RPL17,RPL18,RPL1…	NUP98,NUP93,NUP107,SEH1L,NUP160,GTF2F1,GTF2F2,DNAJC3,RPS12,RPL18A,RPS3A,RPS13,RPS11,RPS17,RPS16,RPS15,RPS14,RPS19,RPS18,NUP62,POLR2E,POLR2A,POLR2C,POLR2B,POLR2H,NUP43,RPL38,RPL36,RPL37,RPL34,RPL35,RPL32,RPL30,RPL31,RPL14,RPL15,RPL17,RPL10,RPL11,RPL12,RPL13,RPL18,RPL19,NUP205,IPO5,RPL7A,RPL23A,RANBP2,RAE1,NUP133,NUP88,NUP85,RPLP2,RPLP0,RPL37A,NUP155,RPL35A,RPS24,RPS25,RPS23,RPS20,RPS21,RPS28,RPS29…	114	121	79.7203	32	28.0702	-0.00371875		NUP98,NUP107,RPS15,RPS19,POLR2E,POLR2A,POLR2C,POLR2B,POLR2H,RPL38,RPL37,RPL34,RPL32,RPL7A,RPL23A,RANBP2,RAE1,NUP88,NUP85,RPL37A,NUP153,RPS6,NUP50,RPL21,RPL8,RPL7,NUP37,TPR,NUP214,POLR2G,GRSF1,AAAS	Disease
	LYM	R-HSA-3214858	RMTs methylate histone arginines	Level3	ACTL6A,ACTL6B,ARID1A,ARID1B,ARID2,CARM1,CCND1,CDK4,COPRS,DNMT3A,H2AFB1,H2AFJ,H2AFV,H2AFX,H2AFZ,HIST1H2AA,HIST1H2AB,HIST1H2AC,HIST1H2AD,HIST1H2AG,HIST1H2AH,HIST1H2AJ,HIST1H3A,HIST1H4A,HIST2H2AA3,HIST2H2AB,HIST2H2AC,HIST2H3A,HIST3H2A,JAK2,PBRM1,PRMT1,PRMT3,PRMT5,PRMT6,PRMT7,RBBP7,RPS2,SMARCA2,SMARCA4,SMARCB1,SMARCC1,SMARCC2,SMARCD1,SMARCD2,SMARCD3,SMARCE1,WDR5,WDR77	H2AFX,RBBP7,SMARCE1,WDR77,SMARCC2,SMARCC1,PBRM1,HIST2H2AB,WDR5,CARM1,ACTL6A,HIST1H4A,PRMT1,PRMT5,RPS2,SMARCB1,SMARCD2,ARID2,SMARCA2,SMARCA4,SMARCD1,ARID1B,ARID1A	23	32	46.9388	5	21.7391	-0.0026		WDR77,SMARCC1,ACTL6A,PRMT5,SMARCD2	Chromatin organization
	MSC	R-HSA-1912408	Pre-NOTCH Transcription and Translation	Level4	AGO1,AGO2,AGO3,AGO4,CCND1,CREBBP,E2F1,E2F3,EP300,JUN,KAT2A,KAT2B,MAML1,MAML2,MAML3,MAMLD1,MIR150,MIR181C,MIR200B,MIR200C,MIR206,MIR302A,MIR34A,MIR34B,MIR34C,MIR449A,MIR449B,MIR449C,MOV10,NOTCH1,NOTCH2,NOTCH3,NOTCH4,RBPJ,SNW1,TFDP1,TFDP2,TNRC6A,TNRC6B,TNRC6C,TP53	AGO2,SNW1,CREBBP,AGO1,RBPJ,TNRC6B,TFDP1,MOV10,EP300,NOTCH2,NOTCH3,JUN,CCND1,TNRC6A	14	17	34.1463	3	21.4286	-0.004		SNW1,CREBBP,MOV10	Signal Transduction
	LYM	R-HSA-5358508	Mismatch Repair	Level2	EXO1,LIG1,MLH1,MSH2,MSH3,MSH6,PCNA,PMS2,POLD1,POLD2,POLD3,POLD4,RPA1,RPA2,RPA3	PCNA,RPA1,RPA3,LIG1,POLD1,MSH2,MSH6,MLH1,MSH3,RPA2	10	14	66.6667	5	50	-0.0028		RPA1,LIG1,MLH1,MSH3,RPA2	DNA Repair
	MSC	R-HSA-5693571	Nonhomologous End-Joining (NHEJ)	Level3	ATM,BABAM1,BARD1,BRCA1,BRCC3,BRE,DCLRE1C,FAM175A,H2AFX,H2BFS,HERC2,HIST1H2BA,HIST1H2BB,HIST1H2BC,HIST1H2BD,HIST1H2BH,HIST1H2BJ,HIST1H2BK,HIST1H2BL,HIST1H2BM,HIST1H2BN,HIST1H2BO,HIST1H4A,HIST2H2BE,HIST3H2BB,HIST3H3,KAT5,LIG4,MDC1,MRE11A,NBN,NHEJ1,PAXIP1,PIAS4,POLL,POLM,PRKDC,RAD50,RIF1,RNF168,RNF8,SUMO1,TDP1,TDP2,TP53BP1,UBE2N,UBE2V2,UIMC1,WHSC1,XRCC4,XRCC5,XRCC6	H2AFX,XRCC5,XRCC6,BABAM1,SUMO1,RIF1,MRE11A,UBE2V2,NBN,HIST1H4A,PRKDC,RAD50,ATM,XRCC4,BRCC3,MDC1,UBE2N,UIMC1,FAM175A,BRE,TP53BP1,NHEJ1,TDP2,LIG4,HERC2	25	31	48.0769	7	28	-0.00485714		H2AFX,XRCC5,XRCC6,HIST1H4A,PRKDC,RAD50,ATM	DNA Repair
	MSC	R-HSA-3214858	RMTs methylate histone arginines	Level3	ACTL6A,ACTL6B,ARID1A,ARID1B,ARID2,CARM1,CCND1,CDK4,COPRS,DNMT3A,H2AFB1,H2AFJ,H2AFV,H2AFX,H2AFZ,HIST1H2AA,HIST1H2AB,HIST1H2AC,HIST1H2AD,HIST1H2AG,HIST1H2AH,HIST1H2AJ,HIST1H3A,HIST1H4A,HIST2H2AA3,HIST2H2AB,HIST2H2AC,HIST2H3A,HIST3H2A,JAK2,PBRM1,PRMT1,PRMT3,PRMT5,PRMT6,PRMT7,RBBP7,RPS2,SMARCA2,SMARCA4,SMARCB1,SMARCC1,SMARCC2,SMARCD1,SMARCD2,SMARCD3,SMARCE1,WDR5,WDR77	H2AFX,RBBP7,SMARCE1,WDR77,SMARCC2,SMARCC1,PBRM1,HIST2H2AB,WDR5,CARM1,ACTL6A,HIST1H4A,PRMT3,PRMT1,PRMT5,RPS2,SMARCB1,SMARCD2,ARID2,SMARCA2,SMARCA4,SMARCD1,ARID1B,ARID1A,COPRS,CDK4,CCND1	27	32	55.102	12	44.4444	-0.00458333	PRMT3	H2AFX,SMARCE1,SMARCC1,PBRM1,HIST2H2AB,ACTL6A,HIST1H4A,PRMT1,SMARCA2,SMARCA4,ARID1A	Chromatin organization
	MSC	R-HSA-73863	RNA Polymerase I Transcription Termination	Level4	28S rRNA,CCNH,CD3EAP,CDK7,ERCC2,ERCC3,GTF2H1,GTF2H2,GTF2H3,GTF2H4,GTF2H5,MNAT1,POLR1A,POLR1B,POLR1C,POLR1D,POLR1E,POLR2E,POLR2F,POLR2H,POLR2K,POLR2L,PTRF,RNA45S5,TAF1A,TAF1B,TAF1C,TAF1D,TBP,TTF1,TWISTNB,UBTF,ZNRD1	POLR2E,POLR2H,UBTF,POLR1C,POLR1D,POLR2L,GTF2H1,ERCC3,POLR1A,POLR1B,POLR1E,CDK7,MNAT1,ERCC2,CD3EAP,PTRF,GTF2H3,CCNH,GTF2H4	19	22	57.5758	5	26.3158	-0.0036		POLR2E,POLR2H,UBTF,POLR1C,ERCC2	Gene Expression
	MSC	R-HSA-504046	RNA Polymerase I, RNA Polymerase III, and Mitochondrial Transcription	Level2	28S rRNA,BDP1,BRF1,BRF2,CBX3,CCNH,CD3EAP,CDK7,CHD3,CHD4,CRCP,EHMT2,ERCC2,ERCC3,ERCC6,GATAD2A,GATAD2B,GTF2H1,GTF2H2,GTF2H3,GTF2H4,GTF2H5,GTF3A,GTF3C1,GTF3C2,GTF3C3,GTF3C4,GTF3C5,GTF3C6,H2AFB1,H2AFJ,H2AFV,H2AFX,H2AFZ,H2BFS,H3F3A,HDAC1,HDAC2,HIST1H2AB,HIST1H2AC,HIST1H2AD,HIST1H2AJ,HIST1H2BA,HIST1H2BB,HIST1H2BC,HIST1H2BD,HIST1H2BH,HIST1H2BJ,HIST1H2BK,HIST1H2BL,HIST1H2BM,HIST1H2BN,HIST1H2BO,HIST1H3A,H…	CHD4,H2AFX,RBBP7,MTA2,POLR2E,POLR2H,RBBP4,TFAM,UBTF,SSB,CBX3,HIST1H4A,GTF3C5,POLR1C,POLR1D,GATAD2B,GATAD2A,HDAC1,HDAC2,CHD3,MBD3,MBD2,MTA1,POLR2L,GTF2H1,MAPK3,ERCC3,GTF3C3,GTF3C1,GTF3C4,POLR3E,POLR3A,POLR1A,POLR1B,POLR1E,CDK7,EHMT2,MNAT1,POLR3B,ERCC2,GTF3C2,CD3EAP,POLR3C,NFIC,PTRF,NFIX,POLR3D,CRCP,TFB2M,GTF2H3,CCNH,GTF2H4,POLRMT,MTA3	54	65	45.3782	14	25.9259	-0.00485714		CHD4,H2AFX,POLR2E,POLR2H,RBBP4,UBTF,HIST1H4A,POLR1C,GATAD2B,MTA1,GTF3C3,GTF3C4,ERCC2,NFIC	Gene Expression
	MSC	R-HSA-674695	RNA Polymerase II Pre-transcription Events	Level3	AFF4,CCNH,CCNK,CCNT1,CCNT2,CDC73,CDK7,CDK9,CTDP1,CTR9,EAF1,EAF2,ELL,ERCC2,ERCC3,GTF2A1,GTF2A2,GTF2B,GTF2E1,GTF2E2,GTF2F1,GTF2F2,GTF2H1,GTF2H2,GTF2H3,GTF2H4,GTF2H5,IWS1,LEO1,MLLT1,MLLT3,MNAT1,NCBP1,NCBP2,NELFA,NELFB,NELFCD,NELFE,PAF1,POLR2A,POLR2B,POLR2C,POLR2D,POLR2E,POLR2F,POLR2G,POLR2H,POLR2I,POLR2J,POLR2K,POLR2L,RTF1,SSRP1,SUPT16H,SUPT4H1,SUPT5H,SUPT6H,TAF1,TAF10,TAF11,TAF12,TAF13,TAF1L,TAF2,T…	TCEA1,CDC73,GTF2F1,GTF2F2,SSRP1,POLR2E,POLR2A,POLR2C,POLR2B,POLR2H,SUPT5H,NCBP2,TCEB2,TCEB1,RTF1,IWS1,GTF2A2,PAF1,NELFB,NELFE,WDR61,GTF2B,SUPT16H,CTR9,SUPT6H,LEO1,TAF7,TAF6,CTDP1,POLR2D,POLR2G,POLR2L,POLR2I,GTF2H1,CDK9,AFF4,CCNT1,NELFA,GTF2E2,NCBP1,TCEB3,CCNK,GTF2E1,ERCC3,TAF10,CDK7,MNAT1,ERCC2,SUPT4H1,MLLT1,GTF2H3,CCNH,GTF2H4	53	62	63.8554	14	26.4151	-0.00414286		CDC73,SSRP1,POLR2E,POLR2A,POLR2C,POLR2B,POLR2H,SUPT5H,RTF1,SUPT16H,POLR2G,CCNK,ERCC2,SUPT4H1	Gene Expression
	MSC	R-HSA-6807505	RNA polymerase II transcribes snRNA genes	Level2	ASUN,CCNK,CCNT1,CCNT2,CDK7,CDK9,CPSF3L,ELL,ELL2,ELL3,GTF2A1,GTF2A2,GTF2B,GTF2E1,GTF2E2,GTF2F1,GTF2F2,ICE1,ICE2,INTS1,INTS10,INTS12,INTS2,INTS3,INTS4,INTS5,INTS6,INTS7,INTS8,INTS9,NABP1,NABP2,NCBP1,NCBP2,PHAX,POLR2A,POLR2B,POLR2C,POLR2D,POLR2E,POLR2F,POLR2G,POLR2H,POLR2I,POLR2J,POLR2K,POLR2L,POU2F1,POU2F2,RNU1-1,RNU11,RNU12,RNU2-1,RNU4-1,RNU4ATAC,RNU5A-1,RPAP2,RPRD1A,RPRD1B,RPRD2,SNAPC1,SNAPC2,SNA…	GTF2F1,GTF2F2,PHAX,POLR2E,POLR2A,POLR2C,POLR2B,POLR2H,RPRD1B,NCBP2,SRRT,GTF2A2,GTF2B,ASUN,TAF6,CPSF3L,POLR2D,POLR2G,POLR2L,POLR2I,CDK9,INTS12,CCNT1,GTF2E2,NCBP1,CCNK,GTF2E1,RPRD2,INTS3,INTS2,INTS1,INTS7,INTS5,INTS4,INTS9,INTS8,SP1,INTS10,CDK7,RPRD1A,INTS6,VWA9,RPAP2	43	53	55.8442	12	27.907	-0.00416667		POLR2E,POLR2A,POLR2C,POLR2B,POLR2H,RPRD1B,SRRT,ASUN,POLR2G,INTS12,CCNK,INTS9	Gene Expression
	MSC	R-HSA-73857	RNA Polymerase II Transcription	Level2	AFF4,ALYREF,CASC3,CCNH,CCNK,CCNT1,CCNT2,CDC40,CDC73,CDK7,CDK9,CHTOP,CLP1,CPSF1,CPSF2,CPSF3,CPSF4,CPSF7,CSTF1,CSTF2,CSTF2T,CSTF3,CTDP1,CTR9,DDX39A,DDX39B,DHX38,EAF1,EAF2,EIF4A3,ELL,ERCC2,ERCC3,FIP1L1,FYTTD1,GTF2A1,GTF2A2,GTF2B,GTF2E1,GTF2E2,GTF2F1,GTF2F2,GTF2H1,GTF2H2,GTF2H3,GTF2H4,GTF2H5,IWS1,LEO1,LSM10,LSM11,LUZP4,MAGOH,MAGOHB,MLLT1,MLLT3,MNAT1,NCBP1,NCBP2,NELFA,NELFB,NELFCD,NELFE,NUDT21,PABPN1,…	TCEA1,SRSF5,SRSF4,SRSF7,SRSF6,SRSF1,SRSF3,SRSF2,SRSF9,SRRM1,CDC73,GTF2F1,GTF2F2,POLDIP3,SNRPF,U2AF1,U2AF2,SARNP,EIF4A3,CPSF7,CPSF3,CPSF2,CPSF1,SNRPD3,SSRP1,POLR2E,POLR2A,POLR2C,POLR2B,POLR2H,SUPT5H,DDX39B,ALYREF,CHTOP,SRSF11,RNMT,NCBP2,CDC40,THOC3,THOC2,THOC1,THOC5,TCEB2,TCEB1,RTF1,CSTF2T,RBM8A,IWS1,RNPS1,GTF2A2,NUDT21,PAF1,NELFB,NELFE,FIP1L1,PAPOLA,WDR61,GTF2B,SUPT16H,CTR9,DHX38,SUPT6H,CSTF3,SYM…	106	119	71.1409	32	30.1887	-0.0040625		SRSF5,SRSF6,SRSF3,SRRM1,CDC73,POLDIP3,U2AF1,CPSF7,CPSF1,SSRP1,POLR2E,POLR2A,POLR2C,POLR2B,POLR2H,SUPT5H,CHTOP,THOC1,THOC5,RTF1,RBM8A,NUDT21,FIP1L1,PAPOLA,SUPT16H,POLR2G,THOC6,CCNK,FYTTD1,CSTF1,ERCC2,SUPT4H1	Gene Expression
	MSC	R-HSA-2046104	alpha-linolenic (omega3) and linoleic (omega6) acid metabolism	Level3	ABCD1,ACAA1,ACOT8,ACOX1,ACSL1,ELOVL1,ELOVL2,ELOVL3,ELOVL5,FADS1,FADS2,HSD17B4,SCP2	ACAA1,SCP2,HSD17B4,FADS2,ACOX1,ACOT8,ACSL1,ABCD1,FADS1,ELOVL1,ELOVL5	11	11	84.6154	3	27.2727	-0.00433333	ACSL1	FADS2,FADS1	Metabolism
	LYM	R-HSA-6804115	TP53 regulates transcription of additional cell cycle genes whose exact role in the p53 pathway remain uncertain	Level5	BTG2,CDC25C,CENPJ,CNOT1,CNOT10,CNOT11,CNOT2,CNOT3,CNOT4,CNOT6,CNOT6L,CNOT7,CNOT8,NPM1,PLAGL1,PLK2,PLK3,RGCC,RQCD1,TNKS1BP1,TP53	CNOT3,CNOT2,CNOT1,NPM1,CNOT4,CNOT10,RQCD1,CNOT11,CNOT7,RGCC,CNOT6L	11	14	52.381	3	27.2727	-0.002	CNOT3	CNOT2,CNOT6L	Gene Expression
	MSC	R-HSA-5696398	Nucleotide Excision Repair	Level2	ACTB,ACTL6A,ACTR5,ACTR8,AQR,CCNH,CDK7,CETN2,CHD1L,COPS2,COPS3,COPS4,COPS5,COPS6,COPS7A,COPS7B,COPS8,CUL4A,CUL4B,DDB1,DDB2,ELL,EP300,ERCC1,ERCC2,ERCC3,ERCC4,ERCC5,ERCC6,ERCC8,GPS1,GTF2H1,GTF2H2,GTF2H3,GTF2H4,GTF2H5,HMGN1,INO80,INO80B,INO80C,INO80D,INO80E,ISY1,LIG1,LIG3,MCRS1,MNAT1,NFRKB,PARP1,PARP2,PCNA,PIAS1,PIAS3,POLD1,POLD2,POLD3,POLD4,POLE,POLE2,POLE3,POLE4,POLK,POLR2A,POLR2B,POLR2C,POLR2D,POL…	TCEA1,CHD1L,CETN2,PCNA,RPA1,RPA3,RUVBL1,HMGN1,LIG1,POLR2E,POLR2A,POLR2C,POLR2B,POLR2H,SUMO1,UBE2I,PPIE,UBE2V2,POLD1,POLD2,POLD3,COPS8,COPS2,COPS3,COPS6,COPS4,COPS5,GPS1,RBX1,RFC5,RFC4,RFC1,RFC3,RFC2,ACTL6A,ISY1,PRPF19,DDB1,CUL4A,PARP1,COPS7B,COPS7A,USP7,POLE3,RAD23B,RAD23A,XPC,YY1,LIG3,POLR2D,POLR2G,POLR2L,POLR2I,GTF2H1,UBE2N,AQR,RPA2,RPS27A,ERCC3,XAB2,DDB2,CUL4B,ZNF830,CDK7,ACTR5,MNAT1,ERCC4,POL…	75	90	68.1818	17	22.6667	-0.004	RAD23A	CETN2,PCNA,POLR2E,POLR2A,POLR2C,POLR2B,POLR2H,COPS6,ACTL6A,ISY1,PRPF19,PARP1,POLR2G,DDB2,ACTR5,ERCC2	DNA Repair
	MSC	R-HSA-5633008	TP53 Regulates Transcription of Cell Death Genes	Level4	AIFM2,APAF1,ATM,BAX,BBC3,BCL2L14,BCL6,BID,BIRC5,BNIP3L,CASP1,CASP10,CASP2,CASP6,CHM,CRADD,CREBBP,FAS,IGFBP3,NDRG1,NLRC4,PERP,PIDD1,PMAIP1,PPP1R13B,PRELID1,PRELID3A,RABGGTA,RABGGTB,STEAP3,TMEM219,TNFRSF10A,TNFRSF10B,TNFRSF10C,TNFRSF10D,TP53,TP53AIP1,TP53BP2,TP53I3,TP53INP1,TP53IP3,TP63,TP73,TRIAP1,ZNF420	TP53I3,BAX,BID,CASP6,STEAP3,RABGGTA,CREBBP,NDRG1,ATM,FAS,CASP1,CHM,APAF1,TRIAP1,RABGGTB,IGFBP3,TNFRSF10D,AIFM2,TNFRSF10B,TP53BP2,CRADD	21	27	46.6667	5	23.8095	0.0012	FAS,TNFRSF10D,TNFRSF10B	CREBBP,ATM	Gene Expression
	MSC	R-HSA-6796648	TP53 Regulates Transcription of DNA Repair Genes	Level4	ATF2,ATM,ATR,BRCA1,CCNH,CCNK,CCNT1,CCNT2,CDK12,CDK13,CDK7,CDK9,CHEK1,CTDP1,DDB2,ELL,ERCC2,ERCC3,FANCC,FANCD2,FANCI,FOS,GTF2F1,GTF2F2,GTF2H1,GTF2H2,GTF2H3,GTF2H4,GTF2H5,JUN,MDC1,MLH1,MNAT1,MSH2,NELFA,NELFB,NELFCD,NELFE,PMS2,POLR2A,POLR2B,POLR2C,POLR2D,POLR2E,POLR2F,POLR2G,POLR2H,POLR2I,POLR2J,POLR2K,POLR2L,RAD51D,SSRP1,SUPT16H,SUPT4H1,SUPT5H,TCEA1,TCEB1,TCEB2,TCEB3,TCEB3B,TCEB3C,TCEB3CL,TCEB3CL2,T…	TCEA1,GTF2F1,GTF2F2,SSRP1,POLR2E,POLR2A,POLR2C,POLR2B,POLR2H,SUPT5H,TCEB2,TCEB1,MSH2,NELFB,NELFE,SUPT16H,MLH1,CDK12,CDK13,ATM,CTDP1,POLR2D,POLR2G,POLR2L,POLR2I,GTF2H1,MDC1,CDK9,CCNT1,NELFA,TCEB3,CCNK,ERCC3,DDB2,ATF2,CDK7,MNAT1,ERCC2,SUPT4H1,GTF2H3,JUN,CCNH,GTF2H4,ATR	44	53	67.6923	14	31.8182	-0.00442857		SSRP1,POLR2E,POLR2A,POLR2C,POLR2B,POLR2H,SUPT5H,SUPT16H,ATM,POLR2G,CCNK,DDB2,ERCC2,SUPT4H1	Gene Expression
	GRA	R-HSA-8875555	MET activates RAP1 and RAC1	Level4	CRK,CRKL,DOCK7,GAB1,GRB2,HGF,MET,RAC1,RAP1A,RAP1B,RAPGEF1	RAC1,RAP1B,CRK,CRKL,GRB2,RAP1A	6	9	54.5455	3	50	-0.00466667		CRK,GRB2,RAP1A	Signal Transduction
	MSC	R-HSA-1474290	Collagen formation	Level2	ADAMTS14,ADAMTS2,ADAMTS3,BMP1,CD151,COL10A1,COL11A1,COL11A2,COL12A1,COL13A1,COL14A1,COL15A1,COL16A1,COL17A1,COL18A1,COL19A1,COL1A1,COL1A2,COL20A1,COL21A1,COL22A1,COL23A1,COL24A1,COL25A1,COL26A1,COL27A1,COL28A1,COL2A1,COL3A1,COL4A1,COL4A2,COL4A3,COL4A4,COL4A5,COL4A6,COL5A1,COL5A2,COL5A3,COL6A1,COL6A2,COL6A3,COL6A5,COL6A6,COL7A1,COL8A1,COL8A2,COL9A1,COL9A2,COL9A3,COLGALT1,COLGALT2,CRTAP,CTSB,CTSL,C…	CTSB,COL14A1,PPIB,COL1A2,P4HB,COL6A1,COLGALT1,SERPINH1,CTSS,COL1A1,PLEC,CRTAP,PLOD3,P4HA1,COL4A2,COL3A1,CD151,PLOD1,COL4A1,LOX,BMP1,PCOLCE,COL11A1,CTSL,PLOD2,COL5A2,COL5A3,COL5A1,COL8A1,COL16A1,COL6A3,COL6A2,DST,COL12A1,P4HA2,P4HA3,LOXL1,LOXL2,LOXL3,LOXL4,ADAMTS2,COL18A1,COL7A1,COL15A1,MMP13	45	50	50.5618	13	28.8889	0.00415385	CTSB,P4HB,CTSS,COL4A2,CTSL,LOXL2	COL1A2,COL1A1,COL3A1,PCOLCE,COL11A1,COL5A2,COL6A3	Extracellular matrix organization
	MSC	R-HSA-5357769	Caspase activation via extrinsic apoptotic signalling pathway	Level3	APPL1,CASP3,CASP8,CASP9,CD14,CFLAR,DAPK1,DAPK2,DAPK3,DCC,FADD,FAS,FASLG,LY96,MAGED1,MC159L,ORF71,RIPK1,TICAM1,TICAM2,TLR3,TLR4,TNFRSF10A,TNFRSF10B,TNFSF10,TRADD,TRAF2,UNC5A,UNC5B	RIPK1,APPL1,FAS,TRADD,CASP3,CASP8,TRAF2,FADD,MAGED1,TNFRSF10B,DAPK3,UNC5B	12	19	41.3793	3	25	0.00166667	FAS,TNFRSF10B	MAGED1	Programmed Cell Death
	MSC	R-HSA-2173793	Transcriptional activity of SMAD2/SMAD3	Level3	ATP1B4,CCNC,CCNK,CCNT1,CCNT2,CDK8,CDK9,CDKN2B,E2F4,E2F5,HDAC1,JUNB,MEN1,MYC,NCOR1,NCOR2,NEDD4L,PARP1,PPM1A,RBL1,RNF111,RPS27A,SERPINE1,SKI,SKIL,SMAD2,SMAD3,SMAD4,SMAD7,SMURF2,SNW1,SP1,TFDP1,TFDP2,TGIF1,TGIF2,TRIM33,UBA52,UBB,UBC,UBE2D1,UBE2D3,USP9X,WWTR1	E2F4,PPM1A,USP9X,SNW1,PARP1,HDAC1,SMAD2,SMAD4,CDK9,CCNT1,CCNK,NCOR1,RPS27A,MEN1,SP1,TFDP1,TRIM33,JUNB,WWTR1,NCOR2,SERPINE1,SMAD3,UBA52,SMURF2	24	27	54.5455	5	20.8333	-0.0044		SNW1,PARP1,SMAD2,CCNK,NCOR2	Gene Expression
	MSC	R-HSA-8864260	Transcriptional regulation by the AP-2 (TFAP2) family of transcription factors	Level3	APOE,ATAD2,CDKN1A,CGA,CGB3,CITED1,CITED2,CITED4,CREBBP,DEK,EGFR,EP300,ERBB2,ESR1,HSPD1,KCTD1,KCTD15,KDM5B,KIT,MYBL2,MYC,NOP2,NPM1,PITX2,SUMO1,TFAP2A,TFAP2B,TFAP2C,TFAP2D,TFAP2E,TGFA,UBE2I,VEGFA,WWOX,YEATS4,YY1	NOP2,DEK,SUMO1,HSPD1,UBE2I,NPM1,YEATS4,CREBBP,YY1,EP300,CDKN1A,EGFR,APOE,VEGFA	14	18	38.8889	4	28.5714	0.00525	CDKN1A,VEGFA	YEATS4,CREBBP	Gene Expression
	MSC	R-HSA-2559580	Oxidative Stress Induced Senescence	Level3	AGO1,AGO3,AGO4,BMI1,CBX2,CBX4,CBX6,CBX8,CDK4,CDK6,CDKN2A,CDKN2B,CDKN2C,CDKN2D,E2F1,E2F2,E2F3,EED,EZH2,FOS,H2AFB1,H2AFJ,H2AFV,H2AFX,H2AFZ,H2BFS,H3F3A,HIST1H2AB,HIST1H2AC,HIST1H2AD,HIST1H2AJ,HIST1H2BA,HIST1H2BB,HIST1H2BC,HIST1H2BD,HIST1H2BH,HIST1H2BJ,HIST1H2BK,HIST1H2BL,HIST1H2BM,HIST1H2BN,HIST1H2BO,HIST1H3A,HIST1H4A,HIST2H2AA3,HIST2H2AC,HIST2H2BE,HIST2H3A,HIST3H2BB,IFNB1,JUN,KDM6B,MAP2K3,MAP2K4,MA…	H2AFX,RBBP7,MAPK14,RBBP4,CDK6,MAPK1,TXN,MAP4K4,HIST1H4A,MAP2K3,MAP2K4,AGO1,EED,MAPKAPK2,CDKN2C,MAPK3,MAPK9,RPS27A,TNIK,MAPKAPK3,MINK1,TNRC6B,RING1,SUZ12,TFDP1,MOV10,PHC2,CDK4,UBA52,CDKN2A,JUN,TNRC6A	32	49	33.6842	7	21.875	-0.00514286		H2AFX,MAPK14,RBBP4,MAP4K4,HIST1H4A,MOV10,PHC2	Cellular responses to stress
	LYM	R-HSA-111465	Apoptotic cleavage of cellular proteins	Level4	ACIN1,ADD1,APC,BCAP31,BIRC2,BMX,CASP3,CASP6,CASP7,CASP8,CDH1,CLSPN,CTNNB1,DBNL,DSG1,DSG2,DSG3,DSP,FNTA,GAS2,GSN,LMNA,LMNB1,MAPT,OCLN,PKP1,PLEC,PRKCD,PRKCQ,PTK2,ROCK1,SATB1,SPTAN1,STK24,STK26,TJP1,TJP2,VIM	LMNA,LMNB1,VIM,FNTA,DBNL,ROCK1,ACIN1,STK24,DSG1,DSP,BCAP31,CASP6,ADD1,GSN,PRKCD,PRKCQ,CASP7,CASP3,CASP8,SATB1,PLEC,SPTAN1,MAPT	23	31	60.5263	5	21.7391	0.0012	GSN,CASP8	LMNB1,SATB1,SPTAN1	Programmed Cell Death
	HPC	R-HSA-400253	Circadian Clock	Level1	ARNTL,ARNTL2,ATF2,AVP,BHLHE40,BHLHE41,BTRC,CARM1,CCRN4L,CHD9,CLOCK,CPT1A,CREB1,CREBBP,CREM,CRTC1,CRTC2,CRTC3,CRY1,CRY2,CSNK1D,CSNK1E,CUL1,DBP,ELOVL3,EP300,F7,FBXL3,HDAC3,HELZ2,HIF1A,KLF15,MED1,MEF2C,MEF2D,NAMPT,NCOA1,NCOA2,NCOA6,NCOR1,NFIL3,NOCT,NPAS2,NR1D1,NR3C1,NRIP1,PER1,PER2,PPARA,PPARGC1A,PPP1CA,PPP1CB,PPP1CC,RAI1,RBM4,RORA,RPS27A,RXRA,SERPINE1,SIK1,SIRT1,SKP1,SMARCD3,SREBF1,TBL1X,TBL1XR1,TG…	NAMPT,CUL1,SKP1,SIRT1,PPP1CA,CPT1A,CARM1,CREBBP,TBL1XR1,MEF2D,PPP1CB,PPP1CC,NCOR1,RPS27A,MED1,NR3C1,HDAC3,ATF2,NCOA1,NCOA6,TGS1,RAI1,NCOA2,CHD9	24	38	34.2857	5	20.8333	-0.005	CPT1A	SIRT1,MEF2D,NCOR1,ATF2	Circadian Clock
	MSC	R-HSA-2122947	NOTCH1 Intracellular Domain Regulates Transcription	Level4	CCNC,CDK8,CREBBP,CUL1,EP300,FBXW7,HDAC1,HDAC10,HDAC11,HDAC2,HDAC3,HDAC4,HDAC5,HDAC6,HDAC7,HDAC8,HDAC9,HES1,HES5,HEY1,HEY2,HEYL,HIF1A,KAT2A,KAT2B,MAML1,MAML2,MAML3,MAMLD1,MYC,NCOR1,NCOR2,NOTCH1,RBPJ,RBX1,RPS27A,SKP1,SNW1,TBL1X,TBL1XR1,TLE1,TLE2,TLE3,TLE4,UBA52,UBB,UBC	CUL1,SKP1,RBX1,SNW1,HDAC1,HDAC2,HDAC6,CREBBP,TBL1XR1,NCOR1,RPS27A,RBPJ,HDAC3,HDAC7,EP300,NCOR2,UBA52	17	24	36.1702	4	23.5294	-0.005		SNW1,CREBBP,TBL1XR1,NCOR2	Signal Transduction
	MSC	R-HSA-2559582	Senescence-Associated Secretory Phenotype (SASP)	Level3	ANAPC1,ANAPC10,ANAPC11,ANAPC15,ANAPC16,ANAPC2,ANAPC4,ANAPC5,ANAPC7,CCNA1,CCNA2,CDC16,CDC23,CDC26,CDC27,CDK2,CDK4,CDK6,CDKN1A,CDKN1B,CDKN2A,CDKN2B,CDKN2C,CDKN2D,CEBPB,CXCL8,EHMT1,EHMT2,FOS,FZR1,H2AFB1,H2AFJ,H2AFV,H2AFX,H2AFZ,H2BFS,H3F3A,HIST1H2AB,HIST1H2AC,HIST1H2AD,HIST1H2AJ,HIST1H2BA,HIST1H2BB,HIST1H2BC,HIST1H2BD,HIST1H2BH,HIST1H2BJ,HIST1H2BK,HIST1H2BL,HIST1H2BM,HIST1H2BN,HIST1H2BO,HIST1H3A,HIST…	CDC16,H2AFX,CDKN1B,ANAPC7,RPS6KA3,NFKB1,CDK2,CDK6,CDC27,CDC26,MAPK1,HIST1H4A,STAT3,EHMT1,RELA,ANAPC1,CDKN2C,CDC23,MAPK3,RPS27A,IGFBP7,ANAPC5,ANAPC4,CEBPB,UBE2C,EHMT2,ANAPC2,CDK4,CDKN1A,MAPK7,UBE2E1,UBA52,CDKN2A,JUN,ANAPC16	35	42	43.75	8	22.8571	-0.003625	CDKN1A	H2AFX,ANAPC7,CDK2,CDC26,HIST1H4A,ANAPC1,UBE2E1	Cellular responses to stress
	MSC	R-HSA-381340	Transcriptional regulation of white adipocyte differentiation	Level2	ADIPOQ,ADIRF,ANGPTL4,CARM1,CCNC,CCND3,CD36,CDK19,CDK4,CDK8,CEBPA,CEBPB,CEBPD,CHD9,CREBBP,EBF1,EGR2,EP300,FABP4,FAM120B,HDAC3,HELZ2,KLF4,KLF5,LEP,LPL,MED1,MED10,MED11,MED12,MED13,MED13L,MED14,MED15,MED16,MED17,MED18,MED19,MED20,MED21,MED22,MED23,MED24,MED25,MED26,MED27,MED28,MED29,MED30,MED31,MED4,MED6,MED7,MED8,MED9,NCOA1,NCOA2,NCOA3,NCOA6,NCOR1,NCOR2,NFKB1,NR2F2,PCK1,PLIN1,PPARA,PPARG,PPARGC1A,R…	ZNF638,NFKB1,THRAP3,CARM1,CD36,CREBBP,FAM120B,MED10,TBL1XR1,TGFB1,MED16,MED17,RELA,NCOR1,MED1,MED22,HDAC3,MED15,MED4,MED8,MED12,MED20,MED24,CEBPB,CEBPD,MED6,MED23,EP300,CDK4,ADIRF,MED14,NCOR2,ANGPTL4,TGS1,EBF1,MED21,NR2F2	37	54	44.0476	10	27.027	-0.0051		ZNF638,THRAP3,CREBBP,TBL1XR1,MED16,MED4,MED20,MED6,MED23,NCOR2	Developmental Biology
	MON	R-HSA-140342	Apoptosis induced DNA fragmentation	Level4	CASP3,DFFA,DFFB,H1F0,HIST1H1A,HIST1H1B,HIST1H1C,HIST1H1D,HIST1H1E,HMGB1,HMGB2,KPNA1,KPNB1	KPNA1,HMGB2,HMGB1,HIST1H1D,HIST1H1E,HIST1H1B,HIST1H1C,KPNB1,H1F0,DFFA,CASP3	11	12	84.6154	4	36.3636	-0.00489541	KPNB1	HIST1H1D,HIST1H1E,HIST1H1C	Programmed Cell Death
	MSC	R-HSA-72202	Transport of Mature Transcript to Cytoplasm	Level3	AAAS,ALYREF,CASC3,CDC40,CHTOP,CPSF1,CPSF2,CPSF3,CPSF4,DDX39A,DDX39B,DHX38,EIF4A3,EIF4E,FIP1L1,FYTTD1,LUZP4,MAGOH,MAGOHB,NCBP1,NCBP2,NDC1,NUP107,NUP133,NUP153,NUP155,NUP160,NUP188,NUP205,NUP210,NUP214,NUP35,NUP37,NUP43,NUP50,NUP54,NUP58,NUP62,NUP85,NUP88,NUP93,NUP98,NUPL2,NXF1,NXF2,NXT1,POLDIP3,POM121,POM121C,RAE1,RANBP2,RBM8A,RNPS1,SARNP,SEH1L,SLBP,SLU7,SRRM1,SRSF1,SRSF11,SRSF2,SRSF3,SRSF4,SRSF5,…	NUP98,NUP93,NUP107,SEH1L,SRSF5,SRSF4,SRSF7,SRSF6,SRSF1,SRSF3,SRSF2,SRSF9,SRRM1,NUP160,POLDIP3,U2AF1,U2AF2,SARNP,EIF4A3,CPSF3,CPSF2,CPSF1,NUP62,NUP43,NUP205,DDX39B,ALYREF,RANBP2,CHTOP,SRSF11,RAE1,NCBP2,NUP133,CDC40,THOC3,THOC2,THOC1,THOC5,NUP88,NUP85,RBM8A,NXF1,NUP155,RNPS1,NUP153,FIP1L1,NUP50,NUP54,NUP37,TPR,NUP214,DHX38,SYMPK,ZC3H11A,EIF4E,NUP188,WDR33,CPSF4,NDC1,NCBP1,THOC6,FYTTD1,UPF3B,NUP35,C…	69	73	85.1852	26	37.6812	-0.0035		NUP98,NUP107,SRSF5,SRSF6,SRSF3,SRRM1,POLDIP3,U2AF1,CPSF1,RANBP2,CHTOP,RAE1,THOC1,THOC5,NUP88,NUP85,RBM8A,NUP153,FIP1L1,NUP50,NUP37,TPR,NUP214,THOC6,FYTTD1,AAAS	Gene Expression
	LYM	R-HSA-73847	Purine metabolism	Level3	ADA,ADAL,ADK,ADSL,ADSS,ADSSL1,AMPD1,AMPD2,AMPD3,APRT,ATIC,CAT,DCK,DGUOK,GART,GDA,GMPR,GMPR2,GMPS,GPX1,HPRT1,IMPDH1,IMPDH2,LHPP,NT5C,NT5C1A,NT5C1B,NT5C2,NT5E,PAICS,PFAS,PNP,PPAT,XDH	PNP,ADSS,ADSL,LHPP,HPRT1,PPAT,DCK,IMPDH2,CAT,APRT,GMPS,NT5C,PFAS,GART,AMPD3,ADA,ADK,PAICS,GPX1,ATIC,GMPR2,NT5C2,AMPD2,IMPDH1,DGUOK,NT5E	26	27	76.4706	7	26.9231	-0.00528571		ADSL,PPAT,IMPDH2,PFAS,AMPD3,ATIC,NT5E	Metabolism
	MSC	R-HSA-6784531	tRNA processing in the nucleus	Level3	AAAS,C14orf166,C2orf49,CLP1,CPSF1,CPSF4,CSTF2,DDX1,ELAC2,FAM98B,NDC1,NUP107,NUP133,NUP153,NUP155,NUP160,NUP188,NUP205,NUP210,NUP214,NUP35,NUP37,NUP43,NUP50,NUP54,NUP58,NUP62,NUP85,NUP88,NUP93,NUP98,NUPL2,POM121,POM121C,POP1,POP4,POP5,POP7,RAE1,RAN,RANBP2,RPP14,RPP21,RPP25,RPP30,RPP38,RPP40,RPPH1,RTCB,SEH1L,TPR,TRNT1,TSEN15,TSEN2,TSEN34,TSEN54,XPOT,ZBTB8OS	NUP98,NUP93,NUP107,SEH1L,TRNT1,NUP160,RTCB,CPSF1,NUP62,NUP43,DDX1,NUP205,RANBP2,FAM98B,RAE1,RAN,NUP133,NUP88,NUP85,NUP155,NUP153,C14orf166,NUP50,NUP54,NUP37,TPR,ELAC2,NUP214,NUP188,CLP1,CPSF4,NDC1,RPP38,TSEN34,CSTF2,XPOT,NUP35,RPP40,RPP30,AAAS,C2orf49,POP1,NUPL2,POP7,POP5,POP4,TSEN2,RPP14	48	53	82.7586	15	31.25	-0.00326667		NUP98,NUP107,CPSF1,RANBP2,RAE1,NUP88,NUP85,NUP153,NUP50,NUP37,TPR,NUP214,TSEN34,RPP30,AAAS	Gene Expression
	HPC	R-HSA-110320	Translesion Synthesis by POLH	Level4	NPLOC4,PCNA,POLH,RCHY1,RFC1,RFC2,RFC3,RFC4,RFC5,RPA1,RPA2,RPA3,RPS27A,SPRTN,UBA52,UBB,UBC,UFD1L,VCP	VCP,PCNA,RPA1,RPA3,UFD1L,NPLOC4,RFC5,RFC4,RFC1,RFC3,RFC2,RPA2,RPS27A	13	15	68.4211	3	23.0769	0.000333333	VCP,RPA1	PCNA	DNA Repair
	MSC	R-HSA-400206	Regulation of lipid metabolism by Peroxisome proliferator-activated receptor alpha (PPARalpha)	Level4	ABCA1,ABCB4,ACADM,ACOX1,ACSL1,AGT,AHR,AHRR,ALAS1,ANGPTL4,ANKRD1,APOA1,APOA2,APOA5,ARNT,ARNT2,ARNTL,CARM1,CCNC,CD36,CDK19,CDK8,CHD9,CLOCK,CPT1A,CPT2,CREBBP,CTGF,CYP1A1,CYP4A11,CYP7A1,EP300,ESRRA,FABP1,FADS1,FAM120B,FDFT1,FHL2,G0S2,GLIPR1,GRHL1,HDAC3,HELZ2,HMGCR,HMGCS1,HMGCS2,ME1,MED1,MED10,MED11,MED12,MED13,MED13L,MED14,MED15,MED16,MED17,MED18,MED19,MED20,MED21,MED22,MED23,MED24,MED25,MED26,MED27,…	NFYC,NFYB,THRAP3,CPT1A,CPT2,CARM1,CD36,ACADM,FHL2,CREBBP,FAM120B,SIN3A,MED10,TBL1XR1,MED16,MED17,NCOR1,MED1,MED22,HDAC3,SP1,ACOX1,MED15,FDFT1,MED4,MED8,MED12,ACSL1,MED20,MED24,ME1,MED6,MED23,GLIPR1,EP300,SLC27A1,FADS1,WWTR1,MED14,NCOR2,CTGF,ANGPTL4,HMGCR,HMGCS1,PLIN2,AHR,YAP1,TGS1,ARNT,TEAD1,MED21	51	72	41.8033	14	27.451	-0.00571429	ACSL1	THRAP3,CREBBP,TBL1XR1,MED16,FDFT1,MED4,MED20,MED6,MED23,FADS1,NCOR2,HMGCR,HMGCS1	Metabolism
	MSC	R-HSA-392518	Signal amplification	Level3	GNA11,GNA13,GNA14,GNA15,GNAI1,GNAI2,GNAI3,GNAQ,GNAT3,GNB1,GNB2,GNB3,GNB4,GNB5,GNG10,GNG11,GNG12,GNG13,GNG2,GNG3,GNG4,GNG5,GNG7,GNG8,GNGT1,GNGT2,MAPK14,P2RY1,P2RY12,PLA2G4A,SRC,TBXA2R	GNA13,GNAI3,GNG5,MAPK14,GNB2,GNAQ,GNAI2,GNG2,GNB1,SRC,PLA2G4A,GNB4,GNA11,GNG12,GNAI1	15	17	46.875	4	26.6667	-0.0065	GNG12	GNG5,MAPK14,GNG2	Hemostasis
	MSC	R-HSA-1655829	Regulation of cholesterol biosynthesis by SREBP (SREBF)	Level3	ACACA,ACACB,CARM1,CHD9,CREBBP,CYP51A1,DHCR7,ELOVL6,FASN,FDFT1,FDPS,GGPS1,GPAM,HELZ2,HMGCR,HMGCS1,IDI1,INSIG1,INSIG2,KPNB1,LSS,MBTPS1,MBTPS2,MED1,MTF1,MVD,MVK,NCOA1,NCOA2,NCOA6,NFYA,NFYB,NFYC,PMVK,PPARA,RAN,RXRA,SAR1B,SC5D,SC5DL,SCAP,SCD,SEC23A,SEC24A,SEC24B,SEC24C,SEC24D,SMARCD3,SP1,SQLE,SREBF1,SREBF2,TBL1X,TBL1XR1,TGS1,TM7SF2	PMVK,SEC24C,ACACA,NFYC,NFYB,RAN,FASN,FDPS,KPNB1,CARM1,MVD,CREBBP,GGPS1,SEC24B,LSS,TBL1XR1,SEC23A,MED1,SP1,SEC24D,SEC24A,DHCR7,FDFT1,MBTPS2,IDI1,SQLE,CYP51A1,HMGCR,HMGCS1,SCD,MVK,TGS1,GPAM	33	43	58.9286	9	27.2727	-0.00733333		ACACA,FASN,CREBBP,TBL1XR1,FDFT1,IDI1,HMGCR,HMGCS1,MVK	Metabolism
	HPC	R-HSA-1483249	Inositol phosphate metabolism	Level2	CALM1,IMPA1,IMPA2,INPP1,INPP4A,INPP4B,INPP5A,INPP5B,INPP5D,INPP5J,INPPL1,IP6K1,IP6K2,IP6K3,IPMK,IPPK,ISYNA1,ITPK1,ITPKA,ITPKB,ITPKC,MINPP1,NUDT10,NUDT11,NUDT3,NUDT4,OCRL,PLCB1,PLCB2,PLCB3,PLCB4,PLCD1,PLCD3,PLCD4,PLCE1,PLCG1,PLCG2,PLCH1,PLCH2,PLCZ1,PLD4,PPIP5K1,PPIP5K2,PTEN,SYNJ1	NUDT4,INPP5B,INPP5D,PPIP5K2,IMPA1,INPP4B,PTEN,ISYNA1,PLCB2,NUDT3,PLCG2,INPPL1,PLCB3,IMPA2,PLD4	15	29	33.3333	3	20	-0.00766667		INPP4B,IMPA2,PLD4	Metabolism
	MSC	R-HSA-191273	Cholesterol biosynthesis	Level3	ACAT2,ARV1,CYP51A1,DHCR24,DHCR7,EBP,FDFT1,FDPS,GGPS1,HMGCR,HMGCS1,HSD17B7,IDI1,IDI2,LBR,LSS,MSMO1,MVD,MVK,NSDHL,PMVK,SC5D,SQLE,TM7SF2	PMVK,ACAT2,LBR,FDPS,MVD,GGPS1,LSS,NSDHL,DHCR7,FDFT1,DHCR24,IDI1,MSMO1,SQLE,HSD17B7,CYP51A1,HMGCR,HMGCS1,MVK,ARV1	20	21	83.3333	6	30	-0.00866667		LBR,FDFT1,IDI1,HMGCR,HMGCS1,MVK	Metabolism
	MON	R-HSA-3000480	Scavenging by Class A Receptors	Level3	APOA1,APOB,APOE,CALR,COL1A1,COL1A2,COL3A1,COL4A1,COL4A2,COLEC11,COLEC12,FTH1,FTL,HSP90B1,MARCO,MASP1,MSR1,SCARA5,SCGB3A2	HSP90B1,CALR,COL1A2,FTL,APOA1,FTH1,COL1A1,APOB,COL3A1	9	13	47.3684	3	33.3333	-0.0148988		COL1A2,COL1A1,APOB	Vesicle-mediated transport
