# Supplementary material for: Cell-specific proteome analyses of human bone marrow reveal molecular features of age-dependent functional decline
Source: Nat Commun. 2018 Oct 1;9:4004. doi: 10.1038/s41467-018-06353-4 (PMC6167374; doi:10.1038/s41467-018-06353-4)
Supplement: Supplementary file 11 — Supplementary Data 8 [file 41467_2018_6353_MOESM11_ESM.xls]

## Sheet: Supplementary Data 8
Supplementary Data 8. Metabolomic data of HPCs originating from ten human subjects
** NF = not detected
GLUCOSE-6-Phosphate-AMC (Glc-6-P-AMC)					MANNOSE/GALACTOSE-6-PHOSPHATE-AMC (Man_Gal-6-P-AMC)					RIBOSE-5-PHOSPHATE-AMC (Rib-5-P-AMC)					RIBULOSE-5-PHOSPHATE-AMC (Rul-5-P-AMC)					ERYTHROSE-4-PHOSPHATE-AMC (Ery-4-P-AMC)					DIHYDROXYACETONE PHOSPHATE/GLYCERALDEHYDE-3-PHOSPHATE- AMC (DHAP_GA-3-P-AMC)
Experiment 1					Experiment 1					Experiment 1					Experiment 1					Experiment 1					Experiment 1
Component Name	Curve Index	Weighting Index	Equation		Component Name	Curve Index	Weighting Index	Equation		Component Name	Curve Index	Weighting Index	Equation		Component Name	Curve Index	Weighting Index	Equation		Component Name	Curve Index	Weighting Index	Equation		Component Name	Curve Index	Weighting Index	Equation
Glc-6-P-AMC	Linear	1/X	Y = -0.00132894+0.00340028*X R^2 = 0.9999		Man/Gal-6-P-AMC	Linear	1/X	Y = -0.000726832+0.00403612*X R^2 = 0.9990		Rib-5-P-AMC	Linear	1/X	Y = -0.00100633+0.0023475*X R^2 = 0.9983		Rul-5-P-AMC	Linear	1/X	Y = -0.000131409+0.000180631*X R^2 = 0.9998		Ery-4-P-AMC	Linear	1/X	Y = -0.000980827+0.00241769*X R^2 = 0.9996		DHAP/GA-3-P-AMC	Linear	1/X	Y = -0.0012447+0.00267851*X R^2 = 0.9996
Sample Name	Exp Amt	Calc Amt	%Diff		Sample Name	Exp Amt	Calc Amt	%Diff		Sample Name	Exp Amt	Calc Amt	%Diff		Sample Name	Exp Amt	Calc Amt	%Diff		Sample Name	Exp Amt	Calc Amt	%Diff		Sample Name	Exp Amt	Calc Amt	%Diff
Calibration_1	2	2.09904	0.0495224		Calibration_1	2	1.87621	-0.0618955		Calibration_1	2	2.45445	0.227225		Calibration_1	20	21.7604	0.0880191		Calibration_1	2	2.28146	0.140728		Calibration_1	2	2.28541	0.142706
Calibration_2	6	5.79977	-0.0333724		Calibration_2	6	5.53734	-0.0771102		Calibration_2	6	5.77996	-0.0366731		Calibration_2	60	57.3583	-0.0440285		Calibration_2	6	5.77765	-0.037058		Calibration_2	6	5.80217	-0.0329713
Calibration_3	20	16.5356	-0.173219		Calibration_3	20	21.9425	0.0971246		Calibration_3	20	18.2091	-0.0895473		Calibration_3	200	184.239	-0.0788044		Calibration_3	20	18.58	-0.0710001		Calibration_3	20	18.4436	-0.0778214
Calibration_4	60	58.5526	-0.0241241		Calibration_4	60	60.9265	0.015442		Calibration_4	60	54.9336	-0.0844399		Calibration_4	600	570.95	-0.0484173		Calibration_4	60	58.5293	-0.0245115		Calibration_4	60	57.197	-0.046717
Calibration_5	200	201.618	0.00808971		Calibration_5	200	209.073	0.0453651		Calibration_5	200	191.719	-0.0414044		Calibration_5	2000	1998.31	-0.000842796		Calibration_5	200	196.137	-0.0193167		Calibration_5	200	202.305	0.0115256
Calibration_6	600	599.931	-0.000115505		Calibration_6	600	588.644	-0.018926		Calibration_6	600	614.904	0.0248397		Calibration_6	6000	6031.62	0.00526955		Calibration_6	600	606.695	0.0111582		Calibration_6	600	601.967	0.0032779
QC1	20	18.367	-0.0816475		QC1	20	19.0484	-0.0475808		QC1	20	18.2458	-0.0877099		QC1	200	180.46	-0.0977019		QC1	20	18.2853	-0.0857358		QC1	20	18.2554	-0.0872293
QC1_B	20	15.6228	-0.218861		QC1_B	20	20.8284	0.0414202		QC1_B	20	19.2694	-0.0365321		QC1_B	200	169.71	-0.151449		QC1_B	20	18.0328	-0.0983605		QC1_B	20	18.2094	-0.0895297
QC2	200	196.287	-0.0185665		QC2	200	219.104	0.0955183		QC2	200	191.635	-0.0418236		QC2	2000	1892.89	-0.0535556		QC2	200	198.422	-0.00788751		QC2	200	191.115	-0.0444248
QC2_B	200	203.636	0.0181796		QC2_B	200	219.492	0.0974592		QC2_B	200	189.927	-0.0503646		QC2_B	2000	1927.43	-0.0362859		QC2_B	200	189.058	-0.0547082		QC2_B	200	194.591	-0.0270434
Male_age_63	NA	136.131	NA		Male_age_63	NA	87.4946	NA		Male_age_63	NA	944.106	NA		Male_age_63	NA	NF	NF		Male_age_63	NA	67.3409	NA		Male_age_63	NA	208.754	NA
Male_age_59	NA	359.093	NA		Male_age_59	NA	135.428	NA		Male_age_59	NA	1772.98	NA		Male_age_59	NA	37.2211	NA		Male_age_59	NA	82.9346	NA		Male_age_59	NA	2087.29	NA
Female_age_31	NA	2380.96	NA		Female_age_31	NA	709.458	NA		Female_age_31	NA	1677.46	NA		Female_age_31	NA	68.3884	NA		Female_age_31	NA	88.7309	NA		Female_age_31	NA	3715.79	NA
Male_age_52	NA	233.463	NA		Male_age_52	NA	107.216	NA		Male_age_52	NA	698.994	NA		Male_age_52	NA	NF	NF		Male_age_52	NA	35.2466	NA		Male_age_52	NA	681.32	NA
Male_age_44	NA	1477.88	NA		Male_age_44	NA	484.974	NA		Male_age_44	NA	3247.32	NA		Male_age_44	NA	135.945	NA		Male_age_44	NA	183.039	NA		Male_age_44	NA	3156.62	NA
Female_age_33	NA	182.592	NA		Female_age_33	NA	107.909	NA		Female_age_33	NA	248.526	NA		Female_age_33	NA	NF	NF		Female_age_33	NA	40.8651	NA		Female_age_33	NA	302.682	NA
Experiment 2					Experiment 2					Experiment 2					Experiment 2					Experiment 2					Experiment 2
Component Name	Curve Index	Weighting Index	Equation		Component Name	Curve Index	Weighting Index	Equation		Component Name	Curve Index	Weighting Index	Equation		Component Name	Curve Index	Weighting Index	Equation		Component Name	Curve Index	Weighting Index	Equation		Component Name	Curve Index	Weighting Index	Equation
Glc-6-P-AMC	Linear	1/X	Y = 0.00942912+0.00173929*X R^2 = 0.9739		Man/Gal-6-P-AMC	Linear	1/X	Y = 0.0099539+0.00226235*X R^2 = 0.9855		Rib-5-P-AMC	Linear	1/X	Y = 0.00054924+0.00181066*X R^2 = 0.9994		Rul-5-P-AMC	Linear	1/X	Y = 0.0009381+0.000172971*X R^2 = 0.9996		Ery-4-P-AMC	Linear	1/X	Y = -0.000235542+0.00232482*X R^2 = 0.9989		DHAP/GA-3-P-AMC	Linear	1/X	Y = 0.00270921+0.00250766*X R^2 = 0.9972
Sample Name	Exp Amt	Calc Amt	%Diff		Sample Name	Exp Amt	Calc Amt	%Diff		Sample Name	Exp Amt	Calc Amt	%Diff		Sample Name	Exp Amt	Calc Amt	%Diff		Sample Name	Exp Amt	Calc Amt	%Diff		Sample Name	Exp Amt	Calc Amt	%Diff
Calibration_2	6	0.806761	-0.86554		Calibration_2	6	2.27144	-0.621427		Calibration_2	6	5.37299	-0.104501		Calibration_2	60	56.7182	-0.054696		Calibration_2	6	5.89265	-0.0178914		Calibration_2	6	4.58156	-0.236407
Calibration_3	20	37.8072	0.890361		Calibration_3	20	31.6433	0.582164		Calibration_3	20	21.1708	0.0585395		Calibration_3	200	208.339	0.0416929		Calibration_3	20	20.3333	0.0166671		Calibration_3	20	24.8758	0.243792
Calibration_4	60	58.6309	-0.022818		Calibration_4	60	59.798	-0.0033668		Calibration_4	60	61.7378	0.0289635		Calibration_4	600	595.204	-0.00799343		Calibration_4	60	57.6342	-0.0394305		Calibration_4	60	57.9213	-0.0346455
Calibration_5	200	205.021	0.025107		Calibration_5	200	216.645	0.0832273		Calibration_5	200	206.24	0.0312012		Calibration_5	2000	2063.12	0.03156		Calibration_5	200	211.126	0.0556325		Calibration_5	200	208.867	0.0443368
Calibration_6	600	583.734	-0.0271105		Calibration_6	600	575.642	-0.0405969		Calibration_6	600	591.478	-0.014203		Calibration_6	6000	5936.62	-0.0105635		Calibration_6	600	591.013	-0.0149778		Calibration_6	600	589.754	-0.0170767
QC1	20	15.3679	-0.231603		QC1	20	14.9748	-0.251261		QC1	20	18.6824	-0.0658802		QC1	200	176.175	-0.119123		QC1	20	20.1233	0.00616742		QC1	20	20.0716	0.0035787
QC2	200	238.787	0.193936		QC2	200	221.544	0.107719		QC2	200	225.252	0.126261		QC2	2000	2008.29	0.00414351		QC2	200	219.09	0.0954503		QC2	200	220.152	0.100758
Male_age_69	NA	263.68	NA		Male_age_69	NA	121.302	NA		Male_age_69	NA	862.84	NA		Male_age_69	NA	31.4903	NA		Male_age_69	NA	184.294	NA		Male_age_69	NA	1334.14	NA
Male_age_23	NA	364.554	NA		Male_age_23	NA	141.692	NA		Male_age_23	NA	1108.67	NA		Male_age_23	NA	34.7124	NA		Male_age_23	NA	171.466	NA		Male_age_23	NA	1280.7	NA
Experiment 3					Experiment 3					Experiment 3					Experiment 3					Experiment 3					Experiment 3
Component Name	Curve Index	Weighting Index	Equation		Component Name	Curve Index	Weighting Index	Equation		Component Name	Curve Index	Weighting Index	Equation		Component Name	Curve Index	Weighting Index	Equation		Component Name	Curve Index	Weighting Index	Equation		Component Name	Curve Index	Weighting Index	Equation
Glc-6-P-AMC	Linear	1/X	Y = 0.000922455+0.00344376*X R^2 = 0.9994		Man/Gal-6-P-AMC	Linear	1/X	Y = -4.00035e-005+0.00480746*X R^2 = 0.9989		Rib-5-P-AMC	Linear	1/X	Y = 0.000310122+0.00229971*X R^2 = 0.9994		Rul-5-P-AMC	Linear	1/X	Y = 0.00073893+0.000187317*X R^2 = 0.9996		Ery-4-P-AMC	Linear	1/X	Y = 0.000601931+0.00243928*X R^2 = 0.9994		DHAP/GA-3-P-AMC	Linear	1/X	Y = 0.000628079+0.00287932*X R^2 = 0.9987
Sample Name	Exp Amt	Calc Amt	%Diff		Sample Name	Exp Amt	Calc Amt	%Diff		Sample Name	Exp Amt	Calc Amt	%Diff		Sample Name	Exp Amt	Calc Amt	%Diff		Sample Name	Exp Amt	Calc Amt	%Diff		Sample Name	Exp Amt	Calc Amt	%Diff
Calibration_0	0.6	0.578263	-0.0362285		Calibration_0	0.6	0.734006	0.223343		Calibration_0	0.6	0.583808	-0.0269865		Calibration_0	6	5.99424	-0.000960457		Calibration_0	0.6	0.594827	-0.00862091		Calibration_0	0.6	0.584997	-0.0250053
Calibration_1	2	1.99127	-0.00436567		Calibration_1	2	1.85307	-0.073463		Calibration_1	2	2.00975	0.00487429		Calibration_1	20	20.1205	0.00602336		Calibration_1	2	1.83229	-0.0838565		Calibration_1	2	1.83064	-0.0846799
Calibration_2	6	5.76326	-0.0394561		Calibration_2	6	5.23891	-0.126848		Calibration_2	6	5.76164	-0.0397266		Calibration_2	60	56.619	-0.0563492		Calibration_2	6	5.88071	-0.0198811		Calibration_2	6	5.72853	-0.0452454
Calibration_3	20	19.9312	-0.00343956		Calibration_3	20	18.6755	-0.0662264		Calibration_3	20	19.3429	-0.0328538		Calibration_3	200	194.812	-0.0259379		Calibration_3	20	20.332	0.0166022		Calibration_3	20	20.2364	0.0118185
Calibration_4	60	60.735	0.0122497		Calibration_4	60	57.4572	-0.0423803		Calibration_4	60	63.3935	0.056559		Calibration_4	600	631.429	0.0523821		Calibration_4	60	63.8552	0.064253		Calibration_4	60	64.8461	0.0807684
Calibration_4_B	60	64.7937	0.0798945		Calibration_4_B	60	65.1893	0.0864879		Calibration_4_B	60	62.8191	0.0469849		Calibration_4_B	600	619.114	0.031857		Calibration_4_B	60	62.533	0.0422167		Calibration_4_B	60	64.6703	0.0778387
Calibration_6	600	594.807	-0.00865443		Calibration_6	600	599.452	-0.000913205		Calibration_6	600	594.689	-0.00885126		Calibration_6	6000	5957.91	-0.00701494		Calibration_6	600	593.572	-0.0107134		Calibration_6	600	590.703	-0.0154949
QC1	20	20.6186	0.0309294		QC1	20	16.7165	-0.164174		QC1	20	19.9702	-0.00149077		QC1	200	201.485	0.00742679		QC1	20	20.8359	0.0417935		QC1	20	21.9974	0.0998722
QC2	200	203.112	0.0155586		QC2	200	176.581	-0.117095		QC2	200	195.783	-0.0210845		QC2	2000	1963.92	-0.0180392		QC2	200	202.041	0.010207		QC2	200	201.875	0.00937479
Female_age_62	NA	763.573	NA		Female_age_62	NA	187.749	NA		Female_age_62	NA	759.893	NA		Female_age_62	NA	133.215	NA		Female_age_62	NA	78.4164	NA		Female_age_62	NA	1939.02	NA
Female_age_21	NA	374.063	NA		Female_age_21	NA	120.495	NA		Female_age_21	NA	492.484	NA		Female_age_21	NA	43.1306	NA		Female_age_21	NA	95.5991	NA		Female_age_21	NA	3049.57	NA
