# Supplementary material for: Cell-specific proteome analyses of human bone marrow reveal molecular features of age-dependent functional decline
Source: Nat Commun. 2018 Oct 1;9:4004. doi: 10.1038/s41467-018-06353-4 (PMC6167374; doi:10.1038/s41467-018-06353-4)
Supplement: Supplementary file 12 — Supplementary Software [file 41467_2018_6353_MOESM12_ESM.zip]

Archive with 12 entries (11 files):
- NCOMMS-17-19961_Supplementary_Software/
- NCOMMS-17-19961_Supplementary_Software/NCOMMS-17-19961_deseq_scripts.tar.gz
- NCOMMS-17-19961_Supplementary_Software/NCOMMS-17-19961_download_data.py
- NCOMMS-17-19961_Supplementary_Software/NCOMMS-17-19961_lf_pipeline_scripts.tar.gz
- NCOMMS-17-19961_Supplementary_Software/NCOMMS-17-19961_LICENSE.txt
- NCOMMS-17-19961_Supplementary_Software/NCOMMS-17-19961_main_scripts.tar.gz
- NCOMMS-17-19961_Supplementary_Software/NCOMMS-17-19961_README.txt
- NCOMMS-17-19961_Supplementary_Software/NCOMMS-17-19961_sc_scripts.tar.gz
- NCOMMS-17-19961_Supplementary_Software/NCOMMS-17-19961_system_requirements.txt
- NCOMMS-17-19961_Supplementary_Software/NCOMMS-17-19961_tmt_pipeline_scripts.tar.gz
- NCOMMS-17-19961_Supplementary_Software/NCOMMS-17-19961_tmt_qualityControl.tar.gz
- NCOMMS-17-19961_Supplementary_Software/NCOMMS-17-19961_tmt_spearmanAnalysis.tar.gz
