# Supplementary material for: Cell-specific proteome analyses of human bone marrow reveal molecular features of age-dependent functional decline
Source: Nat Commun. 2018 Oct 1;9:4004. doi: 10.1038/s41467-018-06353-4 (PMC6167374; doi:10.1038/s41467-018-06353-4)
Supplement: Supplementary file 12 — Supplementary Software [file 41467_2018_6353_MOESM12_ESM.zip › NCOMMS-17-19961_Supplementary_Software/NCOMMS-17-19961_download_data.py]

import os
import sys

class sysAge_package(object):
	def __init__(self, wd):
		print('Defining working directory:')
		if os.path.exists(wd)==False:
			raise Exception('Directory does not exist! Please specify an existing folder!')
		else:

			if os.path.exists(wd + 'sysAge_package/')==False:
				os.makedirs(wd + 'sysAge_package/')
			if os.path.exists(wd + 'sysAge_package/data/')==False:
				os.makedirs(wd + 'sysAge_package/data/')
			if os.path.exists(wd + 'sysAge_package/src/')==False:
				os.makedirs(wd + 'sysAge_package/src/')
			if os.path.exists(wd + 'sysAge_package/figures/')==False:
				os.makedirs(wd + 'sysAge_package/figures/')

			code_pathway = wd + 'sysAge_package/src/'
			data_pathway = wd + 'sysAge_package/data/'
			figure_pathway = wd + 'sysAge_package/figures/'

			print('download_code**************************')
			sysAge_package.download_code(code_pathway)
			print('unpack_code**************************')
			sysAge_package.unpack_code(code_pathway)
			print('download_data**************************')
			sysAge_package.download_data(data_pathway)
			print('unpack_data**************************')
			sysAge_package.unpack_data(data_pathway)

			self.code_pathway = code_pathway
			self.data_pathway = wd + 'sysAge_package/data/figure_data/'
			self.figure_pathway = figure_pathway

	@staticmethod
	def download_data(data_pathway):
		import urllib

		testfile = urllib.URLopener()
		testfile.retrieve("http://vm-lux.embl.de/~romanov/systemAge_natComm/data/sysAge_figure_data.tar.gz",
				data_pathway + "sysAge_figure_data.tar.gz")

	@staticmethod
	def unpack_data(data_pathway):
		import tarfile
		import shutil

		fname = data_pathway + 'sysAge_figure_data.tar.gz'
		print(data_pathway)

		if os.path.exists(fname) == True:
			print('exists')
			tar = tarfile.open(fname, "r:gz")
			tar.extractall(path = data_pathway)
			tar.close()
			os.remove(data_pathway + 'sysAge_figure_data.tar.gz')
		else:
			raise Exception('Please download:\nhttp://vm-lux.embl.de/~romanov/systemAge_natComm/src/sysAge_figure_data.tar.gz')

	@staticmethod
	def download_code(code_pathway):
		import urllib

		testfile = urllib.URLopener()
		testfile.retrieve("http://vm-lux.embl.de/~romanov/systemAge_natComm/src/sysAge_main_scripts.tar.gz",
				code_pathway + "sysAge_main_scripts.tar.gz")

	@staticmethod
	def unpack_code(code_pathway):
		import tarfile
		import shutil

		fname = code_pathway + 'sysAge_main_scripts.tar.gz'
		print(code_pathway)

		if os.path.exists(fname) == True:
			print('exists')
			tar = tarfile.open(fname, "r:gz")
			tar.extractall(path = code_pathway)
			tar.close()
			all_scripts = os.listdir(code_pathway + 'sysAge_main_scripts/')
			for scr in all_scripts:
				shutil.move(code_pathway + 'sysAge_main_scripts/' + scr, code_pathway + scr)
			os.rmdir(code_pathway + 'sysAge_main_scripts/')
			os.remove(code_pathway + 'sysAge_main_scripts.tar.gz')
		else:
			raise Exception('Please download:\nhttp://vm-lux.embl.de/~romanov/systemAge_natComm/src/sysAge_main_scripts.tar.gz')


if __name__=='__main__':
	#wd = '/g/scb2/bork/romanov/wpa/wpa_package_test/'
	wd = sys.argv[1]
	sysage = sysAge_package(wd)

	print('adjusting working directory for scripts*************')

	import sys
	sys.path.append(sysage.code_pathway)
	print(sysage.code_pathway)
	print(sysage.data_pathway)
	print(sysage.figure_pathway)

	import sysAge_import_modules as sysAge_modules
	import sysAge_utils as sysAge_utils
	import sysAge_load_main_data as load
	import sysAge_main_figures as mainF
	import sysAge_supp_figures as suppF
	reload(sysAge_modules)
	reload(sysAge_utils)
	reload(load)
	reload(mainF)
	reload(suppF)

	from sysAge_import_modules import *
	from sysAge_utils import *
	from sysAge_analysis import *
	from sysAge_load_main_data import *
	from sysAge_main_figures import *
	from sysAge_supp_figures import *

	print('starting analysis***********************************************')
	start_sysAge(data_directory = sysage.data_pathway,
				 figure_directory = sysage.figure_pathway,
				 src_directory = sysage.code_pathway)
