# Supplementary material for: Cell-specific proteome analyses of human bone marrow reveal molecular features of age-dependent functional decline
Source: Nat Commun. 2018 Oct 1;9:4004. doi: 10.1038/s41467-018-06353-4 (PMC6167374; doi:10.1038/s41467-018-06353-4)
Supplement: Supplementary file 12 — Supplementary Software [file 41467_2018_6353_MOESM12_ESM.zip › NCOMMS-17-19961_Supplementary_Software/NCOMMS-17-19961_README.txt]

README- DOCUMENT (SYSTEMAGE-PROJECT) - SOURCE CODES

OS Requirements: This package is supported for Linux operatings systems, and has been tested for Linux CentOS 6.5.
No non-standard hardware is needed for running this package.
Before setting up the package (instruction below), users should have Python version 2.7.10 or higher installed.
The package also requires several packages to be installed: please check system_requirements.txt

Time for data download/installation: <1min
Time for running package: 5-6 minutes


(1)	Data and source code can be downloaded at: http://vm-lux.embl.de/~romanov/systemAge_natComm/: Both /src/ and /data/ subdirectories are provided
(2)	Structure of /src/:
	a.  NCOMMS-17-19961_deseq_scripts.tar.gz: contains DESeq-analysis done for bulk RNA-seq data
	b.  NCOMMS-17-19961_lf_pipeline_script.tar.gz: contains python scripts used for generating LF(label-free) values from TMT-data (matched data provided in /data/NCOMMS-17-19961_lf_source_data.tar.gz)
	c.  NCOMMS-17-19961_main_scripts.tar.gz: contains python scripts used for generating all figures of the paper (more details for running below; matched data provided in /data/NCOMMS-17-19961_figure_data.tar.gz)
	d.  NCOMMS-17-19961_sc_scripts.tar.gz: contains R/python scripts used for analyzing single-cell RNA-seq data
	e.  NCOMMS-17-19961_tmt_pipeline_scripts.tar.gz: contains python scripts used for analyzing TMT data in bulk
	f.  NCOMMS-17-19961_tmt_qualityControl.tar.gz: contains scripts for quality checking TMT results
	g.  NCOMMS-17-19961_tmt_spearmanAnalysis.tar.gz: contains scripts for calculating Spearman correlation of TMT data with ageing
	h.  NCOMMS-17-19961_download_data.py: python script that downloads NCOMMS-17-19961_main_scripts.tar.gz and NCOMMS-17-19961_figure_data.tar.gz and runs the entire figure generation with one command
(3)	Structure of /data/:
	a.  NCOMMS-17-19961_lf_source_data.tar.gz (>20GB data): the folder contains all files generated within the LF pipeline
	b.  NCOMMS-17-19961_figure_data.tar.gz: matched data for NCOMMS-17-19961_main_scripts.tar.gz; underlying data for all figures presented in the paper
(4)	(RUNNNING PACKAGE)Consider downloading NCOMMS-17-19961_download_data.py and run it with "python sysAge_download_data.py [working directory]": 
	If all necessary dependencies (will be listed; check "pip install"), the script will generate all main and supplementary
	figures in the user-defined working directory

When running (4) the expected output is generated in a separate figures/ sub-folder that was prepared in the download/installation procedure.
Both main and supplementary figures of the paper are produced in .pdf-format.
