# Supplementary material for: Cell-specific proteome analyses of human bone marrow reveal molecular features of age-dependent functional decline
Source: Nat Commun. 2018 Oct 1;9:4004. doi: 10.1038/s41467-018-06353-4 (PMC6167374; doi:10.1038/s41467-018-06353-4)
Supplement: Supplementary file 12 — Supplementary Software [file 41467_2018_6353_MOESM12_ESM.zip › NCOMMS-17-19961_Supplementary_Software/NCOMMS-17-19961_system_requirements.txt]

alabaster==0.7.10
anaconda-client==1.6.9
anaconda-project==0.8.2
appdirs==1.4.3
asn1crypto==0.24.0
astroid==1.6.1
astropy==2.0.3
attrs==17.4.0
Babel==2.5.3
backports-abc==0.5
backports.functools-lru-cache==1.4
backports.shutil-get-terminal-size==1.0.0
backports.ssl-match-hostname==3.5.0.1
bcrypt==3.1.4
beautifulsoup4==4.6.0
bioservices==1.5.2
bitarray==0.8.1
bkcharts==0.2
blaze==0.11.3
bleach==2.1.2
bokeh==0.12.16
boto==2.48.0
Bottleneck==1.2.1
cdecimal==2.3
certifi==2018.4.16
cffi==1.11.4
chardet==3.0.4
click==6.7
click-plugins==1.0.3
cligj==0.4.0
cloudpickle==0.5.2
clyent==1.2.2
colorama==0.3.9
colorlog==3.1.4
configparser==3.5.0
contextlib2==0.5.5
cryptography==2.1.4
cycler==0.10.0
Cython==0.27.3
cytoolz==0.9.0
dash==0.21.1
dash-core-components==0.23.0
dash-html-components==0.10.1
dash-renderer==0.12.1
dask==0.16.1
datashape==0.5.4
decorator==4.2.1
descartes==1.1.0
distributed==1.20.2
docutils==0.14
dropbox==8.9.0
easydev==0.9.37
entrypoints==0.2.3
enum34==1.1.6
et-xmlfile==1.0.1
fastcache==1.0.2
filelock==2.0.13
Fiona==1.7.11.post2
Flask==0.12.2
Flask-Compress==1.4.0
Flask-Cors==3.0.3
funcsigs==1.0.2
functools32==3.2.3.post2
futures==3.2.0
geopandas==0.3.0
gevent==1.2.2
glob2==0.6
gmpy2==2.0.8
goatools==0.8.4
goenrich==1.10.1
greenlet==0.4.12
grequests==0.3.0
grin==1.2.1
h5py==2.7.1
heapdict==1.0.0
holoviews==1.10.5
html5lib==1.0.1
idna==2.6
imageio==2.2.0
imagesize==0.7.1
inflection==0.3.1
ipaddress==1.0.19
ipykernel==4.8.0
ipython==5.4.1
ipython-genutils==0.2.0
ipywidgets==7.1.1
isort==4.2.15
itsdangerous==0.24
jdcal==1.3
jedi==0.11.1
Jinja2==2.10
jsonschema==2.6.0
jupyter==1.0.0
jupyter-client==5.2.2
jupyter-console==5.2.0
jupyter-core==4.4.0
jupyterlab==0.31.5
jupyterlab-launcher==0.10.2
lazy-object-proxy==1.3.1
llvmlite==0.21.0
locket==0.2.0
lxml==4.1.1
MarkupSafe==1.0
matplotlib==2.1.2
matplotlib-venn==0.11.5
mccabe==0.6.1
mistune==0.8.3
more-itertools==4.2.0
mpmath==1.0.0
msgpack-python==0.5.1
multipledispatch==0.4.9
munch==2.3.2
mygene==3.0.0
nbconvert==5.3.1
nbformat==4.4.0
ndg-httpsclient==0.5.0
networkx==2.1
nltk==3.2.5
nose==1.3.7
notebook==5.4.0
numba==0.36.2+0.g540650dbc.dirty
numexpr==2.6.4
numpy==1.14.0
numpydoc==0.7.0
odo==0.5.1
olefile==0.45.1
openpyxl==2.4.10
packaging==16.8
pandas==0.22.0
pandas-datareader==0.6.0
pandocfilters==1.4.2
param==1.6.1
paramiko==2.4.1
parso==0.1.1
partd==0.3.8
path.py==10.5
pathlib2==2.3.0
patsy==0.5.0
pep8==1.7.1
pexpect==4.3.1
pickleshare==0.7.4
Pillow==5.0.0
pkginfo==1.4.1
plotly==2.7.0
pluggy==0.6.0
ply==3.10
prompt-toolkit==1.0.15
psutil==5.4.3
ptyprocess==0.5.2
py==1.5.2
pyasn1==0.4.3
pycairo==1.15.4
pycodestyle==2.3.1
pycosat==0.6.3
pycparser==2.18
pycrypto==2.6.1
pycurl==7.43.0.1
pyflakes==1.6.0
Pygments==2.2.0
pylint==1.8.2
PyNaCl==1.2.1
pyodbc==4.0.22
pyOpenSSL==17.5.0
pyparsing==2.2.0
pyproj==1.9.5.1
pyshp==1.2.10
PySocks==1.6.7
pytest==3.3.2
python-dateutil==2.6.1
python-igraph==0.7.1.post6
pytz==2017.3
pyviz-comms==0.1.1
PyWavelets==0.5.2
PyYAML==3.12
pyzmq==16.0.3
QtAwesome==0.4.4
qtconsole==4.3.1
QtPy==1.3.1
requests==2.18.4
requests-cache==0.4.13
requests-file==1.4.3
requests-ftp==0.3.1
rope==0.10.7
rpy2==2.8.6
ruamel-yaml==0.15.35
scandir==1.6
scikit-image==0.13.1
scikit-learn==0.19.1
scipy==1.0.0
seaborn==0.8.1
selenium==3.12.0
Send2Trash==1.4.2
Shapely==1.6.3
simplegeneric==0.8.1
singledispatch==3.4.0.3
six==1.11.0
snowballstemmer==1.2.1
sortedcollections==0.5.3
sortedcontainers==1.5.9
Sphinx==1.6.6
sphinxcontrib-websupport==1.0.1
spyder==3.2.6
SQLAlchemy==1.2.1
statsmodels==0.8.0
subprocess32==3.2.7
suds-jurko==0.6
sympy==1.1.1
tables==3.4.2
tblib==1.3.2
terminado==0.8.1
testpath==0.3.1
toolz==0.9.0
tornado==4.5.3
traitlets==4.3.2
typing==3.6.2
unicodecsv==0.14.1
urllib3==1.22
wcwidth==0.1.7
webencodings==0.5.1
Werkzeug==0.14.1
wget==3.2
widgetsnbextension==3.1.0
wrapt==1.10.11
xlrd==1.1.0
XlsxWriter==1.0.2
xlwt==1.3.0
xmltodict==0.11.0
zict==0.1.3
